# Supplementary material for: Predicting Carcinogenic Mechanisms of Non-Genotoxic Carcinogens via Combined Analysis of Global DNA Methylation and In Vitro Cell Transformation
Source: Int J Mol Sci. 2020 Jul 29;21(15):5387. doi: 10.3390/ijms21155387 (PMC7432388; doi:10.3390/ijms21155387)
Supplement: Supplementary file 1 [file ijms-21-05387-s001.zip]

Archive with 11 entries (11 files):
- Suppl Figure S1.pptx
- Suppl Table S10-RRBS data quality.xls
- Suppl Table S1_DMR_CA.xls
- Suppl Table S2_DMR_DEHP.xls
- Suppl Table S3_DMR_OA.xls
- Suppl Table S4_DMR_TCDD.xls
- Suppl Table S5_DMR_DEA.xls
- Suppl Table S6_DMR_MH.xls
- Suppl Table S7_DMR_SS.xls
- Suppl Table S8-Overlapping DMRs.xls
- Suppl Table S9-IPA networks.xls
