# Supplementary material for: Predicting Carcinogenic Mechanisms of Non-Genotoxic Carcinogens via Combined Analysis of Global DNA Methylation and In Vitro Cell Transformation
Source: Int J Mol Sci. 2020 Jul 29;21(15):5387. doi: 10.3390/ijms21155387 (PMC7432388; doi:10.3390/ijms21155387)
Supplement: Supplementary file 1 [file ijms-21-05387-s001.zip › Suppl Table S10-RRBS data quality.xls]

## Sheet: Sheet1
Supplementary Table S10. Summary of data quality of RRBS performance
Sample	CtoT_in_CHG	CtoT_in_CHH	methylatedC_in_CHG	methylatedC_in_CHH	C_in_non-CpG	methylatedC_in_non-CpG	non-CpG_ Methylation(%)	Conversion Rate(%)
Vehicle (DW)	45609897	103347903	280209	82492	149320501	362701	0.242901	99.7571
Vehicle (DMSO)	59055865	134697367	387573	104057	194244862	491630	0.253098	99.7469
CA	91540330	212060791	509293	157026	304267440	666319	0.218991	99.781
DEA	94351117	213278711	609878	152482	308392188	762360	0.247205	99.7528
DEHP	105541207	231454452	809298	184763	337989720	994061	0.29411	99.7059
MH	66523971	147938863	444484	109707	215017025	554191	0.257743	99.7423
OA	92952765	213154100	597973	161665	306866503	759638	0.247547	99.7525
SS	90381615	204507906	624940	156719	295671180	781659	0.264368	99.7356
TCDD	72068988	163705136	454110	118747	236346981	572857	0.24238	99.7576
**Bisulfite conversion rate were assessed by calculating non-CpG methylation level.
