# Supplementary material for: Predicting Carcinogenic Mechanisms of Non-Genotoxic Carcinogens via Combined Analysis of Global DNA Methylation and In Vitro Cell Transformation
Source: Int J Mol Sci. 2020 Jul 29;21(15):5387. doi: 10.3390/ijms21155387 (PMC7432388; doi:10.3390/ijms21155387)
Supplement: Supplementary file 1 [file ijms-21-05387-s001.zip › Suppl Table S1_DMR_CA.xls]

## Sheet: DMSO_vs_CA_anno_1500
Supplementary Table S1. List of DMRs associated with cholic acid (CA)
							Control			CA
seqnames	start	end	width	strand	width.1	strand.1	sumReadsM1	sumReadsN1	proportion1	sumReadsM2	sumReadsN2	proportion2	Difference	cytosinesCount	context	direction	pValue	regionType	annotation	geneChr	geneStart	geneEnd	geneLength	geneStrand	geneId	transcriptId	distanceToTSS	ENSEMBL	SYMBOL	GENENAME
chr1	6174304	6174402	99	*	100	*	3	13	0.230769	15	18	0.833333	3.61111	2	CG	1	0.00168734	gain	Distal Intergenic	1	6206197	6234311	28115	1	12421	ENSMUST00000159906.7	-31795	ENSMUSG00000025907	Rb1cc1	RB1-inducible coiled-coil 1
chr1	11140204	11140302	99	*	100	*	10	20	0.5	0	24	0	0	4	CG	-1	0.000507341	loss	Promoter	1	11140691	11160596	19906	1	109294	ENSMUST00000187694.1	-389	ENSMUSG00000048960	Prex2	phosphatidylinositol-3,4,5-trisphosphate-dependent Rac exchange factor 2
chr1	13589704	13589802	99	*	100	*	44	140	0.314286	102	169	0.60355	1.92039	26	CG	1	1.11782e-05	gain	Promoter	1	13578118	13589875	11758	2	72265	ENSMUST00000188377.1	73	ENSMUSG00000025935	Tram1	translocating chain-associating membrane protein 1
chr1	13708204	13708302	99	*	100	*	4	11	0.363636	25	28	0.892857	2.45536	2	CG	1	0.00153766	gain	Distal Intergenic	1	13668771	13701723	32953	1	381246	ENSMUST00000088542.3	39433	ENSMUSG00000067813	Xkr9	X-linked Kx blood group related 9
chr1	13771404	13771502	99	*	100	*	6	15	0.4	11	11	1	2.5	2	CG	1	0.00230384	gain	Distal Intergenic	1	13785883	13786879	997	2	433273	ENSMUST00000180415.1	15377	ENSMUSG00000097711	Gm5523	glyceraldehyde-3-phosphate dehydrogenase pseudogene
chr1	24908904	24909002	99	*	100	*	4	15	0.266667	39	52	0.75	2.8125	2	CG	1	0.00144764	gain	Distal Intergenic	1	24744873	24762393	17521	1	68421	ENSMUST00000190195.1	164031	ENSMUSG00000073725	Lmbrd1	LMBR1 domain containing 1
chr1	28024204	28024302	99	*	100	*	0	13	0	8	14	0.571429	#DIV/0!	2	CG	1	0.00205975	gain	Distal Intergenic	1	27884046	27902396	18351	1	433281	ENSMUST00000185409.1	140158	ENSMUSG00000101514	Gm5524	predicted gene 5524
chr1	37063004	37063102	99	*	100	*	0	11	0	14	17	0.823529	#DIV/0!	2	CG	1	0.000209235	gain	Intron (ENSMUST00000117172.8/70853, intron 6 of 7)	1	37035708	37186609	150902	1	70853	ENSMUST00000027289.13	27296	ENSMUSG00000050122	Vwa3b	von Willebrand factor A domain containing 3B
chr1	37512004	37512102	99	*	100	*	20	20	1	24	48	0.5	0.5	4	CG	-1	0.000509945	loss	Intron (ENSMUST00000042161.14/269181, intron 1 of 14)	1	37462913	37496133	33221	2	269181	ENSMUST00000149791.7	-15871	ENSMUSG00000026110	Mgat4a	mannoside acetylglucosaminyltransferase 4, isoenzyme A
chr1	37627604	37627702	99	*	100	*	10	34	0.294118	0	40	0	0	4	CG	-1	0.000899955	loss	Intron (ENSMUST00000162875.7/72097, intron 6 of 9)	1	37611677	37625242	13566	2	72097	ENSMUST00000160023.5	-2362	ENSMUSG00000026090	2010300C02Rik	RIKEN cDNA 2010300C02 gene
chr1	39284004	39284102	99	*	100	*	11	16	0.6875	0	14	0	0	2	CG	-1	0.000547807	loss	Intron (ENSMUST00000173050.7/18143, intron 2 of 2)	1	39341555	39345466	3912	1	18143	ENSMUST00000172825.1	-57453	ENSMUSG00000026077	Npas2	neuronal PAS domain protein 2
chr1	40893504	40893602	99	*	100	*	7	8	0.875	1	15	0.0666667	0.0761905	2	CG	-1	0.000592226	loss	Distal Intergenic	1	40805601	40856887	51287	1	381339	ENSMUST00000114765.3	87903	ENSMUSG00000079588	Tmem182	transmembrane protein 182
chr1	42450204	42450302	99	*	100	*	9	24	0.375	0	22	0	0	4	CG	-1	0.00220706	loss	Distal Intergenic	1	42648200	42651679	3480	2	66297	ENSMUST00000176977.7	201377	ENSMUSG00000060424	Pantr1	POU domain, class 3, transcription factor 3 adjacent noncoding transcript 1
chr1	46455504	46455602	99	*	100	*	1	18	0.0555556	10	18	0.555556	10	4	CG	1	0.00203272	gain	Intron (ENSMUST00000189749.6/100101919, intron 3 of 64)	1	46425592	46807476	381885	1	100101919	ENSMUST00000189749.6	29912	ENSMUSG00000101337	Dnah7c	dynein, axonemal, heavy chain 7C
chr1	54926704	54926802	99	*	100	*	4	40	0.1	26	65	0.4	4	10	CG	1	0.00187455	gain	Promoter	1	54760887	54926387	165501	2	329154	ENSMUST00000180327.7	-317	ENSMUSG00000052331	Ankrd44	ankyrin repeat domain 44
chr1	55870304	55870402	99	*	100	*	6	34	0.176471	27	50	0.54	3.06	4	CG	1	0.00170428	gain	Distal Intergenic	1	55931241	55972098	40858	1	329159	ENSMUST00000189293.1	-60839	ENSMUSG00000099950	9130227L01Rik	RIKEN cDNA 9130227L01 gene
chr1	57429804	57429902	99	*	100	*	30	33	0.909091	18	33	0.545455	0.6	6	CG	-1	0.00182224	loss	Distal Intergenic	1	57388237	57407101	18865	2	68736	ENSMUST00000162686.7	-22703	ENSMUSG00000048495	Tyw5	tRNA-yW synthesizing protein 5
chr1	57944404	57944502	99	*	100	*	18	25	0.72	11	36	0.305556	0.424383	6	CG	-1	0.00229199	loss	Intron (ENSMUST00000163239.7/67198, intron 11 of 11)	1	57956720	57962102	5383	2	51960	ENSMUST00000163006.1	17600	ENSMUSG00000054770	Kctd18	potassium channel tetramerisation domain containing 18
chr1	72682504	72682602	99	*	100	*	1	18	0.0555556	15	25	0.6	10.8	2	CG	1	0.00098602	gain	Intron (ENSMUST00000212573.1/319695, intron 4 of 22)	1	72642982	72700539	57558	2	319695	ENSMUST00000211837.1	17937	ENSMUSG00000039342	Ankar	ankyrin and armadillo repeat containing
chr1	73702504	73702602	99	*	100	*	15	49	0.306122	2	42	0.047619	0.155556	6	CG	-1	0.00240161	loss	Intron (ENSMUST00000191114.6/109198, intron 1 of 3)	1	73618088	73743947	125860	2	109198	ENSMUST00000191114.6	41345	ENSMUSG00000100301	6030407O03Rik	RIKEN cDNA 6030407O03 gene
chr1	75293104	75293202	99	*	100	*	7	27	0.259259	19	26	0.730769	2.81868	4	CG	1	0.00145205	gain	Distal Intergenic	1	75272199	75278415	6217	2	19711	ENSMUST00000039534.10	-14689	ENSMUSG00000033061	Resp18	regulated endocrine-specific protein 18
chr1	75653904	75654002	99	*	100	*	12	15	0.8	2	15	0.133333	0.166667	2	CG	-1	0.000959677	loss	Distal Intergenic	1	75551709	75553732	2024	1	20536	ENSMUST00000132110.1	102195	ENSMUSG00000006576	Slc4a3	solute carrier family 4 (anion exchanger), member 3
chr1	90039004	90039102	99	*	100	*	21	21	1	13	24	0.541667	0.541667	4	CG	-1	0.00115985	loss	Distal Intergenic	1	90042140	90054960	12821	2	74918	ENSMUST00000212859.1	15858	ENSMUSG00000026301	Iqca	IQ motif containing with AAA domain
chr1	91053104	91053202	99	*	100	*	33	67	0.492537	93	108	0.861111	1.74832	16	CG	1	4.48749e-06	gain	Promoter	1	91053444	91128944	75501	1	16978	ENSMUST00000068167.12	-242	ENSMUSG00000026305	Lrrfip1	leucine rich repeat (in FLII) interacting protein 1
chr1	97454404	97454602	199	*	200	*	14	35	0.4	42	45	0.933333	2.33333	6	CG	1	7.17211e-06	gain	Intron (ENSMUST00000191257.6/ENSMUST00000191257.6, intron 9 of 11)	1	97643903	97661676	17774	2	52392	ENSMUST00000153115.7	207074	ENSMUSG00000044768	D1Ertd622e	DNA segment, Chr 1, ERATO Doi 622, expressed
chr1	105956204	105956302	99	*	100	*	58	60	0.966667	21	36	0.583333	0.603448	6	CG	-1	3.50826e-05	loss	Exon (ENSMUST00000186616.1/ENSMUST00000186616.1, exon 1 of 1)	1	105979350	105990282	10933	2	635504	ENSMUST00000185535.1	33980	ENSMUSG00000099843	Gm7160	predicted gene 7160
chr1	106163604	106163702	99	*	100	*	40	42	0.952381	31	48	0.645833	0.678125	4	CG	-1	0.00118362	loss	Exon (ENSMUST00000190105.1/626049, exon 2 of 3)	1	106152625	106171524	18900	2	626049	ENSMUST00000190105.1	7822	ENSMUSG00000101583	Gm20753	predicted gene, 20753
chr1	106629404	106629502	99	*	100	*	21	32	0.65625	10	41	0.243902	0.371661	6	CG	-1	0.00121404	loss	Intron (ENSMUST00000112751.1/12043, intron 1 of 1)	1	106546496	106546631	136	2	102466254	ENSMUST00000183743.1	-82773	ENSMUSG00000098344	Mir3473f	microRNA 3473f
chr1	107428304	107428402	99	*	100	*	12	22	0.545455	1	32	0.03125	0.0572917	5	CG	-1	0.000165211	loss	Exon (ENSMUST00000154538.7/116872, exon 2 of 4)	1	107422689	107452689	30001	1	116872	ENSMUST00000086690.5	5615	ENSMUSG00000067001	Serpinb7	serine (or cysteine) peptidase inhibitor, clade B, member 7
chr1	109261104	109261202	99	*	100	*	4	23	0.173913	22	34	0.647059	3.72059	4	CG	1	0.00126254	gain	Distal Intergenic	1	109982431	109995955	13525	1	241201	ENSMUST00000137092.7	-721229	ENSMUSG00000026312	Cdh7	cadherin 7, type 2
chr1	121014004	121014102	99	*	100	*	3	18	0.166667	15	21	0.714286	4.28571	4	CG	1	0.00148357	gain	Distal Intergenic	1	121087405	121120956	33552	1	98452	ENSMUST00000181433.7	-73303	ENSMUSG00000097881	Celrr	cerebellum expressed regulatory RNA
chr1	127088304	127088402	99	*	100	*	15	20	0.75	6	24	0.25	0.333333	4	CG	-1	0.00186621	loss	Distal Intergenic	1	127205015	127388212	183198	1	107895	ENSMUST00000189427.6	-116613	ENSMUSG00000036155	Mgat5	mannoside acetylglucosaminyltransferase 5
chr1	131138704	131138802	99	*	100	*	29	64	0.453125	6	47	0.12766	0.281731	8	CG	-1	0.000980378	loss	Promoter	1	131127455	131138340	10886	2	226419	ENSMUST00000016670.8	-364	ENSMUSG00000016526	Dyrk3	dual-specificity tyrosine-(Y)-phosphorylation regulated kinase 3
chr1	134294704	134294802	99	*	100	*	12	12	1	3	10	0.3	0.3	2	CG	-1	0.00128037	loss	Downstream (1-2kb)	1	134289989	134292548	2560	1	17928	ENSMUST00000027730.5	4715	ENSMUSG00000026459	Myog	myogenin
chr1	136624304	136624402	99	*	100	*	20	36	0.555556	50	58	0.862069	1.55172	6	CG	1	0.00183558	gain	Promoter	1	136624901	136630053	5153	1	226442	ENSMUST00000047734.14	-499	ENSMUSG00000041483	Zfp281	zinc finger protein 281
chr1	137847504	137847602	99	*	100	*	11	32	0.34375	33	42	0.785714	2.28571	6	CG	1	0.0006669	gain	Distal Intergenic	1	137966455	137966541	87	1	735252	ENSMUST00000083631.1	-118853	ENSMUSG00000065565	Mir181a-1	microRNA 181a-1
chr1	144611904	144612002	99	*	100	*	15	18	0.833333	3	16	0.1875	0.225	4	CG	-1	0.000770823	loss	Distal Intergenic	1	144516648	144567667	51020	2	624910	ENSMUST00000184008.2	-44237	ENSMUSG00000098509	Rgs21	regulator of G-protein signalling 21
chr1	146149304	146149402	99	*	100	*	15	26	0.576923	5	30	0.166667	0.288889	4	CG	-1	0.00224522	loss	Distal Intergenic	1	146494760	146902471	407712	1	215378	ENSMUST00000074622.10	-345358	ENSMUSG00000035131	Brinp3	bone morphogenetic protein/retinoic acid inducible neural specific 3
chr1	149755304	149755402	99	*	100	*	8	9	0.888889	2	11	0.181818	0.204545	2	CG	-1	0.00240678	loss	Distal Intergenic	1	149886184	149902199	16016	2	18783	ENSMUST00000155438.1	146797	ENSMUSG00000056220	Pla2g4a	phospholipase A2, group IVA (cytosolic, calcium-dependent)
chr1	152438904	152439002	99	*	100	*	7	16	0.4375	27	30	0.9	2.05714	4	CG	1	0.00153766	gain	Intron (ENSMUST00000127586.7/269132, intron 1 of 13)	1	152399830	152510695	110866	1	269132	ENSMUST00000044311.8	39074	ENSMUSG00000032649	Colgalt2	collagen beta(1-O)galactosyltransferase 2
chr1	155244904	155245002	99	*	100	*	28	66	0.424242	57	77	0.74026	1.7449	14	CG	1	0.0006669	gain	Promoter	1	155212471	155244444	31974	2	207792	ENSMUST00000186156.6	-460	ENSMUSG00000033722	BC034090	cDNA sequence BC034090
chr1	162225704	162225802	99	*	100	*	1	16	0.0625	12	18	0.666667	10.6667	4	CG	1	0.00103141	gain	Intron (ENSMUST00000159763.7/103967, intron 3 of 8)	1	162223368	162223477	110	1	387210	ENSMUST00000083582.1	2336	ENSMUSG00000065516	Mir214	microRNA 214
chr1	162624604	162624702	99	*	100	*	36	36	1	16	22	0.727273	0.727273	4	CG	-1	0.00185366	loss	Distal Intergenic	1	162639155	162649693	10539	1	17926	ENSMUST00000028020.10	-14453	ENSMUSG00000026697	Myoc	myocilin
chr1	172459804	172459902	99	*	100	*	8	11	0.727273	0	15	0	0	2	CG	-1	0.000469194	loss	Exon (ENSMUST00000192784.1/ENSMUST00000192784.1, exon 2 of 4)	1	172475358	172478575	3218	1	98365	ENSMUST00000027830.4	-15456	ENSMUSG00000026548	Slamf9	SLAM family member 9
chr1	177384904	177385002	99	*	100	*	8	11	0.727273	0	8	0	0	2	CG	-1	0.00232824	loss	Distal Intergenic	1	177442351	177447237	4887	1	30928	ENSMUST00000195002.1	-57349	ENSMUSG00000063659	Zbtb18	zinc finger and BTB domain containing 18
chr1	182668004	182668102	99	*	100	*	2	10	0.2	15	17	0.882353	4.41176	2	CG	1	0.00119186	gain	Distal Intergenic	1	182747126	182749180	2055	2	433386	ENSMUST00000060041.6	81078	ENSMUSG00000043429	Ccdc185	coiled-coil domain containing 185
chr1	184033304	184033402	99	*	100	*	2	63	0.031746	13	56	0.232143	7.3125	14	CG	1	0.00193575	gain	Promoter	1	184033032	184033998	967	2	73363	ENSMUST00000050306.7	596	ENSMUSG00000044854	1700056E22Rik	RIKEN cDNA 1700056E22 gene
chr1	184872104	184872202	99	*	100	*	23	28	0.821429	10	26	0.384615	0.468227	4	CG	-1	0.00193163	loss	3' UTR	1	184871926	184883218	11293	2	226777	ENSMUST00000048308.5	11016	ENSMUSG00000039349	C130074G19Rik	RIKEN cDNA C130074G19 gene
chr1	189975704	189975802	99	*	100	*	20	32	0.625	6	32	0.1875	0.3	4	CG	-1	0.00117757	loss	Distal Intergenic	1	189880492	189922363	41872	2	226830	ENSMUST00000027897.7	-53341	ENSMUSG00000026603	Smyd2	SET and MYND domain containing 2
chr1	191294204	191294302	99	*	100	*	8	18	0.444444	22	24	0.916667	2.0625	4	CG	1	0.00168734	gain	Distal Intergenic	1	191306789	191318194	11406	2	66208	ENSMUST00000046770.9	23892	ENSMUSG00000037499	Nenf	neuron derived neurotrophic factor
chr1	191299304	191299402	99	*	100	*	17	18	0.944444	7	16	0.4375	0.463235	4	CG	-1	0.00208636	loss	Distal Intergenic	1	191306789	191318194	11406	2	66208	ENSMUST00000046770.9	18792	ENSMUSG00000037499	Nenf	neuron derived neurotrophic factor
chr1	192180304	192180402	99	*	100	*	1	23	0.0434783	9	20	0.45	10.35	2	CG	1	0.00240678	gain	Distal Intergenic	1	192190774	192510159	319386	1	16510	ENSMUST00000078470.11	-10372	ENSMUSG00000058248	Kcnh1	potassium voltage-gated channel, subfamily H (eag-related), member 1
chr1	192422004	192422102	99	*	100	*	12	29	0.413793	28	35	0.8	1.93333	6	CG	1	0.00230384	gain	Intron (ENSMUST00000078470.11/16510, intron 9 of 10)	1	192434740	192510159	75420	1	16510	ENSMUST00000151152.2	-12638	ENSMUSG00000058248	Kcnh1	potassium voltage-gated channel, subfamily H (eag-related), member 1
chr1	192799004	192799102	99	*	100	*	11	13	0.846154	4	16	0.25	0.295455	2	CG	-1	0.00224522	loss	Distal Intergenic	1	192512828	192771223	258396	2	226861	ENSMUST00000044190.11	-27781	ENSMUSG00000037375	Hhat	hedgehog acyltransferase
chr10	3539002	3539100	99	*	100	*	16	16	1	6	11	0.545455	0.545455	2	CG	-1	0.00338197	loss	Promoter	10	3540240	3554877	14638	1	70337	ENSMUST00000019896.4	-1140	ENSMUSG00000019762	Iyd	iodotyrosine deiodinase
chr10	4299902	4300000	99	*	100	*	7	13	0.538462	25	26	0.961538	1.78571	2	CG	1	0.00206265	gain	Intron (ENSMUST00000045730.6/83397, intron 1 of 3)	10	4266380	4359470	93091	1	83397	ENSMUST00000045730.6	33522	ENSMUSG00000038587	Akap12	A kinase (PRKA) anchor protein (gravin) 12
chr10	8099802	8099900	99	*	100	*	2	31	0.0645161	17	40	0.425	6.5875	3	CG	1	0.00153766	gain	Distal Intergenic	10	7905653	7956230	50578	2	68652	ENSMUST00000146444.7	-143572	ENSMUSG00000015755	Tab2	TGF-beta activated kinase 1/MAP3K7 binding protein 2
chr10	9164502	9164600	99	*	100	*	15	18	0.833333	10	26	0.384615	0.461538	4	CG	-1	0.00365209	loss	Distal Intergenic	10	8722219	8886070	163852	2	70097	ENSMUST00000015449.5	-278432	ENSMUSG00000015305	Sash1	SAM and SH3 domain containing 1
chr10	9544602	9544700	99	*	100	*	22	25	0.88	14	30	0.466667	0.530303	4	CG	-1	0.00218061	loss	Distal Intergenic	10	9628672	9630941	2270	2	320825	ENSMUST00000221079.1	86241	ENSMUSG00000060487	Samd5	sterile alpha motif domain containing 5
chr10	13214402	13214500	99	*	100	*	22	22	1	12	18	0.666667	0.666667	4	CG	-1	0.00379862	loss	Intron (ENSMUST00000105545.11/215789, intron 12 of 12)	10	13178140	13193168	15029	2	353258	ENSMUST00000019950.5	-21234	ENSMUSG00000019814	Ltv1	LTV1 ribosome biogenesis factor
chr10	13580102	13580200	99	*	100	*	14	30	0.466667	37	47	0.787234	1.68693	6	CG	1	0.00415953	gain	Distal Intergenic	10	13523842	13553142	29301	2	56535	ENSMUST00000170376.7	-26960	ENSMUSG00000019809	Pex3	peroxisomal biogenesis factor 3
chr10	14446202	14446300	99	*	100	*	16	16	1	16	28	0.571429	0.571429	4	CG	-1	0.00279263	loss	Intron (ENSMUST00000041168.5/215798, intron 8 of 24)	10	14530916	14544995	14080	2	215798	ENSMUST00000207953.1	98695	ENSMUSG00000039116	Adgrg6	adhesion G protein-coupled receptor G6
chr10	16456302	16456400	99	*	100	*	18	25	0.72	26	26	1	1.38889	6	CG	1	0.00412644	gain	Distal Intergenic	10	16951295	16963180	11886	2	100504235	ENSMUST00000208191.1	506780	ENSMUSG00000101969	Gm20125	predicted gene, 20125
chr10	17842202	17842300	99	*	100	*	6	11	0.545455	19	19	1	1.83333	2	CG	1	0.00214191	gain	Intron (ENSMUST00000037964.6/378431, intron 9 of 9)	10	17796256	17845665	49410	1	378431	ENSMUST00000037964.6	45946	ENSMUSG00000039891	Txlnb	taxilin beta
chr10	24317302	24317400	99	*	100	*	36	61	0.590164	31	95	0.326316	0.552924	8	CG	-1	0.00205975	loss	Distal Intergenic	10	24223545	24231199	7655	1	59012	ENSMUST00000154916.1	93757	ENSMUSG00000020000	Moxd1	monooxygenase, DBH-like 1
chr10	25023702	25023800	99	*	100	*	11	20	0.55	4	31	0.129032	0.234604	4	CG	-1	0.00214191	loss	Intron (ENSMUST00000219012.1/ENSMUST00000219012.1, intron 2 of 3)	10	24915221	24927484	12264	2	11846	ENSMUST00000020161.9	-96218	ENSMUSG00000019987	Arg1	arginase, liver
chr10	36407402	36407500	99	*	100	*	6	8	0.75	1	22	0.0454545	0.0606061	2	CG	-1	0.000399902	loss	Distal Intergenic	10	36506814	36833773	326960	1	319415	ENSMUST00000167191.7	-99314	ENSMUSG00000044499	Hs3st5	heparan sulfate (glucosamine) 3-O-sulfotransferase 5
chr10	38605802	38605900	99	*	100	*	13	16	0.8125	6	27	0.222222	0.273504	2	CG	-1	0.000770823	loss	Distal Intergenic	10	38820541	38821779	1239	2	215919	ENSMUST00000179279.1	215879	ENSMUSG00000094311	Rfpl4b	ret finger protein-like 4B
chr10	38651902	38652000	99	*	100	*	4	8	0.5	21	21	1	2	2	CG	1	0.00133539	gain	Distal Intergenic	10	38820541	38821779	1239	2	215919	ENSMUST00000179279.1	169779	ENSMUSG00000094311	Rfpl4b	ret finger protein-like 4B
chr10	38962102	38962200	99	*	100	*	6	12	0.5	0	13	0	0	2	CG	-1	0.00391173	loss	Distal Intergenic	10	38965515	39007396	41882	1	16775	ENSMUST00000159506.1	-3315	ENSMUSG00000019846	Lama4	laminin, alpha 4
chr10	39014102	39014200	99	*	100	*	12	12	1	5	11	0.454545	0.454545	2	CG	-1	0.00345962	loss	Intron (ENSMUST00000019992.5/16775, intron 3 of 37)	10	39053805	39057667	3863	1	16775	ENSMUST00000161992.1	-39605	ENSMUSG00000019846	Lama4	laminin, alpha 4
chr10	39036302	39036400	99	*	100	*	7	8	0.875	4	20	0.2	0.228571	2	CG	-1	0.00187503	loss	Intron (ENSMUST00000019992.5/16775, intron 8 of 37)	10	39053805	39057667	3863	1	16775	ENSMUST00000161992.1	-17405	ENSMUSG00000019846	Lama4	laminin, alpha 4
chr10	39537402	39537500	99	*	100	*	11	18	0.611111	51	56	0.910714	1.49026	4	CG	1	0.00327398	gain	Intron (ENSMUST00000063091.12/14360, intron 12 of 13)	10	39533270	39551424	18155	1	14360	ENSMUST00000123205.1	4132	ENSMUSG00000019843	Fyn	Fyn proto-oncogene
chr10	40173602	40173700	99	*	100	*	29	30	0.966667	13	20	0.65	0.672414	4	CG	-1	0.0033385	loss	Distal Intergenic	10	40132902	40142258	9357	2	72472	ENSMUST00000217252.1	-31344	ENSMUSG00000019838	Slc16a10	solute carrier family 16 (monocarboxylic acid transporters), member 10
chr10	41490002	41490100	99	*	100	*	32	72	0.444444	5	80	0.0625	0.140625	16	CG	-1	1.69409e-06	loss	Promoter	10	41487639	41490097	2459	2	20598	ENSMUST00000155411.7	0	ENSMUSG00000019822	Smpd2	sphingomyelin phosphodiesterase 2, neutral
chr10	42095502	42095600	99	*	100	*	15	28	0.535714	7	44	0.159091	0.29697	4	CG	-1	0.00159077	loss	Distal Intergenic	10	41916807	42018442	101636	2	213402	ENSMUST00000161927.7	-77060	ENSMUSG00000071324	Armc2	armadillo repeat containing 2
chr10	43148702	43148800	99	*	100	*	40	48	0.833333	28	50	0.56	0.672	10	CG	-1	0.00381093	loss	Intron (ENSMUST00000040275.8/109205, intron 3 of 6)	10	43172974	43174521	1548	2	109205	ENSMUST00000189987.1	25721	ENSMUSG00000038248	Sobp	sine oculis binding protein
chr10	53652402	53652500	99	*	100	*	7	8	0.875	0	17	0	0	2	CG	-1	7.81177e-05	loss	Exon (ENSMUST00000020003.14/75906, exon 11 of 18)	10	53633369	53655033	21665	2	75906	ENSMUST00000165986.7	2533	ENSMUSG00000019856	Fam184a	family with sequence similarity 184, member A
chr10	55620302	55620400	99	*	100	*	5	8	0.625	25	25	1	1.6	2	CG	1	0.00217594	gain	Distal Intergenic	10	56106917	56116880	9964	1	73390	ENSMUST00000063138.7	-486517	ENSMUSG00000047669	Msl3l2	MSL3 like 2
chr10	58856202	58856300	99	*	100	*	36	36	1	25	32	0.78125	0.78125	4	CG	-1	0.00357294	loss	Intron (ENSMUST00000135526.8/237353, intron 1 of 3)	10	58814059	59007193	193135	1	237353	ENSMUST00000133151.1	42143	ENSMUSG00000037990	Sh3rf3	SH3 domain containing ring finger 3
chr10	59133002	59133100	99	*	100	*	17	26	0.653846	7	32	0.21875	0.334559	4	CG	-1	0.00171401	loss	Intron (ENSMUST00000153031.1/237353, intron 9 of 9)	10	59166040	59178857	12818	2	103080	ENSMUST00000218171.1	45757	ENSMUSG00000019917	2020-09-10	septin 10
chr10	61064102	61064200	99	*	100	*	0	10	0	8	13	0.615385	#DIV/0!	2	CG	1	0.00279263	gain	Distal Intergenic	10	61089331	61094000	4670	1	13180	ENSMUST00000218005.1	-25131	ENSMUSG00000020098	Pcbd1	pterin 4 alpha carbinolamine dehydratase/dimerization cofactor of hepatocyte nuclear factor 1 alpha (TCF1) 1
chr10	77021702	77021800	99	*	100	*	33	46	0.717391	57	59	0.966102	1.34669	8	CG	1	0.0010408	gain	Exon (ENSMUST00000099552.2/100038479, exon 3 of 3)	10	77011501	77029575	18075	2	100041099	ENSMUST00000218177.1	7775	NA	Gm3137	predicted gene, 3137
chr10	77334202	77334300	99	*	100	*	24	34	0.705882	44	46	0.956522	1.35507	8	CG	1	0.00259762	gain	Intron (ENSMUST00000020496.13/110532, intron 2 of 10)	10	77325715	77340176	14462	2	110532	ENSMUST00000146319.1	5876	ENSMUSG00000020262	Adarb1	adenosine deaminase, RNA-specific, B1
chr10	77908302	77908400	99	*	100	*	14	30	0.466667	48	58	0.827586	1.7734	4	CG	1	0.00126391	gain	3' UTR	10	77897575	77902536	4962	2	237387	ENSMUST00000057608.4	-5766	ENSMUSG00000051652	Lrrc3	leucine rich repeat containing 3
chr10	80518402	80518500	99	*	100	*	9	10	0.9	8	27	0.296296	0.329218	2	CG	-1	0.00197379	loss	Downstream (1-2kb)	10	80535533	80539090	3558	2	67331	ENSMUST00000219648.1	20590	ENSMUSG00000003341	Atp8b3	ATPase, class I, type 8B, member 3
chr10	80705102	80705200	99	*	100	*	8	14	0.571429	2	25	0.08	0.14	2	CG	-1	0.00163827	loss	Promoter	10	80704310	80705373	1064	1	71564	ENSMUST00000219422.1	792	ENSMUSG00000055862	Izumo4	IZUMO family member 4
chr10	82912302	82912400	99	*	100	*	18	28	0.642857	32	32	1	1.55556	7	CG	1	0.000870888	gain	Distal Intergenic	10	82886846	82896312	9467	1	50493	ENSMUST00000218724.1	25456	ENSMUSG00000020250	Txnrd1	thioredoxin reductase 1
chr10	83879702	83879800	99	*	100	*	6	12	0.5	2	25	0.08	0.16	2	CG	-1	0.00412644	loss	Distal Intergenic	10	83737909	83762163	24255	1	69784	ENSMUST00000218623.1	141793	ENSMUSG00000087651	1500009L16Rik	RIKEN cDNA 1500009L16 gene
chr10	85338902	85339000	99	*	100	*	24	56	0.428571	60	88	0.681818	1.59091	8	CG	1	0.00323416	gain	Distal Intergenic	10	85386814	85660292	273479	1	74007	ENSMUST00000105307.7	-47814	ENSMUSG00000020042	Btbd11	BTB (POZ) domain containing 11
chr10	86364102	86364200	99	*	100	*	6	9	0.666667	1	13	0.0769231	0.115385	2	CG	-1	0.00395701	loss	Intron (ENSMUST00000120638.7/27204, intron 4 of 13)	10	86302854	86343981	41128	1	21859	ENSMUST00000132307.1	61248	ENSMUSG00000020044	Timp3	tissue inhibitor of metalloproteinase 3
chr10	91243602	91243700	99	*	100	*	14	15	0.933333	6	14	0.428571	0.459184	2	CG	-1	0.00380557	loss	Distal Intergenic	10	91208258	91220642	12385	2	102633753	ENSMUST00000216311.1	-22960	ENSMUSG00000111544	4930534H03Rik	RIKEN cDNA 4930534H03 gene
chr10	107198402	107198500	99	*	100	*	140	387	0.361757	264	457	0.577681	1.59687	4	CG	1	2.37714e-08	gain	Distal Intergenic	10	107271686	107421474	149789	1	108030	ENSMUST00000020057.15	-73186	ENSMUSG00000019906	Lin7a	lin-7 homolog A (C. elegans)
chr10	107278702	107278800	99	*	100	*	14	55	0.254545	21	36	0.583333	2.29167	2	CG	1	0.00240654	gain	Intron (ENSMUST00000020057.15/108030, intron 1 of 5)	10	107272394	107420308	147915	1	108030	ENSMUST00000218031.1	6308	ENSMUSG00000019906	Lin7a	lin-7 homolog A (C. elegans)
chr10	107349002	107349100	99	*	100	*	85	761	0.111695	278	891	0.312009	2.7934	4	CG	1	1.32374e-20	gain	Intron (ENSMUST00000020057.15/108030, intron 2 of 5)	10	107272394	107420308	147915	1	108030	ENSMUST00000218031.1	76608	ENSMUSG00000019906	Lin7a	lin-7 homolog A (C. elegans)
chr10	107480802	107480900	99	*	100	*	21	31	0.677419	89	99	0.89899	1.32708	2	CG	1	0.00340607	gain	Downstream (2-3kb)	10	107482908	107486134	3227	2	17877	ENSMUST00000000445.1	5234	ENSMUSG00000000435	Myf5	myogenic factor 5
chr10	107542702	107542800	99	*	100	*	26	53	0.490566	184	210	0.87619	1.78608	4	CG	1	2.37714e-08	gain	Exon (ENSMUST00000050702.8/237523, exon 37 of 45)	10	107492853	107494737	1885	2	17878	ENSMUST00000044210.4	-47965	ENSMUSG00000035923	Myf6	myogenic factor 6
chr10	107635902	107636000	99	*	100	*	6	13	0.461538	147	161	0.913043	1.97826	2	CG	1	3.08773e-05	gain	Intron (ENSMUST00000050702.8/237523, intron 24 of 44)	10	107645553	107720027	74475	2	237523	ENSMUST00000218399.1	84027	ENSMUSG00000035916	Ptprq	protein tyrosine phosphatase, receptor type, Q
chr10	107721702	107721800	99	*	100	*	28	59	0.474576	115	155	0.741935	1.56336	4	CG	1	0.000861546	gain	Distal Intergenic	10	107517049	107720051	203003	2	237523	ENSMUST00000050702.8	-1651	ENSMUSG00000035916	Ptprq	protein tyrosine phosphatase, receptor type, Q
chr10	107747102	107747200	99	*	100	*	16	83	0.192771	78	150	0.52	2.6975	6	CG	1	2.44585e-05	gain	Distal Intergenic	10	107517049	107720051	203003	2	237523	ENSMUST00000050702.8	-27051	ENSMUSG00000035916	Ptprq	protein tyrosine phosphatase, receptor type, Q
chr10	107758302	107758400	99	*	100	*	7	33	0.212121	20	36	0.555556	2.61905	2	CG	1	0.00395701	gain	Downstream (2-3kb)	10	107517049	107720051	203003	2	237523	ENSMUST00000050702.8	-38251	ENSMUSG00000035916	Ptprq	protein tyrosine phosphatase, receptor type, Q
chr10	110314002	110314100	99	*	100	*	13	27	0.481481	42	48	0.875	1.81731	6	CG	1	0.000875123	gain	Intron (ENSMUST00000160159.2/260315, intron 2 of 4)	10	109899103	110456204	557102	2	260315	ENSMUST00000160159.2	142104	ENSMUSG00000020181	Nav3	neuron navigator 3
chr10	111622902	111623000	99	*	100	*	0	26	0	11	38	0.289474	#DIV/0!	6	CG	1	0.00316688	gain	Distal Intergenic	10	111586719	111594273	7555	2	71321	ENSMUST00000181547.1	-28629	ENSMUSG00000097082	4933440J02Rik	RIKEN cDNA 4933440J02 gene
chr10	115635802	115635900	99	*	100	*	4	24	0.166667	21	36	0.583333	3.5	6	CG	1	0.00218263	gain	Distal Intergenic	10	115450311	115587780	137470	2	14160	ENSMUST00000020350.14	-48022	ENSMUSG00000020140	Lgr5	leucine rich repeat containing G protein coupled receptor 5
chr10	115774802	115774900	99	*	100	*	19	33	0.575758	56	66	0.848485	1.47368	8	CG	1	0.00339954	gain	Distal Intergenic	10	115816832	115833312	16481	1	216350	ENSMUST00000217900.1	-41932	ENSMUSG00000034127	Tspan8	tetraspanin 8
chr10	116145602	116145700	99	*	100	*	13	30	0.433333	62	69	0.898551	2.07358	6	CG	1	1.7161e-05	gain	Intron (ENSMUST00000063470.10/19279, intron 2 of 13)	10	116143903	116274930	131028	1	19279	ENSMUST00000105271.8	1699	ENSMUSG00000020151	Ptprr	protein tyrosine phosphatase, receptor type, R
chr10	116726802	116726900	99	*	100	*	8	10	0.8	0	9	0	0	2	CG	-1	0.0012354	loss	Intron (ENSMUST00000185546.1/72286, intron 1 of 2)	10	116723067	116729177	6111	2	72286	ENSMUST00000185546.1	2277	ENSMUSG00000100198	1700030O20Rik	RIKEN cDNA 1700030O20 gene
chr10	116949102	116949200	99	*	100	*	5	34	0.147059	22	43	0.511628	3.47907	8	CG	1	0.00178235	gain	Promoter	10	116949757	116959098	9342	1	71086	ENSMUST00000220066.1	-557	ENSMUSG00000112627	4933412E12Rik	RIKEN cDNA 4933412E12 gene
chr10	117273802	117273900	99	*	100	*	12	33	0.363636	4	46	0.0869565	0.23913	4	CG	-1	0.0031542	loss	Distal Intergenic	10	117277331	117282321	4991	2	17105	ENSMUST00000092163.8	8421	ENSMUSG00000069516	Lyz2	lysozyme 2
chr10	117452602	117452700	99	*	100	*	14	25	0.56	80	92	0.869565	1.5528	2	CG	1	0.00141621	gain	Distal Intergenic	10	117446015	117447493	1479	2	102634600	ENSMUST00000220189.1	-5109	ENSMUSG00000112344	Gm32141	predicted gene, 32141
chr10	117455202	117455300	99	*	100	*	77	113	0.681416	157	166	0.945783	1.38797	6	CG	1	1.94948e-07	gain	Distal Intergenic	10	117446015	117447493	1479	2	102634600	ENSMUST00000220189.1	-7709	ENSMUSG00000112344	Gm32141	predicted gene, 32141
chr10	117500302	117500400	99	*	100	*	9	21	0.428571	2	33	0.0606061	0.141414	4	CG	-1	0.00197339	loss	Distal Intergenic	10	117446015	117447493	1479	2	102634600	ENSMUST00000220189.1	-52809	ENSMUSG00000112344	Gm32141	predicted gene, 32141
chr10	118005102	118005200	99	*	100	*	1283	1488	0.862231	309	572	0.54021	0.626525	8	CG	-1	7.92612e-53	loss	Exon (ENSMUST00000193027.1/ENSMUST00000193027.1, exon 1 of 1)	10	117925459	117948292	22834	1	71067	ENSMUST00000217950.1	79643	ENSMUSG00000112500	4933411E08Rik	RIKEN cDNA 4933411E08 gene
chr10	118061802	118061900	99	*	100	*	5	31	0.16129	66	119	0.554622	3.43866	3	CG	1	0.000542965	gain	Distal Intergenic	10	118141811	118146760	4950	1	17245	ENSMUST00000219827.1	-79911	ENSMUSG00000020212	Mdm1	transformed mouse 3T3 cell double minute 1
chr10	118114602	118114700	99	*	100	*	23	72	0.319444	102	148	0.689189	2.15746	2	CG	1	6.42726e-06	gain	Intron (ENSMUST00000218667.1/ENSMUST00000218667.1, intron 1 of 1)	10	118141811	118146760	4950	1	17245	ENSMUST00000219827.1	-27111	ENSMUSG00000020212	Mdm1	transformed mouse 3T3 cell double minute 1
chr10	118144202	118144300	99	*	100	*	204	267	0.764045	248	257	0.964981	1.26299	4	CG	1	1.83569e-09	gain	Intron (ENSMUST00000219827.1/17245, intron 1 of 1)	10	118141945	118168163	26219	1	17245	ENSMUST00000169817.2	2257	ENSMUSG00000020212	Mdm1	transformed mouse 3T3 cell double minute 1
chr10	118179502	118179600	99	*	100	*	9	21	0.428571	63	79	0.797468	1.86076	4	CG	1	0.00171401	gain	Distal Intergenic	10	118157012	118158468	1457	1	17245	ENSMUST00000217767.1	22490	ENSMUSG00000020212	Mdm1	transformed mouse 3T3 cell double minute 1
chr10	118371302	118371400	99	*	100	*	19	135	0.140741	91	255	0.356863	2.5356	6	CG	1	8.78283e-05	gain	Distal Intergenic	10	118441046	118445892	4847	1	15978	ENSMUST00000068592.4	-69646	ENSMUSG00000055170	Ifng	interferon gamma
chr10	118472602	118472700	99	*	100	*	29	111	0.261261	89	184	0.483696	1.85139	2	CG	1	0.000750097	gain	Distal Intergenic	10	118441047	118442618	1572	1	15978	ENSMUST00000220309.1	31555	ENSMUSG00000055170	Ifng	interferon gamma
chr10	118573002	118573100	99	*	100	*	17	98	0.173469	89	200	0.445	2.56529	2	CG	1	6.63776e-05	gain	Distal Intergenic	10	118502035	118556525	54491	2	103214	ENSMUST00000220034.1	-16477	ENSMUSG00000112230	Ifngas1	Ifng antisense RNA 1
chr10	121981302	121981400	99	*	100	*	7	10	0.7	2	15	0.133333	0.190476	2	CG	-1	0.00425369	loss	Intron (ENSMUST00000020322.11/117600, intron 1 of 21)	10	121780991	122047308	266318	2	117600	ENSMUST00000020322.11	65908	ENSMUSG00000020121	Srgap1	SLIT-ROBO Rho GTPase activating protein 1
chr10	122046102	122046200	99	*	100	*	14	22	0.636364	30	30	1	1.57143	4	CG	1	0.00111495	gain	Promoter	10	121780991	122047308	266318	2	117600	ENSMUST00000020322.11	1108	ENSMUSG00000020121	Srgap1	SLIT-ROBO Rho GTPase activating protein 1
chr10	125257002	125257100	99	*	100	*	37	39	0.948718	42	59	0.711864	0.750344	8	CG	-1	0.0041452	loss	Intron (ENSMUST00000211781.1/20503, intron 3 of 5)	10	125227487	125308816	81330	2	20503	ENSMUST00000105257.3	51716	ENSMUSG00000020102	Slc16a7	solute carrier family 16 (monocarboxylic acid transporters), member 7
chr10	125813602	125813700	99	*	100	*	7	8	0.875	6	22	0.272727	0.311688	2	CG	-1	0.00373879	loss	Distal Intergenic	10	125966219	125998013	31795	1	320398	ENSMUST00000217813.1	-152519	ENSMUSG00000020105	Lrig3	leucine-rich repeats and immunoglobulin-like domains 3
chr10	126960202	126960300	99	*	100	*	45	49	0.918367	28	47	0.595745	0.6487	6	CG	-1	0.000871495	loss	Exon (ENSMUST00000217769.1/102632477, exon 3 of 3)	10	126958023	126960997	2975	1	102632477	ENSMUST00000217769.1	2179	ENSMUSG00000112035	Gm30539	predicted gene, 30539
chr10	127619202	127619300	99	*	100	*	4	28	0.142857	25	50	0.5	3.5	4	CG	1	0.00247279	gain	Intron (ENSMUST00000049149.14/16971, intron 1 of 88)	10	127599884	127620922	21039	2	16971	ENSMUST00000118455.1	1622	ENSMUSG00000040249	Lrp1	low density lipoprotein receptor-related protein 1
chr10	130033902	130034000	99	*	100	*	8	18	0.444444	3	42	0.0714286	0.160714	4	CG	-1	0.00147906	loss	Promoter	10	130033628	130034560	933	1	258772	ENSMUST00000054364.1	274	ENSMUSG00000044897	Olfr821	olfactory receptor 821
chr11	3189303	3189401	99	*	100	*	50	82	0.609756	183	211	0.867299	1.42237	6	CG	1	2.17686e-05	gain	Promoter	11	3131886	3189056	57171	2	78887	ENSMUST00000153425.8	-247	ENSMUSG00000023764	Sfi1	Sfi1 homolog, spindle assembly associated (yeast)
chr11	3193303	3193401	99	*	100	*	78	153	0.509804	945	1324	0.713746	1.40004	12	CG	1	6.90536e-06	gain	Promoter	11	3131850	3193407	61558	2	78887	ENSMUST00000081318.12	6	ENSMUSG00000023764	Sfi1	Sfi1 homolog, spindle assembly associated (yeast)
chr11	3847403	3847501	99	*	100	*	29	32	0.90625	23	42	0.547619	0.604269	6	CG	-1	0.00172333	loss	Intron (ENSMUST00000070552.13/74309, intron 1 of 13)	11	3703731	3863903	160173	2	74309	ENSMUST00000070552.13	16402	ENSMUSG00000020435	Osbp2	oxysterol binding protein 2
chr11	5542003	5542101	99	*	100	*	93	137	0.678832	61	129	0.472868	0.696591	24	CG	-1	0.00154267	loss	Promoter	11	5528887	5542187	13301	2	104479	ENSMUST00000020776.4	86	ENSMUSG00000020482	Ccdc117	coiled-coil domain containing 117
chr11	8579703	8579801	99	*	100	*	16	33	0.484848	7	42	0.166667	0.34375	6	CG	-1	0.00354073	loss	Promoter	11	8545693	8579121	33429	2	319939	ENSMUST00000134823.1	-582	ENSMUSG00000020422	Tns3	tensin 3
chr11	8659203	8659301	99	*	100	*	10	30	0.333333	32	39	0.820513	2.46154	6	CG	1	0.000324276	gain	Intron (ENSMUST00000020695.12/319939, intron 1 of 30)	11	8431652	8664535	232884	2	319939	ENSMUST00000020695.12	5234	ENSMUSG00000020422	Tns3	tensin 3
chr11	9022003	9022101	99	*	100	*	8	13	0.615385	3	23	0.130435	0.211957	2	CG	-1	0.00300741	loss	Intron (ENSMUST00000043377.5/194974, intron 7 of 9)	11	8993137	9011191	18055	2	15574	ENSMUST00000020683.9	-10812	ENSMUSG00000020413	Hus1	HUS1 checkpoint clamp component
chr11	9387703	9387801	99	*	100	*	0	18	0	12	22	0.545455	#DIV/0!	2	CG	1	0.00080645	gain	Intron (ENSMUST00000042740.12/268379, intron 31 of 61)	11	9193451	9256178	62728	1	268379	ENSMUST00000151522.1	194252	ENSMUSG00000004668	Abca13	ATP-binding cassette, sub-family A (ABC1), member 13
chr11	10299403	10299501	99	*	100	*	22	22	1	11	18	0.611111	0.611111	4	CG	-1	0.00214191	loss	Distal Intergenic	11	11114223	11263526	149304	1	319922	ENSMUST00000109681.7	-814722	ENSMUSG00000050830	Vwc2	von Willebrand factor C domain containing 2
chr11	15128103	15128201	99	*	100	*	13	16	0.8125	6	20	0.3	0.369231	4	CG	-1	0.0028347	loss	Distal Intergenic	11	14599276	14600314	1039	1	432536	ENSMUST00000117584.2	528827	ENSMUSG00000084135	Pom121l12	POM121 membrane glycoprotein-like 12
chr11	20409603	20409701	99	*	100	*	13	13	1	8	17	0.470588	0.470588	2	CG	-1	0.00245537	loss	Distal Intergenic	11	20302180	20332713	30534	2	55963	ENSMUST00000109594.7	-76890	ENSMUSG00000020142	Slc1a4	solute carrier family 1 (glutamate/neutral amino acid transporter), member 4
chr11	20857403	20857501	99	*	100	*	20	20	1	8	24	0.333333	0.333333	4	CG	-1	7.08253e-05	loss	Distal Intergenic	11	20829312	20831056	1745	2	216551	ENSMUST00000154300.7	-26347	ENSMUSG00000042363	Lgalsl	lectin, galactoside binding-like
chr11	22574003	22574101	99	*	100	*	9	11	0.818182	0	14	0	0	2	CG	-1	0.0002231	loss	Distal Intergenic	11	22512088	22519234	7147	1	103765	ENSMUST00000059319.7	61915	ENSMUSG00000049904	Tmem17	transmembrane protein 17
chr11	22972003	22972101	99	*	100	*	16	52	0.307692	46	60	0.766667	2.49167	12	CG	1	2.44585e-05	gain	Promoter	11	22972005	22976496	4492	1	22183	ENSMUST00000049506.7	0	ENSMUSG00000044068	Zrsr1	zinc finger (CCCH type), RNA binding motif and serine/arginine rich 1
chr11	24077103	24077201	99	*	100	*	40	44	0.909091	31	51	0.607843	0.668627	8	CG	-1	0.00164137	loss	Promoter	11	24078056	24173194	95139	1	14025	ENSMUST00000000881.12	-855	ENSMUSG00000000861	Bcl11a	B cell CLL/lymphoma 11A (zinc finger protein)
chr11	32826703	32826801	99	*	100	*	41	42	0.97619	34	45	0.755556	0.773984	6	CG	-1	0.00341509	loss	Distal Intergenic	11	32820373	32824605	4233	2	69351	ENSMUST00000020508.3	-2098	ENSMUSG00000020270	Smim23	small integral membrane protein 23
chr11	32958003	32958101	99	*	100	*	14	18	0.777778	2	21	0.0952381	0.122449	2	CG	-1	0.000175538	loss	Distal Intergenic	11	32820373	32824605	4233	2	69351	ENSMUST00000020508.3	-133398	ENSMUSG00000020270	Smim23	small integral membrane protein 23
chr11	33048003	33048101	99	*	100	*	2	19	0.105263	13	20	0.65	6.175	2	CG	1	0.00132489	gain	Distal Intergenic	11	33117430	33146795	29366	2	14172	ENSMUST00000109363.7	98694	ENSMUSG00000057967	Fgf18	fibroblast growth factor 18
chr11	33261703	33261801	99	*	100	*	1	24	0.0416667	15	36	0.416667	10	4	CG	1	0.00214792	gain	Intron (ENSMUST00000102815.9/66011, intron 24 of 27)	11	33200752	33203589	2838	2	27140	ENSMUST00000037746.7	-58114	ENSMUSG00000040610	Tlx3	T cell leukemia, homeobox 3
chr11	35381703	35381801	99	*	100	*	12	12	1	6	15	0.4	0.4	2	CG	-1	0.00193575	loss	Intron (ENSMUST00000069837.3/20564, intron 4 of 35)	11	35544685	35612636	67952	1	20564	ENSMUST00000124438.1	-162884	ENSMUSG00000056427	Slit3	slit guidance ligand 3
chr11	36725403	36725501	99	*	100	*	2	20	0.1	22	38	0.578947	5.78947	4	CG	1	0.00125847	gain	Intron (ENSMUST00000102801.7/23964, intron 4 of 30)	11	36140752	36677745	536994	2	23964	ENSMUST00000149787.7	-47658	ENSMUSG00000049336	Tenm2	teneurin transmembrane protein 2
chr11	38359003	38359101	99	*	100	*	4	10	0.4	0	22	0	0	2	CG	-1	0.00232824	loss	Distal Intergenic	11	38493330	38520013	26684	2	100502917	ENSMUST00000133599.1	160912	NA	Gm12130	predicted gene 12130
chr11	38884703	38884801	99	*	100	*	2	20	0.1	17	28	0.607143	6.07143	4	CG	1	0.00120068	gain	Distal Intergenic	11	38493330	38520013	26684	2	100502917	ENSMUST00000133599.1	-364690	NA	Gm12130	predicted gene 12130
chr11	41645503	41645601	99	*	100	*	2	19	0.105263	13	21	0.619048	5.88095	4	CG	1	0.00168777	gain	Distal Intergenic	11	41911711	41916623	4913	2	14406	ENSMUST00000146198.1	271022	ENSMUSG00000020436	Gabrg2	gamma-aminobutyric acid (GABA) A receptor, subunit gamma 2
chr11	45274603	45274701	99	*	100	*	74	88	0.840909	36	65	0.553846	0.658628	8	CG	-1	0.000543069	loss	Exon (ENSMUST00000195753.1/ENSMUST00000195753.1, exon 2 of 2)	11	45102866	45116928	14063	2	100504255	ENSMUST00000143869.1	-157675	ENSMUSG00000084773	Gm12159	predicted gene 12159
chr11	46056603	46056701	99	*	100	*	29	84	0.345238	45	64	0.703125	2.03664	12	CG	1	0.000178408	gain	Promoter	11	46056058	46065082	9025	1	11492	ENSMUST00000137014.1	545	ENSMUSG00000011256	Adam19	a disintegrin and metallopeptidase domain 19 (meltrin beta)
chr11	48826103	48826201	99	*	100	*	28	30	0.933333	28	46	0.608696	0.652174	4	CG	-1	0.00243436	loss	Promoter	11	48826140	48851187	25048	1	94089	ENSMUST00000109213.8	0	ENSMUSG00000040350	Trim7	tripartite motif-containing 7
chr11	50461103	50461201	99	*	100	*	20	24	0.833333	6	17	0.352941	0.423529	4	CG	-1	0.00240678	loss	Distal Intergenic	11	50389286	50431125	41840	2	216724	ENSMUST00000020643.3	-29978	ENSMUSG00000020375	Rufy1	RUN and FYVE domain containing 1
chr11	51156903	51157001	99	*	100	*	2	10	0.2	16	21	0.761905	3.80952	2	CG	1	0.00356653	gain	Distal Intergenic	11	51190251	51219526	29276	2	71297	ENSMUST00000137964.1	62525	ENSMUSG00000086646	Platr20	pluripotency associated transcript 20
chr11	51297603	51297701	99	*	100	*	8	20	0.4	20	24	0.833333	2.08333	4	CG	1	0.00346104	gain	Intron (ENSMUST00000102765.8/237759, intron 1 of 28)	11	51289920	51583918	293999	1	237759	ENSMUST00000102765.8	7683	ENSMUSG00000063564	Col23a1	collagen, type XXIII, alpha 1
chr11	51355703	51355801	99	*	100	*	22	22	1	11	22	0.5	0.5	4	CG	-1	0.000681688	loss	Intron (ENSMUST00000102765.8/237759, intron 2 of 28)	11	51289920	51583918	293999	1	237759	ENSMUST00000102765.8	65783	ENSMUSG00000063564	Col23a1	collagen, type XXIII, alpha 1
chr11	51457603	51457701	99	*	100	*	4	21	0.190476	14	19	0.736842	3.86842	4	CG	1	0.00137293	gain	Intron (ENSMUST00000102765.8/237759, intron 2 of 28)	11	51574432	51580299	5868	1	237759	ENSMUST00000151098.1	-116731	ENSMUSG00000063564	Col23a1	collagen, type XXIII, alpha 1
chr11	51553603	51553701	99	*	100	*	3	12	0.25	11	11	1	4	2	CG	1	0.000912168	gain	Intron (ENSMUST00000102765.8/237759, intron 8 of 28)	11	51574432	51580299	5868	1	237759	ENSMUST00000151098.1	-20731	ENSMUSG00000063564	Col23a1	collagen, type XXIII, alpha 1
chr11	52186503	52186601	99	*	100	*	32	34	0.941176	25	40	0.625	0.664063	4	CG	-1	0.00214191	loss	Distal Intergenic	11	52154722	52168159	13438	2	257871	ENSMUST00000203403.2	-18344	NA	Olfr1372-ps1	olfactory receptor 1372, pseudogene 1
chr11	54395703	54395801	99	*	100	*	2	8	0.25	19	22	0.863636	3.45455	2	CG	1	0.00207109	gain	Intron (ENSMUST00000143919.1/74847, intron 6 of 12)	11	54370652	54426790	56139	1	74847	ENSMUST00000094193.2	25051	ENSMUSG00000020332	Meikin	meiotic kinetochore factor
chr11	55303003	55303101	99	*	100	*	13	13	1	6	12	0.5	0.5	2	CG	-1	0.00391173	loss	Intron (ENSMUST00000068853.12/245827, intron 3 of 23)	11	55250610	55312257	61648	2	245827	ENSMUST00000108864.1	9156	ENSMUSG00000055333	Fat2	FAT atypical cadherin 2
chr11	56045603	56045701	99	*	100	*	18	22	0.818182	12	34	0.352941	0.431373	4	CG	-1	0.00152832	loss	Intron (ENSMUST00000134285.1/ENSMUST00000134285.1, intron 2 of 4)	11	56024987	56041010	16024	2	216749	ENSMUST00000037682.2	-4593	ENSMUSG00000037393	Nmur2	neuromedin U receptor 2
chr11	57238503	57238601	99	*	100	*	0	16	0	8	15	0.533333	#DIV/0!	2	CG	1	0.00157687	gain	Intron (ENSMUST00000036315.15/14799, intron 10 of 15)	11	57176518	57189793	13276	1	14799	ENSMUST00000173531.1	61985	ENSMUSG00000020524	Gria1	glutamate receptor, ionotropic, AMPA1 (alpha 1)
chr11	58212503	58212601	99	*	100	*	13	18	0.722222	2	26	0.0769231	0.106509	4	CG	-1	0.000113123	loss	Intron (ENSMUST00000058704.8/54396, intron 1 of 1)	11	58215008	58222782	7775	1	54396	ENSMUST00000209079.1	-2407	ENSMUSG00000069874	Irgm2	immunity-related GTPase family M member 2
chr11	59525003	59525101	99	*	100	*	14	25	0.56	7	36	0.194444	0.347222	6	CG	-1	0.0036461	loss	Intron (ENSMUST00000139093.7/268417, intron 1 of 2)	11	59504167	59526631	22465	2	268417	ENSMUST00000139093.7	1530	ENSMUSG00000020472	Zkscan17	zinc finger with KRAB and SCAN domains 17
chr11	60059003	60059101	99	*	100	*	14	31	0.451613	32	39	0.820513	1.81685	5	CG	1	0.00210982	gain	Distal Intergenic	11	59974154	60046489	72336	2	18618	ENSMUST00000148512.1	-12514	ENSMUSG00000000301	Pemt	phosphatidylethanolamine N-methyltransferase
chr11	61591503	61591601	99	*	100	*	7	14	0.5	2	25	0.08	0.16	2	CG	-1	0.00338848	loss	Distal Intergenic	11	61517250	61579687	62438	2	13855	ENSMUST00000179936.7	-11816	ENSMUSG00000001036	Epn2	epsin 2
chr11	62269303	62269401	99	*	100	*	31	41	0.756098	56	58	0.965517	1.27697	8	CG	1	0.00241513	gain	Intron (ENSMUST00000072916.4/69747, intron 3 of 4)	11	62267224	62281375	14152	2	69747	ENSMUST00000072916.4	11974	ENSMUSG00000014243	Zswim7	zinc finger SWIM-type containing 7
chr11	62750103	62750201	99	*	100	*	37	37	1	33	43	0.767442	0.767442	8	CG	-1	0.00245537	loss	Exon (ENSMUST00000175753.2/ENSMUST00000175753.2, exon 1 of 1)	11	62700356	62731885	31530	2	170740	ENSMUST00000150336.7	-18218	ENSMUSG00000005267	Zfp287	zinc finger protein 287
chr11	63853003	63853101	99	*	100	*	31	32	0.96875	22	32	0.6875	0.709677	6	CG	-1	0.00341509	loss	Distal Intergenic	11	63885792	63922290	36499	2	54710	ENSMUST00000094103.3	69189	ENSMUSG00000070407	Hs3st3b1	heparan sulfate (glucosamine) 3-O-sulfotransferase 3B1
chr11	65372303	65372401	99	*	100	*	34	35	0.971429	22	32	0.6875	0.707721	8	CG	-1	0.00246747	loss	Distal Intergenic	11	65285936	65365798	79863	2	327946	ENSMUST00000130362.1	-6505	ENSMUSG00000085162	Gm12295	predicted gene 12295
chr11	67648803	67648901	99	*	100	*	7	34	0.205882	23	42	0.547619	2.65986	4	CG	1	0.00303845	gain	Intron (ENSMUST00000108681.7/14457, intron 4 of 13)	11	67652577	67683688	31112	1	14457	ENSMUST00000140863.1	-3676	ENSMUSG00000033066	Gas7	growth arrest specific 7
chr11	68116703	68116801	99	*	100	*	13	15	0.866667	7	19	0.368421	0.425101	2	CG	-1	0.00384611	loss	Intron (ENSMUST00000021285.13/55943, intron 7 of 7)	11	68220892	68221011	120	1	102465219	ENSMUST00000183592.1	-104091	ENSMUSG00000099174	Mir6406	microRNA 6406
chr11	68196303	68196401	99	*	100	*	24	24	1	28	42	0.666667	0.666667	6	CG	-1	0.00229199	loss	Intron (ENSMUST00000021285.13/55943, intron 7 of 7)	11	68220892	68221011	120	1	102465219	ENSMUST00000183592.1	-24491	ENSMUSG00000099174	Mir6406	microRNA 6406
chr11	68864703	68864801	99	*	100	*	8	10	0.8	2	16	0.125	0.15625	2	CG	-1	0.00143838	loss	Promoter	11	68839914	68864993	25080	2	83431	ENSMUST00000127469.1	192	ENSMUSG00000018736	Ndel1	nudE neurodevelopment protein 1 like 1
chr11	69455603	69455701	99	*	100	*	31	33	0.939394	26	44	0.590909	0.629032	6	CG	-1	0.00141621	loss	Intron (ENSMUST00000035539.11/327954, intron 49 of 84)	11	69464610	69465694	1085	2	327954	ENSMUST00000151811.1	9993	ENSMUSG00000005237	Dnah2	dynein, axonemal, heavy chain 2
chr11	71857203	71857301	99	*	100	*	17	24	0.708333	11	36	0.305556	0.431373	4	CG	-1	0.00282683	loss	Distal Intergenic	11	71928471	71940122	11652	2	73816	ENSMUST00000128489.1	82821	ENSMUSG00000085528	4930401O10Rik	RIKEN cDNA 4930401O10 gene
chr11	72133703	72133801	99	*	100	*	11	28	0.392857	4	50	0.08	0.203636	4	CG	-1	0.00165946	loss	Intron (ENSMUST00000108508.2/327958, intron 1 of 18)	11	72047528	72135721	88194	2	327958	ENSMUST00000108508.2	1920	ENSMUSG00000040543	Pitpnm3	PITPNM family member 3
chr11	72368103	72368201	99	*	100	*	13	24	0.541667	5	36	0.138889	0.25641	4	CG	-1	0.00176308	loss	Distal Intergenic	11	72344729	72362442	17714	2	21689	ENSMUST00000021155.3	-5661	ENSMUSG00000020799	Tekt1	tektin 1
chr11	72486203	72486301	99	*	100	*	21	42	0.5	6	36	0.166667	0.333333	6	CG	-1	0.00272555	loss	Intron (ENSMUST00000045303.9/216892, intron 1 of 12)	11	72451638	72489904	38267	2	216892	ENSMUST00000045303.9	3603	ENSMUSG00000040447	Spns2	spinster homolog 2
chr11	73268703	73268801	99	*	100	*	0	8	0	12	15	0.8	#DIV/0!	2	CG	1	0.000959677	gain	Promoter	11	73267388	73300363	32976	1	246788	ENSMUST00000049676.2	1315	ENSMUSG00000043029	Trpv3	transient receptor potential cation channel, subfamily V, member 3
chr11	75827103	75827201	99	*	100	*	6	8	0.75	0	10	0	0	2	CG	-1	0.00168734	loss	Distal Intergenic	11	75768966	75796049	27084	2	13447	ENSMUST00000021209.7	-31054	ENSMUSG00000020848	Doc2b	double C2, beta
chr11	75962103	75962201	99	*	100	*	10	22	0.454545	3	38	0.0789474	0.173684	4	CG	-1	0.00153766	loss	Distal Intergenic	11	75906572	75938429	31858	2	380714	ENSMUST00000152035.1	-23674	ENSMUSG00000020847	Rph3al	rabphilin 3A-like (without C2 domains)
chr11	77470803	77470901	99	*	100	*	11	11	1	5	12	0.416667	0.416667	2	CG	-1	0.00299427	loss	3' UTR	11	77470487	77473625	3139	2	268445	ENSMUST00000143872.7	2724	ENSMUSG00000037907	Ankrd13b	ankyrin repeat domain 13b
chr11	77515403	77515501	99	*	100	*	96	102	0.941176	77	109	0.706422	0.750573	21	CG	-1	0.000114558	loss	Promoter	11	77509101	77515731	6631	2	216964	ENSMUST00000136101.1	230	ENSMUSG00000044328	Trp53i13	transformation related protein 53 inducible protein 13
chr11	78538403	78538501	99	*	100	*	11	11	1	6	14	0.428571	0.428571	2	CG	-1	0.00298561	loss	Intron (ENSMUST00000128788.7/55978, intron 1 of 5)	11	78536473	78541484	5012	1	55978	ENSMUST00000152016.1	1930	ENSMUSG00000001105	Ift20	intraflagellar transport 20
chr11	79409503	79409601	99	*	100	*	15	16	0.9375	12	25	0.48	0.512	4	CG	-1	0.00317289	loss	Exon (ENSMUST00000219057.1/18015, exon 8 of 31)	11	79448153	79473412	25260	1	18015	ENSMUST00000122917.7	-38552	ENSMUSG00000020716	Nf1	neurofibromin 1
chr11	80476803	80476901	99	*	100	*	74	220	0.336364	115	187	0.614973	1.8283	39	CG	1	8.32426e-07	gain	Promoter	11	80477023	80481184	4162	1	12569	ENSMUST00000053413.11	-122	ENSMUSG00000048895	Cdk5r1	cyclin-dependent kinase 5, regulatory subunit 1 (p35)
chr11	80605103	80605201	99	*	100	*	10	11	0.909091	6	20	0.3	0.33	2	CG	-1	0.0020601	loss	Intron (ENSMUST00000041065.13/338367, intron 16 of 21)	11	80507410	80509106	1697	2	77417	ENSMUST00000133400.1	-95997	ENSMUSG00000085078	C030013C21Rik	RIKEN cDNA C030013C21 gene
chr11	82845803	82845901	99	*	100	*	42	55	0.763636	30	61	0.491803	0.644028	8	CG	-1	0.00317289	loss	Promoter	11	82812669	82846092	33424	2	67338	ENSMUST00000126660.1	191	ENSMUSG00000020696	Rffl	ring finger and FYVE like domain containing protein
chr11	83467503	83467601	99	*	100	*	12	18	0.666667	24	24	1	1.5	4	CG	1	0.00287936	gain	Distal Intergenic	11	83451386	83463071	11686	2	118453	ENSMUST00000138780.1	-4432	ENSMUSG00000020682	Mmp28	matrix metallopeptidase 28 (epilysin)
chr11	85995503	85995601	99	*	100	*	33	68	0.485294	101	135	0.748148	1.54164	12	CG	1	0.000825702	gain	Distal Intergenic	11	85896765	85916095	19331	1	21387	ENSMUST00000108045.2	98738	ENSMUSG00000000094	Tbx4	T-box 4
chr11	87951003	87951101	99	*	100	*	23	27	0.851852	14	33	0.424242	0.498024	6	CG	-1	0.001583	loss	Distal Intergenic	11	87979525	87984012	4488	2	68097	ENSMUST00000178105.2	32911	ENSMUSG00000020483	Dynll2	dynein light chain LC8-type 2
chr11	89487603	89487701	99	*	100	*	0	22	0	7	20	0.35	#DIV/0!	4	CG	1	0.00298567	gain	Intron (ENSMUST00000238273.2/382543, intron 9 of 21)	11	89391608	89526647	135040	2	382543	ENSMUST00000207815.1	38946	ENSMUSG00000047773	Ankfn1	ankyrin-repeat and fibronectin type III domain containing 1
chr11	91068103	91068201	99	*	100	*	16	19	0.842105	7	24	0.291667	0.346354	4	CG	-1	0.00111224	loss	Distal Intergenic	11	90883345	90894999	11655	1	73922	ENSMUST00000132218.1	184758	ENSMUSG00000085940	4930405D11Rik	RIKEN cDNA 4930405D11 gene
chr11	91830403	91830501	99	*	100	*	11	11	1	6	14	0.428571	0.428571	2	CG	-1	0.00298561	loss	Exon (ENSMUST00000120660.1/ENSMUST00000120660.1, exon 1 of 1)	11	91575315	91577558	2244	2	73470	ENSMUST00000061019.5	-252845	ENSMUSG00000046755	Kif2b	kinesin family member 2B
chr11	93110903	93111001	99	*	100	*	10	26	0.384615	0	22	0	0	4	CG	-1	0.00199203	loss	Intron (ENSMUST00000107859.7/72605, intron 2 of 4)	11	93099290	93601749	502460	1	72605	ENSMUST00000107863.3	11613	ENSMUSG00000056158	Car10	carbonic anhydrase 10
chr11	94247503	94247601	99	*	100	*	14	16	0.875	7	19	0.368421	0.421053	4	CG	-1	0.00293383	loss	Distal Intergenic	11	94235956	94242707	6752	2	278507	ENSMUST00000061469.3	-4796	ENSMUSG00000044177	Wfikkn2	WAP, follistatin/kazal, immunoglobulin, kunitz and netrin domain containing 2
chr11	94650603	94650701	99	*	100	*	10	17	0.588235	27	28	0.964286	1.63929	4	CG	1	0.00222842	gain	Promoter	11	94649895	94650706	812	2	268465	ENSMUST00000128643.1	5	ENSMUSG00000039055	Eme1	essential meiotic structure-specific endonuclease 1
chr11	94711303	94711401	99	*	100	*	1	15	0.0666667	8	14	0.571429	8.57143	2	CG	1	0.00380557	gain	Distal Intergenic	11	94694498	94704499	10002	2	432589	ENSMUST00000069852.1	-6804	ENSMUSG00000056008	Gm11541	predicted gene 11541
chr11	95141803	95141901	99	*	100	*	17	26	0.653846	11	40	0.275	0.420588	6	CG	-1	0.00297047	loss	Exon (ENSMUST00000021241.7/13394, exon 2 of 3)	11	95145052	95159047	13996	1	320453	ENSMUST00000156477.3	-3151	ENSMUSG00000086552	Dlx4os	distal-less homeobox 4, opposite strand
chr11	95190003	95190101	99	*	100	*	23	42	0.547619	6	45	0.133333	0.243478	6	CG	-1	0.000332306	loss	Distal Intergenic	11	95140447	95146263	5817	2	13394	ENSMUST00000021241.7	-43740	ENSMUSG00000020871	Dlx4	distal-less homeobox 4
chr11	95929903	95930001	99	*	100	*	0	22	0	7	17	0.411765	#DIV/0!	2	CG	1	0.00180317	gain	Distal Intergenic	11	95865943	95914891	48949	2	14422	ENSMUST00000038343.6	-15012	ENSMUSG00000013418	B4galnt2	beta-1,4-N-acetyl-galactosaminyl transferase 2
chr11	96294703	96294801	99	*	100	*	10	99	0.10101	39	110	0.354545	3.51	22	CG	1	0.000175538	gain	Intron (ENSMUST00000173432.2/15414, intron 1 of 2)	11	96292476	96301569	9094	1	15414	ENSMUST00000173432.2	2227	ENSMUSG00000000690	Hoxb6	homeobox B6
chr11	96390403	96390501	99	*	100	*	21	22	0.954545	7	16	0.4375	0.458333	4	CG	-1	0.00114625	loss	Distal Intergenic	11	96366258	96367221	964	1	15407	ENSMUST00000123805.1	24145	ENSMUSG00000018973	Hoxb1	homeobox B1
chr11	97537203	97537301	99	*	100	*	29	36	0.805556	24	50	0.48	0.595862	8	CG	-1	0.00282686	loss	Promoter	11	97509340	97536945	27606	2	56013	ENSMUST00000238233.1	-258	ENSMUSG00000038453	Srcin1	SRC kinase signaling inhibitor 1
chr11	99082203	99082301	99	*	100	*	4	36	0.111111	26	42	0.619048	5.57143	6	CG	1	6.64205e-05	gain	Intron (ENSMUST00000017751.2/217169, intron 2 of 12)	11	99070684	99075341	4658	2	217169	ENSMUST00000153351.1	-6862	ENSMUSG00000017607	Tns4	tensin 4
chr11	99472903	99473001	99	*	100	*	10	11	0.909091	4	13	0.307692	0.338462	2	CG	-1	0.00344701	loss	Distal Intergenic	11	99477974	99493137	15164	2	94179	ENSMUST00000006969.7	20136	ENSMUSG00000006777	Krt23	keratin 23
chr11	101390303	101390401	99	*	100	*	9	18	0.5	1	21	0.047619	0.0952381	4	CG	-1	0.00213256	loss	Distal Intergenic	11	101367561	101377903	10343	1	14377	ENSMUST00000019469.2	22742	ENSMUSG00000078650	G6pc	glucose-6-phosphatase, catalytic
chr11	102083203	102083301	99	*	100	*	3	15	0.2	12	16	0.75	3.75	2	CG	1	0.00282686	gain	Promoter	11	102057524	102082484	24961	2	50997	ENSMUST00000100398.4	-719	ENSMUSG00000017314	Mpp2	membrane protein, palmitoylated 2 (MAGUK p55 subfamily member 2)
chr11	102698003	102698101	99	*	100	*	8	34	0.235294	19	32	0.59375	2.52344	8	CG	1	0.00360132	gain	Promoter	11	102684686	102697782	13097	2	52715	ENSMUST00000092569.12	-221	ENSMUSG00000020925	Ccdc43	coiled-coil domain containing 43
chr11	103359103	103359201	99	*	100	*	61	62	0.983871	53	70	0.757143	0.769555	14	CG	-1	0.000738117	loss	Intron (ENSMUST00000123812.1/ENSMUST00000123812.1, intron 1 of 1)	11	103331497	103360900	29404	2	544817	ENSMUST00000107024.7	1699	ENSMUSG00000034255	Arhgap27	Rho GTPase activating protein 27
chr11	103386903	103387001	99	*	100	*	31	41	0.756098	19	49	0.387755	0.512837	10	CG	-1	0.00129979	loss	Exon (ENSMUST00000041272.9/353047, exon 5 of 12)	11	103366617	103394768	28152	2	353047	ENSMUST00000184350.1	7767	ENSMUSG00000034247	Plekhm1	pleckstrin homology domain containing, family M (with RUN domain) member 1
chr11	104001903	104002001	99	*	100	*	29	30	0.966667	18	30	0.6	0.62069	6	CG	-1	0.00142149	loss	Distal Intergenic	11	103979589	103983627	4039	1	11841	ENSMUST00000154089.1	22314	ENSMUSG00000062421	Arf2	ADP-ribosylation factor 2
chr11	104121903	104122001	99	*	100	*	1	9	0.111111	10	13	0.769231	6.92308	2	CG	1	0.00300019	gain	Distal Intergenic	11	104132855	104175523	42669	1	12921	ENSMUST00000093925.4	-10854	ENSMUSG00000018634	Crhr1	corticotropin releasing hormone receptor 1
chr11	104173503	104173601	99	*	100	*	8	30	0.266667	24	36	0.666667	2.5	4	CG	1	0.00208636	gain	Exon (ENSMUST00000093925.4/12921, exon 11 of 13)	11	104186327	104188551	2225	1	237958	ENSMUST00000107000.1	-12726	ENSMUSG00000049506	Sppl2c	signal peptide peptidase 2C
chr11	105331903	105332001	99	*	100	*	75	79	0.949367	70	94	0.744681	0.784397	10	CG	-1	0.000986384	loss	Exon (ENSMUST00000100335.9/17534, exon 7 of 30)	11	105329052	105332299	3248	1	17534	ENSMUST00000142905.1	2851	ENSMUSG00000020695	Mrc2	mannose receptor, C type 2
chr11	105397303	105397401	99	*	100	*	18	20	0.9	6	16	0.375	0.416667	2	CG	-1	0.00181415	loss	Intron (ENSMUST00000138977.7/632687, intron 5 of 11)	11	105396695	105408707	12013	2	632687	ENSMUST00000151305.1	11306	ENSMUSG00000078627	2020-03-10	membrane-associated ring finger (C3HC4) 10
chr11	107335003	107335101	99	*	100	*	15	16	0.9375	9	22	0.409091	0.436364	4	CG	-1	0.00176511	loss	Intron (ENSMUST00000040380.12/71795, intron 1 of 7)	11	107320629	107337526	16898	2	71795	ENSMUST00000146680.1	2425	ENSMUSG00000040430	Pitpnc1	phosphatidylinositol transfer protein, cytoplasmic 1
chr11	113993603	113993701	99	*	100	*	10	18	0.555556	5	32	0.15625	0.28125	4	CG	-1	0.00362424	loss	Intron (ENSMUST00000041627.13/237979, intron 1 of 44)	11	113848562	114065975	217414	2	237979	ENSMUST00000141943.1	72274	ENSMUSG00000041592	Sdk2	sidekick cell adhesion molecule 2
chr11	114038103	114038201	99	*	100	*	20	32	0.625	9	36	0.25	0.4	4	CG	-1	0.00251967	loss	Intron (ENSMUST00000041627.13/237979, intron 1 of 44)	11	113848562	114065975	217414	2	237979	ENSMUST00000141943.1	27774	ENSMUSG00000041592	Sdk2	sidekick cell adhesion molecule 2
chr11	114178903	114179001	99	*	100	*	13	18	0.722222	0	24	0	0	4	CG	-1	1.41538e-05	loss	Distal Intergenic	11	114198258	114199199	942	1	73536	ENSMUST00000106604.1	-19257	ENSMUSG00000078600	1700092K14Rik	RIKEN cDNA 1700092K14 gene
chr11	114470203	114470301	99	*	100	*	16	24	0.666667	8	38	0.210526	0.315789	4	CG	-1	0.00111407	loss	Distal Intergenic	11	114413401	114448860	35460	2	319819	ENSMUST00000148405.1	-21343	ENSMUSG00000062391	4932435O22Rik	RIKEN cDNA 4932435O22 gene
chr11	115113603	115113701	99	*	100	*	9	10	0.9	5	17	0.294118	0.326797	2	CG	-1	0.00297047	loss	Intron (ENSMUST00000131046.1/58222, intron 1 of 1)	11	115120357	115126791	6435	2	246746	ENSMUST00000149335.1	13090	ENSMUSG00000047798	Cd300lf	CD300 molecule like family member F
chr11	115462203	115462301	99	*	100	*	28	55	0.509091	43	52	0.826923	1.62431	10	CG	1	0.00135369	gain	Promoter	11	115462474	115474398	11925	1	217316	ENSMUST00000106532.3	-173	ENSMUSG00000045775	Slc16a5	solute carrier family 16 (monocarboxylic acid transporters), member 5
chr11	115746803	115746901	99	*	100	*	19	38	0.5	19	20	0.95	1.9	5	CG	1	0.001465	gain	Distal Intergenic	11	115765433	115799366	33934	1	71947	ENSMUST00000093912.10	-18532	ENSMUSG00000020747	Tmem94	transmembrane protein 94
chr11	115836903	115837001	99	*	100	*	23	28	0.821429	19	45	0.422222	0.51401	6	CG	-1	0.00168734	loss	Intron (ENSMUST00000103032.10/217325, intron 2 of 25)	11	115834323	115845476	11154	1	217325	ENSMUST00000137900.1	2580	ENSMUSG00000020782	Llgl2	LLGL2 scribble cell polarity complex component
chr11	116449803	116449901	99	*	100	*	27	32	0.84375	21	42	0.5	0.592593	4	CG	-1	0.0028038	loss	Intron (ENSMUST00000134182.2/217341, intron 2 of 13)	11	116444541	116446991	2451	2	217341	ENSMUST00000140697.1	-2812	ENSMUSG00000070331	Qrich2	glutamine rich 2
chr11	116658003	116658101	99	*	100	*	18	49	0.367347	11	79	0.139241	0.379044	11	CG	-1	0.00330517	loss	Promoter	11	116657156	116660116	2961	1	100038570	ENSMUST00000156088.1	847	ENSMUSG00000075410	Prcd	photoreceptor disc component
chr11	117436403	117436501	99	*	100	*	30	34	0.882353	17	32	0.53125	0.602083	8	CG	-1	0.00240678	loss	Exon (ENSMUST00000151381.1/ENSMUST00000151381.1, exon 2 of 5)	11	117420637	117421717	1081	2	667423	ENSMUST00000165677.1	-14686	ENSMUSG00000083705	Gm8624	ribosomal protein S23 pseudogene
chr11	117574903	117575001	99	*	100	*	18	28	0.642857	4	20	0.2	0.311111	4	CG	-1	0.00299964	loss	Distal Intergenic	11	117611247	117613857	2611	1	78403	ENSMUST00000155384.1	-36246	NA	2900041M22Rik	RIKEN cDNA 2900041M22 gene
chr11	118065803	118065901	99	*	100	*	27	28	0.964286	32	53	0.603774	0.626136	4	CG	-1	0.00137265	loss	Intron (ENSMUST00000084803.11/69926, intron 54 of 80)	11	118083730	118089194	5465	2	69926	ENSMUST00000217584.1	23293	ENSMUSG00000033987	Dnah17	dynein, axonemal, heavy chain 17
chr11	118559503	118559601	99	*	100	*	8	18	0.444444	0	30	0	0	4	CG	-1	0.00043089	loss	Intron (ENSMUST00000117731.7/52897, intron 3 of 13)	11	118502842	118569910	67069	2	52897	ENSMUST00000136551.2	10309	ENSMUSG00000025576	Rbfox3	RNA binding protein, fox-1 homolog (C. elegans) 3
chr11	118621403	118621501	99	*	100	*	14	28	0.5	8	51	0.156863	0.313725	6	CG	-1	0.00204169	loss	Intron (ENSMUST00000117731.7/52897, intron 3 of 13)	11	118502842	118569910	67069	2	52897	ENSMUST00000136551.2	-51493	ENSMUSG00000025576	Rbfox3	RNA binding protein, fox-1 homolog (C. elegans) 3
chr11	119187103	119187201	99	*	100	*	11	47	0.234043	29	45	0.644444	2.75354	10	CG	1	0.000469194	gain	Intron (ENSMUST00000036113.3/207592, intron 3 of 11)	11	119154076	119154137	62	2	102465563	ENSMUST00000183965.1	-32966	ENSMUSG00000098704	Mir6934	microRNA 6934
chr11	119254303	119254401	99	*	100	*	24	24	1	15	25	0.6	0.6	6	CG	-1	0.0013698	loss	Promoter	11	119253553	119264436	10884	1	207607	ENSMUST00000133788.7	750	ENSMUSG00000039963	Ccdc40	coiled-coil domain containing 40
chr11	120022803	120022901	99	*	100	*	16	25	0.64	9	39	0.230769	0.360577	6	CG	-1	0.00197163	loss	Intron (ENSMUST00000064307.9/11302, intron 1 of 13)	11	120016738	120020168	3431	2	11302	ENSMUST00000134319.1	-2635	ENSMUSG00000025375	Aatk	apoptosis-associated tyrosine kinase
chr11	120262603	120262701	99	*	100	*	9	14	0.642857	1	13	0.0769231	0.119658	2	CG	-1	0.00297047	loss	Intron (ENSMUST00000122148.7/268515, intron 3 of 27)	11	120236699	120292282	55584	1	268515	ENSMUST00000118987.1	25904	ENSMUSG00000039741	Bahcc1	BAH domain and coiled-coil containing 1
chr11	120353803	120353901	99	*	100	*	52	52	1	56	85	0.658824	0.658824	12	CG	-1	3.73081e-05	loss	Distal Intergenic	11	120348678	120351190	2513	1	66838	ENSMUST00000143813.1	5125	ENSMUSG00000043644	0610009L18Rik	RIKEN cDNA 0610009L18 gene
chr12	11196402	11196500	99	*	100	*	17	51	0.333333	40	60	0.666667	2	12	CG	1	0.00129979	gain	Exon (ENSMUST00000219371.1/77442, exon 3 of 5)	12	11186348	11204381	18034	2	77442	ENSMUST00000219371.1	7881	ENSMUSG00000112041	9530020I12Rik	RIKEN cDNA 9530020I12 gene
chr12	20990302	20990400	99	*	100	*	26	108	0.240741	80	159	0.503145	2.08999	20	CG	1	0.000185288	gain	Promoter	12	20990459	21200919	210461	1	211914	ENSMUST00000174530.1	-59	ENSMUSG00000052632	Asap2	ArfGAP with SH3 domain, ankyrin repeat and PH domain 2
chr12	47509902	47510000	99	*	100	*	13	30	0.433333	1	26	0.0384615	0.0887574	4	CG	-1	0.00153766	loss	Distal Intergenic	12	46694517	46818929	124413	2	664883	ENSMUST00000021438.7	-690973	ENSMUSG00000021047	Nova1	NOVA alternative splicing regulator 1
chr12	52379102	52379200	99	*	100	*	22	24	0.916667	8	18	0.444444	0.484848	4	CG	-1	0.00168734	loss	Distal Intergenic	12	52475739	52480609	4871	2	102638611	ENSMUST00000219885.1	101409	ENSMUSG00000111982	Gm35135	predicted gene, 35135
chr12	58431702	58431800	99	*	100	*	25	30	0.833333	7	24	0.291667	0.35	6	CG	-1	0.000406245	loss	Distal Intergenic	12	58264720	58269290	4571	2	66864	ENSMUST00000062254.3	-162412	ENSMUSG00000045930	Clec14a	C-type lectin domain family 14, member a
chr12	69582902	69583000	99	*	100	*	64	98	0.653061	35	88	0.397727	0.60902	19	CG	-1	0.00134617	loss	Promoter	12	69582276	69582935	660	2	207965	ENSMUST00000238563.1	0	ENSMUSG00000049882	Vcpkmt	valosin containing protein lysine (K) methyltransferase
chr12	75197002	75197100	99	*	100	*	5	19	0.263158	15	17	0.882353	3.35294	2	CG	1	0.000825702	gain	Distal Intergenic	12	74897220	75177332	280113	2	238271	ENSMUST00000042299.3	-19670	ENSMUSG00000034402	Kcnh5	potassium voltage-gated channel, subfamily H (eag-related), member 5
chr12	87862602	87862700	99	*	100	*	37	42	0.880952	21	52	0.403846	0.45842	10	CG	-1	3.91432e-05	loss	Promoter	12	87861366	87863967	2602	1	100038982	ENSMUST00000220838.1	1236	NA	Gm1995	REX1, RNA exonuclease 1 homolog pseudogene
chr13	9064505	9064603	99	*	100	*	9	14	0.642857	3	26	0.115385	0.179487	2	CG	-1	0.0013698	loss	Intron (ENSMUST00000221672.1/ENSMUST00000221672.1, intron 2 of 2)	13	9093881	9173988	80108	1	217980	ENSMUST00000188211.7	-29278	ENSMUSG00000033499	Larp4b	La ribonucleoprotein domain family, member 4B
chr13	15873605	15873703	99	*	100	*	17	18	0.944444	9	24	0.375	0.397059	4	CG	-1	0.000774012	loss	Intron (ENSMUST00000220672.1/100503142, intron 3 of 3)	13	15915502	15926667	11166	2	100503142	ENSMUST00000221744.1	52964	ENSMUSG00000113701	B230303A05Rik	U1 small nuclear ribonucleoprotein 1C pseudogene
chr13	18066205	18066303	99	*	100	*	3	11	0.272727	12	12	1	3.66667	2	CG	1	0.000959677	gain	Distal Intergenic	13	18084947	18100202	15256	2	73992	ENSMUST00000220795.1	33899	ENSMUSG00000113470	4930448F12Rik	RIKEN cDNA 4930448F12 gene
chr13	22750205	22750303	99	*	100	*	4	24	0.166667	26	32	0.8125	4.875	4	CG	1	3.14857e-05	gain	Distal Intergenic	13	22772399	22773325	927	2	171252	ENSMUST00000124841.2	23022	ENSMUSG00000071493	Vmn1r208	vomeronasal 1 receptor 208
chr13	34150705	34150803	99	*	100	*	19	20	0.95	14	28	0.5	0.526316	4	CG	-1	0.0018224	loss	Distal Intergenic	13	34162964	34178168	15205	1	69666	ENSMUST00000124996.7	-12161	ENSMUSG00000071451	Psmg4	proteasome (prosome, macropain) assembly chaperone 4
chr13	34814605	34814703	99	*	100	*	33	38	0.868421	13	26	0.5	0.575758	6	CG	-1	0.00214191	loss	Distal Intergenic	13	34875302	34906064	30763	1	19134	ENSMUST00000077853.4	-60599	ENSMUSG00000021413	Prpf4b	pre-mRNA processing factor 4B
chr13	36926105	36926203	99	*	100	*	1	9	0.111111	7	8	0.875	7.875	2	CG	1	0.00240678	gain	Intron (ENSMUST00000037491.9/74145, intron 8 of 14)	13	36938916	37049187	110272	2	74145	ENSMUST00000224783.1	122984	ENSMUSG00000039109	F13a1	coagulation factor XIII, A1 subunit
chr13	37525605	37525703	99	*	100	*	20	20	1	9	21	0.428571	0.428571	4	CG	-1	0.000412228	loss	Distal Intergenic	13	37345208	37419036	73829	1	17084	ENSMUST00000021860.6	180397	ENSMUSG00000021423	Ly86	lymphocyte antigen 86
chr13	40918005	40918103	99	*	100	*	26	40	0.65	17	55	0.309091	0.475524	10	CG	-1	0.00190151	loss	Promoter	13	40917650	40953789	36140	1	14538	ENSMUST00000225759.1	355	ENSMUSG00000021360	Gcnt2	glucosaminyl (N-acetyl) transferase 2, I-branching enzyme
chr13	48733305	48733403	99	*	100	*	16	22	0.727273	4	18	0.222222	0.305556	4	CG	-1	0.00230384	loss	Distal Intergenic	13	48662998	48666507	3510	1	12022	ENSMUST00000021813.4	70307	ENSMUSG00000021381	Barx1	BarH-like homeobox 1
chr13	49320205	49320303	99	*	100	*	6	31	0.193548	26	35	0.742857	3.8381	6	CG	1	0.000108525	gain	Promoter	13	49273382	49320311	46930	2	30938	ENSMUST00000110086.1	8	ENSMUSG00000037946	Fgd3	FYVE, RhoGEF and PH domain containing 3
chr13	52710105	52710203	99	*	100	*	6	10	0.6	2	23	0.0869565	0.144928	2	CG	-1	0.00237743	loss	Distal Intergenic	13	52729615	52735608	5994	2	105404	ENSMUST00000222580.1	25405	NA	BB123696	expressed sequence BB123696
chr13	59016305	59016403	99	*	100	*	13	26	0.5	7	50	0.14	0.28	4	CG	-1	0.00159246	loss	Intron (ENSMUST00000225488.1/18212, intron 13 of 17)	13	58871735	58986149	114415	1	18212	ENSMUST00000223636.1	144570	ENSMUSG00000055254	Ntrk2	neurotrophic tyrosine kinase, receptor, type 2
chr13	60485805	60485903	99	*	100	*	11	33	0.333333	30	41	0.731707	2.19512	6	CG	1	0.001465	gain	Exon (ENSMUST00000224134.1/ENSMUST00000224134.1, exon 1 of 2)	13	60601947	60762802	160856	1	69635	ENSMUST00000226059.1	-116044	ENSMUSG00000021559	Dapk1	death associated protein kinase 1
chr13	60639605	60639703	99	*	100	*	21	31	0.677419	9	38	0.236842	0.349624	6	CG	-1	0.000933903	loss	Intron (ENSMUST00000226059.1/69635, intron 2 of 26)	13	60602232	60696515	94284	1	69635	ENSMUST00000225632.1	37373	ENSMUSG00000021559	Dapk1	death associated protein kinase 1
chr13	70905905	70906003	99	*	100	*	0	8	0	12	16	0.75	#DIV/0!	2	CG	1	0.00138244	gain	Distal Intergenic	13	70882948	70884503	1556	1	77166	ENSMUST00000225672.1	22957	ENSMUSG00000021600	8030423J24Rik	RIKEN cDNA 8030423J24 gene
chr13	71105305	71105403	99	*	100	*	1	58	0.0172414	19	85	0.223529	12.9647	10	CG	1	0.00132897	gain	Downstream (1-2kb)	13	71107089	71107209	121	1	100316804	ENSMUST00000116930.1	-1686	ENSMUSG00000080580	Mir466f-4	microRNA 466f-4
chr13	95906505	95906603	99	*	100	*	6	22	0.272727	21	28	0.75	2.75	4	CG	1	0.0016675	gain	Distal Intergenic	13	95732931	95892483	159553	2	544963	ENSMUST00000238515.1	-14022	ENSMUSG00000021676	Iqgap2	IQ motif containing GTPase activating protein 2
chr13	110239205	110239303	99	*	100	*	13	14	0.928571	2	9	0.222222	0.239316	2	CG	-1	0.0013698	loss	Intron (ENSMUST00000167824.2/67295, intron 2 of 4)	13	110054187	110280150	225964	2	67295	ENSMUST00000167824.2	40847	ENSMUSG00000021700	Rab3c	RAB3C, member RAS oncogene family
chr14	6205002	6205100	99	*	100	*	4	13	0.307692	0	25	0	0	2	CG	-1	0.00383733	loss	Distal Intergenic	14	6259747	6287250	27504	2	100861615	ENSMUST00000170104.2	82150	ENSMUSG00000079396	LOC100861615	alpha takusan-like
chr14	6546902	6547000	99	*	100	*	3	18	0.166667	22	34	0.647059	3.88235	4	CG	1	0.00189105	gain	Distal Intergenic	14	6736742	6741430	4689	2	100041151	ENSMUST00000100904.4	194430	ENSMUSG00000091754	Gm3636	predicted gene 3636
chr14	12402202	12402300	99	*	100	*	1	14	0.0714286	7	11	0.636364	8.90909	2	CG	1	0.00322944	gain	Exon (ENSMUST00000225907.1/ENSMUST00000225907.1, exon 1 of 1)	14	12373148	12406288	33141	2	27062	ENSMUST00000225807.1	3988	ENSMUSG00000054423	Cadps	Ca2+-dependent secretion activator
chr14	12559102	12559200	99	*	100	*	14	16	0.875	4	22	0.181818	0.207792	4	CG	-1	0.000225516	loss	Intron (ENSMUST00000224882.1/27062, intron 6 of 28)	14	12536073	12546401	10329	2	27062	ENSMUST00000225606.1	-12701	ENSMUSG00000054423	Cadps	Ca2+-dependent secretion activator
chr14	14198302	14198400	99	*	100	*	2	12	0.166667	7	8	0.875	5.25	2	CG	1	0.00252011	gain	Exon (ENSMUST00000225081.1/ENSMUST00000225081.1, exon 1 of 1)	14	14175095	14176117	1023	2	258387	ENSMUST00000035250.5	-22185	ENSMUSG00000052417	Olfr720	olfactory receptor 720
chr14	19977202	19977300	99	*	100	*	9	18	0.5	30	33	0.909091	1.81818	4	CG	1	0.0019279	gain	Promoter	14	19872559	19977249	104691	2	14702	ENSMUST00000160013.7	0	ENSMUSG00000043004	Gng2	guanine nucleotide binding protein (G protein), gamma 2
chr14	20009202	20009300	99	*	100	*	0	17	0	15	31	0.483871	#DIV/0!	4	CG	1	0.00140537	gain	Distal Intergenic	14	19875655	19977627	101973	2	14702	ENSMUST00000159073.7	-31575	ENSMUSG00000043004	Gng2	guanine nucleotide binding protein (G protein), gamma 2
chr14	20575702	20575800	99	*	100	*	18	28	0.642857	32	32	1	1.55556	4	CG	1	0.000870888	gain	Intron (ENSMUST00000035340.13/78787, intron 13 of 20)	14	20577180	20586060	8881	2	78787	ENSMUST00000123287.1	10260	ENSMUSG00000034235	Usp54	ubiquitin specific peptidase 54
chr14	22038902	22039000	99	*	100	*	5	10	0.5	0	17	0	0	2	CG	-1	0.00210982	loss	Intron (ENSMUST00000075639.10/76633, intron 2 of 6)	14	22019848	23056085	1036238	1	76633	ENSMUST00000162540.1	19054	ENSMUSG00000063458	Lrmda	leucine rich melanocyte differentiation associated
chr14	23163702	23163800	99	*	100	*	16	16	1	14	24	0.583333	0.583333	4	CG	-1	0.00341509	loss	Distal Intergenic	14	23038194	23094571	56378	2	791307	ENSMUST00000090409.1	-69131	ENSMUSG00000068680	Gm10248	predicted gene 10248
chr14	23983502	23983600	99	*	100	*	6	41	0.146341	16	36	0.444444	3.03704	9	CG	1	0.0042803	gain	Intron (ENSMUST00000145596.2/16531, intron 1 of 29)	14	24003844	24008335	4492	1	78019	ENSMUST00000223609.1	-20244	ENSMUSG00000114953	4930519K11Rik	RIKEN cDNA 4930519K11 gene
chr14	24032902	24033000	99	*	100	*	17	18	0.944444	11	23	0.478261	0.506394	4	CG	-1	0.0022992	loss	Distal Intergenic	14	23435981	24014491	578511	2	16531	ENSMUST00000226051.1	-18411	ENSMUSG00000063142	Kcnma1	potassium large conductance calcium-activated channel, subfamily M, alpha member 1
chr14	24509702	24509800	99	*	100	*	16	22	0.727273	6	22	0.272727	0.375	2	CG	-1	0.00316688	loss	Distal Intergenic	14	24491149	24491989	841	1	20088	ENSMUST00000224699.1	18553	ENSMUSG00000025290	Rps24	ribosomal protein S24
chr14	24557302	24557400	99	*	100	*	25	30	0.833333	6	30	0.2	0.24	4	CG	-1	2.17686e-05	loss	Distal Intergenic	14	24491149	24491989	841	1	20088	ENSMUST00000224699.1	66153	ENSMUSG00000025290	Rps24	ribosomal protein S24
chr14	24959502	24959600	99	*	100	*	11	11	1	4	12	0.333333	0.333333	2	CG	-1	0.00168734	loss	Distal Intergenic	14	25109384	25112926	3543	1	102634576	ENSMUST00000225462.1	-149784	ENSMUSG00000114288	Gm32123	predicted gene, 32123
chr14	25015502	25015600	99	*	100	*	4	22	0.181818	19	24	0.791667	4.35417	4	CG	1	0.000311242	gain	Distal Intergenic	14	25109384	25112926	3543	1	102634576	ENSMUST00000225462.1	-93784	ENSMUSG00000114288	Gm32123	predicted gene, 32123
chr14	25519802	25519900	99	*	100	*	17	27	0.62963	19	66	0.287879	0.457219	6	CG	-1	0.00279263	loss	Intron (ENSMUST00000161766.7/328365, intron 2 of 2)	14	25534439	25534523	85	1	100526533	ENSMUST00000175340.1	-14539	ENSMUSG00000093081	Mir3075	microRNA 3075
chr14	25862002	25862100	99	*	100	*	7	32	0.21875	20	33	0.606061	2.77056	6	CG	1	0.00233914	gain	Intron (ENSMUST00000022416.14/11744, intron 1 of 14)	14	25842183	25886804	44622	1	11744	ENSMUST00000133547.1	19819	ENSMUSG00000021866	Anxa11	annexin A11
chr14	26323002	26323100	99	*	100	*	2	14	0.142857	6	8	0.75	5.25	2	CG	1	0.00480809	gain	Intron (ENSMUST00000225697.1/ENSMUST00000225697.1, intron 1 of 1)	14	26356574	26383249	26676	1	71106	ENSMUST00000160661.7	-33474	ENSMUSG00000021874	4933413J09Rik	RIKEN cDNA 4933413J09 gene
chr14	28515602	28515700	99	*	100	*	24	32	0.75	54	54	1	1.33333	4	CG	1	0.000632451	gain	Intron (ENSMUST00000063465.11/22418, intron 3 of 4)	14	28511451	28511907	457	1	22418	ENSMUST00000146192.1	4151	ENSMUSG00000021994	Wnt5a	wingless-type MMTV integration site family, member 5A
chr14	29197502	29197600	99	*	100	*	1	19	0.0526316	9	19	0.473684	9	2	CG	1	0.00370849	gain	Intron (ENSMUST00000022567.8/12294, intron 11 of 37)	14	29072656	29097903	25248	2	12294	ENSMUST00000224950.1	-99599	ENSMUSG00000021991	Cacna2d3	calcium channel, voltage-dependent, alpha2/delta subunit 3
chr14	29852102	29852200	99	*	100	*	26	36	0.722222	29	68	0.426471	0.590498	6	CG	-1	0.00445479	loss	Intron (ENSMUST00000223916.1/ENSMUST00000223916.1, intron 1 of 3)	14	29968308	29975662	7355	1	80795	ENSMUST00000112268.2	-116108	ENSMUSG00000042682	Selenok	selenoprotein K
chr14	32408802	32408900	99	*	100	*	27	30	0.9	39	69	0.565217	0.628019	6	CG	-1	0.0020601	loss	Exon (ENSMUST00000070125.5/12647, exon 16 of 16)	14	32376068	32388391	12324	2	67085	ENSMUST00000100723.3	-20411	ENSMUSG00000072473	1700024G13Rik	RIKEN cDNA 1700024G13 gene
chr14	32448902	32449000	99	*	100	*	12	37	0.324324	2	37	0.0540541	0.166667	6	CG	-1	0.00352767	loss	Exon (ENSMUST00000070125.5/12647, exon 7 of 16)	14	32450868	32460911	10044	2	12647	ENSMUST00000227675.1	11911	ENSMUSG00000021919	Chat	choline acetyltransferase
chr14	32965102	32965200	99	*	100	*	0	12	0	6	10	0.6	#DIV/0!	2	CG	1	0.00240678	gain	Intron (ENSMUST00000061753.14/545030, intron 56 of 58)	14	32991382	33015291	23910	1	67580	ENSMUST00000038956.11	-26182	ENSMUSG00000041673	Lrrc18	leucine rich repeat containing 18
chr14	32967402	32967500	99	*	100	*	0	14	0	16	18	0.888889	#DIV/0!	2	CG	1	1.54431e-05	gain	Exon (ENSMUST00000061753.14/545030, exon 55 of 59)	14	32991382	33015291	23910	1	67580	ENSMUST00000038956.11	-23882	ENSMUSG00000041673	Lrrc18	leucine rich repeat containing 18
chr14	33042602	33042700	99	*	100	*	4	9	0.444444	18	19	0.947368	2.13158	2	CG	1	0.00305112	gain	Exon (ENSMUST00000061753.14/545030, exon 38 of 59)	14	33018284	33023337	5054	2	545030	ENSMUST00000132153.1	-19265	ENSMUSG00000051506	Wdfy4	WD repeat and FYVE domain containing 4
chr14	33057002	33057100	99	*	100	*	0	13	0	5	10	0.5	#DIV/0!	2	CG	1	0.00436521	gain	Intron (ENSMUST00000061753.14/545030, intron 36 of 58)	14	33018284	33023337	5054	2	545030	ENSMUST00000132153.1	-33665	ENSMUSG00000051506	Wdfy4	WD repeat and FYVE domain containing 4
chr14	33103402	33103500	99	*	100	*	9	25	0.36	22	28	0.785714	2.18254	4	CG	1	0.00244263	gain	Intron (ENSMUST00000061753.14/545030, intron 19 of 58)	14	33018284	33023337	5054	2	545030	ENSMUST00000132153.1	-80065	ENSMUSG00000051506	Wdfy4	WD repeat and FYVE domain containing 4
chr14	33121202	33121300	99	*	100	*	6	24	0.25	21	30	0.7	2.8	4	CG	1	0.00193575	gain	Intron (ENSMUST00000061753.14/545030, intron 13 of 58)	14	32959547	33185066	225520	2	545030	ENSMUST00000061753.14	63766	ENSMUSG00000051506	Wdfy4	WD repeat and FYVE domain containing 4
chr14	33123302	33123400	99	*	100	*	6	16	0.375	29	30	0.966667	2.57778	4	CG	1	9.93202e-05	gain	Intron (ENSMUST00000061753.14/545030, intron 13 of 58)	14	32959547	33185066	225520	2	545030	ENSMUST00000061753.14	61666	ENSMUSG00000051506	Wdfy4	WD repeat and FYVE domain containing 4
chr14	33127102	33127200	99	*	100	*	3	11	0.272727	16	19	0.842105	3.08772	2	CG	1	0.00252028	gain	Intron (ENSMUST00000061753.14/545030, intron 12 of 58)	14	32959547	33185066	225520	2	545030	ENSMUST00000061753.14	57866	ENSMUSG00000051506	Wdfy4	WD repeat and FYVE domain containing 4
chr14	33151502	33151800	299	*	300	*	73	112	0.651786	186	208	0.894231	1.37197	18	CG	1	4.64319e-06	gain	Exon (ENSMUST00000061753.14/545030, exon 6 of 59)	14	32959547	33185066	225520	2	545030	ENSMUST00000061753.14	33266	ENSMUSG00000051506	Wdfy4	WD repeat and FYVE domain containing 4
chr14	33166102	33166200	99	*	100	*	11	33	0.333333	29	38	0.763158	2.28947	8	CG	1	0.000986384	gain	Intron (ENSMUST00000061753.14/545030, intron 1 of 58)	14	32959547	33185066	225520	2	545030	ENSMUST00000061753.14	18866	ENSMUSG00000051506	Wdfy4	WD repeat and FYVE domain containing 4
chr14	33475202	33475300	99	*	100	*	11	18	0.611111	3	22	0.136364	0.22314	4	CG	-1	0.00247279	loss	Intron (ENSMUST00000208853.1/ENSMUST00000208853.1, intron 1 of 4)	14	33390938	33447158	56221	2	26419	ENSMUST00000130539.7	-28044	ENSMUSG00000021936	Mapk8	mitogen-activated protein kinase 8
chr14	34661902	34662000	99	*	100	*	33	52	0.634615	52	60	0.866667	1.36566	12	CG	1	0.00459128	gain	Exon (ENSMUST00000227643.1/ENSMUST00000227643.1, exon 1 of 1)	14	34673928	34747983	74056	1	218914	ENSMUST00000048263.13	-11928	ENSMUSG00000041408	Wapl	WAPL cohesin release factor
chr14	34784102	34784200	99	*	100	*	13	23	0.565217	17	17	1	1.76923	2	CG	1	0.00244434	gain	Distal Intergenic	14	34820108	35583379	763272	1	14803	ENSMUST00000043349.6	-35908	ENSMUSG00000041078	Grid1	glutamate receptor, ionotropic, delta 1
chr14	37106402	37106500	99	*	100	*	9	10	0.9	1	8	0.125	0.138889	2	CG	-1	0.00193575	loss	Intron (ENSMUST00000191317.1/70045, intron 2 of 2)	14	37102142	37110101	7960	2	70045	ENSMUST00000179488.2	3601	ENSMUSG00000096001	2610528A11Rik	RIKEN cDNA 2610528A11 gene
chr14	42134902	42135000	99	*	100	*	11	30	0.366667	28	38	0.736842	2.00957	4	CG	1	0.00282098	gain	Distal Intergenic	14	42089750	42095277	5528	2	73553	ENSMUST00000185725.6	-39625	ENSMUSG00000090462	1700091H14Rik	RIKEN cDNA 1700091H14 gene
chr14	45116702	45116800	99	*	100	*	4	8	0.5	0	15	0	0	2	CG	-1	0.00317289	loss	Distal Intergenic	14	45164821	45169325	4505	2	70561	ENSMUST00000156600.1	52525	ENSMUSG00000021830	Txndc16	thioredoxin domain containing 16
chr14	51924402	51924500	99	*	100	*	29	36	0.805556	39	88	0.443182	0.550157	8	CG	-1	0.000912168	loss	Distal Intergenic	14	51921362	51922773	1412	2	497071	ENSMUST00000089771.3	-1629	ENSMUSG00000068392	Rnase13	ribonuclease, RNase A family, 13 (non-active)
chr14	56010702	56010800	99	*	100	*	17	18	0.944444	11	21	0.52381	0.554622	4	CG	-1	0.00407477	loss	Promoter	14	56010536	56011315	780	2	545056	ENSMUST00000182247.1	515	NA	Gm5801	ubiquitin-conjugating enzyme E2, J2 homolog pseudogene
chr14	62669902	62670000	99	*	100	*	9	9	1	2	10	0.2	0.2	2	CG	-1	0.0012354	loss	Intron (ENSMUST00000171692.1/319433, intron 2 of 8)	14	62663667	62692243	28577	1	319433	ENSMUST00000171692.1	6235	ENSMUSG00000091155	Serpine3	serpin peptidase inhibitor, clade E (nexin, plasminogen activator inhibitor type 1), member 3
chr14	67276202	67276300	99	*	100	*	2	9	0.222222	8	9	0.888889	4	2	CG	1	0.00482401	gain	Intron (ENSMUST00000022637.13/13592, intron 7 of 16)	14	67304888	67314711	9824	2	628416	ENSMUST00000100448.2	38411	ENSMUSG00000075549	Gm6878	predicted gene 6878
chr14	72305202	72305300	99	*	100	*	30	32	0.9375	22	53	0.415094	0.442767	8	CG	-1	3.20766e-05	loss	Distal Intergenic	14	72561447	72564718	3272	2	319448	ENSMUST00000159144.1	259418	ENSMUSG00000033487	Fndc3a	fibronectin type III domain containing 3A
chr14	97659002	97659100	99	*	100	*	11	35	0.314286	23	32	0.71875	2.28693	8	CG	1	0.0018602	gain	Distal Intergenic	14	97786853	98169543	382691	2	13134	ENSMUST00000069334.7	510443	ENSMUSG00000055639	Dach1	dachshund family transcription factor 1
chr14	105878602	105878700	99	*	100	*	23	26	0.884615	11	22	0.5	0.565217	4	CG	-1	0.00395072	loss	Distal Intergenic	14	105891947	105896819	4873	2	24064	ENSMUST00000022709.5	18119	ENSMUSG00000022114	Spry2	sprouty RTK signaling antagonist 2
chr15	11891002	11891100	99	*	100	*	12	16	0.75	35	35	1	1.33333	4	CG	1	0.00275446	gain	Promoter	15	11842260	11890988	48729	2	18162	ENSMUST00000226139.1	-14	ENSMUSG00000022206	Npr3	natriuretic peptide receptor 3
chr15	15096102	15096200	99	*	100	*	20	30	0.666667	5	36	0.138889	0.208333	4	CG	-1	0.000129173	loss	Distal Intergenic	15	16728756	16857094	128339	1	12565	ENSMUST00000228307.1	-1632556	ENSMUSG00000025370	Cdh9	cadherin 9
chr15	19360802	19360900	99	*	100	*	4	15	0.266667	9	10	0.9	3.375	2	CG	1	0.00259056	gain	Intron (ENSMUST00000228706.1/ENSMUST00000228706.1, intron 3 of 3)	15	19185373	19203329	17957	1	102639102	ENSMUST00000226343.1	175429	ENSMUSG00000115803	Gm35496	predicted gene, 35496
chr15	23063602	23063700	99	*	100	*	8	12	0.666667	0	12	0	0	2	CG	-1	0.00138244	loss	Intron (ENSMUST00000163361.7/320865, intron 1 of 6)	15	23036463	23474418	437956	1	320865	ENSMUST00000164787.7	27139	ENSMUSG00000040420	Cdh18	cadherin 18
chr15	23441402	23441500	99	*	100	*	9	18	0.5	16	16	1	2	4	CG	1	0.00189105	gain	Intron (ENSMUST00000040427.13/320865, intron 9 of 9)	15	23173864	23474029	300166	1	320865	ENSMUST00000167623.1	267538	ENSMUSG00000040420	Cdh18	cadherin 18
chr15	26887402	26887500	99	*	100	*	25	26	0.961538	18	32	0.5625	0.585	4	CG	-1	0.00141621	loss	Intron (ENSMUST00000059204.10/448987, intron 1 of 3)	15	26787619	26895518	107900	2	448987	ENSMUST00000226377.1	8018	ENSMUSG00000043556	Fbxl7	F-box and leucine-rich repeat protein 7
chr15	29704002	29704100	99	*	100	*	17	27	0.62963	33	35	0.942857	1.49748	6	CG	1	0.00265076	gain	Distal Intergenic	15	29713331	29713404	74	2	100628607	ENSMUST00000174898.1	9304	ENSMUSG00000092639	Mir3964	microRNA 3964
chr15	31195802	31195900	99	*	100	*	17	17	1	5	13	0.384615	0.384615	2	CG	-1	0.000750097	loss	Distal Intergenic	15	31224314	31274341	50028	1	223453	ENSMUST00000044524.15	-28414	ENSMUSG00000039168	Dap	death-associated protein
chr15	31572902	31573000	99	*	100	*	8	10	0.8	1	15	0.0666667	0.0833333	2	CG	-1	0.000809405	loss	Promoter	15	31572105	31585327	13223	1	69574	ENSMUST00000161088.2	797	ENSMUSG00000022235	Cmbl	carboxymethylenebutenolidase-like (Pseudomonas)
chr15	36727802	36727900	99	*	100	*	16	45	0.355556	42	60	0.7	1.96875	10	CG	1	0.00127725	gain	Distal Intergenic	15	36790712	36792414	1703	2	22631	ENSMUST00000126184.1	64514	ENSMUSG00000022285	Ywhaz	tyrosine 3-monooxygenase/tryptophan 5-monooxygenase activation protein, zeta polypeptide
chr15	38544202	38544300	99	*	100	*	9	24	0.375	2	39	0.0512821	0.136752	6	CG	-1	0.00193575	loss	Distal Intergenic	15	38487427	38519266	31840	2	54375	ENSMUST00000065308.12	-24936	ENSMUSG00000037458	Azin1	antizyme inhibitor 1
chr15	43984102	43984200	99	*	100	*	0	17	0	10	14	0.714286	#DIV/0!	2	CG	1	0.000223078	gain	Distal Intergenic	15	43864646	43870036	5391	2	239408	ENSMUST00000067469.5	-114066	ENSMUSG00000054409	Tmem74	transmembrane protein 74
chr15	48790002	48790100	99	*	100	*	8	70	0.114286	34	91	0.373626	3.26923	16	CG	1	0.000857899	gain	Intron (ENSMUST00000160658.7/239420, intron 1 of 68)	15	47580637	48791933	1211297	2	239420	ENSMUST00000160658.7	1833	ENSMUSG00000022311	Csmd3	CUB and Sushi multiple domains 3
chr15	48791802	48791900	99	*	100	*	9	53	0.169811	35	61	0.57377	3.37887	12	CG	1	0.000121764	gain	Promoter	15	47580637	48791933	1211297	2	239420	ENSMUST00000160658.7	33	ENSMUSG00000022311	Csmd3	CUB and Sushi multiple domains 3
chr15	51574802	51574900	99	*	100	*	28	44	0.636364	37	40	0.925	1.45357	4	CG	1	0.0023861	gain	Distal Intergenic	15	51231640	51395610	163971	2	100502643	ENSMUST00000226948.1	-179192	ENSMUSG00000115654	Gm19303	predicted gene, 19303
chr15	65176402	65176500	99	*	100	*	10	35	0.285714	27	39	0.692308	2.42308	8	CG	1	0.00132897	gain	Distal Intergenic	15	64697084	64922296	225213	2	11514	ENSMUST00000228014.1	-254106	ENSMUSG00000022376	Adcy8	adenylate cyclase 8
chr15	67512702	67512800	99	*	100	*	23	25	0.92	9	18	0.5	0.543478	2	CG	-1	0.00254678	loss	Distal Intergenic	15	67226769	67377094	150326	1	69334	ENSMUST00000187233.1	285933	ENSMUSG00000102069	1700012I11Rik	RIKEN cDNA 1700012I11 gene
chr15	67569102	67569200	99	*	100	*	19	25	0.76	18	48	0.375	0.493421	6	CG	-1	0.0025159	loss	Distal Intergenic	15	67226769	67377094	150326	1	69334	ENSMUST00000187233.1	342333	ENSMUSG00000102069	1700012I11Rik	RIKEN cDNA 1700012I11 gene
chr15	73687102	73687200	99	*	100	*	18	22	0.818182	4	16	0.25	0.305556	4	CG	-1	0.00129979	loss	Distal Intergenic	15	73694604	73707505	12902	2	239530	ENSMUST00000064166.4	20305	ENSMUSG00000045281	Gpr20	G protein-coupled receptor 20
chr15	74586702	74586800	99	*	100	*	21	25	0.84	7	20	0.35	0.416667	4	CG	-1	0.00164137	loss	Promoter	15	74587924	74588950	1027	1	107831	ENSMUST00000230935.1	-1124	ENSMUSG00000034730	Adgrb1	adhesion G protein-coupled receptor B1
chr15	75907502	75907600	99	*	100	*	35	38	0.921053	17	32	0.53125	0.576786	4	CG	-1	0.0008566	loss	Intron (ENSMUST00000154584.8/66656, intron 1 of 7)	15	75903506	75909291	5786	2	66656	ENSMUST00000145764.1	1691	ENSMUSG00000055762	Eef1d	eukaryotic translation elongation factor 1 delta (guanine nucleotide exchange protein)
chr15	76786102	76786200	99	*	100	*	15	15	1	15	29	0.517241	0.517241	2	CG	-1	0.00202088	loss	Intron (ENSMUST00000036176.15/223666, intron 1 of 11)	15	76751677	76794825	43149	2	223666	ENSMUST00000176855.8	8625	ENSMUSG00000033697	Arhgap39	Rho GTPase activating protein 39
chr15	79184002	79184100	99	*	100	*	10	13	0.769231	2	16	0.125	0.1625	2	CG	-1	0.00129979	loss	Intron (ENSMUST00000131710.7/100041655, intron 1 of 2)	15	79172720	79216497	43778	1	100041655	ENSMUST00000229207.1	11282	ENSMUSG00000075555	Gm10863	predicted gene 10863
chr15	80202302	80202400	99	*	100	*	7	13	0.538462	2	25	0.08	0.148571	2	CG	-1	0.00240161	loss	Intron (ENSMUST00000044970.6/17309, intron 1 of 1)	15	80173721	80215519	41799	1	17309	ENSMUST00000044970.6	28581	ENSMUSG00000042428	Mgat3	mannoside acetylglucosaminyltransferase 3
chr15	80461202	80461300	99	*	100	*	0	8	0	11	16	0.6875	#DIV/0!	2	CG	1	0.00229199	gain	Intron (ENSMUST00000096347.3/383075, intron 5 of 5)	15	80431571	80438603	7033	2	102633578	ENSMUST00000230208.1	-22599	ENSMUSG00000115888	Gm31369	predicted gene, 31369
chr15	80539502	80539600	99	*	100	*	20	39	0.512821	43	51	0.843137	1.64412	6	CG	1	0.001583	gain	Intron (ENSMUST00000096347.3/383075, intron 1 of 5)	15	80452240	80560470	108231	2	383075	ENSMUST00000096347.3	20870	ENSMUSG00000050439	Enthd1	ENTH domain containing 1
chr15	81239402	81239500	99	*	100	*	42	48	0.875	18	33	0.545455	0.623377	8	CG	-1	0.0017958	loss	Distal Intergenic	15	81235499	81238964	3466	1	207911	ENSMUST00000166855.2	3903	ENSMUSG00000050164	Mchr1	melanin-concentrating hormone receptor 1
chr15	83651502	83651600	99	*	100	*	37	65	0.569231	106	136	0.779412	1.36924	14	CG	1	0.00278015	gain	Intron (ENSMUST00000144773.1/64706, intron 6 of 20)	15	83606631	83613739	7109	2	64706	ENSMUST00000230060.1	-37763	ENSMUSG00000016763	Scube1	signal peptide, CUB domain, EGF-like 1
chr15	83683302	83683400	99	*	100	*	15	34	0.441176	41	53	0.773585	1.75346	6	CG	1	0.00238228	gain	Intron (ENSMUST00000144773.1/64706, intron 3 of 20)	15	83607323	83724926	117604	2	64706	ENSMUST00000171496.8	41526	ENSMUSG00000016763	Scube1	signal peptide, CUB domain, EGF-like 1
chr15	84080202	84080300	99	*	100	*	14	22	0.636364	2	16	0.125	0.196429	4	CG	-1	0.00240654	loss	Exon (ENSMUST00000082365.5/29859, exon 6 of 7)	15	84018668	84065379	46712	2	77627	ENSMUST00000122836.1	-14823	ENSMUSG00000022441	Efcab6	EF-hand calcium binding domain 6
chr15	84523202	84523300	99	*	100	*	15	26	0.576923	22	22	1	1.73333	4	CG	1	0.00136455	gain	Distal Intergenic	15	84553398	84557823	4426	2	223732	ENSMUST00000069476.4	34523	ENSMUSG00000055745	Rtl6	retrotransposon Gag like 6
chr15	84704802	84704900	99	*	100	*	22	50	0.44	33	43	0.767442	1.74419	10	CG	1	0.00220706	gain	Distal Intergenic	15	84720052	84772207	52156	1	73167	ENSMUST00000006029.10	-15152	ENSMUSG00000078954	Arhgap8	Rho GTPase activating protein 8
chr15	84776002	84776100	99	*	100	*	29	47	0.617021	35	37	0.945946	1.53308	6	CG	1	0.00127494	gain	Distal Intergenic	15	84769886	84771940	2055	1	73167	ENSMUST00000169075.1	6116	ENSMUSG00000078954	Arhgap8	Rho GTPase activating protein 8
chr15	86039202	86039300	99	*	100	*	49	68	0.720588	88	95	0.926316	1.2855	8	CG	1	0.00121404	gain	Distal Intergenic	15	85898929	86033777	134849	2	12614	ENSMUST00000016172.8	-5425	ENSMUSG00000016028	Celsr1	cadherin, EGF LAG seven-pass G-type receptor 1
chr15	87717402	87717500	99	*	100	*	24	24	1	12	25	0.48	0.48	6	CG	-1	0.000319071	loss	Intron (ENSMUST00000230414.1/106014, intron 2 of 3)	15	87795850	87795943	94	2	102465209	ENSMUST00000183709.1	78443	ENSMUSG00000098938	Mir6393	microRNA 6393
chr15	88976502	88976600	99	*	100	*	32	52	0.615385	59	67	0.880597	1.43097	8	CG	1	0.00158846	gain	Exon (ENSMUST00000042594.12/170790, exon 3 of 12)	15	88955884	88979007	23124	2	170790	ENSMUST00000042594.12	2407	ENSMUSG00000035805	Mlc1	megalencephalic leukoencephalopathy with subcortical cysts 1 homolog (human)
chr15	90672902	90673000	99	*	100	*	1	9	0.111111	12	16	0.75	6.75	2	CG	1	0.00280302	gain	Intron (ENSMUST00000088649.10/66871, intron 1 of 18)	15	90487482	90679371	191890	2	66871	ENSMUST00000088649.10	6371	ENSMUSG00000052560	Cpne8	copine VIII
chr15	92049702	92049800	99	*	100	*	10	20	0.5	0	16	0	0	4	CG	-1	0.00178494	loss	Promoter	15	92051165	92249451	198287	1	12805	ENSMUST00000141187.7	-1365	ENSMUSG00000055022	Cntn1	contactin 1
chr15	93399202	93399300	99	*	100	*	9	41	0.219512	26	33	0.787879	3.58923	8	CG	1	2.44585e-05	gain	Promoter	15	93399208	93420497	21290	1	223828	ENSMUST00000230385.1	0	ENSMUSG00000036167	Pphln1	periphilin 1
chr15	96096302	96096400	99	*	100	*	2	16	0.125	13	20	0.65	5.2	4	CG	1	0.00230662	gain	Distal Intergenic	15	96073338	96079553	6216	2	402773	ENSMUST00000140253.1	-16749	ENSMUSG00000078925	D030018L15Rik	nuclear receptor coactivator 2 pseudogene
chr15	97131202	97131300	99	*	100	*	8	8	1	1	8	0.125	0.125	2	CG	-1	0.0012354	loss	Distal Intergenic	15	97165958	97167222	1265	2	102635594	ENSMUST00000229491.1	35922	ENSMUSG00000116295	Gm32885	predicted gene, 32885
chr15	99267302	99267400	99	*	100	*	41	43	0.953488	19	28	0.678571	0.711672	4	CG	-1	0.00247667	loss	Distal Intergenic	15	99242817	99251961	9145	2	51812	ENSMUST00000041190.16	-15341	ENSMUSG00000037570	Mcrs1	microspherule protein 1
chr15	99645002	99645100	99	*	100	*	33	46	0.717391	33	81	0.407407	0.567901	8	CG	-1	0.0016675	loss	Intron (ENSMUST00000171702.7/26934, intron 1 of 17)	15	99628618	99639817	11200	2	26934	ENSMUST00000168065.7	-5185	ENSMUSG00000023015	Racgap1	Rac GTPase-activating protein 1
chr15	100599102	100599200	99	*	100	*	13	36	0.361111	35	51	0.686275	1.90045	6	CG	1	0.00324524	gain	Promoter	15	100586616	100599864	13249	2	19009	ENSMUST00000177247.8	664	ENSMUSG00000009739	Pou6f1	POU domain, class 6, transcription factor 1
chr15	100815802	100815900	99	*	100	*	116	130	0.892308	39	63	0.619048	0.69376	8	CG	-1	0.000100042	loss	Promoter	15	100814354	100815800	1447	1	59033	ENSMUST00000162744.1	1448	ENSMUSG00000023032	Slc4a8	solute carrier family 4 (anion exchanger), member 8
chr15	100816202	100816300	99	*	100	*	10	16	0.625	0	16	0	0	4	CG	-1	0.00070933	loss	3' UTR	15	100814354	100815800	1447	1	59033	ENSMUST00000162744.1	1848	ENSMUSG00000023032	Slc4a8	solute carrier family 4 (anion exchanger), member 8
chr15	101005602	101005700	99	*	100	*	68	75	0.906667	42	69	0.608696	0.671355	6	CG	-1	0.000241341	loss	Intron (ENSMUST00000201518.3/20273, intron 13 of 14)	15	101015937	101029807	13871	1	20273	ENSMUST00000201246.1	-10237	ENSMUSG00000023033	Scn8a	sodium channel, voltage-gated, type VIII, alpha
chr15	101189902	101190000	99	*	100	*	24	24	1	13	19	0.684211	0.684211	4	CG	-1	0.00352767	loss	Intron (ENSMUST00000000544.11/11479, intron 1 of 8)	15	101193869	101193931	63	1	102466774	ENSMUST00000199512.1	-3869	ENSMUSG00000106563	Mir6962	microRNA 6962
chr15	101266802	101266900	99	*	100	*	18	67	0.268657	41	76	0.539474	2.00804	14	CG	1	0.00194446	gain	Promoter	15	101266846	101270124	3279	1	15370	ENSMUST00000230814.1	0	ENSMUSG00000023034	Nr4a1	nuclear receptor subfamily 4, group A, member 1
chr15	101639802	101639900	99	*	100	*	32	40	0.8	14	34	0.411765	0.514706	4	CG	-1	0.00145205	loss	Exon (ENSMUST00000229579.1/ENSMUST00000229579.1, exon 3 of 3)	15	101643020	101647380	4361	2	432987	ENSMUST00000229963.1	7480	ENSMUSG00000095241	Gm5478	predicted pseudogene 5478
chr15	101860802	101860900	99	*	100	*	5	12	0.416667	0	30	0	0	3	CG	-1	0.000770823	loss	Exon (ENSMUST00000087996.6/406220, exon 7 of 9)	15	101865465	101869596	4132	2	406220	ENSMUST00000229995.1	8696	ENSMUSG00000067594	Krt77	keratin 77
chr15	103121702	103121800	99	*	100	*	2	13	0.153846	11	15	0.733333	4.76667	2	CG	1	0.00281318	gain	Downstream (1-2kb)	15	103123070	103146828	23759	2	432989	ENSMUST00000181306.1	25028	ENSMUSG00000097003	D930007P13Rik	Riken cDNA D930007P13 gene
chr15	103525202	103525300	99	*	100	*	44	48	0.916667	30	46	0.652174	0.711462	4	CG	-1	0.00247279	loss	Promoter	15	103523718	103525080	1363	1	18574	ENSMUST00000227925.1	1484	ENSMUSG00000022489	Pde1b	phosphodiesterase 1B, Ca2+-calmodulin dependent
chr17	5556802	5556900	99	*	100	*	10	28	0.357143	32	42	0.761905	2.13333	6	CG	1	0.00158356	gain	Intron (ENSMUST00000089185.5/224454, intron 1 of 8)	17	5492557	5753811	261255	1	224454	ENSMUST00000089185.5	64245	ENSMUSG00000034265	Zdhhc14	zinc finger, DHHC domain containing 14
chr17	6630602	6630700	99	*	100	*	12	20	0.6	22	22	1	1.66667	4	CG	1	0.00189722	gain	Intron (ENSMUST00000115772.5/100040525, intron 2 of 15)	17	6613753	6639790	26038	2	100040525	ENSMUST00000115772.5	9090	NA	Tmem181c-ps	transmembrane protein 181C, pseudogene
chr17	6827802	6827900	99	*	100	*	2	77	0.025974	22	70	0.314286	12.1	17	CG	1	3.93133e-05	gain	Distal Intergenic	17	6738041	6782784	44744	2	22350	ENSMUST00000064234.6	-45018	ENSMUSG00000052397	Ezr	ezrin
chr17	10768902	10769000	99	*	100	*	4	30	0.133333	34	72	0.472222	3.54167	6	CG	1	0.00213256	gain	Intron (ENSMUST00000041463.6/69310, intron 2 of 4)	17	10403012	10840311	437300	2	69310	ENSMUST00000041463.6	71311	ENSMUSG00000037196	Pacrg	PARK2 co-regulated
chr17	11475602	11475700	99	*	100	*	5	19	0.263158	18	24	0.75	2.85	4	CG	1	0.00230384	gain	Intron (ENSMUST00000066658.12/50873, intron 5 of 6)	17	11303647	11610945	307299	1	50873	ENSMUST00000186406.1	171955	ENSMUSG00000023826	Prkn	parkin RBR E3 ubiquitin protein ligase
chr17	12358702	12358800	99	*	100	*	21	28	0.75	34	34	1	1.33333	6	CG	1	0.00265076	gain	Distal Intergenic	17	12378608	12419385	40778	1	18815	ENSMUST00000014578.6	-19808	ENSMUSG00000059481	Plg	plasminogen
chr17	12820902	12821000	99	*	100	*	20	24	0.833333	18	41	0.439024	0.526829	6	CG	-1	0.00254976	loss	Intron (ENSMUST00000160932.2/104103, intron 1 of 2)	17	12815931	12830335	14405	1	104103	ENSMUST00000161890.1	4971	ENSMUSG00000078247	Airn	antisense Igf2r RNA
chr17	14904702	14904800	99	*	100	*	18	24	0.75	5	40	0.125	0.166667	6	CG	-1	1.21174e-05	loss	Intron (ENSMUST00000232147.1/71682, intron 16 of 25)	17	14829331	14909519	80189	2	71682	ENSMUST00000228233.1	4719	ENSMUSG00000046991	Wdr27	WD repeat domain 27
chr17	15112702	15112800	99	*	100	*	6	16	0.375	23	25	0.92	2.45333	4	CG	1	0.000809405	gain	Distal Intergenic	17	15059454	15074993	15540	1	381062	ENSMUST00000187199.2	53248	ENSMUSG00000036552	Ermard	ER membrane associated RNA degradation
chr17	24351902	24352000	99	*	100	*	29	74	0.391892	75	109	0.688073	1.75577	17	CG	1	0.000469194	gain	Promoter	17	24351950	24397783	45834	1	27410	ENSMUST00000133816.7	0	ENSMUSG00000024130	Abca3	ATP-binding cassette, sub-family A (ABC1), member 3
chr17	24440702	24440800	99	*	100	*	8	16	0.5	55	62	0.887097	1.77419	4	CG	1	0.00129979	gain	Promoter	17	24440774	24442152	1379	2	66705	ENSMUST00000129401.7	1352	ENSMUSG00000024136	Dnase1l2	deoxyribonuclease 1-like 2
chr17	25013702	25013800	99	*	100	*	30	50	0.6	54	63	0.857143	1.42857	10	CG	1	0.00256611	gain	Promoter	17	24961226	25015230	54005	2	57354	ENSMUST00000073337.7	1430	ENSMUSG00000038002	Cramp1l	cramped chromatin regulator homolog 1
chr17	25119702	25119800	99	*	100	*	7	9	0.777778	2	16	0.125	0.160714	2	CG	-1	0.00199906	loss	Promoter	17	25120760	25125268	4509	1	68509	ENSMUST00000054930.6	-960	ENSMUSG00000044172	Ptx4	pentraxin 4
chr17	27297802	27297900	99	*	100	*	22	41	0.536585	7	36	0.194444	0.362374	6	CG	-1	0.00267505	loss	Distal Intergenic	17	27317035	27317095	61	2	102465700	ENSMUST00000198396.1	19195	ENSMUSG00000105142	Mir7214	microRNA 7214
chr17	27378602	27378700	99	*	100	*	5	16	0.3125	21	25	0.84	2.688	4	CG	1	0.00148251	gain	Distal Intergenic	17	27358097	27358155	59	1	102466228	ENSMUST00000200050.1	20505	ENSMUSG00000106215	Mir7218	microRNA 7218
chr17	30253702	30253800	99	*	100	*	40	41	0.97561	25	42	0.595238	0.610119	4	CG	-1	0.000241357	loss	Intron (ENSMUST00000168787.7/224671, intron 9 of 10)	17	30217541	30292332	74792	2	224671	ENSMUST00000235187.1	38532	ENSMUSG00000062202	Btbd9	BTB (POZ) domain containing 9
chr17	30710302	30710400	99	*	100	*	41	50	0.82	15	33	0.454545	0.554324	6	CG	-1	0.00135369	loss	Intron (ENSMUST00000170651.1/13417, intron 29 of 92)	17	30721041	30729884	8844	1	13417	ENSMUST00000236948.1	-10641	ENSMUSG00000033826	Dnah8	dynein, axonemal, heavy chain 8
chr17	30747302	30747400	99	*	100	*	31	54	0.574074	60	72	0.833333	1.45161	10	CG	1	0.00216065	gain	3' UTR	17	30721041	30729884	8844	1	13417	ENSMUST00000236948.1	26261	ENSMUSG00000033826	Dnah8	dynein, axonemal, heavy chain 8
chr17	30853802	30853900	99	*	100	*	15	16	0.9375	10	23	0.434783	0.463768	4	CG	-1	0.00214191	loss	Promoter	17	30854269	30875263	20995	1	13417	ENSMUST00000236829.1	-369	ENSMUSG00000033826	Dnah8	dynein, axonemal, heavy chain 8
chr17	35263402	35263500	99	*	100	*	76	118	0.644068	77	186	0.413978	0.642756	28	CG	-1	0.000541207	loss	Promoter	17	35263096	35267353	4258	1	14964	ENSMUST00000172503.2	306	ENSMUSG00000073411	H2-D1	histocompatibility 2, D region locus 1
chr17	35810002	35810100	99	*	100	*	20	20	1	19	30	0.633333	0.633333	4	CG	-1	0.00281318	loss	Distal Intergenic	17	35821684	35822923	1240	1	15937	ENSMUST00000003635.6	-11584	ENSMUSG00000003541	Ier3	immediate early response 3
chr17	39843702	39843800	99	*	100	*	229	2045	0.11198	1246	3797	0.328154	2.93046	20	CG	1	2.6901e-71	gain	Promoter	17	39843013	39846341	3329	1	100861531	ENSMUST00000192833.1	689	NA	Rn45s	45S pre-ribosomal RNA
chr17	39844502	39844700	199	*	200	*	2247	11418	0.196795	11207	24526	0.456944	2.32193	60	CG	1	0	gain	Promoter	17	39843013	39846341	3329	1	100861531	ENSMUST00000192833.1	1489	NA	Rn45s	45S pre-ribosomal RNA
chr17	39845702	39845900	199	*	200	*	1345	7416	0.181365	8663	15633	0.554148	3.05544	64	CG	1	0	gain	Promoter	17	39846958	39848788	1831	1	100861531	ENSMUST00000182010.1	-1058	NA	Rn45s	45S pre-ribosomal RNA
chr17	39846002	39846100	99	*	100	*	882	1153	0.764961	293	598	0.489967	0.640512	28	CG	-1	4.64118e-29	loss	Promoter	17	39846958	39848788	1831	1	100861531	ENSMUST00000182010.1	-858	NA	Rn45s	45S pre-ribosomal RNA
chr17	39846202	39846300	99	*	100	*	1689	3266	0.517146	2705	3556	0.760686	1.47093	32	CG	1	1.82291e-95	gain	Promoter	17	39846958	39848788	1831	1	100861531	ENSMUST00000182010.1	-658	NA	Rn45s	45S pre-ribosomal RNA
chr17	39846402	39846600	199	*	200	*	442	3613	0.122336	2676	7354	0.363884	2.97446	22	CG	1	1.51594e-150	gain	Promoter	17	39846958	39848788	1831	1	100861531	ENSMUST00000182010.1	-358	NA	Rn45s	45S pre-ribosomal RNA
chr17	39847802	39848000	199	*	200	*	521	2714	0.191968	1892	3847	0.491812	2.56195	30	CG	1	2.08585e-133	gain	Promoter	17	39846958	39848788	1831	1	100861531	ENSMUST00000182010.1	844	NA	Rn45s	45S pre-ribosomal RNA
chr17	47543002	47543100	99	*	100	*	8	11	0.727273	0	11	0	0	2	CG	-1	0.00119186	loss	Intron (ENSMUST00000182129.7/12445, intron 1 of 5)	17	47505241	47598649	93409	1	12445	ENSMUST00000182506.7	37761	ENSMUSG00000034165	Ccnd3	cyclin D3
chr17	50226902	50227000	99	*	100	*	19	26	0.730769	52	54	0.962963	1.31774	6	CG	1	0.00277471	gain	Distal Intergenic	17	50239208	50246316	7109	1	446210	ENSMUST00000180996.1	-12208	ENSMUSG00000067103	AY702103	cDNA sequence AY702103
chr17	57001402	57001500	99	*	100	*	9	20	0.45	32	36	0.888889	1.97531	4	CG	1	0.00118362	gain	Promoter	17	56999457	57000018	562	2	19197	ENSMUST00000002740.2	-1384	ENSMUSG00000002664	Pspn	persephin
chr17	60874402	60874500	99	*	100	*	8	9	0.888889	2	11	0.181818	0.204545	2	CG	-1	0.00240678	loss	Distal Intergenic	17	59017314	59024729	7416	1	75039	ENSMUST00000167453.1	1857088	ENSMUSG00000086594	Nudt12os	nudix (nucleoside diphosphate linked moiety X)-type motif 12, opposite strand
chr17	70621702	70621800	99	*	100	*	9	30	0.3	19	26	0.730769	2.4359	6	CG	1	0.00216065	gain	Intron (ENSMUST00000133983.7/224997, intron 6 of 13)	17	70561552	70816093	254542	1	224997	ENSMUST00000097288.3	60150	ENSMUSG00000003279	Dlgap1	DLG associated protein 1
chr17	70990302	70990400	99	*	100	*	68	109	0.623853	23	98	0.234694	0.3762	22	CG	-1	7.91103e-07	loss	Promoter	17	70976936	70990530	13595	2	67938	ENSMUST00000131820.1	130	ENSMUSG00000034868	Myl12b	myosin, light chain 12B, regulatory
chr17	71811402	71811500	99	*	100	*	34	36	0.944444	20	39	0.512821	0.542986	6	CG	-1	0.000281845	loss	Promoter	17	71810885	71858350	47466	1	78785	ENSMUST00000230160.1	517	ENSMUSG00000024059	Clip4	CAP-GLY domain containing linker protein family, member 4
chr17	74741102	74741200	99	*	100	*	9	10	0.9	1	11	0.0909091	0.10101	2	CG	-1	0.00086842	loss	Promoter	17	74739640	74780834	41195	1	74196	ENSMUST00000234558.1	1462	ENSMUSG00000024078	Ttc27	tetratricopeptide repeat domain 27
chr17	75006202	75006300	99	*	100	*	42	65	0.646154	122	133	0.917293	1.41962	16	CG	1	3.6717e-05	gain	Promoter	17	75006294	75008799	2506	1	268977	ENSMUST00000146839.1	0	ENSMUSG00000001870	Ltbp1	latent transforming growth factor beta binding protein 1
chr17	75066502	75066600	99	*	100	*	23	26	0.884615	9	22	0.409091	0.462451	5	CG	-1	0.00134617	loss	Intron (ENSMUST00000234490.1/268977, intron 3 of 34)	17	75006294	75008799	2506	1	268977	ENSMUST00000146839.1	60208	ENSMUSG00000001870	Ltbp1	latent transforming growth factor beta binding protein 1
chr17	80933802	80933900	99	*	100	*	17	17	1	5	12	0.416667	0.416667	2	CG	-1	0.00103602	loss	Distal Intergenic	17	80944632	81001816	57185	1	68027	ENSMUST00000025092.4	-10732	ENSMUSG00000024245	Tmem178	transmembrane protein 178
chr17	85291202	85291300	99	*	100	*	15	22	0.681818	36	36	1	1.46667	4	CG	1	0.00105452	gain	Intron (ENSMUST00000095188.6/73582, intron 3 of 10)	17	85092083	85166508	74426	1	73582	ENSMUST00000234501.1	199119	ENSMUSG00000071037	Camkmt	calmodulin-lysine N-methyltransferase
chr17	85663502	85663600	99	*	100	*	2	32	0.0625	7	16	0.4375	7	4	CG	1	0.0024495	gain	Distal Intergenic	17	85684282	85688254	3973	2	20472	ENSMUST00000024947.7	24654	ENSMUSG00000024134	Six2	sine oculis-related homeobox 2
chr17	86343402	86343500	99	*	100	*	28	28	1	25	36	0.694444	0.694444	4	CG	-1	0.00216241	loss	Intron (ENSMUST00000097275.8/18754, intron 1 of 14)	17	86285164	86287178	2015	2	72104	ENSMUST00000191222.1	-56224	ENSMUSG00000100738	2010106C02Rik	RIKEN cDNA 2010106C02 gene
chr17	87610002	87610100	99	*	100	*	20	31	0.645161	32	32	1	1.55	7	CG	1	0.000868015	gain	Distal Intergenic	17	87635979	87639964	3986	1	17075	ENSMUST00000235125.1	-25879	ENSMUSG00000045394	Epcam	epithelial cell adhesion molecule
chr19	4745202	4745300	99	*	100	*	76	79	0.962025	68	90	0.755556	0.78538	10	CG	-1	0.000761613	loss	Exon (ENSMUST00000008991.7/20743, exon 23 of 37)	19	4741779	4744078	2300	1	20743	ENSMUST00000238162.1	3423	ENSMUSG00000067889	Sptbn2	spectrin beta, non-erythrocytic 2
chr19	5524602	5524700	99	*	100	*	19	70	0.271429	44	83	0.53012	1.95308	6	CG	1	0.00208565	gain	Intron (ENSMUST00000210638.1/ENSMUST00000210638.1, intron 2 of 3)	19	5495274	5510538	15265	2	225861	ENSMUST00000070172.5	-14064	ENSMUSG00000056185	Snx32	sorting nexin 32
chr19	5550902	5551000	99	*	100	*	10	14	0.714286	3	18	0.166667	0.233333	2	CG	-1	0.00247667	loss	3' UTR	19	5553560	5559403	5844	2	18426	ENSMUST00000238060.1	8403	ENSMUSG00000024922	Ovol1	ovo like zinc finger 1
chr19	5612402	5612500	99	*	100	*	1	9	0.111111	8	10	0.8	7.2	2	CG	1	0.0032503	gain	Distal Intergenic	19	5603014	5610237	7224	2	81601	ENSMUST00000113641.3	-2165	ENSMUSG00000024926	Kat5	K(lysine) acetyltransferase 5
chr19	5688402	5688500	99	*	100	*	3	62	0.0483871	20	62	0.322581	6.66667	14	CG	1	0.000511758	gain	Promoter	19	5683741	5688695	4955	2	104401	ENSMUST00000135119.1	195	ENSMUSG00000054874	Pcnx3	pecanex homolog 3
chr19	16956102	16956200	99	*	100	*	25	64	0.390625	60	72	0.833333	2.13333	16	CG	1	3.76092e-06	gain	Promoter	19	16956118	17055782	99665	1	353211	ENSMUST00000224145.1	0	ENSMUSG00000039126	Prune2	prune homolog 2
chr19	25855502	25855600	99	*	100	*	1	8	0.125	7	8	0.875	7	2	CG	1	0.00327398	gain	Distal Intergenic	19	25672411	25678991	6581	1	226049	ENSMUST00000053068.6	183091	ENSMUSG00000048138	Dmrt2	doublesex and mab-3 related transcription factor 2
chr19	31432502	31432600	99	*	100	*	2	12	0.166667	12	16	0.75	4.5	2	CG	1	0.00287936	gain	Intron (ENSMUST00000065067.13/19091, intron 2 of 17)	19	30568547	31664370	1095824	2	19091	ENSMUST00000073581.5	231770	ENSMUSG00000052920	Prkg1	protein kinase, cGMP-dependent, type I
chr19	34043102	34043200	99	*	100	*	0	26	0	8	26	0.307692	#DIV/0!	4	CG	1	0.00278402	gain	3' UTR	19	34067358	34084918	17561	1	70166	ENSMUST00000025682.11	-24158	ENSMUSG00000024770	Lipn	lipase, family member N
chr19	40225202	40225300	99	*	100	*	22	24	0.916667	10	23	0.434783	0.474308	4	CG	-1	0.00120068	loss	Intron (ENSMUST00000068439.12/54132, intron 5 of 6)	19	40222363	40223356	994	2	54132	ENSMUST00000182540.1	-1846	ENSMUSG00000055044	Pdlim1	PDZ and LIM domain 1 (elfin)
chr19	41436602	41436700	99	*	100	*	18	34	0.529412	32	36	0.888889	1.67901	4	CG	1	0.00178637	gain	Distal Intergenic	19	41482637	41562261	79625	1	212391	ENSMUST00000067795.12	-45937	ENSMUSG00000025019	Lcor	ligand dependent nuclear receptor corepressor
chr19	43615602	43615700	99	*	100	*	31	44	0.704545	45	47	0.957447	1.35896	8	CG	1	0.00205975	gain	3' UTR	19	43612325	43615892	3568	1	18089	ENSMUST00000057178.10	3277	ENSMUSG00000044220	Nkx2-3	NK2 homeobox 3
chr19	44012402	44012500	99	*	100	*	13	32	0.40625	34	43	0.790698	1.94633	6	CG	1	0.00153766	gain	Exon (ENSMUST00000026211.9/226143, exon 7 of 9)	19	44005022	44029199	24178	2	226143	ENSMUST00000026211.9	16699	ENSMUSG00000025197	Cyp2c23	cytochrome P450, family 2, subfamily c, polypeptide 23
chr19	44474302	44474400	99	*	100	*	42	42	1	42	54	0.777778	0.777778	10	CG	-1	0.00199488	loss	Distal Intergenic	19	44493472	44514273	20802	1	22423	ENSMUST00000041163.4	-19072	ENSMUSG00000036961	Wnt8b	wingless-type MMTV integration site family, member 8B
chr19	44499402	44499500	99	*	100	*	9	11	0.818182	3	15	0.2	0.244444	2	CG	-1	0.00250517	loss	Intron (ENSMUST00000041163.4/22423, intron 1 of 5)	19	44493472	44514273	20802	1	22423	ENSMUST00000041163.4	5930	ENSMUSG00000036961	Wnt8b	wingless-type MMTV integration site family, member 8B
chr19	44797902	44798000	99	*	100	*	53	84	0.630952	17	50	0.34	0.538868	12	CG	-1	0.00200916	loss	Intron (ENSMUST00000174490.8/18504, intron 5 of 9)	19	44808406	44808529	124	1	102466645	ENSMUST00000184584.1	-10406	ENSMUSG00000098952	Mir6405	microRNA 6405
chr19	44992702	44992800	99	*	100	*	14	16	0.875	4	18	0.222222	0.253968	4	CG	-1	0.000722422	loss	Promoter	19	44992136	45003394	11259	1	26456	ENSMUST00000179305.1	566	ENSMUSG00000025207	Sema4g	sema domain, immunoglobulin domain (Ig), transmembrane domain (TM) and short cytoplasmic domain, (semaphorin) 4G
chr19	45544702	45544800	99	*	100	*	17	56	0.303571	43	76	0.565789	1.86378	14	CG	1	0.00335623	gain	Distal Intergenic	19	45552275	45560531	8257	2	56626	ENSMUST00000026239.6	15731	ENSMUSG00000025218	Poll	polymerase (DNA directed), lambda
chr19	53529602	53529700	99	*	100	*	24	128	0.1875	45	102	0.441176	2.35294	24	CG	1	0.000270231	gain	Promoter	19	53529109	53542431	13323	1	240672	ENSMUST00000038287.6	493	ENSMUSG00000034765	Dusp5	dual specificity phosphatase 5
chr19	56989102	56989200	99	*	100	*	7	9	0.777778	1	12	0.0833333	0.107143	2	CG	-1	0.00207109	loss	5' UTR	19	56930098	57001046	70949	2	226250	ENSMUST00000126964.7	11846	ENSMUSG00000025083	Afap1l2	actin filament associated protein 1-like 2
chr19	58911802	58911900	99	*	100	*	1	8	0.125	10	12	0.833333	6.66667	2	CG	1	0.00252011	gain	Promoter	19	58911673	58911759	87	2	100526480	ENSMUST00000175072.1	-43	ENSMUSG00000092813	Mir3086	microRNA 3086
chr2	5405303	5405401	99	*	100	*	34	39	0.871795	24	48	0.5	0.573529	7	CG	-1	0.000959677	loss	Intron (ENSMUST00000044009.13/227541, intron 3 of 10)	2	5137776	5230878	93103	1	74186	ENSMUST00000027988.7	267527	ENSMUSG00000026676	Ccdc3	coiled-coil domain containing 3
chr2	10080303	10080401	99	*	100	*	48	108	0.444444	8	160	0.05	0.1125	26	CG	-1	5.48501e-13	loss	Promoter	2	10063286	10080322	17037	2	11949	ENSMUST00000145530.7	0	ENSMUSG00000025781	Atp5c1	ATP synthase, H+ transporting, mitochondrial F1 complex, gamma polypeptide 1
chr2	10427203	10427301	99	*	100	*	2	16	0.125	13	20	0.65	5.2	4	CG	1	0.00230662	gain	Intron (ENSMUST00000114862.7/353282, intron 5 of 5)	2	10466663	10466746	84	1	100526481	ENSMUST00000175052.1	-39362	ENSMUSG00000092793	Mir466m	microRNA 466m
chr2	30637003	30637101	99	*	100	*	7	9	0.777778	2	19	0.105263	0.135338	2	CG	-1	0.00118362	loss	Intron (ENSMUST00000146702.1/ENSMUST00000146702.1, intron 1 of 3)	2	30605217	30608217	3001	1	78617	ENSMUST00000129719.1	31786	ENSMUSG00000047363	Cstad	CSA-conditional, T cell activation-dependent protein
chr2	32384903	32385001	99	*	100	*	10	24	0.416667	0	27	0	0	6	CG	-1	0.000809405	loss	Promoter	2	32384639	32385999	1361	2	16819	ENSMUST00000144569.1	998	ENSMUSG00000026822	Lcn2	lipocalin 2
chr2	33555103	33555201	99	*	100	*	13	29	0.448276	44	48	0.916667	2.04487	6	CG	1	7.84075e-05	gain	Distal Intergenic	2	33567156	33632283	65128	2	16917	ENSMUST00000137559.2	77082	ENSMUSG00000038765	Lmx1b	LIM homeobox transcription factor 1 beta
chr2	37771603	37771701	99	*	100	*	62	69	0.898551	65	99	0.656566	0.730694	10	CG	-1	0.00111407	loss	Distal Intergenic	2	37776249	37799103	22855	1	241324	ENSMUST00000050372.9	-4548	ENSMUSG00000035403	Crb2	crumbs family member 2
chr2	50163803	50163901	99	*	100	*	4	15	0.266667	18	21	0.857143	3.21429	2	CG	1	0.00112359	gain	Promoter	2	50165401	50173694	8294	1	320343	ENSMUST00000126337.1	-1500	ENSMUSG00000050447	Lypd6	LY6/PLAUR domain containing 6
chr2	50177903	50178001	99	*	100	*	12	18	0.666667	32	32	1	1.5	4	CG	1	0.00134617	gain	Intron (ENSMUST00000112712.9/320343, intron 3 of 4)	2	50165401	50173694	8294	1	320343	ENSMUST00000126337.1	12502	ENSMUSG00000050447	Lypd6	LY6/PLAUR domain containing 6
chr2	50214403	50214501	99	*	100	*	7	29	0.241379	27	38	0.710526	2.94361	4	CG	1	0.000722422	gain	Distal Intergenic	2	50165401	50173694	8294	1	320343	ENSMUST00000126337.1	49002	ENSMUSG00000050447	Lypd6	LY6/PLAUR domain containing 6
chr2	52686503	52686601	99	*	100	*	22	22	1	14	22	0.636364	0.636364	4	CG	-1	0.00248544	loss	Distal Intergenic	2	52428325	52676831	248507	2	12298	ENSMUST00000078324.6	-9672	ENSMUSG00000017412	Cacnb4	calcium channel, voltage-dependent, beta 4 subunit
chr2	52891303	52891401	99	*	100	*	63	80	0.7875	44	96	0.458333	0.582011	10	CG	-1	0.000108525	loss	Intron (ENSMUST00000155586.8/71409, intron 1 of 26)	2	52857868	53131878	274011	1	71409	ENSMUST00000050719.12	33435	ENSMUSG00000036053	Fmnl2	formin-like 2
chr2	53682803	53682901	99	*	100	*	17	34	0.5	37	45	0.822222	1.64444	4	CG	1	0.00292614	gain	Distal Intergenic	2	54084093	54085552	1460	2	67874	ENSMUST00000100089.2	402651	ENSMUSG00000075334	Rprm	reprimo, TP53 dependent G2 arrest mediator candidate
chr2	54592203	54592301	99	*	100	*	12	12	1	3	8	0.375	0.375	2	CG	-1	0.00237479	loss	Intron (ENSMUST00000112636.7/271786, intron 2 of 11)	2	54516540	55112961	596422	1	271786	ENSMUST00000068595.5	75663	ENSMUSG00000060988	Galnt13	polypeptide N-acetylgalactosaminyltransferase 13
chr2	55856703	55856801	99	*	100	*	0	11	0	8	11	0.727273	#DIV/0!	2	CG	1	0.00119186	gain	Distal Intergenic	2	55437165	55598140	160976	1	16519	ENSMUST00000112632.1	419538	ENSMUSG00000026824	Kcnj3	potassium inwardly-rectifying channel, subfamily J, member 3
chr2	57394203	57394301	99	*	100	*	1	20	0.05	24	46	0.521739	10.4348	4	CG	1	0.0010159	gain	Distal Intergenic	2	57267377	57268108	732	1	14571	ENSMUST00000154612.1	126826	ENSMUSG00000026827	Gpd2	glycerol phosphate dehydrogenase 2, mitochondrial
chr2	58732603	58732701	99	*	100	*	1	10	0.1	10	12	0.833333	8.33333	2	CG	1	0.00146866	gain	Intron (ENSMUST00000071543.11/76654, intron 1 of 7)	2	58754942	58791242	36301	1	76654	ENSMUST00000059102.12	-22241	ENSMUSG00000026839	Upp2	uridine phosphorylase 2
chr2	61402003	61402101	99	*	100	*	6	36	0.166667	30	51	0.588235	3.52941	6	CG	1	0.000509945	gain	Distal Intergenic	2	61578585	61654171	75587	1	21353	ENSMUST00000112502.7	-176484	ENSMUSG00000064289	Tank	TRAF family member-associated Nf-kappa B activator
chr2	71529203	71529301	99	*	100	*	6	72	0.0833333	23	78	0.294872	3.53846	12	CG	1	0.00195131	gain	Promoter	2	71529853	71532519	2667	1	13390	ENSMUST00000145444.1	-552	ENSMUSG00000041911	Dlx1	distal-less homeobox 1
chr2	76768003	76768101	99	*	100	*	0	8	0	8	11	0.727273	#DIV/0!	2	CG	1	0.00232824	gain	Exon (ENSMUST00000011934.12/22138, exon 132 of 191)	2	76821131	76826542	5412	2	22138	ENSMUST00000142251.7	58441	ENSMUSG00000051747	Ttn	titin
chr2	107290703	107290801	99	*	100	*	40	43	0.930233	24	43	0.55814	0.6	9	CG	-1	0.000488	loss	Promoter	2	107290639	107298502	7864	1	16492	ENSMUST00000037012.2	64	ENSMUSG00000042604	Kcna4	potassium voltage-gated channel, shaker-related subfamily, member 4
chr2	128920203	128920301	99	*	100	*	18	27	0.666667	38	40	0.95	1.425	6	CG	1	0.00279263	gain	Distal Intergenic	2	128926268	128944077	17810	2	57432	ENSMUST00000028866.8	23776	ENSMUSG00000027387	Zc3h8	zinc finger CCCH type containing 8
chr2	138585403	138585501	99	*	100	*	0	13	0	6	10	0.6	#DIV/0!	2	CG	1	0.00205975	gain	Intron (ENSMUST00000128656.1/228662, intron 5 of 5)	2	138819929	138820007	79	1	100316816	ENSMUST00000158358.1	-234428	ENSMUSG00000088983	Mir1952	microRNA 1952
chr2	146876503	146876601	99	*	100	*	3	8	0.375	11	11	1	2.66667	2	CG	1	0.00287936	gain	Intron (ENSMUST00000099278.8/228730, intron 4 of 13)	2	146855909	146889295	33387	1	228730	ENSMUST00000156232.1	20594	ENSMUSG00000074749	Kiz	kizuna centrosomal protein
chr2	147435703	147435801	99	*	100	*	8	8	1	5	15	0.333333	0.333333	2	CG	-1	0.00279263	loss	Distal Intergenic	2	147368282	147393295	25014	1	18503	ENSMUST00000156584.1	67421	ENSMUSG00000037034	Pax1	paired box 1
chr2	147980103	147980201	99	*	100	*	10	24	0.416667	2	34	0.0588235	0.141176	4	CG	-1	0.00183558	loss	Intron (ENSMUST00000136555.7/ENSMUST00000136555.7, intron 2 of 2)	2	148044240	148045464	1225	2	15376	ENSMUST00000146242.1	65263	ENSMUSG00000037025	Foxa2	forkhead box A2
chr2	152661403	152661501	99	*	100	*	14	18	0.777778	4	16	0.25	0.321429	4	CG	-1	0.00278007	loss	Distal Intergenic	2	152652883	152654330	1448	2	75662	ENSMUST00000139912.1	-7073	ENSMUSG00000087148	1700030C14Rik	RIKEN cDNA 1700030C14 gene
chr2	152947003	152947101	99	*	100	*	25	39	0.641026	39	41	0.95122	1.4839	6	CG	1	0.00137773	gain	Intron (ENSMUST00000123121.8/252864, intron 3 of 6)	2	152940997	152951456	10460	2	252864	ENSMUST00000123121.8	4355	ENSMUSG00000042662	Dusp15	dual specificity phosphatase-like 15
chr2	153422703	153422801	99	*	100	*	29	40	0.725	7	32	0.21875	0.301724	4	CG	-1	0.00020157	loss	Intron (ENSMUST00000035346.13/329540, intron 5 of 10)	2	153407466	153444479	37014	2	329540	ENSMUST00000109784.1	21678	ENSMUSG00000061411	Nol4l	nucleolar protein 4-like
chr2	153429503	153429601	99	*	100	*	18	18	1	7	13	0.538462	0.538462	2	CG	-1	0.00218061	loss	Intron (ENSMUST00000035346.13/329540, intron 5 of 10)	2	153407466	153444479	37014	2	329540	ENSMUST00000109784.1	14878	ENSMUSG00000061411	Nol4l	nucleolar protein 4-like
chr2	153523803	153523901	99	*	100	*	24	32	0.75	16	44	0.363636	0.484848	6	CG	-1	0.00177981	loss	Intron (ENSMUST00000035346.13/329540, intron 1 of 10)	2	153407462	153529971	122510	2	329540	ENSMUST00000035346.13	6070	ENSMUSG00000061411	Nol4l	nucleolar protein 4-like
chr2	156613303	156613401	99	*	100	*	92	164	0.560976	231	273	0.846154	1.50836	18	CG	1	3.49565e-09	gain	Promoter	2	156609206	156613422	4217	2	100504350	ENSMUST00000124676.1	21	ENSMUSG00000086118	Gm14169	predicted gene 14169
chr2	156658903	156659001	99	*	100	*	30	44	0.681818	20	54	0.37037	0.54321	6	CG	-1	0.00280933	loss	Intron (ENSMUST00000109567.9/228836, intron 1 of 12)	2	156700622	156763174	62553	1	228836	ENSMUST00000109568.9	-41621	ENSMUSG00000061689	Dlgap4	DLG associated protein 4
chr2	156698303	156698401	99	*	100	*	29	43	0.674419	16	47	0.340426	0.504769	6	CG	-1	0.0023561	loss	Intron (ENSMUST00000109567.9/228836, intron 2 of 12)	2	156700622	156763174	62553	1	228836	ENSMUST00000109568.9	-2221	ENSMUSG00000061689	Dlgap4	DLG associated protein 4
chr2	157277303	157277401	99	*	100	*	4	10	0.4	12	12	1	2.5	2	CG	1	0.00240678	gain	Intron (ENSMUST00000143663.1/629499, intron 1 of 24)	2	157279017	157289561	10545	1	20014	ENSMUST00000142463.7	-1616	ENSMUSG00000027642	Rpn2	ribophorin II
chr2	157940703	157940801	99	*	100	*	38	55	0.690909	29	78	0.371795	0.538124	10	CG	-1	0.0010224	loss	Intron (ENSMUST00000109523.1/277432, intron 3 of 3)	2	157914653	157944719	30067	1	277432	ENSMUST00000109523.1	26050	ENSMUSG00000037843	Vstm2l	V-set and transmembrane domain containing 2-like
chr2	157944603	157944701	99	*	100	*	3	16	0.1875	22	32	0.6875	3.66667	4	CG	1	0.00199203	gain	3' UTR	2	157914653	157944719	30067	1	277432	ENSMUST00000109523.1	29950	ENSMUSG00000037843	Vstm2l	V-set and transmembrane domain containing 2-like
chr2	158616203	158616301	99	*	100	*	18	22	0.818182	6	24	0.25	0.305556	4	CG	-1	0.000637488	loss	Distal Intergenic	2	158610767	158615748	4982	1	22348	ENSMUST00000045738.4	5436	ENSMUSG00000037771	Slc32a1	solute carrier family 32 (GABA vesicular transporter), member 1
chr2	158763203	158763301	99	*	100	*	6	8	0.75	1	12	0.0833333	0.111111	2	CG	-1	0.00282686	loss	3' UTR	2	158768093	158786637	18545	1	71878	ENSMUST00000029183.2	-4792	ENSMUSG00000027654	Fam83d	family with sequence similarity 83, member D
chr2	159514103	159514201	99	*	100	*	5	18	0.277778	17	22	0.772727	2.78182	4	CG	1	0.00247279	gain	Distal Intergenic	2	159947341	159981288	33948	1	71081	ENSMUST00000133091.1	-433140	ENSMUSG00000085198	4933416E03Rik	RIKEN cDNA 4933416E03 gene
chr2	160540803	160540901	99	*	100	*	8	8	1	4	14	0.285714	0.285714	2	CG	-1	0.00208636	loss	Distal Intergenic	2	160645888	160722764	76877	1	21969	ENSMUST00000109468.2	-104987	ENSMUSG00000070544	Top1	topoisomerase (DNA) I
chr2	162216603	162216701	99	*	100	*	22	23	0.956522	17	38	0.447368	0.467703	2	CG	-1	0.000417564	loss	Intron (ENSMUST00000109443.7/19281, intron 6 of 30)	2	162012015	162135451	123437	2	19281	ENSMUST00000129015.1	-81152	ENSMUSG00000053141	Ptprt	protein tyrosine phosphatase, receptor type, T
chr2	165326003	165326101	99	*	100	*	22	68	0.323529	1	40	0.025	0.0772727	10	CG	-1	0.000959677	loss	Promoter	2	165289155	165326479	37325	2	140579	ENSMUST00000074046.12	378	ENSMUSG00000017670	Elmo2	engulfment and cell motility 2
chr2	165647503	165647601	99	*	100	*	10	26	0.384615	20	24	0.833333	2.16667	6	CG	1	0.00208989	gain	Intron (ENSMUST00000088132.12/14049, intron 1 of 15)	2	165655298	165771727	116430	1	14049	ENSMUST00000063433.7	-7697	ENSMUSG00000017897	Eya2	EYA transcriptional coactivator and phosphatase 2
chr2	165698403	165698501	99	*	100	*	1	26	0.0384615	14	29	0.482759	12.5517	6	CG	1	0.000890634	gain	Intron (ENSMUST00000088132.12/14049, intron 5 of 15)	2	165713569	165766260	52692	1	14049	ENSMUST00000150638.7	-15068	ENSMUSG00000017897	Eya2	EYA transcriptional coactivator and phosphatase 2
chr2	167370903	167371001	99	*	100	*	19	20	0.95	12	30	0.4	0.421053	4	CG	-1	0.000514094	loss	Distal Intergenic	2	167298444	167349183	50740	2	56336	ENSMUST00000109221.8	-21720	ENSMUSG00000017929	B4galt5	UDP-Gal:betaGlcNAc beta 1,4-galactosyltransferase, polypeptide 5
chr2	167927903	167928001	99	*	100	*	14	14	1	9	18	0.5	0.5	2	CG	-1	0.00251967	loss	Distal Intergenic	2	167932057	167974737	42681	1	19246	ENSMUST00000147210.7	-4056	ENSMUSG00000027540	Ptpn1	protein tyrosine phosphatase, non-receptor type 1
chr2	168301803	168301901	99	*	100	*	5	26	0.192308	25	36	0.694444	3.61111	4	CG	1	0.000543069	gain	Distal Intergenic	2	168260117	168281132	21016	2	241794	ENSMUST00000109191.1	-20671	ENSMUSG00000074575	Kcng1	potassium voltage-gated channel, subfamily G, member 1
chr2	169218203	169218301	99	*	100	*	36	42	0.857143	25	51	0.490196	0.571895	6	CG	-1	0.00086842	loss	Distal Intergenic	2	168978268	168978906	639	1	75508	ENSMUST00000140241.1	239935	ENSMUSG00000086348	1700017J07Rik	RIKEN cDNA 1700017J07 gene
chr2	169418903	169419001	99	*	100	*	11	13	0.846154	1	8	0.125	0.147727	2	CG	-1	0.00207109	loss	Distal Intergenic	2	169633013	169913093	280081	1	228911	ENSMUST00000109159.2	-214012	ENSMUSG00000047907	Tshz2	teashirt zinc finger family member 2
chr2	171453403	171453501	99	*	100	*	5	39	0.128205	29	36	0.805556	6.28333	6	CG	1	1.94948e-07	gain	Distal Intergenic	2	171958188	171962131	3944	2	75655	ENSMUST00000151904.1	508630	ENSMUSG00000086823	1700028P15Rik	RIKEN cDNA 1700028P15 gene
chr2	172341703	172341801	99	*	100	*	24	24	1	14	24	0.583333	0.583333	4	CG	-1	0.00118362	loss	Distal Intergenic	2	172345565	172355749	10185	1	67017	ENSMUST00000028995.4	-3764	ENSMUSG00000027495	Fam210b	family with sequence similarity 210, member B
chr2	172429203	172429301	99	*	100	*	25	36	0.694444	12	52	0.230769	0.332308	4	CG	-1	0.000169427	loss	3' UTR	2	172440556	172469908	29353	1	66404	ENSMUST00000029005.3	-11255	ENSMUSG00000027502	Rtf2	replication termination factor 2
chr2	172705703	172705801	99	*	100	*	0	14	0	7	13	0.538462	#DIV/0!	2	CG	1	0.00228047	gain	Distal Intergenic	2	172552116	172553518	1403	1	21420	ENSMUST00000142633.1	153587	ENSMUSG00000028640	Tfap2c	transcription factor AP-2, gamma
chr2	172757103	172757201	99	*	100	*	10	21	0.47619	22	24	0.916667	1.925	4	CG	1	0.00205098	gain	Distal Intergenic	2	172916118	172940092	23975	2	12162	ENSMUST00000137247.1	182891	ENSMUSG00000008999	Bmp7	bone morphogenetic protein 7
chr2	173386003	173386101	99	*	100	*	14	36	0.388889	30	40	0.75	1.92857	6	CG	1	0.0022992	gain	Distal Intergenic	2	173224458	173276533	52076	2	65112	ENSMUST00000036248.12	-109470	ENSMUSG00000038400	Pmepa1	prostate transmembrane protein, androgen induced 1
chr2	174762203	174762301	99	*	100	*	0	11	0	7	12	0.583333	#DIV/0!	2	CG	1	0.00299427	gain	Promoter	2	174761052	174782585	21534	1	13616	ENSMUST00000137369.7	1151	ENSMUSG00000027524	Edn3	endothelin 3
chr2	174794103	174794201	99	*	100	*	8	13	0.615385	1	15	0.0666667	0.108333	2	CG	-1	0.00262075	loss	Distal Intergenic	2	174769922	174782540	12619	1	13616	ENSMUST00000162473.1	24181	ENSMUSG00000027524	Edn3	endothelin 3
chr2	178474203	178474301	99	*	100	*	6	11	0.545455	17	17	1	1.83333	2	CG	1	0.00281173	gain	Intron (ENSMUST00000108912.8/381409, intron 12 of 13)	2	178460630	178466572	5943	1	381409	ENSMUST00000176869.1	13573	ENSMUSG00000039155	Cdh26	cadherin-like 26
chr2	179170203	179170301	99	*	100	*	19	30	0.633333	4	24	0.166667	0.263158	6	CG	-1	0.00142263	loss	Distal Intergenic	2	179414936	179416882	1947	1	68175	ENSMUST00000041998.1	-244635	ENSMUSG00000039138	4930591A17Rik	RIKEN cDNA 4930591A17 gene
chr2	180025703	180025801	99	*	100	*	29	127	0.228346	63	142	0.443662	1.94293	20	CG	1	0.0008566	gain	Promoter	2	180026398	180035465	9068	1	241846	ENSMUST00000058764.5	-597	ENSMUSG00000039108	Lsm14b	LSM family member 14B
chr2	180228303	180228401	99	*	100	*	18	24	0.75	7	24	0.291667	0.388889	6	CG	-1	0.00230384	loss	Distal Intergenic	2	180176373	180225859	49487	2	16776	ENSMUST00000015791.5	-2444	ENSMUSG00000015647	Lama5	laminin, alpha 5
chr3	5860602	5860800	199	*	200	*	177	593	0.298482	250	438	0.570776	1.91226	40	CG	1	1.84098e-16	gain	Distal Intergenic	3	5560500	5576239	15740	2	19302	ENSMUST00000059021.9	-284363	ENSMUSG00000040374	Pex2	peroxisomal biogenesis factor 2
chr3	8158702	8158800	99	*	100	*	6	8	0.75	1	13	0.0769231	0.102564	2	CG	-1	0.00230384	loss	Distal Intergenic	3	7925303	7954889	29587	2	75476	ENSMUST00000187729.1	-203813	ENSMUSG00000100010	1700010I02Rik	RIKEN cDNA 1700010I02 gene
chr3	8651002	8651100	99	*	100	*	13	18	0.722222	2	22	0.0909091	0.125874	4	CG	-1	0.000330953	loss	Distal Intergenic	3	8664796	8666625	1830	2	15213	ENSMUST00000192102.1	15525	ENSMUSG00000040289	Hey1	hairy/enhancer-of-split related with YRPW motif 1
chr3	9076002	9076100	99	*	100	*	40	46	0.869565	41	74	0.554054	0.637162	8	CG	-1	0.00111658	loss	Distal Intergenic	3	9061964	9071074	9111	1	75149	ENSMUST00000194792.1	14038	ENSMUSG00000103116	4930539M17Rik	RIKEN cDNA 4930539M17 gene
chr3	9236902	9237000	99	*	100	*	22	22	1	19	29	0.655172	0.655172	2	CG	-1	0.00279263	loss	Distal Intergenic	3	9250602	9285333	34732	1	229055	ENSMUST00000155203.1	-13602	ENSMUSG00000069114	Zbtb10	zinc finger and BTB domain containing 10
chr3	9600302	9600400	99	*	100	*	6	9	0.666667	0	11	0	0	2	CG	-1	0.00208636	loss	Intron (ENSMUST00000041124.12/170753, intron 1 of 8)	3	9427020	9610085	183066	2	170753	ENSMUST00000041124.12	9685	ENSMUSG00000040209	Zfp704	zinc finger protein 704
chr3	10703602	10703700	99	*	100	*	5	11	0.454545	0	22	0	0	2	CG	-1	0.00145205	loss	Distal Intergenic	3	10417817	10440102	22286	2	74718	ENSMUST00000099223.10	-263500	ENSMUSG00000027534	Snx16	sorting nexin 16
chr3	14396902	14397000	99	*	100	*	63	75	0.84	54	93	0.580645	0.691244	6	CG	-1	0.00100839	loss	Distal Intergenic	3	14363117	14377587	14471	1	622229	ENSMUST00000192393.1	33785	NA	Gm6300	solute carrier family 7 (cationic amino acid transporter, y+ system), member pseudogene
chr3	14862902	14863000	99	*	100	*	26	37	0.702703	43	45	0.955556	1.35983	6	CG	1	0.00252011	gain	Promoter	3	14863512	14865550	2039	1	12350	ENSMUST00000195575.1	-512	ENSMUSG00000027559	Car3	carbonic anhydrase 3
chr3	18610702	18610800	99	*	100	*	9	11	0.818182	3	18	0.166667	0.203704	2	CG	-1	0.00140813	loss	Exon (ENSMUST00000192198.1/ENSMUST00000192198.1, exon 1 of 1)	3	18468287	18480477	12191	2	73959	ENSMUST00000192010.1	-130225	ENSMUSG00000102699	4930433B08Rik	RIKEN cDNA 4930433B08 gene
chr3	19902202	19902300	99	*	100	*	19	20	0.95	6	18	0.333333	0.350877	4	CG	-1	0.00043089	loss	Distal Intergenic	3	19894982	19896009	1028	1	70808	ENSMUST00000059704.5	7220	NA	4632415L05Rik	RRS1 ribosome biogenesis regulator homolog pseudogene
chr3	21600002	21600100	99	*	100	*	9	10	0.9	1	9	0.111111	0.123457	2	CG	-1	0.00144847	loss	Distal Intergenic	3	22076652	22216594	139943	1	81004	ENSMUST00000193734.5	-476552	ENSMUSG00000027630	Tbl1xr1	transducin (beta)-like 1X-linked receptor 1
chr3	25900602	25900700	99	*	100	*	9	9	1	3	13	0.230769	0.230769	2	CG	-1	0.00117757	loss	Intron (ENSMUST00000193603.5/192167, intron 5 of 7)	3	25431811	26133734	701924	2	192167	ENSMUST00000075054.9	233034	ENSMUSG00000063887	Nlgn1	neuroligin 1
chr3	26622702	26622800	99	*	100	*	8	19	0.421053	1	26	0.0384615	0.0913462	4	CG	-1	0.00233322	loss	Distal Intergenic	3	26637620	26983212	345593	1	70862	ENSMUST00000047005.10	-14820	ENSMUSG00000039335	Spata16	spermatogenesis associated 16
chr3	30092002	30092100	99	*	100	*	31	32	0.96875	30	56	0.535714	0.552995	4	CG	-1	0.000221677	loss	Intron (ENSMUST00000173495.7/14013, intron 1 of 15)	3	29951307	30140423	189117	2	14013	ENSMUST00000108271.9	48323	ENSMUSG00000027684	Mecom	MDS1 and EVI1 complex locus
chr3	30536202	30536300	99	*	100	*	25	34	0.735294	37	92	0.402174	0.546957	8	CG	-1	0.00181415	loss	Intron (ENSMUST00000172754.7/14013, intron 2 of 8)	3	29977344	30548008	570665	2	14013	ENSMUST00000172754.7	11708	ENSMUSG00000027684	Mecom	MDS1 and EVI1 complex locus
chr3	31977002	31977100	99	*	100	*	2	18	0.111111	19	34	0.558824	5.02941	4	CG	1	0.00247279	gain	Intron (ENSMUST00000119310.7/72413, intron 1 of 4)	3	31902703	32200180	297478	1	72413	ENSMUST00000119970.7	74299	ENSMUSG00000037610	Kcnmb2	potassium large conductance calcium-activated channel, subfamily M, beta member 2
chr3	33091802	33091900	99	*	100	*	12	18	0.666667	2	22	0.0909091	0.136364	4	CG	-1	0.000728878	loss	Intron (ENSMUST00000108226.7/58869, intron 1 of 12)	3	32949408	33083060	133653	2	58869	ENSMUST00000194016.5	-8742	ENSMUSG00000027674	Pex5l	peroxisomal biogenesis factor 5-like
chr3	35462802	35462900	99	*	100	*	9	18	0.5	46	48	0.958333	1.91667	4	CG	1	0.000109321	gain	Distal Intergenic	3	35618814	35630964	12151	2	625963	ENSMUST00000199182.1	168064	ENSMUSG00000105662	Gm6639	predicted gene 6639
chr3	35567702	35567800	99	*	100	*	9	17	0.529412	0	16	0	0	2	CG	-1	0.00151604	loss	Distal Intergenic	3	35618814	35630964	12151	2	625963	ENSMUST00000199182.1	63164	ENSMUSG00000105662	Gm6639	predicted gene 6639
chr3	40950802	40950900	99	*	100	*	22	88	0.25	98	191	0.513089	2.05236	22	CG	1	0.000317414	gain	Promoter	3	40950818	40962228	11411	1	214048	ENSMUST00000200432.1	0	ENSMUSG00000025762	Larp1b	La ribonucleoprotein domain family, member 1B
chr3	41333602	41333700	99	*	100	*	10	12	0.833333	5	22	0.227273	0.272727	2	CG	-1	0.0015408	loss	Distal Intergenic	3	41487679	41493190	5512	2	78706	ENSMUST00000199155.1	159490	ENSMUSG00000097639	Platr4	pluripotency associated transcript 4
chr3	41463102	41463200	99	*	100	*	36	36	1	21	28	0.75	0.75	6	CG	-1	0.00230384	loss	Distal Intergenic	3	41487679	41493190	5512	2	78706	ENSMUST00000199155.1	29990	ENSMUSG00000097639	Platr4	pluripotency associated transcript 4
chr3	42126302	42126400	99	*	100	*	2	29	0.0689655	13	31	0.419355	6.08065	7	CG	1	0.00247279	gain	Distal Intergenic	3	41751196	41756492	5297	1	73852	ENSMUST00000195030.1	375106	ENSMUSG00000025766	D3Ertd751e	DNA segment, Chr 3, ERATO Doi 751, expressed
chr3	43320102	43320200	99	*	100	*	14	19	0.736842	7	34	0.205882	0.279412	4	CG	-1	0.000738117	loss	Distal Intergenic	3	41751196	41756492	5297	1	73852	ENSMUST00000195030.1	1568906	ENSMUSG00000025766	D3Ertd751e	DNA segment, Chr 3, ERATO Doi 751, expressed
chr3	52673902	52674000	99	*	100	*	19	22	0.863636	10	29	0.344828	0.399274	4	CG	-1	0.000870888	loss	Distal Intergenic	3	52739716	52776656	36941	1	329639	ENSMUST00000193813.5	-65716	ENSMUSG00000102785	Gm2447	predicted gene 2447
chr3	58239902	58240000	99	*	100	*	17	18	0.944444	8	18	0.444444	0.470588	4	CG	-1	0.00203272	loss	Distal Intergenic	3	58141707	58163807	22101	2	67850	ENSMUST00000188418.1	-76095	ENSMUSG00000100666	1700007F19Rik	RIKEN cDNA 1700007F19 gene
chr3	65634902	65635000	99	*	100	*	12	21	0.571429	38	40	0.95	1.6625	4	CG	1	0.000970846	gain	Distal Intergenic	3	65659288	65659426	139	1	102465905	ENSMUST00000185035.1	-24288	ENSMUSG00000098944	Mir8120	microRNA 8120
chr3	66000602	66000700	99	*	100	*	24	24	1	19	31	0.612903	0.612903	2	CG	-1	0.00142149	loss	Distal Intergenic	3	65946151	65958249	12099	2	56706	ENSMUST00000029416.13	-42353	ENSMUSG00000027829	Ccnl1	cyclin L1
chr3	67530102	67530200	99	*	100	*	10	10	1	8	21	0.380952	0.380952	2	CG	-1	0.00199718	loss	Distal Intergenic	3	67478972	67515523	36552	2	109222	ENSMUST00000054825.4	-14579	ENSMUSG00000049404	Rarres1	retinoic acid receptor responder (tazarotene induced) 1
chr3	70460302	70460400	99	*	100	*	1	14	0.0714286	11	14	0.785714	11	2	CG	1	0.000702402	gain	Distal Intergenic	3	70007613	70028708	21096	1	229389	ENSMUST00000053013.5	452689	ENSMUSG00000027788	Otol1	otolin 1
chr3	70554702	70554800	99	*	100	*	2	9	0.222222	13	15	0.866667	3.9	2	CG	1	0.00238902	gain	Distal Intergenic	3	70007613	70028708	21096	1	229389	ENSMUST00000053013.5	547089	ENSMUSG00000027788	Otol1	otolin 1
chr3	79326402	79326500	99	*	100	*	8	17	0.470588	42	44	0.954545	2.02841	4	CG	1	0.00012662	gain	Distal Intergenic	3	79336661	79430028	93368	1	100233207	ENSMUST00000195157.1	-10161	ENSMUSG00000091685	Gm17359	predicted gene, 17359
chr3	80691302	80691400	99	*	100	*	21	36	0.583333	31	34	0.911765	1.56303	8	CG	1	0.00243247	gain	3' UTR	3	80688040	80802579	114540	2	14800	ENSMUST00000192463.1	111179	ENSMUSG00000033981	Gria2	glutamate receptor, ionotropic, AMPA2 (alpha 2)
chr3	80693902	80694000	99	*	100	*	0	8	0	11	16	0.6875	#DIV/0!	2	CG	1	0.00229199	gain	Intron (ENSMUST00000075316.9/14800, intron 12 of 15)	3	80688040	80802579	114540	2	14800	ENSMUST00000192463.1	108579	ENSMUSG00000033981	Gria2	glutamate receptor, ionotropic, AMPA2 (alpha 2)
chr3	82951702	82951800	99	*	100	*	5	19	0.263158	27	33	0.818182	3.10909	4	CG	1	0.000480906	gain	Intron (ENSMUST00000193581.1/ENSMUST00000193581.1, intron 3 of 3)	3	82904477	82943638	39162	1	78212	ENSMUST00000131274.1	47225	ENSMUSG00000086273	Rbm46os	RNA binding motif protein 46, opposite strand
chr3	83212002	83212100	99	*	100	*	32	33	0.969697	31	45	0.688889	0.710417	6	CG	-1	0.00256479	loss	Intron (ENSMUST00000191829.1/100534287, intron 1 of 19)	3	83125276	83129246	3971	2	100038599	ENSMUST00000047876.6	-82756	NA	Gm10710	predicted gene 10710
chr3	84627202	84627300	99	*	100	*	14	20	0.7	5	23	0.217391	0.310559	4	CG	-1	0.00230384	loss	Intron (ENSMUST00000154148.7/99889, intron 3 of 9)	3	84593574	84597032	3459	1	403175	ENSMUST00000062623.3	33628	ENSMUSG00000047819	Tigd4	tigger transposable element derived 4
chr3	85387402	85387500	99	*	100	*	12	12	1	4	12	0.333333	0.333333	2	CG	-1	0.00138244	loss	Intron (ENSMUST00000154148.7/99889, intron 3 of 9)	3	85317519	85332030	14512	1	73283	ENSMUST00000189046.1	69883	ENSMUSG00000099995	1700036G14Rik	RIKEN cDNA 1700036G14 gene
chr3	85691202	85691300	99	*	100	*	5	11	0.454545	17	17	1	2.2	2	CG	1	0.00145205	gain	Intron (ENSMUST00000154148.7/99889, intron 3 of 9)	3	85660061	85673988	13928	2	229488	ENSMUST00000126445.6	-17214	ENSMUSG00000051000	Fam160a1	family with sequence similarity 160, member A1
chr3	88449502	88449600	99	*	100	*	13	19	0.684211	4	26	0.153846	0.224852	4	CG	-1	0.0010224	loss	Promoter	3	88435962	88450038	14077	2	20351	ENSMUST00000149145.1	438	ENSMUSG00000028064	Sema4a	sema domain, immunoglobulin domain (Ig), transmembrane domain (TM) and short cytoplasmic domain, (semaphorin) 4A
chr3	90073802	90073900	99	*	100	*	10	24	0.416667	0	18	0	0	4	CG	-1	0.0024495	loss	Promoter	3	90072651	90100902	28252	1	59069	ENSMUST00000119570.7	1151	ENSMUSG00000027940	Tpm3	tropomyosin 3, gamma
chr3	95170002	95170100	99	*	100	*	19	20	0.95	27	48	0.5625	0.592105	4	CG	-1	0.0025555	loss	Promoter	3	95170323	95171895	1573	1	20360	ENSMUST00000141607.7	-223	ENSMUSG00000038777	Sema6c	sema domain, transmembrane domain (TM), and cytoplasmic domain, (semaphorin) 6C
chr3	95177702	95177800	99	*	100	*	27	30	0.9	25	56	0.446429	0.496032	6	CG	-1	0.000331209	loss	Distal Intergenic	3	95170805	95171976	1172	1	20360	ENSMUST00000126597.1	6897	ENSMUSG00000038777	Sema6c	sema domain, transmembrane domain (TM), and cytoplasmic domain, (semaphorin) 6C
chr3	95892002	95892100	99	*	100	*	3	24	0.125	37	65	0.569231	4.55385	6	CG	1	0.000812492	gain	Promoter	3	95883954	95892005	8052	2	229600	ENSMUST00000090476.9	0	ENSMUSG00000038543	BC028528	cDNA sequence BC028528
chr3	96058102	96058200	99	*	100	*	1	40	0.025	16	56	0.285714	11.4286	8	CG	1	0.00189105	gain	Promoter	3	95999832	96058466	58635	2	22365	ENSMUST00000015891.5	266	ENSMUSG00000015747	Vps45	vacuolar protein sorting 45
chr3	96191402	96191500	99	*	100	*	11	14	0.785714	14	44	0.318182	0.404959	2	CG	-1	0.00278007	loss	Promoter	3	96192546	96195518	2973	1	64051	ENSMUST00000196912.1	-1046	ENSMUSG00000038486	Sv2a	synaptic vesicle glycoprotein 2 a
chr3	97298202	97298300	99	*	100	*	70	152	0.460526	125	189	0.661376	1.43613	16	CG	1	0.000838822	gain	Promoter	3	97216553	97297917	81365	2	77578	ENSMUST00000196586.1	-285	ENSMUSG00000038256	Bcl9	B cell CLL/lymphoma 9
chr3	98913702	98913800	99	*	100	*	20	34	0.588235	10	43	0.232558	0.395349	8	CG	-1	0.00230384	loss	Distal Intergenic	3	98874521	98893239	18719	2	56185	ENSMUST00000029464.8	-20463	ENSMUSG00000027870	Hao2	hydroxyacid oxidase 2
chr3	100392502	100392600	99	*	100	*	27	42	0.642857	20	90	0.222222	0.345679	6	CG	-1	4.25613e-05	loss	Distal Intergenic	3	100426405	100428865	2461	1	73806	ENSMUST00000147951.1	-33805	ENSMUSG00000086923	4930406D18Rik	RIKEN cDNA 4930406D18 gene
chr3	100751402	100751500	99	*	100	*	13	17	0.764706	1	11	0.0909091	0.118881	2	CG	-1	0.00134617	loss	Distal Intergenic	3	100562208	100685503	123296	2	17156	ENSMUST00000008907.13	-65899	ENSMUSG00000008763	Man1a2	mannosidase, alpha, class 1A, member 2
chr3	101191002	101191100	99	*	100	*	7	24	0.291667	27	36	0.75	2.57143	6	CG	1	0.00128037	gain	Distal Intergenic	3	101040232	101110278	70047	2	19221	ENSMUST00000102694.3	-80724	ENSMUSG00000027864	Ptgfrn	prostaglandin F2 receptor negative regulator
chr3	101490502	101490600	99	*	100	*	14	32	0.4375	33	40	0.825	1.88571	4	CG	1	0.00145205	gain	Distal Intergenic	3	101576316	101577560	1245	2	11928	ENSMUST00000130649.1	86960	ENSMUSG00000033161	Atp1a1	ATPase, Na+/K+ transporting, alpha 1 polypeptide
chr3	107982102	107982200	99	*	100	*	0	11	0	12	19	0.631579	#DIV/0!	2	CG	1	0.00153766	gain	Exon (ENSMUST00000012348.8/14863, exon 8 of 8)	3	107981947	107986360	4414	2	14863	ENSMUST00000066530.6	4160	ENSMUSG00000040562	Gstm2	glutathione S-transferase, mu 2
chr3	108721702	108721900	199	*	200	*	83	208	0.399038	13	221	0.0588235	0.147413	26	CG	-1	2.83046e-15	loss	Promoter	3	108702976	108722116	19141	2	76123	ENSMUST00000124043.1	216	ENSMUSG00000027883	Gpsm2	G-protein signalling modulator 2 (AGS3-like, C. elegans)
chr3	109076202	109076300	99	*	100	*	20	56	0.357143	59	68	0.867647	2.42941	8	CG	1	1.94948e-07	gain	Distal Intergenic	3	109080469	109116687	36219	1	74686	ENSMUST00000029478.4	-4169	ENSMUSG00000027880	Slc25a54	solute carrier family 25, member 54
chr3	112941002	112941100	99	*	100	*	6	8	0.75	2	16	0.125	0.166667	2	CG	-1	0.00282698	loss	Distal Intergenic	3	113147656	113156727	9072	2	545562	ENSMUST00000120184.1	215627	ENSMUSG00000083079	Amy2b	amylase 2b
chr3	121140802	121140900	99	*	100	*	3	9	0.333333	14	15	0.933333	2.8	2	CG	1	0.00247279	gain	Distal Intergenic	3	121155400	121156820	1421	2	66568	ENSMUST00000164968.1	15920	ENSMUSG00000028133	Rwdd3	RWD domain containing 3
chr3	121526202	121526300	99	*	100	*	3	14	0.214286	18	21	0.857143	4	2	CG	1	0.000723012	gain	Promoter	3	121520151	121527107	6957	2	213603	ENSMUST00000199422.1	807	ENSMUSG00000039865	Slc44a3	solute carrier family 44, member 3
chr3	122789802	122789900	99	*	100	*	14	25	0.56	30	33	0.909091	1.62338	6	CG	1	0.00278007	gain	Intron (ENSMUST00000066728.9/242202, intron 7 of 20)	3	122795234	122807126	11893	1	242202	ENSMUST00000199253.1	-5334	ENSMUSG00000053965	Pde5a	phosphodiesterase 5A, cGMP-specific
chr3	123236402	123236500	99	*	100	*	5	9	0.555556	19	19	1	1.8	2	CG	1	0.00244531	gain	Promoter	3	123174853	123236149	61297	2	118449	ENSMUST00000184403.1	-253	ENSMUSG00000050315	Synpo2	synaptopodin 2
chr3	127990302	127990400	99	*	100	*	13	21	0.619048	4	26	0.153846	0.248521	2	CG	-1	0.00189105	loss	Distal Intergenic	3	127916172	127955220	39049	1	329753	ENSMUST00000198240.1	74130	ENSMUSG00000104763	9830132P13Rik	RIKEN cDNA 9830132P13 gene
chr3	130615802	130615900	99	*	100	*	7	16	0.4375	0	22	0	0	4	CG	-1	0.00145205	loss	Distal Intergenic	3	130617448	130634809	17362	1	71760	ENSMUST00000166187.7	-1548	ENSMUSG00000019232	Etnppl	ethanolamine phosphate phospholyase
chr3	132359802	132359900	99	*	100	*	8	10	0.8	1	11	0.0909091	0.113636	2	CG	-1	0.00194446	loss	Distal Intergenic	3	132629820	132645348	15529	1	433653	ENSMUST00000212804.1	-269920	ENSMUSG00000091721	Gimd1	GIMAP family P-loop NTPase domain containing 1
chr3	133151502	133151600	99	*	100	*	6	24	0.25	20	23	0.869565	3.47826	4	CG	1	0.00020157	gain	Intron (ENSMUST00000147041.9/77669, intron 5 of 13)	3	133116432	133137302	20871	2	77669	ENSMUST00000054105.3	-14200	ENSMUSG00000040969	Arhgef38	Rho guanine nucleotide exchange factor (GEF) 38
chr3	143828202	143828300	99	*	100	*	12	12	1	8	17	0.470588	0.470588	2	CG	-1	0.00300019	loss	Distal Intergenic	3	143694189	143712210	18022	2	621809	ENSMUST00000196279.1	-115992	ENSMUSG00000105279	Gm6260	predicted gene 6260
chr3	153389002	153389100	99	*	100	*	37	66	0.560606	13	48	0.270833	0.483108	6	CG	-1	0.00277471	loss	Intron (ENSMUST00000200397.4/20447, intron 3 of 4)	3	153296504	153298649	2146	2	75489	ENSMUST00000197231.1	-90353	ENSMUSG00000105023	1700012D16Rik	RIKEN cDNA 1700012D16 gene
chr4	22137504	22137602	99	*	100	*	0	9	0	6	8	0.75	#DIV/0!	2	CG	1	0.00210982	gain	Distal Intergenic	4	21958456	21960807	2352	1	76132	ENSMUST00000155220.1	179048	ENSMUSG00000028246	Faxc	failed axon connections homolog
chr4	22353304	22353402	99	*	100	*	4	37	0.108108	31	83	0.373494	3.45482	4	CG	1	0.00365705	gain	Distal Intergenic	4	22357543	22376725	19183	1	269514	ENSMUST00000131972.7	-4141	ENSMUSG00000040410	Fbxl4	F-box and leucine-rich repeat protein 4
chr4	29835804	29835902	99	*	100	*	2	10	0.2	11	12	0.916667	4.58333	2	CG	1	0.00153766	gain	Distal Intergenic	4	29068079	29088811	20733	1	102634169	ENSMUST00000154813.1	767725	NA	Gm11917	predicted gene 11917
chr4	35479604	35479702	99	*	100	*	0	24	0	5	16	0.3125	#DIV/0!	4	CG	1	0.00388392	gain	Distal Intergenic	4	35212423	35226175	13753	2	73205	ENSMUST00000156472.1	-253429	ENSMUSG00000028300	C9orf72	C9orf72, member of C9orf72-SMCR8 complex
chr4	44260304	44260402	99	*	100	*	12	18	0.666667	2	22	0.0909091	0.136364	4	CG	-1	0.000728878	loss	Distal Intergenic	4	44152434	44233789	81356	2	73469	ENSMUST00000153116.1	-26515	ENSMUSG00000035696	Rnf38	ring finger protein 38
chr4	45865504	45865602	99	*	100	*	5	16	0.3125	14	16	0.875	2.8	4	CG	1	0.00208565	gain	Intron (ENSMUST00000107783.7/74152, intron 5 of 18)	4	45874211	45886618	12408	1	74152	ENSMUST00000165478.1	-8609	ENSMUSG00000028327	Stra6l	STRA6-like
chr4	47445204	47445302	99	*	100	*	6	30	0.2	27	42	0.642857	3.21429	6	CG	1	0.0008566	gain	Distal Intergenic	4	47471894	47473977	2084	2	56737	ENSMUST00000143104.1	28675	ENSMUSG00000039740	Alg2	asparagine-linked glycosylation 2 (alpha-1,3-mannosyltransferase)
chr4	49064704	49064802	99	*	100	*	22	22	1	8	16	0.5	0.5	4	CG	-1	0.000825702	loss	Intron (ENSMUST00000137884.1/272031, intron 1 of 1)	4	49059456	49302269	242814	1	272031	ENSMUST00000151692.1	5248	ENSMUSG00000063446	Plppr1	phospholipid phosphatase related 1
chr4	56635204	56635302	99	*	100	*	7	8	0.875	1	9	0.111111	0.126984	2	CG	-1	0.00240678	loss	Distal Intergenic	4	56740005	56741443	1439	2	11471	ENSMUST00000095080.4	106141	ENSMUSG00000070980	Actl7b	actin-like 7b
chr4	61845204	61845302	99	*	100	*	16	28	0.571429	1	18	0.0555556	0.0972222	4	CG	-1	0.00121404	loss	Distal Intergenic	4	61831319	61835233	3915	2	17844	ENSMUST00000082287.2	-9971	ENSMUSG00000058523	Mup5	major urinary protein 5
chr4	62519004	62519102	99	*	100	*	7	24	0.291667	30	45	0.666667	2.28571	6	CG	1	0.00346104	gain	Promoter	4	62509169	62519881	10713	2	17025	ENSMUST00000137448.1	779	ENSMUSG00000028393	Alad	aminolevulinate, delta-, dehydratase
chr4	70204704	70204802	99	*	100	*	32	39	0.820513	12	34	0.352941	0.430147	6	CG	-1	0.00035744	loss	Distal Intergenic	4	70242471	70243852	1382	2	214444	ENSMUST00000124251.1	39050	ENSMUSG00000039298	Cdk5rap2	CDK5 regulatory subunit associated protein 2
chr4	80565404	80565502	99	*	100	*	18	19	0.947368	11	21	0.52381	0.55291	4	CG	-1	0.00330551	loss	Distal Intergenic	4	80834123	80837684	3562	1	22178	ENSMUST00000133655.7	-268621	ENSMUSG00000005994	Tyrp1	tyrosinase-related protein 1
chr4	81913604	81913702	99	*	100	*	34	34	1	17	23	0.73913	0.73913	4	CG	-1	0.00240678	loss	Distal Intergenic	4	82065431	82102808	37378	1	545641	ENSMUST00000137810.2	-151729	ENSMUSG00000085022	Gm5860	predicted gene 5860
chr4	82756904	82757002	99	*	100	*	13	27	0.481481	2	24	0.0833333	0.173077	6	CG	-1	0.00254377	loss	Distal Intergenic	4	82498321	82705750	207430	2	18028	ENSMUST00000155821.1	-51154	ENSMUSG00000008575	Nfib	nuclear factor I/B
chr4	84674704	84674802	99	*	100	*	37	138	0.268116	60	122	0.491803	1.83429	28	CG	1	0.000848001	gain	Promoter	4	84293214	84674996	381783	2	242509	ENSMUST00000175800.7	194	ENSMUSG00000028487	Bnc2	basonuclin 2
chr4	85293404	85293502	99	*	100	*	7	8	0.875	1	11	0.0909091	0.103896	2	CG	-1	0.00149179	loss	Intron (ENSMUST00000107188.9/20404, intron 1 of 11)	4	85376341	85387604	11264	1	20404	ENSMUST00000133109.1	-82839	ENSMUSG00000028488	Sh3gl2	SH3-domain GRB2-like 2
chr4	86502304	86502402	99	*	100	*	5	8	0.625	0	11	0	0	2	CG	-1	0.00287936	loss	Intron (ENSMUST00000151481.7/75811, intron 1 of 3)	4	86444641	86539117	94477	2	75811	ENSMUST00000151481.7	36715	ENSMUSG00000028492	Saxo1	stabilizer of axonemal microtubules 1
chr4	87495204	87495302	99	*	100	*	7	10	0.7	0	10	0	0	2	CG	-1	0.00194446	loss	Distal Intergenic	4	86983124	87230477	247354	2	76376	ENSMUST00000107157.8	-264727	ENSMUSG00000037996	Slc24a2	solute carrier family 24 (sodium/potassium/calcium exchanger), member 2
chr4	104995204	104995302	99	*	100	*	14	14	1	4	8	0.5	0.5	2	CG	-1	0.00391173	loss	Intron (ENSMUST00000106803.8/242594, intron 9 of 19)	4	104913524	105016863	103340	1	242594	ENSMUST00000106804.1	81680	ENSMUSG00000078612	Fyb2	FYN binding protein 2
chr4	106561204	106561302	99	*	100	*	40	52	0.769231	50	50	1	1.3	12	CG	1	0.00103602	gain	Promoter	4	106561038	106589113	28076	1	74754	ENSMUST00000047973.3	166	ENSMUSG00000034926	Dhcr24	24-dehydrocholesterol reductase
chr4	108022504	108022602	99	*	100	*	58	77	0.753247	35	71	0.492958	0.654444	14	CG	-1	0.00197163	loss	Promoter	4	108017723	108021526	3804	2	242608	ENSMUST00000130026.1	-978	ENSMUSG00000028600	Podn	podocan
chr4	114572304	114572402	99	*	100	*	10	11	0.909091	2	10	0.2	0.22	2	CG	-1	0.00194446	loss	Intron (ENSMUST00000094894.3/666048, intron 2 of 6)	4	114406724	114615098	208375	1	666048	ENSMUST00000094894.3	165580	ENSMUSG00000070867	Trabd2b	TraB domain containing 2B
chr4	118797804	118797902	99	*	100	*	27	27	1	19	30	0.633333	0.633333	6	CG	-1	0.00129979	loss	Distal Intergenic	4	118808797	118809944	1148	2	435804	ENSMUST00000084313.4	12042	ENSMUSG00000066061	Olfr1335	olfactory receptor 1335
chr4	122907504	122907602	99	*	100	*	8	11	0.727273	1	10	0.1	0.1375	2	CG	-1	0.00415953	loss	Distal Intergenic	4	122859047	122886056	27010	2	12331	ENSMUST00000106257.9	-21448	ENSMUSG00000028656	Cap1	CAP, adenylate cyclase-associated protein 1 (yeast)
chr4	122995604	122995702	99	*	100	*	34	72	0.472222	63	90	0.7	1.48235	18	CG	1	0.0037883	gain	Promoter	4	122995652	122996739	1088	1	16918	ENSMUST00000144998.1	0	ENSMUSG00000028654	Mycl	v-myc avian myelocytomatosis viral oncogene lung carcinoma derived
chr4	125408704	125408802	99	*	100	*	36	40	0.9	17	35	0.485714	0.539683	8	CG	-1	0.000509945	loss	Distal Intergenic	4	125490700	125714173	223474	1	14807	ENSMUST00000030676.7	-81898	ENSMUSG00000001985	Grik3	glutamate receptor, ionotropic, kainate 3
chr4	126149004	126149102	99	*	100	*	0	39	0	7	35	0.2	#DIV/0!	6	CG	1	0.00381093	gain	Promoter	4	126148532	126149865	1334	1	230752	ENSMUST00000106150.2	472	ENSMUSG00000050212	Eva1b	eva-1 homolog B (C. elegans)
chr4	128908704	128908802	99	*	100	*	1	19	0.0526316	9	19	0.473684	9	4	CG	1	0.00370849	gain	Intron (ENSMUST00000035667.8/67525, intron 4 of 4)	4	128883588	128911328	27741	1	67525	ENSMUST00000035667.8	25116	ENSMUSG00000041000	Trim62	tripartite motif-containing 62
chr4	130305704	130305802	99	*	100	*	7	16	0.4375	20	22	0.909091	2.07792	4	CG	1	0.00235741	gain	Distal Intergenic	4	130308595	130315463	6869	1	14077	ENSMUST00000070532.7	-2793	ENSMUSG00000028773	Fabp3	fatty acid binding protein 3, muscle and heart
chr4	130868404	130868502	99	*	100	*	12	12	1	7	15	0.466667	0.466667	2	CG	-1	0.00316506	loss	Distal Intergenic	4	130913125	130936141	23017	1	16792	ENSMUST00000151698.7	-44623	ENSMUSG00000028581	Laptm5	lysosomal-associated protein transmembrane 5
chr4	131001204	131001302	99	*	100	*	65	70	0.928571	51	72	0.708333	0.762821	12	CG	-1	0.00157304	loss	Exon (ENSMUST00000143967.1/ENSMUST00000143967.1, exon 4 of 4)	4	131000832	131005952	5121	2	77835	ENSMUST00000130882.7	4650	ENSMUSG00000086262	A930031H19Rik	RIKEN cDNA A930031H19 gene
chr4	135189704	135189802	99	*	100	*	4	20	0.2	21	28	0.75	3.75	4	CG	1	0.000774012	gain	Distal Intergenic	4	135154436	135155342	907	1	12399	ENSMUST00000127109.1	35268	ENSMUSG00000070691	Runx3	runt related transcription factor 3
chr4	135539604	135539702	99	*	100	*	13	16	0.8125	4	20	0.2	0.246154	4	CG	-1	0.000959677	loss	Downstream (2-3kb)	4	135541888	135573630	31743	2	230824	ENSMUST00000105855.1	33928	ENSMUSG00000037188	Grhl3	grainyhead like transcription factor 3
chr4	137286704	137286802	99	*	100	*	5	43	0.116279	25	57	0.438596	3.77193	10	CG	1	0.00134617	gain	Intron (ENSMUST00000045747.4/22417, intron 1 of 4)	4	137277489	137299726	22238	1	22417	ENSMUST00000045747.4	9215	ENSMUSG00000036856	Wnt4	wingless-type MMTV integration site family, member 4
chr4	137359704	137359802	99	*	100	*	9	14	0.642857	0	12	0	0	2	CG	-1	0.00145205	loss	Distal Intergenic	4	137319696	137357720	38025	2	12540	ENSMUST00000051477.12	-1984	ENSMUSG00000006699	Cdc42	cell division cycle 42
chr4	138549704	138549802	99	*	100	*	2	20	0.1	14	28	0.5	5	4	CG	1	0.00417869	gain	Distal Intergenic	4	138571046	138581083	10038	2	75718	ENSMUST00000137206.1	31281	ENSMUSG00000028753	Vwa5b1	von Willebrand factor A domain containing 5B1
chr4	139658504	139658602	99	*	100	*	1	14	0.0714286	8	12	0.666667	9.33333	2	CG	1	0.00230384	gain	Intron (ENSMUST00000178644.1/212647, intron 27 of 29)	4	139653549	139669855	16307	1	83770	ENSMUST00000166773.1	4955	ENSMUSG00000028738	Tas1r2	taste receptor, type 1, member 2
chr4	140220404	140220502	99	*	100	*	10	16	0.625	3	20	0.15	0.24	4	CG	-1	0.00370424	loss	Intron (ENSMUST00000039331.8/230868, intron 1 of 9)	4	140026846	140246784	219939	2	230868	ENSMUST00000039331.8	26282	ENSMUSG00000040972	Igsf21	immunoglobulin superfamily, member 21
chr5	3040202	3040300	99	*	100	*	8	25	0.32	43	58	0.741379	2.31681	2	CG	1	0.00103141	gain	Distal Intergenic	5	3341485	3344453	2969	1	12571	ENSMUST00000199156.1	-301185	ENSMUSG00000040274	Cdk6	cyclin-dependent kinase 6
chr5	3075102	3075200	99	*	100	*	0	32	0	19	44	0.431818	#DIV/0!	1	CG	1	0.000188816	gain	Distal Intergenic	5	3341485	3344453	2969	1	12571	ENSMUST00000199156.1	-266285	ENSMUSG00000040274	Cdk6	cyclin-dependent kinase 6
chr5	3193702	3193800	99	*	100	*	144	196	0.734694	97	184	0.527174	0.717542	8	CG	-1	0.000246539	loss	Distal Intergenic	5	3341485	3344453	2969	1	12571	ENSMUST00000199156.1	-147685	ENSMUSG00000040274	Cdk6	cyclin-dependent kinase 6
chr5	3845802	3845900	99	*	100	*	73	107	0.682243	121	128	0.945312	1.3856	2	CG	1	4.31035e-06	gain	Promoter	5	3845187	3850188	5002	1	242838	ENSMUST00000143027.1	615	ENSMUSG00000040367	Lrrd1	leucine rich repeats and death domain containing 1
chr5	3903702	3903800	99	*	100	*	12	126	0.0952381	168	337	0.498516	5.23442	2	CG	1	2.07061e-13	gain	Distal Intergenic	5	3890581	3893933	3353	2	545725	ENSMUST00000044746.4	-9769	ENSMUSG00000040429	Mterf1a	mitochondrial transcription termination factor 1a
chr5	4714202	4714300	99	*	100	*	6	25	0.24	13	18	0.722222	3.00926	4	CG	1	0.00243436	gain	Distal Intergenic	5	4753839	4758035	4197	2	14362	ENSMUST00000054294.6	43735	ENSMUSG00000044674	Fzd1	frizzled class receptor 1
chr5	6161202	6161300	99	*	100	*	14	22	0.636364	6	39	0.153846	0.241758	4	CG	-1	0.000637334	loss	Distal Intergenic	5	5736317	5749326	13010	2	70358	ENSMUST00000015796.8	-411876	ENSMUSG00000015652	Steap1	six transmembrane epithelial antigen of the prostate 1
chr5	8542802	8542900	99	*	100	*	22	40	0.55	42	50	0.84	1.52727	6	CG	1	0.00316506	gain	Intron (ENSMUST00000047485.14/242819, intron 6 of 9)	5	8490334	8622952	132619	2	242819	ENSMUST00000047485.14	80052	ENSMUSG00000040570	Rundc3b	RUN domain containing 3B
chr5	8648502	8648600	99	*	100	*	9	22	0.409091	53	58	0.913793	2.23372	4	CG	1	2.84735e-05	gain	Distal Intergenic	5	8660077	8748575	88499	1	18671	ENSMUST00000047753.4	-11477	ENSMUSG00000040584	Abcb1a	ATP-binding cassette, sub-family B (MDR/TAP), member 1A
chr5	9879902	9880000	99	*	100	*	15	29	0.517241	2	24	0.0833333	0.161111	6	CG	-1	0.00164137	loss	Distal Intergenic	5	9485541	9725170	239630	2	108069	ENSMUST00000004076.4	-154732	ENSMUSG00000003974	Grm3	glutamate receptor, metabotropic 3
chr5	10259602	10259700	99	*	100	*	1	8	0.125	15	17	0.882353	7.05882	2	CG	1	0.000912168	gain	Intron (ENSMUST00000198581.1/ENSMUST00000198581.1, intron 1 of 3)	5	9485541	9725170	239630	2	108069	ENSMUST00000004076.4	-534432	ENSMUSG00000003974	Grm3	glutamate receptor, metabotropic 3
chr5	10710502	10710700	199	*	200	*	16	33	0.484848	44	50	0.88	1.815	4	CG	1	0.000509945	gain	Distal Intergenic	5	10865029	10870808	5780	1	623849	ENSMUST00000095015.10	-154329	ENSMUSG00000091422	Gm6455	predicted gene 6455
chr5	13803002	13803100	99	*	100	*	8	14	0.571429	26	27	0.962963	1.68519	2	CG	1	0.00238058	gain	Exon (ENSMUST00000199961.1/ENSMUST00000199961.1, exon 2 of 3)	5	13791619	13796820	5202	1	71026	ENSMUST00000124677.1	11383	ENSMUSG00000067855	Speer3	spermatogenesis associated glutamate (E)-rich protein 3
chr5	14998302	14998400	99	*	100	*	30	45	0.666667	39	117	0.333333	0.5	10	CG	-1	0.000658141	loss	Distal Intergenic	5	14974113	14978935	4823	2	100503549	ENSMUST00000096953.4	-19367	ENSMUSG00000072188	Gm10354	predicted gene 10354
chr5	16654202	16654300	99	*	100	*	29	30	0.966667	23	35	0.657143	0.679803	6	CG	-1	0.00256479	loss	Distal Intergenic	5	16553928	16619010	65083	1	15234	ENSMUST00000196645.1	100274	ENSMUSG00000028864	Hgf	hepatocyte growth factor
chr5	18064402	18064500	99	*	100	*	2	8	0.25	16	19	0.842105	3.36842	2	CG	1	0.00342214	gain	Distal Intergenic	5	17962549	18019834	57286	1	242851	ENSMUST00000030561.8	101853	ENSMUSG00000028777	Gnat3	guanine nucleotide binding protein, alpha transducing 3
chr5	18318902	18319000	99	*	100	*	4	14	0.285714	13	16	0.8125	2.84375	2	CG	1	0.00412644	gain	Intron (ENSMUST00000074694.6/14677, intron 1 of 7)	5	18265135	18360355	95221	2	14677	ENSMUST00000074694.6	41355	ENSMUSG00000057614	Gnai1	guanine nucleotide binding protein (G protein), alpha inhibiting 1
chr5	19347602	19347700	99	*	100	*	13	15	0.866667	8	21	0.380952	0.43956	2	CG	-1	0.0040248	loss	Intron (ENSMUST00000197354.4/50791, intron 1 of 21)	5	19227055	20704773	1477719	1	50791	ENSMUST00000197443.4	120547	ENSMUSG00000040003	Magi2	membrane associated guanylate kinase, WW and PDZ domain containing 2
chr5	20108502	20108600	99	*	100	*	7	26	0.269231	0	30	0	0	4	CG	-1	0.00299017	loss	Intron (ENSMUST00000197354.4/50791, intron 3 of 21)	5	20202569	20465613	263045	1	50791	ENSMUST00000197822.4	-93969	ENSMUSG00000040003	Magi2	membrane associated guanylate kinase, WW and PDZ domain containing 2
chr5	20623002	20623100	99	*	100	*	2	48	0.0416667	21	66	0.318182	7.63636	6	CG	1	0.00101362	gain	Intron (ENSMUST00000197354.4/50791, intron 20 of 21)	5	20602497	20702353	99857	1	50791	ENSMUST00000199514.1	20505	ENSMUSG00000040003	Magi2	membrane associated guanylate kinase, WW and PDZ domain containing 2
chr5	20656202	20656300	99	*	100	*	12	34	0.352941	27	38	0.710526	2.01316	6	CG	1	0.00298561	gain	Intron (ENSMUST00000197354.4/50791, intron 21 of 21)	5	20701669	20702803	1135	1	50791	ENSMUST00000197307.1	-45369	ENSMUSG00000040003	Magi2	membrane associated guanylate kinase, WW and PDZ domain containing 2
chr5	20968702	20968800	99	*	100	*	16	16	1	4	16	0.25	0.25	4	CG	-1	0.000139687	loss	Distal Intergenic	5	20895591	20956398	60808	2	242860	ENSMUST00000196780.4	-12304	ENSMUSG00000039968	Rsbn1l	round spermatid basic protein 1-like
chr5	21144702	21144800	99	*	100	*	4	19	0.210526	0	38	0	0	4	CG	-1	0.00382777	loss	Distal Intergenic	5	21186255	21259766	73512	1	212167	ENSMUST00000197522.4	-41455	ENSMUSG00000039934	Gsap	gamma-secretase activating protein
chr5	21833502	21833600	99	*	100	*	10	12	0.833333	5	21	0.238095	0.285714	2	CG	-1	0.00187503	loss	Intron (ENSMUST00000115176.7/80979, intron 6 of 17)	5	21815750	21820517	4768	2	80979	ENSMUST00000150012.1	-12985	ENSMUSG00000029015	Slc26a5	solute carrier family 26, member 5
chr5	22944702	22944800	99	*	100	*	7	22	0.318182	1	54	0.0185185	0.0582011	4	CG	-1	0.000629299	loss	Intron (ENSMUST00000197992.1/269629, intron 1 of 3)	5	23100552	23275588	175037	1	269629	ENSMUST00000196406.1	-155752	ENSMUSG00000106379	Lhfpl3	lipoma HMGIC fusion partner-like 3
chr5	23040602	23040700	99	*	100	*	3	20	0.15	13	24	0.541667	3.61111	4	CG	1	0.00726075	gain	Intron (ENSMUST00000197992.1/269629, intron 1 of 3)	5	23100552	23275588	175037	1	269629	ENSMUST00000196406.1	-59852	ENSMUSG00000106379	Lhfpl3	lipoma HMGIC fusion partner-like 3
chr5	23225802	23225900	99	*	100	*	6	19	0.315789	17	21	0.809524	2.56349	4	CG	1	0.00240161	gain	Intron (ENSMUST00000197992.1/269629, intron 3 of 3)	5	23100552	23275588	175037	1	269629	ENSMUST00000196406.1	125250	ENSMUSG00000106379	Lhfpl3	lipoma HMGIC fusion partner-like 3
chr5	23226802	23226900	99	*	100	*	10	14	0.714286	1	13	0.0769231	0.107692	2	CG	-1	0.00164137	loss	Intron (ENSMUST00000197992.1/269629, intron 3 of 3)	5	23100552	23275588	175037	1	269629	ENSMUST00000196406.1	126250	ENSMUSG00000106379	Lhfpl3	lipoma HMGIC fusion partner-like 3
chr5	23879202	23879300	99	*	100	*	7	12	0.583333	14	14	1	1.71429	2	CG	1	0.00728938	gain	Distal Intergenic	5	23852210	23852280	71	1	100217436	ENSMUST00000175580.1	26992	NA	Snord93	small nucleolar RNA, C/D box 93
chr5	24053202	24053300	99	*	100	*	1	11	0.0909091	8	12	0.666667	7.33333	2	CG	1	0.0050967	gain	Distal Intergenic	5	23960931	24030690	69760	2	84652	ENSMUST00000030849.12	-22512	ENSMUSG00000028995	Fam126a	family with sequence similarity 126, member A
chr5	24624202	24624300	99	*	100	*	35	51	0.686275	64	70	0.914286	1.33224	12	CG	1	0.00217594	gain	Promoter	5	24592622	24624411	31790	2	66993	ENSMUST00000195943.1	111	ENSMUSG00000028949	Smarcd3	SWI/SNF related, matrix associated, actin dependent regulator of chromatin, subfamily d, member 3
chr5	26591102	26591200	99	*	100	*	21	22	0.954545	10	26	0.384615	0.40293	4	CG	-1	0.000324276	loss	Distal Intergenic	5	26460072	26493314	33243	2	75942	ENSMUST00000197091.4	-97788	ENSMUSG00000029044	4930584F24Rik	RIKEN cDNA 4930584F24 gene
chr5	26609302	26609400	99	*	100	*	0	8	0	16	17	0.941176	#DIV/0!	2	CG	1	7.12166e-05	gain	Distal Intergenic	5	26460072	26493314	33243	2	75942	ENSMUST00000197091.4	-115988	ENSMUSG00000029044	4930584F24Rik	RIKEN cDNA 4930584F24 gene
chr5	26987102	26987200	99	*	100	*	1	40	0.025	10	44	0.227273	9.09091	4	CG	1	0.0063254	gain	Intron (ENSMUST00000071500.12/13483, intron 1 of 25)	5	27049199	27727501	678303	1	13483	ENSMUST00000122171.7	-61999	ENSMUSG00000061576	Dpp6	dipeptidylpeptidase 6
chr5	27549402	27549500	99	*	100	*	6	22	0.272727	28	29	0.965517	3.54023	4	CG	1	6.42726e-06	gain	Intron (ENSMUST00000071500.12/13483, intron 6 of 25)	5	27533777	27697025	163249	1	13483	ENSMUST00000134175.1	15625	ENSMUSG00000061576	Dpp6	dipeptidylpeptidase 6
chr5	27597902	27598000	99	*	100	*	2	10	0.2	11	12	0.916667	4.58333	2	CG	1	0.00153766	gain	Intron (ENSMUST00000071500.12/13483, intron 7 of 25)	5	27533777	27697025	163249	1	13483	ENSMUST00000134175.1	64125	ENSMUSG00000061576	Dpp6	dipeptidylpeptidase 6
chr5	27650902	27651000	99	*	100	*	14	27	0.518519	39	48	0.8125	1.56696	6	CG	1	0.00734538	gain	Intron (ENSMUST00000071500.12/13483, intron 10 of 25)	5	27744085	27751295	7211	2	55982	ENSMUST00000197625.1	100295	ENSMUSG00000002221	Paxip1	PAX interacting (with transcription-activation domain) protein 1
chr5	27701602	27701700	99	*	100	*	8	10	0.8	5	25	0.2	0.25	2	CG	-1	0.00181876	loss	Intron (ENSMUST00000071500.12/13483, intron 17 of 25)	5	27744085	27751295	7211	2	55982	ENSMUST00000197625.1	49595	ENSMUSG00000002221	Paxip1	PAX interacting (with transcription-activation domain) protein 1
chr5	28123102	28123200	99	*	100	*	31	63	0.492063	82	101	0.811881	1.64995	12	CG	1	0.00018503	gain	Distal Intergenic	5	28165694	28172166	6473	1	13799	ENSMUST00000036177.8	-42494	ENSMUSG00000039095	En2	engrailed 2
chr5	28289302	28289400	99	*	100	*	5	20	0.25	0	38	0	0	4	CG	-1	0.00213724	loss	Distal Intergenic	5	28317121	28352695	35575	1	381626	ENSMUST00000090355.10	-27721	ENSMUSG00000048271	Rbm33	RNA binding motif protein 33
chr5	28311002	28311100	99	*	100	*	8	9	0.888889	3	15	0.2	0.225	2	CG	-1	0.00194446	loss	Distal Intergenic	5	28317121	28352695	35575	1	381626	ENSMUST00000090355.10	-6021	ENSMUSG00000048271	Rbm33	RNA binding motif protein 33
chr5	28756102	28756200	99	*	100	*	8	10	0.8	2	13	0.153846	0.192308	2	CG	-1	0.00263049	loss	Intron (ENSMUST00000180878.7/654796, intron 3 of 6)	5	28456815	28467256	10442	2	20423	ENSMUST00000002708.4	-288846	ENSMUSG00000002633	Shh	sonic hedgehog
chr5	29702402	29702500	99	*	100	*	7	14	0.5	24	27	0.888889	1.77778	2	CG	1	0.00623991	gain	Distal Intergenic	5	29735688	29786478	50791	1	23950	ENSMUST00000008733.14	-33188	ENSMUSG00000029131	Dnajb6	DnaJ heat shock protein family (Hsp40) member B6
chr5	31154402	31154500	99	*	100	*	15	36	0.416667	71	88	0.806818	1.93636	8	CG	1	0.000199807	gain	Promoter	5	31140654	31154251	13598	2	17527	ENSMUST00000154241.7	-151	ENSMUSG00000107283	Mpv17	MpV17 mitochondrial inner membrane protein
chr5	31659602	31659700	99	*	100	*	8	8	1	3	13	0.230769	0.230769	2	CG	-1	0.001465	loss	Intron (ENSMUST00000200694.3/107976, intron 2 of 2)	5	31667231	31667340	110	2	102466677	ENSMUST00000183932.1	7640	ENSMUSG00000099301	Mir3473e	microRNA 3473e
chr5	33495702	33495800	99	*	100	*	17	20	0.85	19	40	0.475	0.558824	4	CG	-1	0.00554143	loss	Distal Intergenic	5	33430734	33433976	3243	2	672284	ENSMUST00000173348.1	-61726	ENSMUSG00000029112	Nkx1-1	NK1 homeobox 1
chr5	33583702	33583800	99	*	100	*	7	20	0.35	27	34	0.794118	2.26891	4	CG	1	0.00199906	gain	Distal Intergenic	5	33600356	33628912	28557	2	74504	ENSMUST00000065162.10	45112	ENSMUSG00000037339	Fam53a	family with sequence similarity 53, member A
chr5	33718502	33718600	99	*	100	*	12	25	0.48	26	30	0.866667	1.80556	2	CG	1	0.00268382	gain	Distal Intergenic	5	33721674	33729837	8164	1	14184	ENSMUST00000201437.3	-3074	ENSMUSG00000054252	Fgfr3	fibroblast growth factor receptor 3
chr5	34016802	34016900	99	*	100	*	5	16	0.3125	18	22	0.818182	2.61818	2	CG	1	0.00240678	gain	Intron (ENSMUST00000201251.3/272158, intron 2 of 2)	5	34007179	34013562	6384	2	272158	ENSMUST00000202825.1	-3240	ENSMUSG00000045102	Poln	DNA polymerase N
chr5	34220502	34220600	99	*	100	*	5	9	0.555556	24	25	0.96	1.728	2	CG	1	0.00379737	gain	Intron (ENSMUST00000094868.9/231125, intron 7 of 12)	5	34217603	34232556	14954	2	231125	ENSMUST00000132104.1	11956	ENSMUSG00000037224	Zfyve28	zinc finger, FYVE domain containing 28
chr5	34661202	34661300	99	*	100	*	14	32	0.4375	29	32	0.90625	2.07143	4	CG	1	0.000440356	gain	Promoter	5	34660975	34674715	13741	1	14772	ENSMUST00000148588.1	227	ENSMUSG00000052783	Grk4	G protein-coupled receptor kinase 4
chr5	35344302	35344400	99	*	100	*	11	22	0.5	15	15	1	2	2	CG	1	0.00199408	gain	Distal Intergenic	5	35361541	35367441	5901	1	74429	ENSMUST00000201379.3	-17141	ENSMUSG00000106762	4930478P22Rik	RIKEN cDNA 4930478P22 gene
chr5	35403502	35403600	99	*	100	*	0	8	0	7	12	0.583333	#DIV/0!	2	CG	1	0.00741584	gain	Distal Intergenic	5	35389117	35392890	3774	1	15371	ENSMUST00000087674.5	14385	ENSMUSG00000067438	Hmx1	H6 homeobox 1
chr5	35414802	35414900	99	*	100	*	15	23	0.652174	2	26	0.0769231	0.117949	4	CG	-1	0.000226966	loss	Distal Intergenic	5	35389117	35392890	3774	1	15371	ENSMUST00000087674.5	25685	ENSMUSG00000067438	Hmx1	H6 homeobox 1
chr5	35493502	35493600	99	*	100	*	4	11	0.363636	0	25	0	0	2	CG	-1	0.00223177	loss	Distal Intergenic	5	35517565	35525571	8007	2	242939	ENSMUST00000132959.1	31971	ENSMUSG00000036596	Cpz	carboxypeptidase Z
chr5	35850802	35850900	99	*	100	*	12	22	0.545455	4	24	0.166667	0.305556	4	CG	-1	0.00718488	loss	Intron (ENSMUST00000101280.9/231148, intron 14 of 18)	5	35848776	35869192	20417	1	231148	ENSMUST00000153025.1	2026	ENSMUSG00000029095	Ablim2	actin-binding LIM protein 2
chr5	36019302	36019400	99	*	100	*	8	9	0.888889	3	11	0.272727	0.306818	2	CG	-1	0.00614698	loss	3' UTR	5	35984188	35989668	5481	1	70292	ENSMUST00000212374.1	35114	ENSMUSG00000029094	Afap1	actin filament associated protein 1
chr5	36048202	36048300	99	*	100	*	7	15	0.466667	22	25	0.88	1.88571	2	CG	1	0.00499432	gain	Intron (ENSMUST00000037370.13/81840, intron 10 of 26)	5	35984188	35989668	5481	1	70292	ENSMUST00000212374.1	64014	ENSMUSG00000029094	Afap1	actin filament associated protein 1
chr5	36056002	36056100	99	*	100	*	41	47	0.87234	29	46	0.630435	0.722694	8	CG	-1	0.00704247	loss	Exon (ENSMUST00000037370.13/81840, exon 9 of 27)	5	35984188	35989668	5481	1	70292	ENSMUST00000212374.1	71814	ENSMUSG00000029094	Afap1	actin filament associated protein 1
chr5	36166102	36166200	99	*	100	*	20	22	0.909091	8	22	0.363636	0.4	4	CG	-1	0.000774012	loss	Intron (ENSMUST00000037370.13/81840, intron 2 of 26)	5	36204021	36206568	2548	1	76943	ENSMUST00000052224.5	-37821	ENSMUSG00000043430	Psapl1	prosaposin-like 1
chr5	36285802	36285900	99	*	100	*	12	14	0.857143	5	14	0.357143	0.416667	2	CG	-1	0.00695057	loss	Intron (ENSMUST00000037370.13/81840, intron 1 of 26)	5	36301570	36301628	59	1	102465792	ENSMUST00000184943.1	-15670	ENSMUSG00000098884	Mir7689	microRNA 7689
chr5	36520602	36520700	99	*	100	*	8	10	0.8	5	20	0.25	0.3125	2	CG	-1	0.00456605	loss	Promoter	5	36495165	36520487	25323	2	100855	ENSMUST00000149157.2	-115	ENSMUSG00000029192	Tbc1d14	TBC1 domain family, member 14
chr5	36992002	36992100	99	*	100	*	1	10	0.1	8	11	0.727273	7.27273	2	CG	1	0.00415953	gain	Distal Intergenic	5	36966104	36989205	23102	2	22393	ENSMUST00000043964.12	-2797	ENSMUSG00000039474	Wfs1	wolframin ER transmembrane glycoprotein
chr5	37033402	37033500	99	*	100	*	5	10	0.5	0	16	0	0	2	CG	-1	0.00240678	loss	Intron (ENSMUST00000173836.7/76071, intron 1 of 2)	5	37029887	37091242	61356	1	76071	ENSMUST00000174097.7	3515	ENSMUSG00000063646	Jakmip1	janus kinase and microtubule interacting protein 1
chr5	37120802	37120900	99	*	100	*	11	52	0.211538	36	61	0.590164	2.78987	10	CG	1	0.000358638	gain	Intron (ENSMUST00000043794.10/76071, intron 10 of 12)	5	37122975	37125024	2050	1	76071	ENSMUST00000126527.2	-2075	ENSMUSG00000063646	Jakmip1	janus kinase and microtubule interacting protein 1
chr5	37244602	37244700	99	*	100	*	23	33	0.69697	32	33	0.969697	1.3913	6	CG	1	0.00348471	gain	Promoter	5	37245764	37292101	46338	1	12933	ENSMUST00000031004.10	-1064	ENSMUSG00000029121	Crmp1	collapsin response mediator protein 1
chr5	37644302	37644400	99	*	100	*	8	13	0.615385	20	20	1	1.625	2	CG	1	0.00318949	gain	Intron (ENSMUST00000094836.5/64293, intron 2 of 11)	5	37446825	37717171	270347	2	64293	ENSMUST00000094836.5	72771	ENSMUSG00000029123	Stk32b	serine/threonine kinase 32B
chr5	37889102	37889200	99	*	100	*	11	16	0.6875	20	20	1	1.45455	4	CG	1	0.00718618	gain	Distal Intergenic	5	37893772	37897917	4146	1	102637176	ENSMUST00000200831.1	-4572	ENSMUSG00000106718	Gm20052	predicted gene, 20052
chr5	40795102	40795200	99	*	100	*	4	9	0.444444	14	15	0.933333	2.1	2	CG	1	0.00744661	gain	Distal Intergenic	5	41625733	41627502	1770	2	100972	ENSMUST00000200702.1	832302	ENSMUSG00000029128	Rab28	RAB28, member RAS oncogene family
chr5	43529702	43529800	99	*	100	*	5	15	0.333333	9	10	0.9	2.7	2	CG	1	0.00553179	gain	Exon (ENSMUST00000197067.1/ENSMUST00000197067.1, exon 1 of 1)	5	43515762	43609263	93502	1	109323	ENSMUST00000144558.2	13940	ENSMUSG00000061535	C1qtnf7	C1q and tumor necrosis factor related protein 7
chr5	44406602	44406700	99	*	100	*	53	75	0.706667	22	49	0.44898	0.635348	10	CG	-1	0.00451752	loss	Distal Intergenic	5	44526727	44535097	8371	2	16826	ENSMUST00000198356.1	128397	ENSMUSG00000039706	Ldb2	LIM domain binding 2
chr5	44566802	44566900	99	*	100	*	10	10	1	3	10	0.3	0.3	2	CG	-1	0.00194446	loss	Intron (ENSMUST00000199534.4/16826, intron 2 of 8)	5	44479171	44593879	114709	2	16826	ENSMUST00000199471.4	26979	ENSMUSG00000039706	Ldb2	LIM domain binding 2
chr5	44785302	44785400	99	*	100	*	5	10	0.5	0	12	0	0	2	CG	-1	0.00566731	loss	Intron (ENSMUST00000199534.4/16826, intron 1 of 8)	5	44472140	44799602	327463	2	16826	ENSMUST00000199261.1	14202	ENSMUSG00000039706	Ldb2	LIM domain binding 2
chr5	45220702	45220800	99	*	100	*	3	10	0.3	12	13	0.923077	3.07692	2	CG	1	0.00256479	gain	Intron (ENSMUST00000197016.4/52401, intron 4 of 5)	5	45110629	45175693	65065	2	52401	ENSMUST00000198493.1	-45009	ENSMUSG00000029092	D5Ertd615e	DNA segment, Chr 5, ERATO Doi 615, expressed
chr5	45339702	45339800	99	*	100	*	15	20	0.75	28	28	1	1.33333	2	CG	1	0.00554143	gain	Intron (ENSMUST00000197016.4/52401, intron 1 of 5)	5	45009171	45424402	415232	2	52401	ENSMUST00000197016.4	84602	ENSMUSG00000029092	D5Ertd615e	DNA segment, Chr 5, ERATO Doi 615, expressed
chr5	47057102	47057200	99	*	100	*	7	20	0.35	16	20	0.8	2.28571	2	CG	1	0.00440684	gain	Distal Intergenic	5	47983138	48307733	324596	1	20563	ENSMUST00000173107.7	-925938	ENSMUSG00000031558	Slit2	slit guidance ligand 2
chr5	48435902	48436000	99	*	100	*	0	9	0	5	8	0.625	#DIV/0!	2	CG	1	0.00513934	gain	Intron (ENSMUST00000166924.7/80334, intron 2 of 7)	5	48396664	48414294	17631	1	70592	ENSMUST00000199818.1	39238	ENSMUSG00000029089	5730480H06Rik	RIKEN cDNA 5730480H06 gene
chr5	49284502	49284600	99	*	100	*	0	10	0	12	19	0.631579	#DIV/0!	2	CG	1	0.00194446	gain	Promoter	5	48389512	49285659	896148	2	80334	ENSMUST00000175660.4	1059	ENSMUSG00000029088	Kcnip4	Kv channel interacting protein 4
chr5	49285002	49285100	99	*	100	*	1	8	0.125	13	16	0.8125	6.5	2	CG	1	0.00214191	gain	Promoter	5	48389512	49285659	896148	2	80334	ENSMUST00000175660.4	559	ENSMUSG00000029088	Kcnip4	Kv channel interacting protein 4
chr5	49291902	49292000	99	*	100	*	1	16	0.0625	11	22	0.5	8	2	CG	1	0.00457833	gain	Intron (ENSMUST00000087395.10/80334, intron 1 of 8)	5	48389512	49285659	896148	2	80334	ENSMUST00000175660.4	-6243	ENSMUSG00000029088	Kcnip4	Kv channel interacting protein 4
chr5	49989202	49989300	99	*	100	*	5	8	0.625	17	17	1	1.6	2	CG	1	0.00722075	gain	Intron (ENSMUST00000030971.6/70693, intron 11 of 18)	5	49987521	50001326	13806	2	70693	ENSMUST00000198818.1	12026	ENSMUSG00000029090	Adgra3	adhesion G protein-coupled receptor A3
chr5	50059402	50059500	99	*	100	*	9	14	0.642857	26	27	0.962963	1.49794	3	CG	1	0.00623991	gain	Promoter	5	49959956	50059006	99051	2	70693	ENSMUST00000030971.6	-396	ENSMUSG00000029090	Adgra3	adhesion G protein-coupled receptor A3
chr5	50178602	50178700	99	*	100	*	6	8	0.75	0	12	0	0	2	CG	-1	0.00111855	loss	Distal Intergenic	5	50151333	50156095	4763	1	73965	ENSMUST00000197958.1	27269	ENSMUSG00000104870	4930448I18Rik	RIKEN cDNA 4930448I18 gene
chr5	50626702	50626800	99	*	100	*	12	35	0.342857	40	48	0.833333	2.43056	8	CG	1	7.32231e-05	gain	Intron (ENSMUST00000196628.1/ENSMUST00000196628.1, intron 2 of 2)	5	50252762	50252868	107	1	102465903	ENSMUST00000184773.1	373940	ENSMUSG00000099124	Mir8117	microRNA 8117
chr5	52384602	52384700	99	*	100	*	21	32	0.65625	67	72	0.930556	1.41799	6	CG	1	0.00113904	gain	Intron (ENSMUST00000198008.4/100503884, intron 4 of 4)	5	52376027	52405122	29096	2	100503884	ENSMUST00000213027.1	20422	ENSMUSG00000045790	Ccdc149	coiled-coil domain containing 149
chr5	52402102	52402200	99	*	100	*	26	29	0.896552	22	43	0.511628	0.570662	4	CG	-1	0.00154797	loss	Intron (ENSMUST00000198008.4/100503884, intron 4 of 4)	5	52376027	52405122	29096	2	100503884	ENSMUST00000213027.1	2922	ENSMUSG00000045790	Ccdc149	coiled-coil domain containing 149
chr5	52431502	52431600	99	*	100	*	8	17	0.470588	3	32	0.09375	0.199219	2	CG	-1	0.00320348	loss	Intron (ENSMUST00000198008.4/100503884, intron 3 of 4)	5	52441159	52443252	2094	1	100041805	ENSMUST00000196113.1	-9559	ENSMUSG00000106380	Gm3519	predicted gene 3519
chr5	52893402	52893500	99	*	100	*	2	8	0.25	11	12	0.916667	3.66667	2	CG	1	0.00282686	gain	Distal Intergenic	5	52865613	52866734	1122	1	52206	ENSMUST00000138629.1	27789	ENSMUSG00000029176	Anapc4	anaphase promoting complex subunit 4
chr5	52996802	52996900	99	*	100	*	15	34	0.441176	42	58	0.724138	1.64138	6	CG	1	0.00711432	gain	Distal Intergenic	5	52973012	52994436	21425	2	75954	ENSMUST00000198248.4	-2366	ENSMUSG00000106352	5033403H07Rik	RIKEN cDNA 5033403H07 gene
chr5	53112802	53112900	99	*	100	*	15	16	0.9375	6	17	0.352941	0.376471	4	CG	-1	0.0013358	loss	Intron (ENSMUST00000031090.7/231238, intron 23 of 23)	5	53155595	53173112	17518	2	231238	ENSMUST00000196550.1	60212	ENSMUSG00000029189	Sel1l3	sel-1 suppressor of lin-12-like 3 (C. elegans)
chr5	53407202	53407300	99	*	100	*	7	13	0.538462	30	31	0.967742	1.79724	2	CG	1	0.00118362	gain	Distal Intergenic	5	53466152	53649390	183239	1	19664	ENSMUST00000201991.3	-58852	ENSMUSG00000039191	Rbpj	recombination signal binding protein for immunoglobulin kappa J region
chr5	53671902	53672000	99	*	100	*	3	8	0.375	0	32	0	0	2	CG	-1	0.00108176	loss	Distal Intergenic	5	53645738	53651459	5722	1	19664	ENSMUST00000202092.1	26164	ENSMUSG00000039191	Rbpj	recombination signal binding protein for immunoglobulin kappa J region
chr5	53700302	53700400	99	*	100	*	7	21	0.333333	16	18	0.888889	2.66667	4	CG	1	0.00126673	gain	Exon (ENSMUST00000200691.3/12425, exon 5 of 5)	5	53697776	53707253	9478	2	12425	ENSMUST00000200691.3	6853	ENSMUSG00000029193	Cckar	cholecystokinin A receptor
chr5	57234402	57234500	99	*	100	*	10	18	0.555556	7	46	0.152174	0.273913	4	CG	-1	0.00194083	loss	Distal Intergenic	5	57570082	57717920	147839	2	319216	ENSMUST00000180708.2	483420	ENSMUSG00000097216	4932441J04Rik	RIKEN cDNA 4932441J04 gene
chr5	57720202	57720300	99	*	100	*	51	71	0.71831	76	77	0.987013	1.37408	14	CG	1	4.6371e-05	gain	Promoter	5	57720123	57916032	195910	1	54216	ENSMUST00000192287.5	79	ENSMUSG00000029108	Pcdh7	protocadherin 7
chr5	62274202	62274300	99	*	100	*	45	58	0.775862	30	59	0.508475	0.655367	4	CG	-1	0.00316688	loss	Distal Intergenic	5	62602445	62612374	9930	2	212285	ENSMUST00000160620.2	338074	ENSMUSG00000037999	Arap2	ArfGAP with RhoGAP domain, ankyrin repeat and PH domain 2
chr5	62768502	62768600	99	*	100	*	5	17	0.294118	0	26	0	0	4	CG	-1	0.00376137	loss	Distal Intergenic	5	62749296	62766159	16864	2	212285	ENSMUST00000159470.2	-2343	ENSMUSG00000037999	Arap2	ArfGAP with RhoGAP domain, ankyrin repeat and PH domain 2
chr5	64182102	64182200	99	*	100	*	11	14	0.785714	3	12	0.25	0.318182	2	CG	-1	0.00652228	loss	Intron (ENSMUST00000043893.12/57915, intron 2 of 21)	5	64160211	64351486	191276	1	57915	ENSMUST00000101195.8	21891	ENSMUSG00000029174	Tbc1d1	TBC1 domain family, member 1
chr5	65507502	65507600	99	*	100	*	4	10	0.4	15	16	0.9375	2.34375	2	CG	1	0.00322944	gain	Intron (ENSMUST00000149167.1/68552, intron 1 of 2)	5	65446844	65493400	46557	2	68552	ENSMUST00000139122.7	-14102	ENSMUSG00000037822	Smim14	small integral membrane protein 14
chr5	65871502	65871600	99	*	100	*	20	26	0.769231	14	34	0.411765	0.535294	4	CG	-1	0.00593546	loss	Intron (ENSMUST00000031106.7/74734, intron 2 of 3)	5	65863580	65867934	4355	1	74734	ENSMUST00000202591.1	7922	ENSMUSG00000029204	Rhoh	ras homolog family member H
chr5	66261102	66261200	99	*	100	*	39	42	0.928571	70	98	0.714286	0.769231	10	CG	-1	0.00550788	loss	Promoter	5	66260312	66298015	37704	1	70918	ENSMUST00000031109.6	790	ENSMUSG00000029206	Nsun7	NOL1/NOP2/Sun domain family, member 7
chr5	66285402	66285500	99	*	100	*	3	8	0.375	9	9	1	2.66667	2	CG	1	0.00513934	gain	Intron (ENSMUST00000202994.3/70918, intron 8 of 10)	5	66260312	66298015	37704	1	70918	ENSMUST00000031109.6	25090	ENSMUSG00000029206	Nsun7	NOL1/NOP2/Sun domain family, member 7
chr5	66798302	66798400	99	*	100	*	6	26	0.230769	20	28	0.714286	3.09524	6	CG	1	0.00118362	gain	Intron (ENSMUST00000201852.3/77569, intron 1 of 7)	5	66745889	66953678	207790	1	77569	ENSMUST00000130228.1	52413	ENSMUSG00000037736	Limch1	LIM and calponin homology domains 1
chr5	66981002	66981100	99	*	100	*	7	20	0.35	15	19	0.789474	2.25564	2	CG	1	0.00597491	gain	Intron (ENSMUST00000101164.10/77569, intron 8 of 25)	5	66977018	66999241	22224	1	77569	ENSMUST00000147050.7	3984	ENSMUSG00000037736	Limch1	LIM and calponin homology domains 1
chr5	67012202	67012300	99	*	100	*	1	9	0.111111	9	13	0.692308	6.23077	2	CG	1	0.00722075	gain	Intron (ENSMUST00000101164.10/77569, intron 13 of 25)	5	66997092	66999346	2255	1	77569	ENSMUST00000137394.1	15110	ENSMUSG00000037736	Limch1	LIM and calponin homology domains 1
chr5	67688202	67688300	99	*	100	*	16	20	0.8	13	32	0.40625	0.507812	4	CG	-1	0.00574197	loss	Intron (ENSMUST00000135930.7/11980, intron 23 of 35)	5	67622680	67660034	37355	2	11980	ENSMUST00000149501.1	-28168	ENSMUSG00000037685	Atp8a1	ATPase, aminophospholipid transporter (APLT), class I, type 8A, member 1
chr5	67725302	67725400	99	*	100	*	64	80	0.8	38	64	0.59375	0.742188	10	CG	-1	0.00700554	loss	Intron (ENSMUST00000135930.7/11980, intron 21 of 35)	5	67766635	67769117	2483	2	11980	ENSMUST00000152433.1	43717	ENSMUSG00000037685	Atp8a1	ATPase, aminophospholipid transporter (APLT), class I, type 8A, member 1
chr5	67836802	67836900	99	*	100	*	20	20	1	7	19	0.368421	0.368421	4	CG	-1	0.00020157	loss	Exon (ENSMUST00000202983.1/ENSMUST00000202983.1, exon 1 of 1)	5	67620577	67847295	226719	2	11980	ENSMUST00000200955.3	10395	ENSMUSG00000037685	Atp8a1	ATPase, aminophospholipid transporter (APLT), class I, type 8A, member 1
chr5	68143602	68143700	99	*	100	*	2	10	0.2	14	16	0.875	4.375	2	CG	1	0.00143838	gain	Intron (ENSMUST00000094715.7/433899, intron 2 of 3)	5	68031835	68166398	134564	1	433899	ENSMUST00000094715.7	111767	ENSMUSG00000068082	Grxcr1	glutaredoxin, cysteine rich 1
chr5	70647802	70647900	99	*	100	*	3	8	0.375	16	16	1	2.66667	2	CG	1	0.00118362	gain	Distal Intergenic	5	70751775	70842204	90430	2	14405	ENSMUST00000199705.1	194304	ENSMUSG00000001260	Gabrg1	gamma-aminobutyric acid (GABA) A receptor, subunit gamma 1
chr5	73168902	73169000	99	*	100	*	5	32	0.15625	23	32	0.71875	4.6	8	CG	1	7.96799e-05	gain	Promoter	5	73099514	73168440	68927	2	72313	ENSMUST00000153923.7	-462	ENSMUSG00000070733	Fryl	FRY like transcription coactivator
chr5	73281802	73281900	99	*	100	*	14	16	0.875	13	44	0.295455	0.337662	4	CG	-1	0.000440395	loss	Intron (ENSMUST00000188758.6/72276, intron 2 of 3)	5	73268581	73284175	15595	2	72276	ENSMUST00000188758.6	2275	ENSMUSG00000100175	1700025M24Rik	RIKEN cDNA 1700025M24 gene
chr5	73414302	73414400	99	*	100	*	33	33	1	34	51	0.666667	0.666667	6	CG	-1	0.000859058	loss	Intron (ENSMUST00000031040.12/231293, intron 4 of 15)	5	73406227	73453435	47209	1	231293	ENSMUST00000065543.7	8075	ENSMUSG00000029154	Cwh43	cell wall biogenesis 43 C-terminal homolog
chr5	73419602	73419700	99	*	100	*	3	12	0.25	16	21	0.761905	3.04762	2	CG	1	0.00460315	gain	Intron (ENSMUST00000031040.12/231293, intron 7 of 15)	5	73430331	73434476	4146	1	231293	ENSMUST00000135820.1	-10631	ENSMUSG00000029154	Cwh43	cell wall biogenesis 43 C-terminal homolog
chr5	73647402	73647500	99	*	100	*	87	101	0.861386	104	160	0.65	0.754598	18	CG	-1	0.000782705	loss	Promoter	5	73632749	73647790	15042	2	24051	ENSMUST00000081170.8	290	ENSMUSG00000029156	Sgcb	sarcoglycan, beta (dystrophin-associated glycoprotein)
chr5	74122002	74122100	99	*	100	*	4	4	1	0	7	0	0	1	CG	-1	0.00182224	loss	Distal Intergenic	5	74093530	74093650	121	1	100313943	ENSMUST00000175614.1	28472	ENSMUSG00000093355	Snora26	small nucleolar RNA, H/ACA box 26
chr5	74281702	74281800	99	*	100	*	12	20	0.6	28	30	0.933333	1.55556	4	CG	1	0.00430342	gain	Intron (ENSMUST00000072857.12/212986, intron 5 of 8)	5	74206089	74225484	19396	2	212986	ENSMUST00000146015.1	-56218	ENSMUSG00000062110	Scfd2	Sec1 family domain containing 2
chr5	75745502	75745600	99	*	100	*	11	20	0.55	5	36	0.138889	0.252525	4	CG	-1	0.00199906	loss	Distal Intergenic	5	75649094	75656694	7601	1	16590	ENSMUST00000202167.1	96408	ENSMUSG00000005672	Kit	KIT proto-oncogene receptor tyrosine kinase
chr5	76136702	76136800	99	*	100	*	14	15	0.933333	6	15	0.4	0.428571	2	CG	-1	0.00263049	loss	Distal Intergenic	5	76140271	76151515	11245	1	57357	ENSMUST00000138699.7	-3471	ENSMUSG00000029233	Srd5a3	steroid 5 alpha-reductase 3
chr5	77176602	77176700	99	*	100	*	15	15	1	11	19	0.578947	0.578947	2	CG	-1	0.00445986	loss	Distal Intergenic	5	77205112	77211205	6094	2	69982	ENSMUST00000121825.1	34505	ENSMUSG00000053030	Spink2	serine peptidase inhibitor, Kazal type 2
chr5	77354302	77354400	99	*	100	*	9	26	0.346154	3	39	0.0769231	0.222222	6	CG	-1	0.00639302	loss	Intron (ENSMUST00000046746.9/29817, intron 2 of 4)	5	77340368	77342936	2569	1	231329	ENSMUST00000150191.1	13934	ENSMUSG00000029250	Polr2b	polymerase (RNA) II (DNA directed) polypeptide B
chr5	77433302	77433400	99	*	100	*	5	8	0.625	1	13	0.0769231	0.123077	2	CG	-1	0.00708884	loss	Distal Intergenic	5	77349240	77408041	58802	2	29817	ENSMUST00000046746.9	-25261	ENSMUSG00000036256	Igfbp7	insulin-like growth factor binding protein 7
chr5	77506002	77506100	99	*	100	*	18	23	0.782609	6	18	0.333333	0.425926	4	CG	-1	0.00418011	loss	Distal Intergenic	5	77465488	77468851	3364	1	69370	ENSMUST00000201654.1	40514	ENSMUSG00000107232	1700017L05Rik	RIKEN cDNA 1700017L05 gene
chr5	78473902	78474000	99	*	100	*	11	13	0.846154	5	15	0.333333	0.393939	2	CG	-1	0.00649208	loss	Exon (ENSMUST00000174153.1/ENSMUST00000174153.1, exon 1 of 2)	5	77465488	77468851	3364	1	69370	ENSMUST00000201654.1	1008414	ENSMUSG00000107232	1700017L05Rik	RIKEN cDNA 1700017L05 gene
chr5	82688402	82688500	99	*	100	*	3	13	0.230769	12	16	0.75	3.25	2	CG	1	0.0057214	gain	Distal Intergenic	5	82798944	82799065	122	2	100316803	ENSMUST00000116936.1	110565	ENSMUSG00000080586	Mir1187	microRNA 1187
chr5	82966202	82966300	99	*	100	*	6	21	0.285714	23	31	0.741935	2.59677	4	CG	1	0.00205975	gain	Distal Intergenic	5	82798944	82799065	122	2	100316803	ENSMUST00000116936.1	-167137	ENSMUSG00000080586	Mir1187	microRNA 1187
chr5	83863402	83863500	99	*	100	*	4	48	0.0833333	15	44	0.340909	4.09091	8	CG	1	0.00292614	gain	Exon (ENSMUST00000197408.1/ENSMUST00000197408.1, exon 1 of 1)	5	83278145	83355195	77051	2	243078	ENSMUST00000053543.10	-508207	ENSMUSG00000049537	Tecrl	trans-2,3-enoyl-CoA reductase-like
chr5	85753202	85753300	99	*	100	*	6	26	0.230769	17	28	0.607143	2.63095	4	CG	1	0.0055423	gain	Distal Intergenic	5	86057116	86065522	8407	2	12617	ENSMUST00000199141.1	312222	ENSMUSG00000029253	Cenpc1	centromere protein C1
chr5	85841402	85841500	99	*	100	*	1	13	0.0769231	10	16	0.625	8.125	2	CG	1	0.00308667	gain	Distal Intergenic	5	86057116	86065522	8407	2	12617	ENSMUST00000199141.1	224022	ENSMUSG00000029253	Cenpc1	centromere protein C1
chr5	86546702	86546800	99	*	100	*	8	18	0.444444	1	30	0.0333333	0.075	4	CG	-1	0.00122309	loss	Intron (ENSMUST00000116553.8/243083, intron 3 of 10)	5	86485876	86518600	32725	2	320454	ENSMUST00000134179.7	-28102	ENSMUSG00000079451	Tmprss11g	transmembrane protease, serine 11g
chr5	87572502	87572600	99	*	100	*	9	12	0.75	1	8	0.125	0.166667	2	CG	-1	0.00642873	loss	Distal Intergenic	5	87554645	87569027	14383	2	53315	ENSMUST00000113314.2	-3475	ENSMUSG00000029273	Sult1d1	sulfotransferase family 1D, member 1
chr5	87851102	87851200	99	*	100	*	38	41	0.926829	44	79	0.556962	0.600933	10	CG	-1	0.000311242	loss	Promoter	5	87850518	87851642	1125	1	654494	ENSMUST00000180954.1	584	ENSMUSG00000067156	Gm7337	DAZ interacting protein 1 pseudogene
chr5	88898202	88898300	99	*	100	*	29	44	0.659091	14	46	0.304348	0.461769	4	CG	-1	0.00164137	loss	Intron (ENSMUST00000148750.7/54403, intron 1 of 25)	5	88887299	89235794	348496	1	54403	ENSMUST00000156238.7	10903	ENSMUSG00000060961	Slc4a4	solute carrier family 4 (anion exchanger), member 4
chr5	90119402	90119500	99	*	100	*	2	10	0.2	9	10	0.9	4.5	2	CG	1	0.00240678	gain	Distal Intergenic	5	90214727	90215581	855	2	231430	ENSMUST00000133905.5	96081	ENSMUSG00000035505	Cox18	cytochrome c oxidase assembly protein 18
chr5	91137602	91137700	99	*	100	*	16	18	0.888889	10	24	0.416667	0.46875	2	CG	-1	0.00252028	loss	Distal Intergenic	5	91139599	91148432	8834	1	11839	ENSMUST00000031325.5	-1899	ENSMUSG00000029378	Areg	amphiregulin
chr5	91308002	91308100	99	*	100	*	3	13	0.230769	11	12	0.916667	3.97222	2	CG	1	0.00141621	gain	Distal Intergenic	5	91257571	91283421	25851	2	100503265	ENSMUST00000200707.1	-24581	ENSMUSG00000107198	Gm19619	predicted gene, 19619
chr5	91603302	91603400	99	*	100	*	11	16	0.6875	7	34	0.205882	0.299465	4	CG	-1	0.00185366	loss	Intron (ENSMUST00000040576.9/231440, intron 2 of 3)	5	91517615	91626894	109280	1	231440	ENSMUST00000040576.9	85687	ENSMUSG00000034981	Parm1	prostate androgen-regulated mucin-like protein 1
chr5	91761502	91761600	99	*	100	*	30	57	0.526316	48	63	0.761905	1.44762	10	CG	1	0.0070592	gain	Exon (ENSMUST00000202613.1/ENSMUST00000202613.1, exon 1 of 1)	5	91766242	91767300	1059	2	73452	ENSMUST00000187067.1	5700	ENSMUSG00000101978	1700063O14Rik	RIKEN cDNA 1700063O14 gene
chr5	96642002	96642100	99	*	100	*	19	30	0.633333	27	28	0.964286	1.52256	4	CG	1	0.00256479	gain	Intron (ENSMUST00000036019.4/231470, intron 22 of 73)	5	96630119	96636766	6648	1	231470	ENSMUST00000198016.1	11883	ENSMUSG00000034687	Fras1	Fraser extracellular matrix complex subunit 1
chr5	96909502	96909600	99	*	100	*	26	27	0.962963	21	39	0.538462	0.559172	6	CG	-1	0.00080645	loss	Distal Intergenic	5	96921272	96934867	13596	1	666266	ENSMUST00000200139.1	-11672	ENSMUSG00000106357	Gm8013	predicted gene 8013
chr5	97214802	97214900	99	*	100	*	1	10	0.1	12	13	0.923077	9.23077	2	CG	1	0.000497822	gain	Distal Intergenic	5	97102142	97111596	9455	2	231474	ENSMUST00000112968.1	-103206	ENSMUSG00000055725	Paqr3	progestin and adipoQ receptor family member III
chr5	97337002	97337100	99	*	100	*	6	28	0.214286	19	21	0.904762	4.22222	4	CG	1	3.20766e-05	gain	Intron (ENSMUST00000197615.1/ENSMUST00000197615.1, intron 1 of 2)	5	97382198	97392379	10182	2	97243	ENSMUST00000060265.5	55279	ENSMUSG00000046000	Naa11	N(alpha)-acetyltransferase 11, NatA catalytic subunit
chr5	97628902	97629000	99	*	100	*	0	12	0	5	9	0.555556	#DIV/0!	2	CG	1	0.00362163	gain	Intron (ENSMUST00000181724.7/75814, intron 4 of 4)	5	97455142	97457021	1880	2	14626	ENSMUST00000059657.3	-171881	ENSMUSG00000050553	Gk2	glycerol kinase 2
chr5	98142102	98142200	99	*	100	*	9	9	1	2	9	0.222222	0.222222	2	CG	-1	0.00158356	loss	Distal Intergenic	5	98167198	98187454	20257	1	77630	ENSMUST00000210477.1	-24998	ENSMUSG00000035456	Prdm8	PR domain containing 8
chr5	98142302	98142400	99	*	100	*	1	10	0.1	8	12	0.666667	6.66667	2	CG	1	0.00722075	gain	Distal Intergenic	5	98167198	98187454	20257	1	77630	ENSMUST00000210477.1	-24798	ENSMUSG00000035456	Prdm8	PR domain containing 8
chr5	98329602	98329700	99	*	100	*	9	52	0.173077	31	60	0.516667	2.98519	11	CG	1	0.000738117	gain	Promoter	5	98329370	98802047	472678	1	75784	ENSMUST00000196339.1	232	ENSMUSG00000057816	Cfap299	cilia and flagella associated protein 299
chr5	98692302	98692400	99	*	100	*	7	10	0.7	0	19	0	0	2	CG	-1	0.000253649	loss	Intron (ENSMUST00000080333.7/75784, intron 3 of 5)	5	98854415	98873760	19346	1	110075	ENSMUST00000197143.1	-162015	ENSMUSG00000029335	Bmp3	bone morphogenetic protein 3
chr5	99109802	99109900	99	*	100	*	11	20	0.55	3	26	0.115385	0.20979	4	CG	-1	0.00230662	loss	Exon (ENSMUST00000198339.2/ENSMUST00000198339.2, exon 6 of 9)	5	98929773	99037351	107579	2	19092	ENSMUST00000161490.7	-72451	ENSMUSG00000029334	Prkg2	protein kinase, cGMP-dependent, type II
chr5	99174902	99175000	99	*	100	*	6	12	0.5	1	17	0.0588235	0.117647	2	CG	-1	0.00649208	loss	Distal Intergenic	5	99227794	99234066	6273	2	320292	ENSMUST00000166632.1	59066	ENSMUSG00000089809	Rasgef1b	RasGEF domain family, member 1B
chr5	99394702	99394800	99	*	100	*	9	17	0.529412	23	23	1	1.88889	2	CG	1	0.000915415	gain	Intron (ENSMUST00000209346.1/320292, intron 3 of 16)	5	99217426	99252927	35502	2	320292	ENSMUST00000168092.7	-141775	ENSMUSG00000089809	Rasgef1b	RasGEF domain family, member 1B
chr5	100080002	100080100	99	*	100	*	9	18	0.5	23	26	0.884615	1.76923	4	CG	1	0.00523746	gain	Exon (ENSMUST00000063192.14/231503, exon 8 of 8)	5	100077962	100095149	17188	1	76003	ENSMUST00000143245.7	2040	ENSMUSG00000086259	Tmem150cos	transmembrane protein 150C, opposite strand
chr5	100274802	100274900	99	*	100	*	14	23	0.608696	15	15	1	1.64286	2	CG	1	0.00587952	gain	Intron (ENSMUST00000150506.1/ENSMUST00000150506.1, intron 2 of 4)	5	100210708	100216741	6034	1	69571	ENSMUST00000188902.1	64094	ENSMUSG00000100157	2310034O05Rik	RIKEN cDNA 2310034O05 gene
chr5	100281002	100281100	99	*	100	*	0	15	0	7	10	0.7	#DIV/0!	2	CG	1	0.000702402	gain	Intron (ENSMUST00000150506.1/ENSMUST00000150506.1, intron 2 of 4)	5	100210708	100216741	6034	1	69571	ENSMUST00000188902.1	70294	ENSMUSG00000100157	2310034O05Rik	RIKEN cDNA 2310034O05 gene
chr5	100348102	100348200	99	*	100	*	11	16	0.6875	27	27	1	1.45455	4	CG	1	0.00268382	gain	Intron (ENSMUST00000150506.1/ENSMUST00000150506.1, intron 1 of 4)	5	100362146	100364270	2125	2	69162	ENSMUST00000182664.1	16070	ENSMUSG00000035325	Sec31a	Sec31 homolog A (S. cerevisiae)
chr5	100919902	100920000	99	*	100	*	1	39	0.025641	8	30	0.266667	10.4	6	CG	1	0.00370849	gain	Distal Intergenic	5	100846417	100846850	434	1	231510	ENSMUST00000145612.1	73485	ENSMUSG00000029314	Gpat3	glycerol-3-phosphate acyltransferase 3
chr5	101000702	101000800	99	*	100	*	9	12	0.75	2	11	0.181818	0.242424	2	CG	-1	0.00663069	loss	Distal Intergenic	5	100846417	100846850	434	1	231510	ENSMUST00000145612.1	154285	ENSMUSG00000029314	Gpat3	glycerol-3-phosphate acyltransferase 3
chr5	101109402	101109500	99	*	100	*	18	22	0.818182	14	32	0.4375	0.534722	4	CG	-1	0.00551794	loss	Distal Intergenic	5	100846417	100846850	434	1	231510	ENSMUST00000145612.1	262985	ENSMUSG00000029314	Gpat3	glycerol-3-phosphate acyltransferase 3
chr5	102113002	102113100	99	*	100	*	5	24	0.208333	14	22	0.636364	3.05455	4	CG	1	0.00372666	gain	Distal Intergenic	5	101929306	102069921	140616	2	72145	ENSMUST00000174698.1	-43081	ENSMUSG00000043940	Wdfy3	WD repeat and FYVE domain containing 3
chr5	102481702	102481800	99	*	100	*	31	43	0.72093	15	41	0.365854	0.507474	10	CG	-1	0.00199255	loss	Promoter	5	102481553	102897937	416385	1	231532	ENSMUST00000112854.7	149	ENSMUSG00000057315	Arhgap24	Rho GTPase activating protein 24
chr5	102506602	102506800	199	*	200	*	24	40	0.6	60	64	0.9375	1.5625	8	CG	1	0.000212628	gain	Intron (ENSMUST00000073302.11/231532, intron 1 of 8)	5	102481553	102897937	416385	1	231532	ENSMUST00000112854.7	25049	ENSMUSG00000057315	Arhgap24	Rho GTPase activating protein 24
chr5	102565802	102565900	99	*	100	*	19	38	0.5	34	39	0.871795	1.74359	4	CG	1	0.00125553	gain	Intron (ENSMUST00000073302.11/231532, intron 1 of 8)	5	102481553	102897937	416385	1	231532	ENSMUST00000112854.7	84249	ENSMUSG00000057315	Arhgap24	Rho GTPase activating protein 24
chr5	102687802	102687900	99	*	100	*	0	10	0	8	15	0.533333	#DIV/0!	2	CG	1	0.00547567	gain	Intron (ENSMUST00000073302.11/231532, intron 2 of 8)	5	102724973	102897937	172965	1	231532	ENSMUST00000112853.7	-37073	ENSMUSG00000057315	Arhgap24	Rho GTPase activating protein 24
chr5	102737302	102737400	99	*	100	*	16	16	1	13	21	0.619048	0.619048	4	CG	-1	0.00563547	loss	Intron (ENSMUST00000073302.11/231532, intron 2 of 8)	5	102724973	102897937	172965	1	231532	ENSMUST00000112853.7	12329	ENSMUSG00000057315	Arhgap24	Rho GTPase activating protein 24
chr5	102860502	102860600	99	*	100	*	18	33	0.545455	38	42	0.904762	1.65873	6	CG	1	0.00118362	gain	Exon (ENSMUST00000073302.11/231532, exon 4 of 9)	5	102845007	102897937	52931	1	231532	ENSMUST00000070000.5	15495	ENSMUSG00000057315	Arhgap24	Rho GTPase activating protein 24
chr5	103917602	103917700	99	*	100	*	40	42	0.952381	28	40	0.7	0.735	8	CG	-1	0.00299964	loss	Distal Intergenic	5	103862050	103911259	49210	2	246293	ENSMUST00000031254.8	-6343	ENSMUSG00000029312	Klhl8	kelch-like 8
chr5	103968302	103968400	99	*	100	*	3	17	0.176471	14	23	0.608696	3.44928	2	CG	1	0.00650143	gain	Intron (ENSMUST00000048118.14/243168, intron 4 of 6)	5	103963461	103977326	13866	2	243168	ENSMUST00000120320.7	8926	ENSMUSG00000034528	Hsd17b13	hydroxysteroid (17-beta) dehydrogenase 13
chr5	103977402	103977500	99	*	100	*	13	22	0.590909	7	31	0.225806	0.382134	4	CG	-1	0.0070592	loss	Promoter	5	103963461	103977410	13950	2	243168	ENSMUST00000112803.2	0	ENSMUSG00000034528	Hsd17b13	hydroxysteroid (17-beta) dehydrogenase 13
chr5	103982902	103983000	99	*	100	*	25	27	0.925926	20	33	0.606061	0.654545	6	CG	-1	0.00482027	loss	Distal Intergenic	5	103963461	103977410	13950	2	243168	ENSMUST00000112803.2	-5492	ENSMUSG00000034528	Hsd17b13	hydroxysteroid (17-beta) dehydrogenase 13
chr5	105632702	105632800	99	*	100	*	28	30	0.933333	13	22	0.590909	0.633117	4	CG	-1	0.00338344	loss	Distal Intergenic	5	105699969	105815215	115247	1	231549	ENSMUST00000060531.15	-67169	ENSMUSG00000046079	Lrrc8d	leucine rich repeat containing 8D
chr5	108670102	108670200	99	*	100	*	8	25	0.32	23	34	0.676471	2.11397	6	CG	1	0.00693858	gain	Promoter	5	108646693	108669672	22980	2	110524	ENSMUST00000132708.7	-430	ENSMUSG00000004815	Dgkq	diacylglycerol kinase, theta
chr5	108709402	108709500	99	*	100	*	10	10	1	7	15	0.466667	0.466667	2	CG	-1	0.00547567	loss	Distal Intergenic	5	108705074	108705872	799	1	116701	ENSMUST00000199802.1	4328	ENSMUSG00000008090	Fgfrl1	fibroblast growth factor receptor-like 1
chr5	110828302	110828400	99	*	100	*	9	18	0.5	17	18	0.944444	1.88889	4	CG	1	0.00345224	gain	Downstream (<1kb)	5	110829081	110834895	5815	2	100900	ENSMUST00000122921.1	6495	ENSMUSG00000043510	Hscb	HscB iron-sulfur cluster co-chaperone
chr5	110846502	110846600	99	*	100	*	9	10	0.9	3	11	0.272727	0.30303	2	CG	-1	0.00415953	loss	Intron (ENSMUST00000199937.4/50883, intron 2 of 13)	5	110841454	110849893	8440	1	50883	ENSMUST00000200630.1	5048	ENSMUSG00000029521	Chek2	checkpoint kinase 2
chr5	110979202	110979300	99	*	100	*	3	84	0.0357143	43	108	0.398148	11.1481	17	CG	1	2.47078e-07	gain	Exon (ENSMUST00000199644.1/ENSMUST00000199644.1, exon 1 of 1)	5	111004144	111004252	109	1	735278	ENSMUST00000102208.1	-24844	ENSMUSG00000076163	Mir701	microRNA 701
chr5	111425002	111425100	99	*	100	*	67	71	0.943662	58	80	0.725	0.768284	10	CG	-1	0.00118362	loss	Exon (ENSMUST00000196957.1/ENSMUST00000196957.1, exon 1 of 1)	5	111417442	111457033	39592	1	433938	ENSMUST00000094463.4	7560	ENSMUSG00000070576	Mn1	meningioma 1
chr5	111533502	111533600	99	*	100	*	48	54	0.888889	67	107	0.626168	0.704439	6	CG	-1	0.00134617	loss	Distal Intergenic	5	111581422	111587945	6524	1	330164	ENSMUST00000064930.7	-47822	ENSMUSG00000052848	C130026L21Rik	RIKEN cDNA C130026L21 gene
chr5	111910302	111910400	99	*	100	*	13	13	1	9	16	0.5625	0.5625	2	CG	-1	0.00643261	loss	Distal Intergenic	5	111734303	111761725	27423	2	269683	ENSMUST00000129065.7	-148577	ENSMUSG00000085271	E130006D01Rik	RIKEN cDNA E130006D01 gene
chr5	112399502	112399600	99	*	100	*	11	22	0.5	36	38	0.947368	1.89474	4	CG	1	0.000379595	gain	Distal Intergenic	5	112391688	112394866	3179	2	72898	ENSMUST00000196256.1	-4636	ENSMUSG00000029348	Asphd2	aspartate beta-hydroxylase domain containing 2
chr5	112480402	112480500	99	*	100	*	2	11	0.181818	8	10	0.8	4.4	2	CG	1	0.0050122	gain	Intron (ENSMUST00000079491.13/56747, intron 1 of 16)	5	112419155	112475127	55973	2	56747	ENSMUST00000200575.4	-5275	ENSMUSG00000058153	Sez6l	seizure related 6 homolog like
chr5	112857302	112857400	99	*	100	*	21	21	1	35	50	0.7	0.7	4	CG	-1	0.0050967	loss	Intron (ENSMUST00000086617.10/74376, intron 12 of 43)	5	112772886	112871586	98701	2	74376	ENSMUST00000183029.7	14186	ENSMUSG00000072720	Myo18b	myosin XVIIIb
chr5	112862002	112862100	99	*	100	*	9	20	0.45	23	25	0.92	2.04444	4	CG	1	0.00140813	gain	Intron (ENSMUST00000086617.10/74376, intron 11 of 43)	5	112772886	112871586	98701	2	74376	ENSMUST00000183029.7	9486	ENSMUSG00000072720	Myo18b	myosin XVIIIb
chr5	113044002	113044100	99	*	100	*	8	22	0.363636	1	28	0.0357143	0.0982143	4	CG	-1	0.00330551	loss	Distal Intergenic	5	113063130	113068457	5328	2	12961	ENSMUST00000199639.1	24357	ENSMUSG00000042240	Crybb2	crystallin, beta B2
chr5	113068802	113068900	99	*	100	*	10	18	0.555556	21	22	0.954545	1.71818	4	CG	1	0.00322944	gain	Promoter	5	113068054	113068771	718	2	12961	ENSMUST00000137485.7	-31	ENSMUSG00000042240	Crybb2	crystallin, beta B2
chr5	113121702	113121800	99	*	100	*	3	30	0.1	9	18	0.5	5	4	CG	1	0.00263049	gain	Intron (ENSMUST00000212276.1/243219, intron 1 of 7)	5	113086323	113137986	51664	2	243219	ENSMUST00000212276.1	16186	ENSMUSG00000051339	2900026A02Rik	RIKEN cDNA 2900026A02 gene
chr5	113122602	113122700	99	*	100	*	9	20	0.45	27	32	0.84375	1.875	4	CG	1	0.00333416	gain	Intron (ENSMUST00000212276.1/243219, intron 1 of 7)	5	113086323	113137986	51664	2	243219	ENSMUST00000212276.1	15286	ENSMUSG00000051339	2900026A02Rik	RIKEN cDNA 2900026A02 gene
chr5	113288802	113288900	99	*	100	*	24	33	0.727273	15	42	0.357143	0.491071	8	CG	-1	0.00229528	loss	Exon (ENSMUST00000048112.12/52850, exon 3 of 25)	5	113279610	113282892	3283	2	52850	ENSMUST00000138266.1	-5910	ENSMUSG00000042216	Sgsm1	small G protein signaling modulator 1
chr5	113307002	113307100	99	*	100	*	11	30	0.366667	32	42	0.761905	2.07792	6	CG	1	0.00163827	gain	Intron (ENSMUST00000048112.12/52850, intron 2 of 24)	5	113266287	113310697	44411	2	52850	ENSMUST00000154248.7	3597	ENSMUSG00000042216	Sgsm1	small G protein signaling modulator 1
chr5	113646202	113646300	99	*	100	*	3	27	0.111111	19	42	0.452381	4.07143	4	CG	1	0.00352518	gain	Intron (ENSMUST00000047936.12/14747, intron 1 of 2)	5	113614927	113643603	28677	2	14747	ENSMUST00000142854.1	-2599	ENSMUSG00000042190	Cmklr1	chemokine-like receptor 1
chr5	113757602	113757700	99	*	100	*	26	26	1	20	28	0.714286	0.714286	4	CG	-1	0.00366013	loss	Promoter	5	113754980	113758214	3235	2	53890	ENSMUST00000198097.1	514	ENSMUSG00000018974	Sart3	squamous cell carcinoma antigen recognized by T cells 3
chr5	113793502	113793600	99	*	100	*	20	20	1	10	20	0.5	0.5	4	CG	-1	0.000973634	loss	Downstream (<1kb)	5	113795638	113800446	4809	2	231633	ENSMUST00000160374.1	6846	ENSMUSG00000054675	Tmem119	transmembrane protein 119
chr5	113814202	113814300	99	*	100	*	43	45	0.955556	54	76	0.710526	0.743574	10	CG	-1	0.00199408	loss	Distal Intergenic	5	113793729	113800516	6788	2	231633	ENSMUST00000067853.5	-13686	ENSMUSG00000054675	Tmem119	transmembrane protein 119
chr5	113873902	113874000	99	*	100	*	13	33	0.393939	26	36	0.722222	1.83333	5	CG	1	0.00626935	gain	Promoter	5	113848553	113874648	26096	2	23790	ENSMUST00000166647.7	648	ENSMUSG00000004530	Coro1c	coronin, actin binding protein 1C
chr5	114535102	114535200	99	*	100	*	16	30	0.533333	5	47	0.106383	0.199468	6	CG	-1	0.000330953	loss	Distal Intergenic	5	114568016	114613220	45205	1	433940	ENSMUST00000043650.7	-32816	ENSMUSG00000041930	Fam222a	family with sequence similarity 222, member A
chr5	114744302	114744400	99	*	100	*	28	32	0.875	26	54	0.481481	0.550265	6	CG	-1	0.000974974	loss	Promoter	5	114727411	114743868	16458	2	26431	ENSMUST00000146044.7	-434	ENSMUSG00000041890	Git2	GIT ArfGAP 2
chr5	115194702	115194800	99	*	100	*	16	37	0.432432	28	35	0.8	1.85	8	CG	1	0.00223177	gain	Promoter	5	115168689	115194381	25693	2	29867	ENSMUST00000112113.7	-321	ENSMUSG00000029544	Cabp1	calcium binding protein 1
chr5	115326402	115326500	99	*	100	*	3	11	0.272727	8	9	0.888889	3.25926	2	CG	1	0.00614698	gain	Promoter	5	115327177	115333080	5904	1	108014	ENSMUST00000031513.13	-677	ENSMUSG00000029538	Srsf9	serine/arginine-rich splicing factor 9
chr5	115358002	115358100	99	*	100	*	25	32	0.78125	28	60	0.466667	0.597333	8	CG	-1	0.00409656	loss	Downstream (<1kb)	5	115358700	115360123	1424	2	73792	ENSMUST00000139500.1	2023	ENSMUSG00000086352	4930401G09Rik	RIKEN cDNA 4930401G09 gene
chr5	116136702	116136800	99	*	100	*	12	32	0.375	38	51	0.745098	1.98693	6	CG	1	0.00168734	gain	Intron (ENSMUST00000050178.12/269693, intron 10 of 13)	5	116123614	116129110	5497	1	320805	ENSMUST00000127792.1	13088	ENSMUSG00000086655	C330018A13Rik	RIKEN cDNA C330018A13 gene
chr5	116264002	116264100	99	*	100	*	9	16	0.5625	24	26	0.923077	1.64103	4	CG	1	0.00597977	gain	Intron (ENSMUST00000050178.12/269693, intron 1 of 13)	5	116169225	116288963	119739	2	269693	ENSMUST00000086483.3	24863	ENSMUSG00000043913	Ccdc60	coiled-coil domain containing 60
chr5	116275602	116275700	99	*	100	*	31	39	0.794872	19	40	0.475	0.597581	6	CG	-1	0.00370147	loss	Intron (ENSMUST00000050178.12/269693, intron 1 of 13)	5	116169225	116288963	119739	2	269693	ENSMUST00000086483.3	13263	ENSMUSG00000043913	Ccdc60	coiled-coil domain containing 60
chr5	117618402	117618500	99	*	100	*	20	25	0.8	8	31	0.258065	0.322581	4	CG	-1	0.000401581	loss	Intron (ENSMUST00000180430.1/333050, intron 5 of 20)	5	117414000	117775003	361004	1	333050	ENSMUST00000180430.1	204402	ENSMUSG00000061578	Ksr2	kinase suppressor of ras 2
chr5	117780602	117780700	99	*	100	*	3	16	0.1875	17	26	0.653846	3.48718	4	CG	1	0.00378922	gain	Distal Intergenic	5	117841850	117958840	116991	1	18125	ENSMUST00000142742.8	-61150	ENSMUSG00000029361	Nos1	nitric oxide synthase 1, neuronal
chr5	117822002	117822100	99	*	100	*	0	8	0	13	23	0.565217	#DIV/0!	2	CG	1	0.00560761	gain	Intron (ENSMUST00000138579.2/ENSMUST00000138579.2, intron 1 of 1)	5	117841850	117958840	116991	1	18125	ENSMUST00000142742.8	-19750	ENSMUSG00000029361	Nos1	nitric oxide synthase 1, neuronal
chr5	117825402	117825500	99	*	100	*	49	64	0.765625	64	66	0.969697	1.26654	8	CG	1	0.00141731	gain	Intron (ENSMUST00000138579.2/ENSMUST00000138579.2, intron 1 of 1)	5	117841850	117958840	116991	1	18125	ENSMUST00000142742.8	-16350	ENSMUSG00000029361	Nos1	nitric oxide synthase 1, neuronal
chr5	118343702	118343800	99	*	100	*	10	10	1	4	19	0.210526	0.210526	2	CG	-1	0.000390922	loss	Distal Intergenic	5	118245227	118266093	20867	1	76792	ENSMUST00000049138.7	98475	ENSMUSG00000032840	2410131K14Rik	RIKEN cDNA 2410131K14 gene
chr5	118888502	118888600	99	*	100	*	1	4	0.25	7	7	1	4	1	CG	1	0.00729658	gain	Distal Intergenic	5	118952339	118961261	8923	1	74627	ENSMUST00000202500.1	-63739	ENSMUSG00000107144	4930413E15Rik	RIKEN cDNA 4930413E15 gene
chr5	119024002	119024100	99	*	100	*	5	8	0.625	1	19	0.0526316	0.0842105	2	CG	-1	0.00199408	loss	Distal Intergenic	5	118952339	118961261	8923	1	74627	ENSMUST00000202500.1	71663	ENSMUSG00000107144	4930413E15Rik	RIKEN cDNA 4930413E15 gene
chr5	119425102	119425200	99	*	100	*	14	37	0.378378	23	32	0.71875	1.89955	6	CG	1	0.00509434	gain	Distal Intergenic	5	119570225	119570762	538	2	100993	ENSMUST00000200851.1	145562	ENSMUSG00000087516	AW549542	expressed sequence AW549542
chr5	119744102	119744200	99	*	100	*	13	32	0.40625	40	51	0.784314	1.93062	8	CG	1	0.00133539	gain	Distal Intergenic	5	119685095	119691218	6124	2	433944	ENSMUST00000135385.1	-52884	ENSMUSG00000086847	Tbx3os2	T-box 3, opposite strand 2
chr5	119796602	119796700	99	*	100	*	37	60	0.616667	27	80	0.3375	0.547297	12	CG	-1	0.00194446	loss	Distal Intergenic	5	119832668	119840886	8219	1	21388	ENSMUST00000202723.3	-35968	ENSMUSG00000018263	Tbx5	T-box 5
chr5	119967302	119967400	99	*	100	*	9	17	0.529412	4	33	0.121212	0.228956	4	CG	-1	0.00252898	loss	Distal Intergenic	5	119836155	119845110	8956	1	21388	ENSMUST00000202504.2	131147	ENSMUSG00000018263	Tbx5	T-box 5
chr5	120069802	120069900	99	*	100	*	19	32	0.59375	4	32	0.125	0.210526	6	CG	-1	0.000542965	loss	Distal Intergenic	5	120116465	120198981	82517	1	74111	ENSMUST00000031590.11	-46565	ENSMUSG00000029594	Rbm19	RNA binding motif protein 19
chr5	120695702	120695800	99	*	100	*	10	30	0.333333	30	42	0.714286	2.14286	6	CG	1	0.00218263	gain	Promoter	5	120680203	120695403	15201	2	14357	ENSMUST00000145174.7	-299	ENSMUSG00000029603	Dtx1	deltex 1, E3 ubiquitin ligase
chr5	120716602	120716700	99	*	100	*	11	13	0.846154	6	19	0.315789	0.373206	2	CG	-1	0.00366013	loss	Distal Intergenic	5	120680202	120711927	31726	2	14357	ENSMUST00000031607.6	-4675	ENSMUSG00000029603	Dtx1	deltex 1, E3 ubiquitin ligase
chr5	121083002	121083100	99	*	100	*	16	24	0.666667	26	27	0.962963	1.44444	6	CG	1	0.00591509	gain	Distal Intergenic	5	121133840	121143635	9796	2	19247	ENSMUST00000148871.1	60535	ENSMUSG00000043733	Ptpn11	protein tyrosine phosphatase, non-receptor type 11
chr5	121867302	121867400	99	*	100	*	28	51	0.54902	63	81	0.777778	1.41667	12	CG	1	0.00597977	gain	Promoter	5	121860308	121866063	5756	2	13048	ENSMUST00000197179.1	-1239	ENSMUSG00000042589	Cux2	cut-like homeobox 2
chr5	121910302	121910400	99	*	100	*	10	11	0.909091	5	17	0.294118	0.323529	2	CG	-1	0.00229199	loss	Intron (ENSMUST00000111752.9/13048, intron 4 of 22)	5	121879815	121915072	35258	2	13048	ENSMUST00000133760.7	4672	ENSMUSG00000042589	Cux2	cut-like homeobox 2
chr5	122002202	122002300	99	*	100	*	39	43	0.906977	16	29	0.551724	0.608311	3	CG	-1	0.00134617	loss	Promoter	5	121887421	122002344	114924	2	13048	ENSMUST00000134326.1	44	ENSMUSG00000042589	Cux2	cut-like homeobox 2
chr5	122950802	122950900	99	*	100	*	37	38	0.973684	34	49	0.693878	0.712631	6	CG	-1	0.00173009	loss	Promoter	5	122934856	122951990	17135	2	30841	ENSMUST00000147544.7	1090	ENSMUSG00000029475	Kdm2b	lysine (K)-specific demethylase 2B
chr5	123044602	123044700	99	*	100	*	4	17	0.235294	0	28	0	0	2	CG	-1	0.00726075	loss	Intron (ENSMUST00000132775.7/74890, intron 1 of 4)	5	123037117	123046972	9856	2	74890	ENSMUST00000045843.14	2272	ENSMUSG00000029477	Morn3	MORN repeat containing 3
chr5	123507902	123508000	99	*	100	*	33	53	0.622642	57	64	0.890625	1.4304	12	CG	1	0.00146866	gain	Intron (ENSMUST00000196809.4/381741, intron 11 of 11)	5	123510460	123511882	1423	1	231727	ENSMUST00000031384.5	-2460	ENSMUSG00000029431	B3gnt4	UDP-GlcNAc:betaGal beta-1,3-N-acetylglucosaminyltransferase 4
chr5	125199302	125199400	99	*	100	*	16	17	0.941176	17	31	0.548387	0.582661	4	CG	-1	0.00536305	loss	Distal Intergenic	5	125017153	125179219	162067	2	20602	ENSMUST00000111398.7	-20083	ENSMUSG00000029478	Ncor2	nuclear receptor co-repressor 2
chr5	125806402	125806500	99	*	100	*	1	9	0.111111	10	14	0.714286	6.42857	2	CG	1	0.0050967	gain	Distal Intergenic	5	125622488	125698773	76286	1	208151	ENSMUST00000184422.1	183914	ENSMUSG00000070498	Tmem132b	transmembrane protein 132B
chr5	126560502	126560600	99	*	100	*	14	20	0.7	9	34	0.264706	0.378151	4	CG	-1	0.00250517	loss	Distal Intergenic	5	127030783	127088529	57747	1	71247	ENSMUST00000196336.1	-470183	ENSMUSG00000105490	4933438B17Rik	RIKEN cDNA 4933438B17 gene
chr5	127546702	127546800	99	*	100	*	19	20	0.95	13	22	0.590909	0.62201	4	CG	-1	0.00657081	loss	Intron (ENSMUST00000119026.7/208213, intron 5 of 8)	5	127541626	127564866	23241	1	208213	ENSMUST00000132592.1	5076	ENSMUSG00000034324	Tmem132c	transmembrane protein 132C
chr5	128079802	128079900	99	*	100	*	4	18	0.222222	1	48	0.0208333	0.09375	4	CG	-1	0.00617619	loss	Intron (ENSMUST00000044441.7/243274, intron 3 of 8)	5	128268910	128275817	6908	2	243274	ENSMUST00000200316.1	195917	ENSMUSG00000034310	Tmem132d	transmembrane protein 132D
chr5	128157502	128157600	99	*	100	*	16	24	0.666667	14	63	0.222222	0.333333	6	CG	-1	0.000547807	loss	Intron (ENSMUST00000044441.7/243274, intron 2 of 8)	5	128268910	128275817	6908	2	243274	ENSMUST00000200316.1	118217	ENSMUSG00000034310	Tmem132d	transmembrane protein 132D
chr5	128400502	128400600	99	*	100	*	13	25	0.52	3	29	0.103448	0.198939	4	CG	-1	0.00172797	loss	Intron (ENSMUST00000044441.7/243274, intron 1 of 8)	5	127781630	128433077	651448	2	243274	ENSMUST00000044441.7	32477	ENSMUSG00000034310	Tmem132d	transmembrane protein 132D
chr5	128643302	128643400	99	*	100	*	2	26	0.0769231	18	48	0.375	4.875	4	CG	1	0.00614357	gain	Distal Intergenic	5	128600844	128604093	3250	1	93897	ENSMUST00000117102.3	42458	ENSMUSG00000081683	Fzd10	frizzled class receptor 10
chr5	129053202	129053300	99	*	100	*	57	78	0.730769	83	162	0.512346	0.701105	14	CG	-1	0.00216187	loss	Distal Intergenic	5	129020272	129024323	4052	1	19384	ENSMUST00000111343.1	32930	ENSMUSG00000029430	Ran	RAN, member RAS oncogene family
chr5	129080902	129081000	99	*	100	*	18	27	0.666667	19	66	0.287879	0.431818	6	CG	-1	0.00158356	loss	Distal Intergenic	5	129096750	129204599	107850	1	243277	ENSMUST00000056617.13	-15750	ENSMUSG00000044017	Adgrd1	adhesion G protein-coupled receptor D1
chr5	129154102	129154200	99	*	100	*	10	11	0.909091	3	12	0.25	0.275	2	CG	-1	0.00229528	loss	Intron (ENSMUST00000056617.13/243277, intron 14 of 25)	5	129096757	129203680	106924	1	243277	ENSMUST00000156437.2	57345	ENSMUSG00000044017	Adgrd1	adhesion G protein-coupled receptor D1
chr5	129371902	129372000	99	*	100	*	11	21	0.52381	5	30	0.166667	0.318182	3	CG	-1	0.0070096	loss	Distal Intergenic	5	129501221	129571384	70164	1	231769	ENSMUST00000053737.8	-129221	ENSMUSG00000029439	Sfswap	splicing factor SWAP
chr5	130385102	130385200	99	*	100	*	3	8	0.375	0	20	0	0	2	CG	-1	0.00417869	loss	Promoter	5	130384697	130506173	121477	1	140904	ENSMUST00000202728.1	405	ENSMUSG00000060371	Caln1	calneuron 1
chr5	130846202	130846300	99	*	100	*	8	12	0.666667	0	8	0	0	2	CG	-1	0.00341509	loss	3' UTR	5	130448801	130847412	398612	1	140904	ENSMUST00000111288.3	397401	ENSMUSG00000060371	Caln1	calneuron 1
chr5	132609602	132609700	99	*	100	*	10	18	0.555556	3	21	0.142857	0.257143	4	CG	-1	0.00662431	loss	Distal Intergenic	5	131437333	132543344	1106012	2	319974	ENSMUST00000161226.8	-66258	ENSMUSG00000029673	Auts2	autism susceptibility candidate 2
chr5	133295902	133296000	99	*	100	*	16	20	0.8	8	22	0.363636	0.454545	4	CG	-1	0.00471901	loss	Distal Intergenic	5	131437333	132543344	1106012	2	319974	ENSMUST00000161226.8	-752558	ENSMUSG00000029673	Auts2	autism susceptibility candidate 2
chr5	133890802	133890900	99	*	100	*	32	35	0.914286	29	102	0.284314	0.310968	4	CG	-1	6.51618e-09	loss	Distal Intergenic	5	134099711	134144343	44633	1	80909	ENSMUST00000016088.8	-208811	ENSMUSG00000015944	Castor2	cytosolic arginine sensor for mTORC1 subunit 2
chr5	134010802	134010900	99	*	100	*	6	24	0.25	20	32	0.625	2.5	4	CG	1	0.00569582	gain	Distal Intergenic	5	134099711	134144343	44633	1	80909	ENSMUST00000016088.8	-88811	ENSMUSG00000015944	Castor2	cytosolic arginine sensor for mTORC1 subunit 2
chr5	134054702	134054800	99	*	100	*	1	20	0.05	17	42	0.404762	8.09524	4	CG	1	0.00442772	gain	Distal Intergenic	5	134099711	134144343	44633	1	80909	ENSMUST00000016088.8	-44911	ENSMUSG00000015944	Castor2	cytosolic arginine sensor for mTORC1 subunit 2
chr5	134227102	134227200	99	*	100	*	24	34	0.705882	76	79	0.962025	1.36287	8	CG	1	0.000536007	gain	Promoter	5	134225717	134227810	2094	2	17969	ENSMUST00000126934.2	610	ENSMUSG00000015950	Ncf1	neutrophil cytosolic factor 1
chr5	134456102	134456200	99	*	100	*	6	24	0.25	3	63	0.047619	0.190476	6	CG	-1	0.00591509	loss	Promoter	5	134357656	134456256	98601	2	57080	ENSMUST00000111244.4	56	ENSMUSG00000023079	Gtf2ird1	general transcription factor II I repeat domain-containing 1
chr5	134476702	134476800	99	*	100	*	4	9	0.444444	19	20	0.95	2.1375	2	CG	1	0.00256479	gain	Distal Intergenic	5	134357669	134456716	99048	2	57080	ENSMUST00000167084.8	-19986	ENSMUSG00000023079	Gtf2ird1	general transcription factor II I repeat domain-containing 1
chr5	135806802	135806900	99	*	100	*	15	79	0.189873	35	82	0.426829	2.24797	13	CG	1	0.00205975	gain	Promoter	5	135806890	135841953	35064	1	58212	ENSMUST00000146038.1	0	ENSMUSG00000039860	Srrm3	serine/arginine repetitive matrix 3
chr5	136188602	136188700	99	*	100	*	19	21	0.904762	13	24	0.541667	0.598684	4	CG	-1	0.00738887	loss	Intron (ENSMUST00000151786.7/66801, intron 5 of 5)	5	136181422	136197822	16401	2	66801	ENSMUST00000123921.7	9122	ENSMUSG00000039737	Prkrip1	Prkr interacting protein 1 (IL11 inducible)
chr5	136567702	136567800	99	*	100	*	75	103	0.728155	109	116	0.939655	1.29046	25	CG	1	0.000204965	gain	Promoter	5	136482875	136567490	84616	2	13047	ENSMUST00000177305.1	-212	ENSMUSG00000029705	Cux1	cut-like homeobox 1
chr5	136854802	136854900	99	*	100	*	22	23	0.956522	16	25	0.64	0.669091	2	CG	-1	0.00712571	loss	Intron (ENSMUST00000057497.12/140709, intron 1 of 12)	5	136765341	136882743	117403	2	140709	ENSMUST00000173496.7	27843	ENSMUSG00000004415	Col26a1	collagen, type XXVI, alpha 1
chr5	136895502	136895600	99	*	100	*	1	15	0.0666667	11	20	0.55	8.25	2	CG	1	0.00341509	gain	Distal Intergenic	5	136757489	136883209	125721	2	140709	ENSMUST00000153127.7	-12293	ENSMUSG00000004415	Col26a1	collagen, type XXVI, alpha 1
chr5	137465202	137465300	99	*	100	*	12	18	0.666667	7	29	0.241379	0.362069	2	CG	-1	0.00428958	loss	Exon (ENSMUST00000164178.1/22635, exon 13 of 87)	5	137378637	137476595	97959	2	22635	ENSMUST00000164178.1	11295	ENSMUSG00000079173	Zan	zonadhesin
chr5	137643002	137643100	99	*	100	*	0	11	0	21	33	0.636364	#DIV/0!	2	CG	1	0.000959677	gain	Promoter	5	137642178	137642837	660	1	751865	ENSMUST00000176075.1	824	ENSMUSG00000079165	Sap25	sin3 associated polypeptide
chr5	137684102	137684200	99	*	100	*	19	52	0.365385	6	60	0.1	0.273684	10	CG	-1	0.00165946	loss	Promoter	5	137650485	137684680	34196	2	231801	ENSMUST00000100544.10	480	ENSMUSG00000029722	Agfg2	ArfGAP with FG repeats 2
chr5	138297602	138297700	99	*	100	*	8	14	0.571429	20	20	1	1.75	2	CG	1	0.00213256	gain	Promoter	5	138299176	138301441	2266	1	50878	ENSMUST00000161615.1	-1476	ENSMUSG00000036928	Stag3	stromal antigen 3
chr5	138827302	138827400	99	*	100	*	9	9	1	5	19	0.263158	0.263158	2	CG	-1	0.000986384	loss	Distal Intergenic	5	138820080	138821619	1540	1	384244	ENSMUST00000179205.1	7222	ENSMUSG00000094504	Gm5294	predicted gene 5294
chr5	138898602	138898700	99	*	100	*	4	8	0.5	1	19	0.0526316	0.105263	2	CG	-1	0.00651289	loss	Distal Intergenic	5	138820080	138821619	1540	1	384244	ENSMUST00000179205.1	78522	ENSMUSG00000094504	Gm5294	predicted gene 5294
chr5	139022302	139022400	99	*	100	*	36	39	0.923077	39	58	0.672414	0.728448	6	CG	-1	0.00426498	loss	Promoter	5	139018666	139023810	5145	2	19085	ENSMUST00000139415.1	1410	ENSMUSG00000025855	Prkar1b	protein kinase, cAMP dependent regulatory, type I beta
chr5	139355402	139355500	99	*	100	*	1	36	0.0277778	9	24	0.375	13.5	4	CG	1	0.00121404	gain	Promoter	5	139354576	139356667	2092	1	545817	ENSMUST00000197955.1	826	ENSMUSG00000029541	Cyp2w1	cytochrome P450, family 2, subfamily w, polypeptide 1
chr5	139516602	139516700	99	*	100	*	9	9	1	4	10	0.4	0.4	2	CG	-1	0.0053449	loss	Distal Intergenic	5	139523749	139541339	17591	1	74973	ENSMUST00000198000.1	-7049	ENSMUSG00000106056	4930500L23Rik	RIKEN cDNA 4930500L23 gene
chr5	139618202	139618300	99	*	100	*	8	8	1	4	10	0.4	0.4	2	CG	-1	0.00734538	loss	Distal Intergenic	5	139543898	139545268	1371	1	22255	ENSMUST00000174792.1	74304	ENSMUSG00000029546	Uncx	UNC homeobox
chr5	139626202	139626300	99	*	100	*	32	37	0.864865	41	75	0.546667	0.632083	8	CG	-1	0.00179647	loss	Distal Intergenic	5	139543898	139545268	1371	1	22255	ENSMUST00000174792.1	82304	ENSMUSG00000029546	Uncx	UNC homeobox
chr5	139631202	139631300	99	*	100	*	0	14	0	10	18	0.555556	#DIV/0!	2	CG	1	0.00165946	gain	Distal Intergenic	5	139706886	139710227	3342	2	231830	ENSMUST00000164584.2	78927	ENSMUSG00000036718	Micall2	MICAL-like 2
chr5	140607202	140607400	199	*	200	*	90	156	0.576923	153	188	0.81383	1.41064	28	CG	1	3.08773e-05	gain	Promoter	5	140607320	140615545	8226	1	16848	ENSMUST00000031555.2	0	ENSMUSG00000029570	Lfng	LFNG O-fucosylpeptide 3-beta-N-acetylglucosaminyltransferase
chr5	140705302	140705400	99	*	100	*	16	53	0.301887	1	63	0.015873	0.0525794	10	CG	-1	0.000166215	loss	Promoter	5	140705066	140719379	14314	1	231841	ENSMUST00000100505.2	236	ENSMUSG00000000148	Brat1	BRCA1-associated ATM activator 1
chr5	140873602	140873700	99	*	100	*	11	16	0.6875	5	22	0.227273	0.330579	2	CG	-1	0.00495734	loss	Intron (ENSMUST00000085786.6/108723, intron 24 of 24)	5	140872992	140882205	9214	2	108723	ENSMUST00000196169.1	8505	ENSMUSG00000036526	Card11	caspase recruitment domain family, member 11
chr5	140899502	140899600	99	*	100	*	8	30	0.266667	1	36	0.0277778	0.104167	6	CG	-1	0.0052416	loss	Intron (ENSMUST00000085786.6/108723, intron 8 of 24)	5	140872992	140882205	9214	2	108723	ENSMUST00000196169.1	-17297	ENSMUSG00000036526	Card11	caspase recruitment domain family, member 11
chr5	141229602	141229700	99	*	100	*	7	32	0.21875	31	55	0.563636	2.57662	6	CG	1	0.00248372	gain	Distal Intergenic	5	141241490	142215586	974097	1	330222	ENSMUST00000085774.10	-11790	ENSMUSG00000039683	Sdk1	sidekick cell adhesion molecule 1
chr5	141394602	141394700	99	*	100	*	1	24	0.0416667	11	32	0.34375	8.25	6	CG	1	0.00661412	gain	Intron (ENSMUST00000085774.10/330222, intron 1 of 44)	5	141373654	141955329	581676	1	330222	ENSMUST00000145908.1	20948	ENSMUSG00000039683	Sdk1	sidekick cell adhesion molecule 1
chr5	141473902	141474000	99	*	100	*	5	8	0.625	1	13	0.0769231	0.123077	2	CG	-1	0.00708884	loss	Intron (ENSMUST00000085774.10/330222, intron 1 of 44)	5	141373654	141955329	581676	1	330222	ENSMUST00000145908.1	100248	ENSMUSG00000039683	Sdk1	sidekick cell adhesion molecule 1
chr5	141693902	141694000	99	*	100	*	5	16	0.3125	20	24	0.833333	2.66667	4	CG	1	0.00176584	gain	Intron (ENSMUST00000085774.10/330222, intron 4 of 44)	5	141856787	142213194	356408	1	330222	ENSMUST00000074546.6	-162787	ENSMUSG00000039683	Sdk1	sidekick cell adhesion molecule 1
chr5	141903202	141903300	99	*	100	*	30	44	0.681818	27	65	0.415385	0.609231	8	CG	-1	0.00651289	loss	Intron (ENSMUST00000085774.10/330222, intron 5 of 44)	5	141856787	142213194	356408	1	330222	ENSMUST00000074546.6	46415	ENSMUSG00000039683	Sdk1	sidekick cell adhesion molecule 1
chr5	142008102	142008200	99	*	100	*	4	28	0.142857	26	46	0.565217	3.95652	6	CG	1	0.00111497	gain	Intron (ENSMUST00000085774.10/330222, intron 17 of 44)	5	141856787	142213194	356408	1	330222	ENSMUST00000074546.6	151315	ENSMUSG00000039683	Sdk1	sidekick cell adhesion molecule 1
chr5	142507202	142507300	99	*	100	*	18	22	0.818182	14	42	0.333333	0.407407	4	CG	-1	0.000909688	loss	Intron (ENSMUST00000063635.14/231858, intron 3 of 14)	5	142508120	142509494	1375	2	231858	ENSMUST00000139278.1	2194	ENSMUSG00000029576	Radil	Ras association and DIL domains
chr5	142535902	142536000	99	*	100	*	10	10	1	1	8	0.125	0.125	2	CG	-1	0.000738117	loss	Intron (ENSMUST00000063635.14/231858, intron 2 of 14)	5	142525838	142530076	4239	2	56522	ENSMUST00000099400.2	-5826	ENSMUSG00000074817	Papolb	poly (A) polymerase beta (testis specific)
chr5	142693702	142693800	99	*	100	*	9	27	0.333333	2	40	0.05	0.15	2	CG	-1	0.00279263	loss	Promoter	5	142692512	142712907	20396	1	243328	ENSMUST00000198728.4	1190	ENSMUSG00000050822	Slc29a4	solute carrier family 29 (nucleoside transporters), member 4
chr5	143210402	143210500	99	*	100	*	0	15	0	12	20	0.6	#DIV/0!	2	CG	1	0.000872883	gain	Distal Intergenic	5	143216316	143225882	9567	2	74673	ENSMUST00000085733.8	15382	ENSMUSG00000039296	Spdye4a	speedy/RINGO cell cycle regulator family, member E4A
chr5	143266102	143266200	99	*	100	*	18	33	0.545455	49	54	0.907407	1.66358	6	CG	1	0.000555963	gain	Promoter	5	143253209	143264656	11448	2	54201	ENSMUST00000051665.8	-1446	ENSMUSG00000046658	Zfp316	zinc finger protein 316
chr5	143328502	143328600	99	*	100	*	63	92	0.684783	31	78	0.397436	0.580383	17	CG	-1	0.000782705	loss	Promoter	5	143324333	143328569	4237	2	72881	ENSMUST00000159718.1	0	ENSMUSG00000001844	Zdhhc4	zinc finger, DHHC domain containing 4
chr5	143633702	143633800	99	*	100	*	12	20	0.6	19	19	1	1.66667	4	CG	1	0.002673	gain	Promoter	5	143634066	143692652	58587	1	19159	ENSMUST00000131436.7	-266	ENSMUSG00000018001	Cyth3	cytohesin 3
chr5	143773102	143773200	99	*	100	*	9	28	0.321429	18	20	0.9	2.8	2	CG	1	0.000450203	gain	Exon (ENSMUST00000199080.1/ENSMUST00000199080.1, exon 1 of 1)	5	143759862	143767130	7269	1	320064	ENSMUST00000180460.1	13240	NA	D130017N08Rik	RIKEN cDNA D130017N08 gene
chr5	144086502	144086600	99	*	100	*	0	11	0	9	11	0.818182	#DIV/0!	2	CG	1	0.00054337	gain	Distal Intergenic	5	144100436	144188204	87769	1	231876	ENSMUST00000041804.7	-13836	ENSMUSG00000038970	Lmtk2	lemur tyrosine kinase 2
chr5	144358702	144358800	99	*	100	*	12	49	0.244898	24	39	0.615385	2.51282	8	CG	1	0.00127931	gain	Promoter	5	144358525	144361005	2481	1	100579137	ENSMUST00000196478.4	177	ENSMUSG00000104600	Dmrt1i	Dmrt1 interacting ncRNA
chr5	144441902	144442000	99	*	100	*	26	39	0.666667	14	46	0.304348	0.456522	8	CG	-1	0.00176308	loss	Intron (ENSMUST00000155491.7/55950, intron 3 of 3)	5	144358525	144361005	2481	1	100579137	ENSMUST00000196478.4	83377	ENSMUSG00000104600	Dmrt1i	Dmrt1 interacting ncRNA
chr5	144594102	144594200	99	*	100	*	28	28	1	19	27	0.703704	0.703704	6	CG	-1	0.00253753	loss	Distal Intergenic	5	144545902	144557478	11577	1	53324	ENSMUST00000071782.7	48200	ENSMUSG00000059991	Nptx2	neuronal pentraxin 2
chr5	144610602	144610700	99	*	100	*	0	9	0	13	21	0.619048	#DIV/0!	2	CG	1	0.00245537	gain	Distal Intergenic	5	144545902	144557478	11577	1	53324	ENSMUST00000071782.7	64700	ENSMUSG00000059991	Nptx2	neuronal pentraxin 2
chr5	145201302	145201400	99	*	100	*	22	42	0.52381	5	58	0.0862069	0.164577	10	CG	-1	2.44585e-05	loss	Promoter	5	145195623	145201857	6235	2	67235	ENSMUST00000162220.1	457	ENSMUSG00000029627	Zkscan14	zinc finger with KRAB and SCAN domains 14
chr5	146697902	146698000	99	*	100	*	29	32	0.90625	16	34	0.470588	0.51927	4	CG	-1	0.000728878	loss	Distal Intergenic	5	146734839	146758448	23610	2	22217	ENSMUST00000138202.7	60448	ENSMUSG00000029640	Usp12	ubiquitin specific peptidase 12
chr5	146969202	146969300	99	*	100	*	4	42	0.0952381	20	56	0.357143	3.75	10	CG	1	0.00340607	gain	Distal Intergenic	5	146958948	146963800	4853	2	76366	ENSMUST00000140526.1	-5402	ENSMUSG00000016510	Mtif3	mitochondrial translational initiation factor 3
chr5	147625902	147626000	99	*	100	*	2	12	0.166667	13	17	0.764706	4.58824	2	CG	1	0.00230889	gain	Intron (ENSMUST00000031653.11/14254, intron 14 of 29)	5	147604660	147634418	29759	2	14254	ENSMUST00000125272.1	8418	ENSMUSG00000029648	Flt1	FMS-like tyrosine kinase 1
chr5	148508302	148508400	99	*	100	*	20	21	0.952381	12	21	0.571429	0.6	4	CG	-1	0.00417869	loss	Intron (ENSMUST00000079324.13/24109, intron 3 of 4)	5	148505978	148537590	31613	2	24109	ENSMUST00000201688.3	29190	ENSMUSG00000001687	Ubl3	ubiquitin-like 3
chr5	148633502	148633600	99	*	100	*	25	40	0.625	7	32	0.21875	0.35	6	CG	-1	0.00142149	loss	Distal Intergenic	5	148505142	148552789	47648	2	24109	ENSMUST00000164904.1	-80713	ENSMUSG00000001687	Ubl3	ubiquitin-like 3
chr5	149368402	149368500	99	*	100	*	12	12	1	7	15	0.466667	0.466667	2	CG	-1	0.00316506	loss	Promoter	5	149368476	149430682	62207	1	70717	ENSMUST00000201641.1	0	ENSMUSG00000029659	Medag	mesenteric estrogen dependent adipogenesis
chr5	149428602	149428700	99	*	100	*	16	16	1	10	17	0.588235	0.588235	4	CG	-1	0.00425369	loss	Intron (ENSMUST00000201641.1/70717, intron 8 of 8)	5	149439660	149470620	30961	1	75860	ENSMUST00000031667.7	-10960	ENSMUSG00000029660	Tex26	testis expressed 26
chr5	149556202	149556300	99	*	100	*	43	51	0.843137	25	42	0.595238	0.70598	6	CG	-1	0.00734538	loss	Intron (ENSMUST00000110502.6/381693, intron 4 of 22)	5	149489056	149538030	48975	2	100415916	ENSMUST00000202188.1	-18172	ENSMUSG00000107132	Gm15997	predicted gene 15997
chr5	149682602	149682700	99	*	100	*	31	36	0.861111	21	43	0.488372	0.567142	6	CG	-1	0.00135369	loss	Intron (ENSMUST00000100404.5/381694, intron 1 of 14)	5	149678230	149762599	84370	1	381694	ENSMUST00000100404.5	4372	ENSMUSG00000051950	B3glct	beta-3-glucosyltransferase
chr5	149801602	149801700	99	*	100	*	29	30	0.966667	17	27	0.62963	0.651341	6	CG	-1	0.00214191	loss	Downstream (<1kb)	5	149801990	149811751	9762	2	100861794	ENSMUST00000202876.1	10051	ENSMUSG00000106740	Gm21221	predicted gene, 21221
chr5	149840502	149840600	99	*	100	*	16	51	0.313725	53	83	0.638554	2.03539	10	CG	1	0.000971294	gain	Distal Intergenic	5	149847747	149864280	16534	1	70969	ENSMUST00000202177.3	-7147	ENSMUSG00000107214	4930500F04Rik	RIKEN cDNA 4930500F04 gene
chr5	150013802	150013900	99	*	100	*	10	13	0.769231	1	17	0.0588235	0.0764706	2	CG	-1	0.00043089	loss	Distal Intergenic	5	150018675	150068053	49379	1	140498	ENSMUST00000143989.1	-4775	ENSMUSG00000053368	Rxfp2	relaxin/insulin-like family peptide receptor 2
chr5	150482602	150482700	99	*	100	*	25	36	0.694444	14	54	0.259259	0.373333	6	CG	-1	0.000351298	loss	Intron (ENSMUST00000087204.8/320365, intron 58 of 60)	5	150499747	150502133	2387	2	194292	ENSMUST00000202386.1	19433	NA	Gm5	predicted gene 5
chr5	150883202	150883300	99	*	100	*	20	24	0.833333	14	30	0.466667	0.56	4	CG	-1	0.00588704	loss	Distal Intergenic	5	150952607	150993817	41211	1	16591	ENSMUST00000078856.7	-69307	ENSMUSG00000058488	Kl	klotho
chr5	151522902	151523000	99	*	100	*	0	8	0	8	11	0.727273	#DIV/0!	2	CG	1	0.00232824	gain	Intron (ENSMUST00000202039.1/ENSMUST00000202039.1, intron 3 of 3)	5	151561661	151586924	25264	2	632671	ENSMUST00000165928.3	63924	ENSMUSG00000091794	Vmn2r18	vomeronasal 2, receptor 18
chr6	18306202	18306300	99	*	100	*	0	10	0	8	11	0.727273	#DIV/0!	2	CG	1	0.001465	gain	Intron (ENSMUST00000115405.8/12638, intron 24 of 27)	6	18255224	18268130	12907	1	12638	ENSMUST00000140532.1	50978	ENSMUSG00000041301	Cftr	cystic fibrosis transmembrane conductance regulator
chr6	18682602	18682700	99	*	100	*	10	20	0.5	21	21	1	2	4	CG	1	0.000838822	gain	Distal Intergenic	6	18848579	18854053	5475	1	76522	ENSMUST00000056398.10	-165879	ENSMUSG00000044155	Lsm8	LSM8 homolog, U6 small nuclear RNA associated
chr6	32518802	32518900	99	*	100	*	8	20	0.4	23	24	0.958333	2.39583	4	CG	1	0.000390922	gain	Intron (ENSMUST00000115096.3/243743, intron 1 of 31)	6	32511073	32515576	4504	1	319849	ENSMUST00000150314.1	7729	ENSMUSG00000086763	Plxna4os1	plexin A4, opposite strand 1
chr6	34198502	34198600	99	*	100	*	13	14	0.928571	2	11	0.181818	0.195804	2	CG	-1	0.000738117	loss	Distal Intergenic	6	34153380	34177111	23732	2	58246	ENSMUST00000019143.8	-21391	ENSMUSG00000018999	Slc35b4	solute carrier family 35, member B4
chr6	34384102	34384300	199	*	200	*	28	41	0.682927	6	47	0.12766	0.18693	10	CG	-1	3.61644e-06	loss	Promoter	6	34384218	34396950	12733	1	67861	ENSMUST00000038383.13	0	ENSMUSG00000061758	Akr1b10	aldo-keto reductase family 1, member B10 (aldose reductase)
chr6	37355702	37355800	99	*	100	*	20	26	0.769231	7	24	0.291667	0.379167	4	CG	-1	0.00158356	loss	Exon (ENSMUST00000041093.5/208647, exon 6 of 12)	6	37334292	37336535	2244	2	208647	ENSMUST00000128534.1	-19167	ENSMUSG00000038648	Creb3l2	cAMP responsive element binding protein 3-like 2
chr6	40236802	40236900	99	*	100	*	16	17	0.941176	9	22	0.409091	0.434659	4	CG	-1	0.00145205	loss	Intron (ENSMUST00000239008.1/434008, intron 3 of 3)	6	40325172	40396762	71591	1	69923	ENSMUST00000031977.11	-88272	ENSMUSG00000029916	Agk	acylglycerol kinase
chr6	40436002	40436100	99	*	100	*	76	103	0.737864	50	133	0.37594	0.509497	22	CG	-1	1.33354e-06	loss	Promoter	6	40423476	40436115	12640	2	243780	ENSMUST00000200994.1	15	ENSMUSG00000037172	E330009J07Rik	RIKEN cDNA E330009J07 gene
chr6	48977202	48977300	99	*	100	*	10	11	0.909091	3	12	0.25	0.275	2	CG	-1	0.00229528	loss	Promoter	6	48977234	48978743	1510	1	243376	ENSMUST00000184852.2	0	ENSMUSG00000068536	Doxl2	diamine oxidase-like protein 2
chr6	50781502	50781600	99	*	100	*	10	22	0.454545	17	18	0.944444	2.07778	4	CG	1	0.0019279	gain	Intron (ENSMUST00000205217.2/319981, intron 2 of 4)	6	50776324	50815033	38710	1	319981	ENSMUST00000204275.1	5178	ENSMUSG00000107667	C530044C16Rik	RIKEN cDNA C530044C16 gene
chr6	51330702	51330800	99	*	100	*	26	32	0.8125	11	30	0.366667	0.451282	6	CG	-1	0.00114171	loss	Distal Intergenic	6	51379710	51392791	13082	1	625167	ENSMUST00000204678.1	-48910	ENSMUSG00000107660	Gm6559	predicted gene 6559
chr6	52203702	52203800	99	*	100	*	70	138	0.507246	132	182	0.725275	1.42983	16	CG	1	0.00043089	gain	Promoter	6	52201754	52204587	2834	2	15402	ENSMUST00000048794.6	787	ENSMUSG00000038253	Hoxa5	homeobox A5
chr6	54218502	54218600	99	*	100	*	20	45	0.444444	49	62	0.790323	1.77823	10	CG	1	0.000898154	gain	3' UTR	6	54264858	54300293	35436	1	69993	ENSMUST00000146114.7	-46258	ENSMUSG00000004633	Chn2	chimerin 2
chr6	61180202	61180300	99	*	100	*	183	249	0.73494	85	160	0.53125	0.722848	40	CG	-1	0.0002231	loss	Promoter	6	61173983	61180270	6288	2	100504262	ENSMUST00000180421.2	0	NA	A730020E08Rik	RIKEN cDNA A730020E08 gene
chr6	72130902	72131000	99	*	100	*	7	8	0.875	0	8	0	0	2	CG	-1	0.0012354	loss	Intron (ENSMUST00000069994.10/20454, intron 2 of 6)	6	72120213	72123197	2985	2	71265	ENSMUST00000205571.1	-7705	ENSMUSG00000108709	4933431G14Rik	RIKEN cDNA 4933431G14 gene
chr6	77768402	77768500	99	*	100	*	11	33	0.333333	22	30	0.733333	2.2	6	CG	1	0.00230662	gain	Intron (ENSMUST00000160894.7/12386, intron 3 of 19)	6	76881640	77979550	1097911	2	12386	ENSMUST00000159626.7	211050	ENSMUSG00000063063	Ctnna2	catenin (cadherin associated protein), alpha 2
chr6	84385902	84386000	99	*	100	*	2	38	0.0526316	15	40	0.375	7.125	8	CG	1	0.00142149	gain	Distal Intergenic	6	84412942	84423838	10897	2	100038556	ENSMUST00000203521.1	37838	ENSMUSG00000107797	Gm10445	predicted gene 10445
chr6	86364202	86364300	99	*	100	*	12	16	0.75	4	24	0.166667	0.222222	4	CG	-1	0.000899403	loss	Promoter	6	86365646	86370058	4413	1	66488	ENSMUST00000071492.8	-1346	ENSMUSG00000057497	Fam136a	family with sequence similarity 136, member A
chr6	88198502	88198600	99	*	100	*	39	60	0.65	23	67	0.343284	0.528129	14	CG	-1	0.00141621	loss	Promoter	6	88198334	88207030	8697	1	14461	ENSMUST00000015197.8	168	ENSMUSG00000015053	Gata2	GATA binding protein 2
chr6	88343602	88343700	99	*	100	*	4	16	0.25	25	32	0.78125	3.125	4	CG	1	0.00119145	gain	Intron (ENSMUST00000165242.3/65967, intron 4 of 6)	6	88297923	88439835	141913	2	65967	ENSMUST00000203886.1	96135	ENSMUSG00000033216	Eefsec	eukaryotic elongation factor, selenocysteine-tRNA-specific
chr6	88763502	88763600	99	*	100	*	11	17	0.647059	4	26	0.153846	0.237762	4	CG	-1	0.00182117	loss	Intron (ENSMUST00000113585.8/23945, intron 2 of 7)	6	88725077	88825874	100798	1	23945	ENSMUST00000203824.1	38425	ENSMUSG00000033174	Mgll	monoglyceride lipase
chr6	89239502	89239600	99	*	100	*	4	14	0.285714	11	12	0.916667	3.20833	2	CG	1	0.0020601	gain	Distal Intergenic	6	89211165	89216237	5073	2	330379	ENSMUST00000079186.2	-23265	NA	Gm839	predicted gene 839
chr6	92432402	92432500	99	*	100	*	18	26	0.692308	6	29	0.206897	0.298851	4	CG	-1	0.0010224	loss	Intron (ENSMUST00000113447.7/243548, intron 2 of 7)	6	92375384	92481392	106009	2	243548	ENSMUST00000113445.1	48892	ENSMUSG00000030020	Prickle2	prickle planar cell polarity protein 2
chr6	99780302	99780400	99	*	100	*	28	28	1	16	34	0.470588	0.470588	4	CG	-1	7.12505e-05	loss	Distal Intergenic	6	99722105	99726392	4288	2	50501	ENSMUST00000203738.1	-53910	ENSMUSG00000030069	Prok2	prokineticin 2
chr6	112945302	112945400	99	*	100	*	35	53	0.660377	48	50	0.96	1.45371	8	CG	1	0.000658141	gain	Promoter	6	112717974	112946754	228781	2	259302	ENSMUST00000113169.8	1354	ENSMUSG00000030257	Srgap3	SLIT-ROBO Rho GTPase activating protein 3
chr6	113624602	113624700	99	*	100	*	11	74	0.148649	39	92	0.423913	2.85178	8	CG	1	0.000658141	gain	Promoter	6	113624721	113629761	5041	1	22346	ENSMUST00000128770.7	-21	ENSMUSG00000033933	Vhl	von Hippel-Lindau tumor suppressor
chr6	114098902	114099000	99	*	100	*	14	36	0.388889	33	36	0.916667	2.35714	6	CG	1	4.25613e-05	gain	Distal Intergenic	6	114131241	114249952	118712	1	243616	ENSMUST00000032451.8	-32241	ENSMUSG00000030307	Slc6a11	solute carrier family 6 (neurotransmitter transporter, GABA), member 11
chr6	114322502	114322600	99	*	100	*	15	18	0.833333	10	32	0.3125	0.375	4	CG	-1	0.00121404	loss	Distal Intergenic	6	114313289	114315607	2319	1	232333	ENSMUST00000204540.1	9213	ENSMUSG00000030310	Slc6a1	solute carrier family 6 (neurotransmitter transporter, GABA), member 1
chr6	127443202	127443300	99	*	100	*	9	9	1	0	12	0	0	2	CG	-1	7.00735e-05	loss	Distal Intergenic	6	127446840	127494240	47401	1	101187	ENSMUST00000112191.7	-3540	ENSMUSG00000037997	Parp11	poly (ADP-ribose) polymerase family, member 11
chr6	128401302	128401400	99	*	100	*	12	14	0.857143	1	11	0.0909091	0.106061	2	CG	-1	0.000722422	loss	Promoter	6	128400293	128416427	16135	1	60345	ENSMUST00000204836.1	1009	ENSMUSG00000001520	Nrip2	nuclear receptor interacting protein 2
chr6	135223502	135223600	99	*	100	*	12	12	1	2	8	0.25	0.25	2	CG	-1	0.00111855	loss	Intron (ENSMUST00000111915.7/74525, intron 5 of 12)	6	135231601	135236238	4638	1	74525	ENSMUST00000151951.2	-8001	ENSMUSG00000030207	Fam234b	family with sequence similarity 234, member B
chr6	135545102	135545200	99	*	100	*	3	13	0.230769	9	9	1	4.33333	2	CG	1	0.00117757	gain	Distal Intergenic	6	135658913	135683391	24479	1	75024	ENSMUST00000205073.2	-113713	ENSMUSG00000107396	4930425L21Rik	RIKEN cDNA 4930425L21 gene
chr6	137006802	137006900	99	*	100	*	11	35	0.314286	23	31	0.741935	2.3607	6	CG	1	0.00137265	gain	Distal Intergenic	6	136959261	136963269	4009	1	78600	ENSMUST00000204382.1	47541	ENSMUSG00000064330	Pde6h	phosphodiesterase 6H, cGMP-specific, cone, gamma
chr6	139548202	139548300	99	*	100	*	2	16	0.125	11	16	0.6875	5.5	2	CG	1	0.00208565	gain	Distal Intergenic	6	139587221	139622487	35267	1	18705	ENSMUST00000188066.1	-38921	ENSMUSG00000030228	Pik3c2g	phosphatidylinositol-4-phosphate 3-kinase catalytic subunit type 2 gamma
chr6	141177902	141178000	99	*	100	*	9	11	0.818182	3	19	0.157895	0.192982	2	CG	-1	0.00118362	loss	Distal Intergenic	6	141249269	141507448	258180	1	54611	ENSMUST00000043259.9	-71269	ENSMUSG00000041741	Pde3a	phosphodiesterase 3A, cGMP inhibited
chr6	143035602	143035700	99	*	100	*	9	9	1	2	9	0.222222	0.222222	2	CG	-1	0.00158356	loss	Intron (ENSMUST00000087485.6/74741, intron 15 of 24)	6	143046844	143050188	3345	2	74741	ENSMUST00000204233.1	14488	ENSMUSG00000030279	C2cd5	C2 calcium-dependent domain containing 5
chr6	144781702	144781800	99	*	100	*	17	116	0.146552	33	75	0.44	3.00235	16	CG	1	8.96484e-05	gain	Promoter	6	144104452	144781919	677468	2	20678	ENSMUST00000149451.7	119	ENSMUSG00000041540	Sox5	SRY (sex determining region Y)-box 5
chr6	148468002	148468100	99	*	100	*	1	14	0.0714286	10	14	0.714286	10	2	CG	1	0.00134617	gain	Distal Intergenic	6	148232430	148444389	211960	2	387314	ENSMUST00000100772.9	-23613	ENSMUSG00000030306	Tmtc1	transmembrane and tetratricopeptide repeat containing 1
chr7	16145102	16145200	99	*	100	*	87	104	0.836538	62	99	0.626263	0.748636	18	CG	-1	0.001583	loss	Exon (ENSMUST00000211649.1/110891, exon 4 of 10)	7	16130348	16160513	30166	1	110891	ENSMUST00000168693.2	14754	ENSMUSG00000030376	Slc8a2	solute carrier family 8 (sodium/calcium exchanger), member 2
chr7	18016402	18016500	99	*	100	*	17	21	0.809524	8	33	0.242424	0.299465	4	CG	-1	0.000357172	loss	Intron (ENSMUST00000108488.6/69785, intron 3 of 3)	7	18009889	18019221	9333	1	69785	ENSMUST00000108488.6	6513	ENSMUSG00000057195	Ceacam13	carcinoembryonic antigen-related cell adhesion molecule 13
chr7	19151202	19151300	99	*	100	*	9	9	1	2	8	0.25	0.25	2	CG	-1	0.00210982	loss	Promoter	7	19149722	19153542	3821	1	107686	ENSMUST00000049294.3	1480	ENSMUSG00000040824	Snrpd2	small nuclear ribonucleoprotein D2
chr7	25251602	25251700	99	*	100	*	3	63	0.047619	24	73	0.328767	6.90411	11	CG	1	0.000331209	gain	Promoter	7	25242561	25250761	8201	2	13875	ENSMUST00000045847.14	-841	ENSMUSG00000040857	Erf	Ets2 repressor factor
chr7	27374202	27374300	99	*	100	*	17	24	0.708333	34	34	1	1.41176	4	CG	1	0.00167549	gain	Exon (ENSMUST00000108362.7/80297, exon 4 of 18)	7	27352649	27357419	4771	2	192192	ENSMUST00000126587.1	-16783	ENSMUSG00000089832	Shkbp1	Sh3kbp1 binding protein 1
chr7	29248002	29248100	99	*	100	*	33	42	0.785714	17	47	0.361702	0.460348	10	CG	-1	0.000406245	loss	Promoter	7	29247572	29248338	767	2	72275	ENSMUST00000151339.1	238	ENSMUSG00000030587	2200002D01Rik	RIKEN cDNA 2200002D01 gene
chr7	29248202	29248300	99	*	100	*	24	30	0.8	6	24	0.25	0.3125	6	CG	-1	0.000390922	loss	Promoter	7	29247572	29248338	767	2	72275	ENSMUST00000151339.1	38	ENSMUSG00000030587	2200002D01Rik	RIKEN cDNA 2200002D01 gene
chr7	45273202	45273300	99	*	100	*	6	18	0.333333	17	18	0.944444	2.83333	4	CG	1	0.000704102	gain	3' UTR	7	45277513	45288994	11482	1	76713	ENSMUST00000210861.1	-4213	ENSMUSG00000070568	Slc6a21	solute carrier family 6 member 21
chr7	46677102	46677200	99	*	100	*	5	16	0.3125	26	30	0.866667	2.77333	4	CG	1	0.000702402	gain	Distal Intergenic	7	46644641	46672537	27897	2	21990	ENSMUST00000049298.14	-4565	ENSMUSG00000040046	Tph1	tryptophan hydroxylase 1
chr7	62463702	62463800	99	*	100	*	56	107	0.523364	40	147	0.272109	0.519922	24	CG	-1	0.000354517	loss	Promoter	7	62461871	62464510	2640	2	27412	ENSMUST00000094339.2	710	ENSMUSG00000070526	Peg12	paternally expressed 12
chr7	64772502	64772600	99	*	100	*	0	17	0	10	17	0.588235	#DIV/0!	2	CG	1	0.00077353	gain	Promoter	7	64756113	64773652	17540	2	70638	ENSMUST00000133883.1	1052	ENSMUSG00000030518	Fam189a1	family with sequence similarity 189, member A1
chr7	67773102	67773200	99	*	100	*	25	30	0.833333	10	30	0.333333	0.4	4	CG	-1	0.000511758	loss	Distal Intergenic	7	67730168	67759742	29575	2	233335	ENSMUST00000051389.9	-13360	ENSMUSG00000030554	Synm	synemin, intermediate filament protein
chr7	80901702	80901800	99	*	100	*	37	51	0.72549	54	57	0.947368	1.30583	10	CG	1	0.00237743	gain	Promoter	7	80890723	80901269	10547	2	71968	ENSMUST00000026816.14	-433	ENSMUSG00000025722	Wdr73	WD repeat domain 73
chr7	97331902	97332000	99	*	100	*	18	58	0.310345	4	64	0.0625	0.201389	12	CG	-1	0.00118362	loss	Promoter	7	97309380	97332020	22641	2	244144	ENSMUST00000139582.8	20	ENSMUSG00000035713	Usp35	ubiquitin specific peptidase 35
chr7	97400202	97400300	99	*	100	*	27	78	0.346154	57	92	0.619565	1.78986	18	CG	1	0.00118362	gain	Promoter	7	97400103	97407080	6978	1	68197	ENSMUST00000149122.1	99	ENSMUSG00000030647	Ndufc2	NADH:ubiquinone oxidoreductase subunit C2
chr7	101525202	101525300	99	*	100	*	18	24	0.75	13	47	0.276596	0.368794	6	CG	-1	0.000722443	loss	Distal Intergenic	7	101501617	101502459	843	1	207728	ENSMUST00000209315.1	23585	ENSMUSG00000030653	Pde2a	phosphodiesterase 2A, cGMP-stimulated
chr7	109083202	109083300	99	*	100	*	72	90	0.8	79	132	0.598485	0.748106	18	CG	-1	0.00237743	loss	Promoter	7	109080744	109083305	2562	2	320360	ENSMUST00000129629.1	5	ENSMUSG00000048330	Ric3	RIC3 acetylcholine receptor chaperone
chr7	114715202	114715300	99	*	100	*	0	8	0	10	14	0.714286	#DIV/0!	2	CG	1	0.00208636	gain	Distal Intergenic	7	114718643	114723365	4723	1	116903	ENSMUST00000032902.10	-3343	ENSMUSG00000030666	Calcb	calcitonin-related polypeptide, beta
chr7	117061802	117061900	99	*	100	*	15	25	0.6	29	30	0.966667	1.61111	4	CG	1	0.00158356	gain	Distal Intergenic	7	117380979	117635185	254207	1	233781	ENSMUST00000160035.7	-319079	ENSMUSG00000030657	Xylt1	xylosyltransferase 1
chr7	117178402	117178500	99	*	100	*	5	16	0.3125	14	16	0.875	2.8	4	CG	1	0.00208565	gain	Distal Intergenic	7	117380979	117635185	254207	1	233781	ENSMUST00000160035.7	-202479	ENSMUSG00000030657	Xylt1	xylosyltransferase 1
chr7	117369102	117369200	99	*	100	*	4	12	0.333333	19	21	0.904762	2.71429	3	CG	1	0.00145205	gain	Distal Intergenic	7	117380979	117635185	254207	1	233781	ENSMUST00000160035.7	-11779	ENSMUSG00000030657	Xylt1	xylosyltransferase 1
chr7	118424802	118424900	99	*	100	*	4	29	0.137931	16	27	0.592593	4.2963	6	CG	1	0.00119145	gain	Intron (ENSMUST00000081574.7/110058, intron 5 of 7)	7	118380718	118442514	61797	2	110058	ENSMUST00000203465.1	17614	ENSMUSG00000058420	Syt17	synaptotagmin XVII
chr7	122846702	122846800	99	*	100	*	9	16	0.5625	1	20	0.05	0.0888889	4	CG	-1	0.00152034	loss	Distal Intergenic	7	122965686	122976008	10323	1	19647	ENSMUST00000148880.1	-118886	ENSMUSG00000030779	Rbbp6	retinoblastoma binding protein 6, ubiquitin ligase
chr7	128224702	128224800	99	*	100	*	5	18	0.277778	0	44	0	0	4	CG	-1	0.000980378	loss	Distal Intergenic	7	128237357	128245100	7744	1	233912	ENSMUST00000044660.5	-12557	ENSMUSG00000042178	Armc5	armadillo repeat containing 5
chr7	135886402	135886500	99	*	100	*	10	10	1	5	14	0.357143	0.357143	2	CG	-1	0.00218263	loss	Distal Intergenic	7	135689784	135716361	26578	2	17345	ENSMUST00000033310.8	-170041	ENSMUSG00000031004	Mki67	antigen identified by monoclonal antibody Ki 67
chr7	138748102	138748200	99	*	100	*	2	8	0.25	9	9	1	4	2	CG	1	0.00210982	gain	Distal Intergenic	7	138846079	138871702	25624	1	52432	ENSMUST00000128157.1	-97879	ENSMUSG00000041769	Ppp2r2d	protein phosphatase 2, regulatory subunit B, delta
chr7	140938002	140938100	99	*	100	*	7	9	0.777778	0	11	0	0	2	CG	-1	0.00101994	loss	Distal Intergenic	7	140941391	140947656	6266	1	212974	ENSMUST00000164337.7	-3291	ENSMUSG00000062031	Pgghg	protein glucosylgalactosylhydroxylysine glucosidase
chr7	142322902	142323000	99	*	100	*	10	26	0.384615	1	36	0.0277778	0.0722222	4	CG	-1	0.00101851	loss	Downstream (2-3kb)	7	142325837	142338022	12186	2	320802	ENSMUST00000131791.1	15022	ENSMUSG00000045777	Ifitm10	interferon induced transmembrane protein 10
chr8	6965602	6965700	99	*	100	*	4	16	0.25	15	16	0.9375	3.75	4	CG	1	0.000480906	gain	Distal Intergenic	8	8620597	8639363	18767	2	13642	ENSMUST00000152698.1	1673663	ENSMUSG00000001300	Efnb2	ephrin B2
chr8	10868102	10868200	99	*	100	*	6	17	0.352941	0	28	0	0	2	CG	-1	0.0016116	loss	Downstream (2-3kb)	8	10871509	10882435	10927	2	320014	ENSMUST00000208358.1	14235	ENSMUSG00000109473	B930025P03Rik	RIKEN cDNA B930025P03 gene
chr8	11734902	11735000	99	*	100	*	2	9	0.222222	12	13	0.923077	4.15385	2	CG	1	0.00166894	gain	Intron (ENSMUST00000210104.1/54126, intron 2 of 4)	8	11728177	11823061	94885	1	54126	ENSMUST00000033908.13	6725	ENSMUSG00000031511	Arhgef7	Rho guanine nucleotide exchange factor (GEF7)
chr8	12126602	12126900	299	*	300	*	20	56	0.357143	49	69	0.710145	1.98841	14	CG	1	0.000497822	gain	Distal Intergenic	8	12385771	12436729	50959	1	434280	ENSMUST00000080795.8	-258871	ENSMUSG00000047935	Sox1ot	Sox1 overlapping transcript
chr8	12694002	12694100	99	*	100	*	15	30	0.5	3	33	0.0909091	0.181818	4	CG	-1	0.00111497	loss	Distal Intergenic	8	12614277	12672248	57972	2	259279	ENSMUST00000000776.14	-21754	ENSMUSG00000000759	Tubgcp3	tubulin, gamma complex associated protein 3
chr8	12896302	12896400	99	*	100	*	8	18	0.444444	1	32	0.03125	0.0703125	4	CG	-1	0.000974437	loss	Intron (ENSMUST00000095456.9/17207, intron 2 of 29)	8	12915256	13020905	105650	1	17207	ENSMUST00000173099.7	-18856	ENSMUSG00000031442	Mcf2l	mcf.2 transforming sequence-like
chr8	13746602	13746700	99	*	100	*	25	27	0.925926	20	36	0.555556	0.6	6	CG	-1	0.00214191	loss	Exon (ENSMUST00000210184.1/ENSMUST00000210184.1, exon 1 of 1)	8	13757676	13766497	8822	1	69957	ENSMUST00000130173.8	-10976	ENSMUSG00000038416	Cdc16	CDC16 cell division cycle 16
chr8	14879502	14879600	99	*	100	*	21	22	0.954545	16	28	0.571429	0.598639	4	CG	-1	0.00281436	loss	Distal Intergenic	8	14881335	14894716	13382	1	26889	ENSMUST00000132001.1	-1735	ENSMUSG00000026317	Cln8	ceroid-lipofuscinosis, neuronal 8
chr8	15109002	15109100	99	*	100	*	18	42	0.428571	5	42	0.119048	0.277778	6	CG	-1	0.00230384	loss	Intron (ENSMUST00000033842.3/17930, intron 20 of 36)	8	15106025	15108840	2816	1	17930	ENSMUST00000135393.1	2977	ENSMUSG00000031461	Myom2	myomesin 2
chr8	15735402	15735500	99	*	100	*	19	36	0.527778	3	34	0.0882353	0.167183	4	CG	-1	0.000480906	loss	Distal Intergenic	8	15892545	15984812	92268	2	94109	ENSMUST00000125551.1	249312	ENSMUSG00000060924	Csmd1	CUB and Sushi multiple domains 1
chr8	16157102	16157200	99	*	100	*	7	24	0.291667	19	25	0.76	2.60571	6	CG	1	0.00194446	gain	Exon (ENSMUST00000082104.6/94109, exon 25 of 70)	8	16168757	16168838	82	2	100526464	ENSMUST00000175401.1	11638	ENSMUSG00000093142	Mir3106	microRNA 3106
chr8	18547402	18547500	99	*	100	*	7	9	0.777778	0	8	0	0	2	CG	-1	0.00205098	loss	Distal Intergenic	8	18595131	18803189	208059	1	244329	ENSMUST00000039412.14	-47631	ENSMUSG00000039842	Mcph1	microcephaly, primary autosomal recessive 1
chr8	18950802	18950900	99	*	100	*	94	123	0.764228	61	117	0.521368	0.682215	18	CG	-1	0.000509945	loss	Promoter	8	18932729	18950871	18143	2	319581	ENSMUST00000144987.7	0	ENSMUSG00000039814	Xkr5	X-linked Kx blood group related 5
chr8	24595602	24595700	99	*	100	*	16	16	1	13	24	0.541667	0.541667	4	CG	-1	0.00230384	loss	Promoter	8	24584136	24595666	11531	2	15930	ENSMUST00000110667.7	0	ENSMUSG00000031551	Ido1	indoleamine 2,3-dioxygenase 1
chr8	25201202	25201300	99	*	100	*	99	222	0.445946	36	156	0.230769	0.517483	28	CG	-1	0.000185564	loss	Promoter	8	25182761	25201408	18648	2	320165	ENSMUST00000211584.1	108	ENSMUSG00000065954	Tacc1	transforming, acidic coiled-coil containing protein 1
chr8	27256502	27256600	99	*	100	*	4	11	0.363636	15	16	0.9375	2.57812	2	CG	1	0.00218263	gain	Distal Intergenic	8	27260329	27276674	16346	1	13685	ENSMUST00000033880.6	-3729	ENSMUSG00000031490	Eif4ebp1	eukaryotic translation initiation factor 4E binding protein 1
chr8	28428002	28428100	99	*	100	*	12	26	0.461538	2	32	0.0625	0.135417	4	CG	-1	0.00122432	loss	Distal Intergenic	8	28083330	28084920	1591	2	666422	ENSMUST00000209921.1	-343082	ENSMUSG00000110372	Gm8096	3-phosphoglycerate dehydrogenase pseudogene
chr8	41966702	41966800	99	*	100	*	16	16	1	13	24	0.541667	0.541667	2	CG	-1	0.00230384	loss	Intron (ENSMUST00000188324.1/69966, intron 3 of 5)	8	41827267	42046202	218936	1	69966	ENSMUST00000188324.1	139435	ENSMUSG00000102046	2810404M03Rik	RIKEN cDNA 2810404M03 gene
chr8	49307702	49307800	99	*	100	*	0	13	0	7	13	0.538462	#DIV/0!	2	CG	1	0.00265076	gain	Distal Intergenic	8	48646261	48843951	197691	2	23965	ENSMUST00000211812.1	-463751	ENSMUSG00000031561	Tenm3	teneurin transmembrane protein 3
chr8	53922402	53922500	99	*	100	*	5	11	0.454545	18	19	0.947368	2.08421	2	CG	1	0.00278149	gain	Distal Intergenic	8	54077606	54187096	109491	1	22341	ENSMUST00000033919.5	-155106	ENSMUSG00000031520	Vegfc	vascular endothelial growth factor C
chr8	55116402	55116500	99	*	100	*	39	69	0.565217	17	60	0.283333	0.501282	6	CG	-1	0.00214191	loss	Distal Intergenic	8	54954843	55060871	106029	1	234267	ENSMUST00000033915.8	161559	ENSMUSG00000031517	Gpm6a	glycoprotein m6a
chr8	63628902	63629000	99	*	100	*	41	50	0.82	18	40	0.45	0.54878	10	CG	-1	0.000936548	loss	Distal Intergenic	8	63924694	63952170	27477	2	244495	ENSMUST00000179944.1	323170	ENSMUSG00000094443	Sgo2b	shugoshin 2B
chr8	68274202	68274300	99	*	100	*	7	9	0.777778	1	15	0.0666667	0.0857143	2	CG	-1	0.00113904	loss	Distal Intergenic	8	68276567	68347694	71128	1	72281	ENSMUST00000066594.3	-2267	ENSMUSG00000053886	Sh2d4a	SH2 domain containing 4A
chr8	70362402	70362500	99	*	100	*	7	8	0.875	2	15	0.133333	0.152381	2	CG	-1	0.0013698	loss	Distal Intergenic	8	70331525	70353278	21754	2	19704	ENSMUST00000075666.7	-9124	ENSMUSG00000058301	Upf1	UPF1 regulator of nonsense transcripts homolog (yeast)
chr8	71367702	71367800	99	*	100	*	21	42	0.5	7	57	0.122807	0.245614	10	CG	-1	0.000320744	loss	Promoter	8	71367780	71369732	1953	1	67023	ENSMUST00000140236.1	0	ENSMUSG00000002395	Use1	unconventional SNARE in the ER 1 homolog (S. cerevisiae)
chr8	71485602	71485700	99	*	100	*	34	80	0.425	4	65	0.0615385	0.144796	16	CG	-1	1.80609e-05	loss	Promoter	8	71476019	71485963	9945	2	382014	ENSMUST00000093450.5	263	ENSMUSG00000034863	Ano8	anoctamin 8
chr8	71668402	71668500	99	*	100	*	32	85	0.376471	101	130	0.776923	2.0637	12	CG	1	1.91806e-07	gain	Promoter	8	71660346	71668082	7737	2	382018	ENSMUST00000175780.1	-320	ENSMUSG00000034799	Unc13a	unc-13 homolog A
chr8	74209802	74209900	99	*	100	*	1	9	0.111111	8	9	0.888889	8	2	CG	1	0.00189105	gain	Distal Intergenic	8	74873173	74893506	20334	1	71597	ENSMUST00000034034.9	-663273	ENSMUSG00000031621	Isx	intestine specific homeobox
chr8	77659202	77659300	99	*	100	*	3	16	0.1875	16	18	0.888889	4.74074	4	CG	1	0.000324276	gain	Exon (ENSMUST00000153937.1/ENSMUST00000153937.1, exon 1 of 8)	8	77624172	77628957	4786	1	67357	ENSMUST00000134397.1	35030	ENSMUSG00000086781	1700092C02Rik	RIKEN cDNA 1700092C02 gene
chr8	78318402	78318500	99	*	100	*	9	18	0.5	2	32	0.0625	0.125	4	CG	-1	0.00111955	loss	Intron (ENSMUST00000049395.14/73301, intron 10 of 13)	8	78251491	78276829	25339	1	73301	ENSMUST00000143157.1	66911	ENSMUSG00000037101	Ttc29	tetratricopeptide repeat domain 29
chr8	79494702	79494800	99	*	100	*	1	12	0.0833333	12	16	0.75	9	2	CG	1	0.0013021	gain	Intron (ENSMUST00000211703.1/ENSMUST00000211703.1, intron 1 of 1)	8	79355356	79399518	44163	2	17125	ENSMUST00000066081.3	-95184	ENSMUSG00000031681	Smad1	SMAD family member 1
chr8	80604002	80604100	99	*	100	*	6	18	0.333333	15	16	0.9375	2.8125	4	CG	1	0.00103141	gain	Distal Intergenic	8	80611080	80695356	84277	1	333315	ENSMUST00000039695.6	-6980	ENSMUSG00000042353	Frem3	Fras1 related extracellular matrix protein 3
chr8	83934302	83934400	99	*	100	*	13	15	0.866667	2	15	0.133333	0.153846	2	CG	-1	0.000414804	loss	Promoter	8	83934577	83937496	2920	1	330814	ENSMUST00000150674.1	-177	ENSMUSG00000013033	Adgrl1	adhesion G protein-coupled receptor L1
chr8	84989402	84989500	99	*	100	*	6	50	0.12	18	44	0.409091	3.40909	8	CG	1	0.00218263	gain	Promoter	8	84990603	85003343	12741	1	170833	ENSMUST00000209764.1	-1103	ENSMUSG00000052566	Hook2	hook microtubule tethering protein 2
chr8	86193802	86193900	99	*	100	*	6	10	0.6	20	20	1	1.66667	2	CG	1	0.00299017	gain	Distal Intergenic	8	86035646	86060641	24996	1	102093	ENSMUST00000162305.1	158156	ENSMUSG00000036879	Phkb	phosphorylase kinase beta
chr8	86624202	86624300	99	*	100	*	3	62	0.0483871	23	81	0.283951	5.86831	12	CG	1	0.00103141	gain	Promoter	8	86624105	86716631	92527	1	66887	ENSMUST00000122188.7	97	ENSMUSG00000047866	Lonp2	lon peptidase 2, peroxisomal
chr8	87741102	87741200	99	*	100	*	9	22	0.409091	4	46	0.0869565	0.21256	4	CG	-1	0.00237743	loss	Intron (ENSMUST00000165770.8/94187, intron 3 of 5)	8	87783147	87803823	20677	2	94187	ENSMUST00000174249.1	62623	ENSMUSG00000045333	Zfp423	zinc finger protein 423
chr8	87791402	87791500	99	*	100	*	8	9	0.888889	2	11	0.181818	0.204545	2	CG	-1	0.00240678	loss	Intron (ENSMUST00000165770.8/94187, intron 1 of 5)	8	87783147	87803823	20677	2	94187	ENSMUST00000174249.1	12323	ENSMUSG00000045333	Zfp423	zinc finger protein 423
chr8	88544702	88544800	99	*	100	*	16	16	1	5	10	0.5	0.5	2	CG	-1	0.00240678	loss	Intron (ENSMUST00000034086.12/93960, intron 3 of 9)	8	88527653	88594884	67232	1	93960	ENSMUST00000169179.2	17049	ENSMUSG00000031661	Nkd1	naked cuticle 1
chr8	91733502	91733600	99	*	100	*	29	39	0.74359	22	66	0.333333	0.448276	6	CG	-1	0.00036511	loss	Distal Intergenic	8	91798525	91801915	3391	2	16373	ENSMUST00000093312.5	68315	ENSMUSG00000031734	Irx3	Iroquois related homeobox 3
chr8	92225802	92225900	99	*	100	*	5	18	0.277778	20	25	0.8	2.88	2	CG	1	0.00146866	gain	Distal Intergenic	8	92326033	92346870	20838	2	71296	ENSMUST00000178064.8	120970	ENSMUSG00000031736	Crnde	colorectal neoplasia differentially expressed (non-protein coding)
chr8	93397702	93397800	99	*	100	*	42	50	0.84	21	39	0.538462	0.641026	6	CG	-1	0.00259762	loss	Intron (ENSMUST00000212027.1/ENSMUST00000212027.1, intron 1 of 1)	8	93351843	93379725	27883	2	75704	ENSMUST00000145041.3	-17977	ENSMUSG00000074156	Ces1h	carboxylesterase 1H
chr8	93411402	93411500	99	*	100	*	7	24	0.291667	0	28	0	0	4	CG	-1	0.00279263	loss	Intron (ENSMUST00000212027.1/ENSMUST00000212027.1, intron 1 of 1)	8	93351843	93379725	27883	2	75704	ENSMUST00000145041.3	-31677	ENSMUSG00000074156	Ces1h	carboxylesterase 1H
chr8	94500102	94500200	99	*	100	*	8	23	0.347826	0	28	0	0	4	CG	-1	0.00154797	loss	Intron (ENSMUST00000211816.1/434341, intron 26 of 52)	8	94505046	94505105	60	1	102466800	ENSMUST00000184542.1	-4846	ENSMUSG00000098511	Mir7072	microRNA 7072
chr8	95072902	95073000	99	*	100	*	2	27	0.0740741	20	33	0.606061	8.18182	6	CG	1	0.00020946	gain	Promoter	8	95074079	95076457	2379	1	330830	ENSMUST00000212980.1	-1079	ENSMUSG00000031786	Drc7	dynein regulatory complex subunit 7
chr8	103782002	103782100	99	*	100	*	13	15	0.866667	3	11	0.272727	0.314685	2	CG	-1	0.00278149	loss	Distal Intergenic	8	103603799	103680384	76586	1	71058	ENSMUST00000211119.1	178203	ENSMUSG00000110336	4933400L20Rik	RIKEN cDNA 4933400L20 gene
chr8	105329802	105329900	99	*	100	*	46	59	0.779661	37	37	1	1.28261	6	CG	1	0.00279263	gain	Exon (ENSMUST00000132777.7/234686, exon 18 of 20)	8	105330940	105331566	627	2	234686	ENSMUST00000134837.1	1666	ENSMUSG00000014778	Fhod1	formin homology 2 domain containing 1
chr8	105606802	105606900	99	*	100	*	4	50	0.08	22	68	0.323529	4.04412	10	CG	1	0.00240161	gain	Intron (ENSMUST00000043531.9/75687, intron 1 of 21)	8	105605255	105622219	16965	1	75687	ENSMUST00000043531.9	1547	ENSMUSG00000038604	Ripor1	RHO family interacting cell polarization regulator 1
chr8	105893502	105893600	99	*	100	*	1	10	0.1	11	13	0.846154	8.46154	2	CG	1	0.00118362	gain	Promoter	8	105893567	105895023	1457	1	234700	ENSMUST00000060167.5	0	ENSMUSG00000044287	Nrn1l	neuritin 1-like
chr8	107741902	107742000	99	*	100	*	16	42	0.380952	6	54	0.111111	0.291667	4	CG	-1	0.00251967	loss	Distal Intergenic	8	107580381	107588464	8084	2	17463	ENSMUST00000044106.5	-153438	ENSMUSG00000039067	Psmd7	proteasome (prosome, macropain) 26S subunit, non-ATPase, 7
chr8	108116202	108116300	99	*	100	*	13	43	0.302326	42	62	0.677419	2.24069	8	CG	1	0.000738117	gain	Intron (ENSMUST00000220518.1/11906, intron 1 of 15)	8	107942644	108961630	1018987	1	11906	ENSMUST00000220518.1	173558	ENSMUSG00000038872	Zfhx3	zinc finger homeobox 3
chr8	109338002	109338100	99	*	100	*	8	16	0.5	29	32	0.90625	1.8125	4	CG	1	0.00238902	gain	Downstream (2-3kb)	8	109340691	109340864	174	2	384864	ENSMUST00000211890.1	2764	NA	Gm1943	WD repeat domain 70 pseudogene
chr8	110090802	110090900	99	*	100	*	15	16	0.9375	2	8	0.25	0.266667	2	CG	-1	0.00132897	loss	3' UTR	8	110101207	110111961	10755	1	102638837	ENSMUST00000213641.1	-10307	ENSMUSG00000095941	Tle7	TLE family member 7
chr8	111424302	111424400	99	*	100	*	23	33	0.69697	32	32	1	1.43478	6	CG	1	0.00158356	gain	Distal Intergenic	8	111345141	111393824	48684	2	338521	ENSMUST00000038475.8	-30478	ENSMUSG00000033579	Fa2h	fatty acid 2-hydroxylase
chr8	111933902	111934000	99	*	100	*	8	17	0.470588	1	21	0.047619	0.10119	4	CG	-1	0.00292582	loss	Promoter	8	111912011	111933881	21871	2	234740	ENSMUST00000034429.8	-21	ENSMUSG00000031951	Tmem231	transmembrane protein 231
chr8	113865602	113865700	99	*	100	*	24	34	0.705882	18	52	0.346154	0.490385	4	CG	-1	0.00199906	loss	Distal Intergenic	8	113764525	113848738	84214	2	208936	ENSMUST00000213061.1	-16864	ENSMUSG00000053399	Adamts18	a disintegrin-like and metallopeptidase (reprolysin type) with thrombospondin type 1 motif, 18
chr8	116353702	116353800	99	*	100	*	3	18	0.166667	20	22	0.909091	5.45455	4	CG	1	3.93133e-05	gain	Distal Intergenic	8	116504974	116515915	10942	1	75465	ENSMUST00000213007.1	-151174	ENSMUSG00000034467	Dynlrb2	dynein light chain roadblock-type 2
chr8	116993302	116993400	99	*	100	*	73	123	0.593496	99	256	0.386719	0.651595	28	CG	-1	0.000738117	loss	Promoter	8	116981810	116993537	11728	2	68133	ENSMUST00000040484.5	137	ENSMUSG00000034424	Gcsh	glycine cleavage system protein H (aminomethyl carrier)
chr8	117532602	117532700	99	*	100	*	61	70	0.871429	24	54	0.444444	0.510018	12	CG	-1	1.10547e-05	loss	Intron (ENSMUST00000081232.8/234779, intron 2 of 32)	8	117498291	117635142	136852	1	234779	ENSMUST00000081232.8	34311	ENSMUSG00000034330	Plcg2	phospholipase C, gamma 2
chr8	117776802	117776900	99	*	100	*	13	24	0.541667	27	29	0.931034	1.71883	6	CG	1	0.00194446	gain	Distal Intergenic	8	117793974	117801927	7954	2	68533	ENSMUST00000211818.1	25027	ENSMUSG00000031843	Mphosph6	M phase phosphoprotein 6
chr8	119394902	119395000	99	*	100	*	22	90	0.244444	55	117	0.470085	1.92308	20	CG	1	0.00178235	gain	Promoter	8	119394898	119411087	16190	1	56690	ENSMUST00000145121.1	4	ENSMUSG00000074064	Mlycd	malonyl-CoA decarboxylase
chr8	121070802	121070900	99	*	100	*	10	16	0.625	22	22	1	1.6	2	CG	1	0.00247279	gain	Intron (ENSMUST00000127664.1/108148, intron 1 of 15)	8	121058803	121060413	1611	2	68790	ENSMUST00000181231.1	-10389	ENSMUSG00000097336	Fendrr	Foxf1 adjacent non-coding developmental regulatory RNA
chr8	121518902	121519000	99	*	100	*	18	20	0.9	9	20	0.45	0.5	4	CG	-1	0.00299017	loss	Intron (ENSMUST00000127664.1/108148, intron 1 of 15)	8	121530828	121541869	11042	2	76405	ENSMUST00000182739.7	22869	ENSMUSG00000031809	1700018B08Rik	RIKEN cDNA 1700018B08 gene
chr8	121829102	121829200	99	*	100	*	2	33	0.0606061	13	36	0.361111	5.95833	8	CG	1	0.00310427	gain	Promoter	8	121796547	121829480	32934	2	234825	ENSMUST00000174192.1	280	ENSMUSG00000040263	Klhdc4	kelch domain containing 4
chr8	122085202	122085300	99	*	100	*	3	18	0.166667	21	27	0.777778	4.66667	3	CG	1	0.000406245	gain	Intron (ENSMUST00000127664.1/108148, intron 1 of 15)	8	122000847	122007140	6294	1	53325	ENSMUST00000173201.1	84355	ENSMUSG00000025316	Banp	BTG3 associated nuclear protein
chr8	122205602	122205700	99	*	100	*	41	46	0.891304	33	60	0.55	0.617073	4	CG	-1	0.000733967	loss	Intron (ENSMUST00000127664.1/108148, intron 1 of 15)	8	122258620	122272650	14031	1	195209	ENSMUST00000187142.2	-52920	ENSMUSG00000043903	Zfp469	zinc finger protein 469
chr8	122752202	122752300	99	*	100	*	48	126	0.380952	15	127	0.11811	0.310039	16	CG	-1	2.80405e-05	loss	Exon (ENSMUST00000212444.1/ENSMUST00000212444.1, exon 1 of 3)	8	122761010	122762761	1752	2	382036	ENSMUST00000212247.1	10461	ENSMUSG00000110682	A530010L16Rik	RIKEN cDNA A530010L16 gene
chr8	123775502	123775600	99	*	100	*	31	33	0.939394	28	44	0.636364	0.677419	6	CG	-1	0.00256479	loss	Intron (ENSMUST00000127664.1/108148, intron 1 of 15)	8	123805985	123835287	29303	1	19341	ENSMUST00000118535.7	-30385	ENSMUSG00000019478	Rab4a	RAB4A, member RAS oncogene family
chr9	15007702	15007800	99	*	100	*	58	60	0.966667	41	56	0.732143	0.757389	8	CG	-1	0.00115985	loss	3' UTR	9	15007918	15010508	2591	2	55991	ENSMUST00000166933.1	2708	ENSMUSG00000031934	Panx1	pannexin 1
chr9	20878302	20878400	99	*	100	*	77	143	0.538462	51	163	0.312883	0.581069	32	CG	-1	0.000440395	loss	Promoter	9	20873808	20879727	5920	2	70726	ENSMUST00000043726.7	1327	ENSMUSG00000038742	Angptl6	angiopoietin-like 6
chr9	40022702	40022800	99	*	100	*	12	13	0.923077	3	12	0.25	0.270833	2	CG	-1	0.00145205	loss	Promoter	9	40022352	40023348	997	1	258283	ENSMUST00000059859.4	350	ENSMUSG00000046678	Olfr981	olfactory receptor 981
chr9	40612502	40612600	99	*	100	*	17	20	0.85	10	44	0.227273	0.26738	4	CG	-1	4.66979e-05	loss	Intron (ENSMUST00000216936.1/ENSMUST00000216936.1, intron 2 of 3)	9	40685962	40761060	75099	1	71566	ENSMUST00000139577.1	-73362	ENSMUSG00000032024	Clmp	CXADR-like membrane protein
chr9	43135102	43135200	99	*	100	*	0	9	0	8	9	0.888889	#DIV/0!	2	CG	1	0.000733967	gain	Intron (ENSMUST00000176636.4/18988, intron 9 of 12)	9	43124242	43143204	18963	2	18988	ENSMUST00000213862.1	8004	ENSMUSG00000032015	Pou2f3	POU domain, class 2, transcription factor 3
chr9	44050902	44051000	99	*	100	*	4	11	0.363636	11	11	1	2.75	2	CG	1	0.00220192	gain	Distal Intergenic	9	44045944	44046928	985	1	21838	ENSMUST00000214627.1	4958	ENSMUSG00000032011	Thy1	thymus cell antigen 1, theta
chr9	45257002	45257100	99	*	100	*	11	11	1	3	12	0.25	0.25	2	CG	-1	0.000912168	loss	Intron (ENSMUST00000034594.15/16154, intron 6 of 6)	9	45266643	45266707	65	2	102466803	ENSMUST00000183683.1	9607	ENSMUSG00000098361	Mir7086	microRNA 7086
chr9	46447602	46447700	99	*	100	*	0	30	0	10	33	0.30303	#DIV/0!	6	CG	1	0.00193575	gain	Distal Intergenic	9	46303361	46319986	16626	2	74361	ENSMUST00000159565.7	-127616	ENSMUSG00000056617	4931429L15Rik	RIKEN cDNA 4931429L15 gene
chr9	50679302	50679400	99	*	100	*	8	22	0.363636	18	20	0.9	2.475	4	CG	1	0.00114431	gain	Intron (ENSMUST00000034566.14/330938, intron 17 of 19)	9	50666259	50684394	18136	2	330938	ENSMUST00000124424.1	4994	ENSMUSG00000032064	Dixdc1	DIX domain containing 1
chr9	54689402	54689500	99	*	100	*	30	50	0.6	64	75	0.853333	1.42222	9	CG	1	0.00216787	gain	Distal Intergenic	9	54698873	54714761	15889	1	58233	ENSMUST00000120452.7	-9373	ENSMUSG00000032285	Dnaja4	DnaJ heat shock protein family (Hsp40) member A4
chr9	58045602	58045700	99	*	100	*	1	11	0.0909091	8	10	0.8	8.8	2	CG	1	0.00194446	gain	Intron (ENSMUST00000153106.1/330951, intron 4 of 4)	9	58033232	58042036	8805	2	382077	ENSMUST00000143797.1	-3566	ENSMUSG00000037716	Ccdc33	coiled-coil domain containing 33
chr9	58055702	58055800	99	*	100	*	1	12	0.0833333	14	16	0.875	10.5	2	CG	1	0.000282579	gain	Intron (ENSMUST00000042205.12/382077, intron 11 of 18)	9	58063788	58142031	78244	1	20897	ENSMUST00000145886.1	-7988	ENSMUSG00000032327	Stra6	stimulated by retinoic acid gene 6
chr9	59056302	59056400	99	*	100	*	10	11	0.909091	4	15	0.266667	0.293333	2	CG	-1	0.0020601	loss	Distal Intergenic	9	58874687	59036441	161755	2	18007	ENSMUST00000068664.6	-19861	ENSMUSG00000032340	Neo1	neogenin
chr9	83686402	83686500	99	*	100	*	16	24	0.666667	5	26	0.192308	0.288462	4	CG	-1	0.0015612	loss	Intron (ENSMUST00000214393.1/ENSMUST00000214393.1, intron 1 of 4)	9	83691475	83693223	1749	1	100039222	ENSMUST00000189326.1	-4975	ENSMUSG00000100155	Gm2109	predicted gene 2109
chr9	85330602	85330700	99	*	100	*	18	24	0.75	50	51	0.980392	1.30719	6	CG	1	0.00222749	gain	Distal Intergenic	9	85320439	85327348	6910	2	212943	ENSMUST00000187711.1	-3254	ENSMUSG00000032265	Tent5a	terminal nucleotidyltransferase 5A
chr9	100366902	100367000	99	*	100	*	7	14	0.5	0	16	0	0	2	CG	-1	0.00210982	loss	Distal Intergenic	9	100458530	100461735	3206	2	213208	ENSMUST00000125259.1	94735	ENSMUSG00000044244	Il20rb	interleukin 20 receptor beta
chr9	102667002	102667100	99	*	100	*	6	9	0.666667	1	17	0.0588235	0.0882353	2	CG	-1	0.00179647	loss	Distal Intergenic	9	102626679	102634242	7564	1	69010	ENSMUST00000186693.1	40323	ENSMUSG00000035048	Anapc13	anaphase promoting complex subunit 13
chr9	109472502	109472600	99	*	100	*	7	18	0.388889	26	30	0.866667	2.22857	4	CG	1	0.00140813	gain	Distal Intergenic	9	109478575	109495875	17301	2	235612	ENSMUST00000076617.6	23275	ENSMUSG00000074061	Fbxw19	F-box and WD-40 domain protein 19
chr9	110902102	110902200	99	*	100	*	9	11	0.818182	0	10	0	0	2	CG	-1	0.000738117	loss	Distal Intergenic	9	110887995	110900528	12534	1	235633	ENSMUST00000156673.1	14107	ENSMUSG00000044037	Als2cl	ALS2 C-terminal like
chr9	117913002	117913100	99	*	100	*	4	31	0.129032	27	47	0.574468	4.45213	6	CG	1	0.000509945	gain	Intron (ENSMUST00000111769.10/ENSMUST00000111769.10, intron 6 of 9)	9	118040499	118063839	23341	1	27215	ENSMUST00000044454.11	-127399	ENSMUSG00000039285	Azi2	5-azacytidine induced gene 2
chr9	118912902	118913000	99	*	100	*	25	27	0.925926	17	33	0.515152	0.556364	6	CG	-1	0.00141621	loss	Intron (ENSMUST00000134688.1/ENSMUST00000134688.1, intron 1 of 1)	9	118926453	119043998	117546	1	69274	ENSMUST00000073109.11	-13453	ENSMUSG00000047409	Ctdspl	CTD (carboxy-terminal domain, RNA polymerase II, polypeptide A) small phosphatase-like
chr9	121669302	121669400	99	*	100	*	22	39	0.564103	5	35	0.142857	0.253247	8	CG	-1	0.000777597	loss	Promoter	9	121668713	121669509	797	1	22354	ENSMUST00000149959.1	589	ENSMUSG00000032528	Vipr1	vasoactive intestinal peptide receptor 1
chr9	121761502	121761600	99	*	100	*	10	34	0.294118	29	32	0.90625	3.08125	8	CG	1	1.17887e-05	gain	Promoter	9	121760033	121771742	11710	1	270210	ENSMUST00000093772.3	1469	ENSMUSG00000013419	Zfp651	zinc finger protein 651
chrX	69506402	69506500	99	*	100	*	0	17	0	11	16	0.6875	#DIV/0!	4	CG	1	0.000253649	gain	Intron (ENSMUST00000033532.6/14266, intron 1 of 19)	20	69360700	69785176	424477	1	14266	ENSMUST00000143097.1	145702	ENSMUSG00000031189	Aff2	AF4/FMR2 family, member 2
chrX	148884206	148884304	99	*	100	*	7	22	0.318182	23	30	0.766667	2.40952	4	CG	1	0.00209884	gain	Intron (ENSMUST00000101185.9/434865, intron 1 of 6)	20	148882576	148924139	41564	1	434865	ENSMUST00000163338.1	1630	ENSMUSG00000079387	Luzp4	leucine zipper protein 4
chrX	154700306	154700404	99	*	100	*	2	10	0.2	8	10	0.8	4	2	CG	1	0.00734538	gain	Distal Intergenic	20	154575228	154579360	4133	2	434881	ENSMUST00000101137.2	-120946	ENSMUSG00000072888	Samt2	spermatogenesis associated multipass transmembrane protein 2
chrX	169302806	169302904	99	*	100	*	16	16	1	13	24	0.541667	0.541667	4	CG	-1	0.00230384	loss	3' UTR	20	169311530	169320280	8751	2	15159	ENSMUST00000033717.8	17376	ENSMUSG00000031352	Hccs	holocytochrome c synthetase
chrX	170736006	170736104	99	*	100	*	9	23	0.391304	29	34	0.852941	2.17974	4	CG	1	0.00101994	gain	Distal Intergenic	20	170672644	170678054	5411	1	107626	ENSMUST00000178693.1	63362	ENSMUSG00000093806	Asmt	acetylserotonin O-methyltransferase
