# Supplementary material for: Predicting Carcinogenic Mechanisms of Non-Genotoxic Carcinogens via Combined Analysis of Global DNA Methylation and In Vitro Cell Transformation
Source: Int J Mol Sci. 2020 Jul 29;21(15):5387. doi: 10.3390/ijms21155387 (PMC7432388; doi:10.3390/ijms21155387)
Supplement: Supplementary file 1 [file ijms-21-05387-s001.zip › Suppl Table S2_DMR_DEHP.xls]

## Sheet: DMSO_vs_DEHP_anno_1500
Supplementary Table S2. List of DMRs associated with bis(2-ethylhexyl) phthalate (DEHP)
							Control			DEHP
seqnames	start	end	width	strand	width.1	strand.1	sumReadsM1	sumReadsN1	proportion1	sumReadsM2	sumReadsN2	proportion2	Difference	cytosinesCount	context	direction	pValue	regionType	annotation	geneChr	geneStart	geneEnd	geneLength	geneStrand	geneId	transcriptId	distanceToTSS	ENSEMBL	SYMBOL	GENENAME
chr1	4400904	4401002	99	*	100	*	8	38	0.210526	46	85	0.541176	2.57059	6	CG	1	0.00253742	gain	Intron (ENSMUST00000208660.1/19888, intron 1 of 29)	1	4292981	4409187	116207	2	19888	ENSMUST00000194992.6	8185	ENSMUSG00000025900	Rp1	retinitis pigmentosa 1 (human)
chr1	4507904	4508002	99	*	100	*	8	18	0.444444	31	36	0.861111	1.9375	4	CG	1	0.00357656	gain	Distal Intergenic	1	4491390	4497354	5965	2	20671	ENSMUST00000192650.5	-10550	ENSMUSG00000025902	Sox17	SRY (sex determining region Y)-box 17
chr1	5588704	5588802	99	*	100	*	2	34	0.0588235	19	42	0.452381	7.69048	4	CG	1	0.0010011	gain	Promoter	1	5588941	5604014	15074	1	18387	ENSMUST00000160339.1	-139	ENSMUSG00000025905	Oprk1	opioid receptor, kappa 1
chr1	5829404	5829502	99	*	100	*	0	18	0	9	24	0.375	#DIV/0!	2	CG	1	0.00589179	gain	Distal Intergenic	1	5913707	5917398	3692	2	226304	ENSMUST00000044180.4	87896	ENSMUSG00000033774	Npbwr1	neuropeptides B/W receptor 1
chr1	6032704	6032802	99	*	100	*	2	14	0.142857	10	15	0.666667	4.66667	2	CG	1	0.00654985	gain	Distal Intergenic	1	5913707	5917398	3692	2	226304	ENSMUST00000044180.4	-115306	ENSMUSG00000033774	Npbwr1	neuropeptides B/W receptor 1
chr1	6109904	6110002	99	*	100	*	0	18	0	9	22	0.409091	#DIV/0!	4	CG	1	0.0045708	gain	Distal Intergenic	1	6206197	6234311	28115	1	12421	ENSMUST00000159906.7	-96195	ENSMUSG00000025907	Rb1cc1	RB1-inducible coiled-coil 1
chr1	6174304	6174402	99	*	100	*	3	13	0.230769	22	27	0.814815	3.53086	2	CG	1	0.00179879	gain	Distal Intergenic	1	6206197	6234311	28115	1	12421	ENSMUST00000159906.7	-31795	ENSMUSG00000025907	Rb1cc1	RB1-inducible coiled-coil 1
chr1	6537704	6537802	99	*	100	*	8	32	0.25	14	20	0.7	2.8	4	CG	1	0.00378834	gain	Intron (ENSMUST00000140079.7/240690, intron 2 of 23)	1	6487331	6860940	373610	1	240690	ENSMUST00000131494.7	50373	ENSMUSG00000033740	St18	suppression of tumorigenicity 18
chr1	7281204	7281302	99	*	100	*	3	17	0.176471	33	49	0.673469	3.81633	2	CG	1	0.00191184	gain	Distal Intergenic	1	7160557	7172659	12103	1	319263	ENSMUST00000183204.1	120647	ENSMUSG00000051285	Pcmtd1	protein-L-isoaspartate (D-aspartate) O-methyltransferase domain containing 1
chr1	7952404	7952502	99	*	100	*	2	8	0.25	20	25	0.8	3.2	2	CG	1	0.00646798	gain	Distal Intergenic	1	8363425	8470479	107055	2	71096	ENSMUST00000135046.3	517977	ENSMUSG00000025909	Sntg1	syntrophin, gamma 1
chr1	8188704	8188802	99	*	100	*	2	11	0.181818	26	35	0.742857	4.08571	2	CG	1	0.00299828	gain	Distal Intergenic	1	8363425	8470479	107055	2	71096	ENSMUST00000135046.3	281677	ENSMUSG00000025909	Sntg1	syntrophin, gamma 1
chr1	8536504	8536602	99	*	100	*	2	11	0.181818	13	16	0.8125	4.46875	2	CG	1	0.00349315	gain	Intron (ENSMUST00000132064.7/71096, intron 14 of 19)	1	8363183	8470520	107338	2	71096	ENSMUST00000115484.8	-65984	ENSMUSG00000025909	Sntg1	syntrophin, gamma 1
chr1	9548104	9548202	99	*	100	*	31	82	0.378049	99	167	0.592814	1.56809	14	CG	1	0.0038462	gain	Promoter	1	9548107	9555568	7462	1	76187	ENSMUST00000186467.1	0	ENSMUSG00000025911	Adhfe1	alcohol dehydrogenase, iron containing, 1
chr1	11140204	11140302	99	*	100	*	10	20	0.5	2	20	0.1	0.2	4	CG	-1	0.00763449	loss	Promoter	1	11140691	11160596	19906	1	109294	ENSMUST00000187694.1	-389	ENSMUSG00000048960	Prex2	phosphatidylinositol-3,4,5-trisphosphate-dependent Rac exchange factor 2
chr1	11537004	11537102	99	*	100	*	14	33	0.424242	24	30	0.8	1.88571	6	CG	1	0.00485451	gain	Exon (ENSMUST00000142117.2/320492, exon 4 of 4)	1	11518671	11599993	81323	1	320492	ENSMUST00000141339.2	18333	ENSMUSG00000057715	A830018L16Rik	RIKEN cDNA A830018L16 gene
chr1	12170804	12170902	99	*	100	*	37	58	0.637931	54	63	0.857143	1.34363	10	CG	1	0.00730228	gain	Distal Intergenic	1	12425986	12426106	121	1	102465961	ENSMUST00000183490.1	-255084	ENSMUSG00000098555	Mir6341	microRNA 6341
chr1	12538004	12538102	99	*	100	*	1	16	0.0625	12	21	0.571429	9.14286	2	CG	1	0.00364737	gain	Distal Intergenic	1	12425986	12426106	121	1	102465961	ENSMUST00000183490.1	112018	ENSMUSG00000098555	Mir6341	microRNA 6341
chr1	12592204	12592302	99	*	100	*	0	8	0	6	8	0.75	#DIV/0!	2	CG	1	0.00441273	gain	Distal Intergenic	1	12667563	12673090	5528	1	329096	ENSMUST00000181272.1	-75261	ENSMUSG00000097171	Gm17644	predicted gene, 17644
chr1	13589704	13589802	99	*	100	*	44	140	0.314286	123	219	0.561644	1.78705	26	CG	1	0.000114044	gain	Promoter	1	13578118	13589875	11758	2	72265	ENSMUST00000188377.1	73	ENSMUSG00000025935	Tram1	translocating chain-associating membrane protein 1
chr1	13708204	13708302	99	*	100	*	4	11	0.363636	38	42	0.904762	2.4881	2	CG	1	0.000710807	gain	Distal Intergenic	1	13668771	13701723	32953	1	381246	ENSMUST00000088542.3	39433	ENSMUSG00000067813	Xkr9	X-linked Kx blood group related 9
chr1	14666204	14666302	99	*	100	*	0	10	0	6	11	0.545455	#DIV/0!	2	CG	1	0.00761175	gain	Distal Intergenic	1	14753746	14755353	1608	2	17681	ENSMUST00000190719.1	89051	ENSMUSG00000025930	Msc	musculin
chr1	14758204	14758302	99	*	100	*	2	36	0.0555556	10	24	0.416667	7.5	4	CG	1	0.00248897	gain	Exon (ENSMUST00000067599.1/ENSMUST00000067599.1, exon 1 of 1)	1	14753346	14755990	2645	2	17681	ENSMUST00000027062.6	-2214	ENSMUSG00000025930	Msc	musculin
chr1	15978904	15979002	99	*	100	*	5	22	0.227273	29	38	0.763158	3.35789	4	CG	1	0.000548905	gain	Distal Intergenic	1	15853862	15892722	38861	2	226866	ENSMUST00000040695.4	-86182	ENSMUSG00000032719	Sbspon	somatomedin B and thrombospondin, type 1 domain containing
chr1	17205404	17205502	99	*	100	*	15	29	0.517241	8	40	0.2	0.386667	6	CG	-1	0.00765205	loss	Distal Intergenic	1	17145468	17161631	16164	1	14545	ENSMUST00000189736.1	59936	ENSMUSG00000025777	Gdap1	ganglioside-induced differentiation-associated-protein 1
chr1	17253304	17253402	99	*	100	*	7	32	0.21875	35	62	0.564516	2.58065	4	CG	1	0.00378963	gain	Distal Intergenic	1	17145468	17161631	16164	1	14545	ENSMUST00000189736.1	107836	ENSMUSG00000025777	Gdap1	ganglioside-induced differentiation-associated-protein 1
chr1	17709704	17709802	99	*	100	*	12	46	0.26087	53	75	0.706667	2.70889	6	CG	1	5.93e-05	gain	Exon (ENSMUST00000155588.7/102634913, exon 4 of 7)	1	17727045	17765575	38531	1	83691	ENSMUST00000159958.7	-17243	ENSMUSG00000025776	Crispld1	cysteine-rich secretory protein LCCL domain containing 1
chr1	18251204	18251302	99	*	100	*	0	22	0	9	26	0.346154	#DIV/0!	4	CG	1	0.00471797	gain	Exon (ENSMUST00000088463.1/77673, exon 2 of 2)	1	18236473	18237443	971	2	654460	ENSMUST00000097818.1	-13761	ENSMUSG00000073735	Defb18	defensin beta 18
chr1	18430804	18430902	99	*	100	*	4	44	0.0909091	30	78	0.384615	4.23077	6	CG	1	0.00224518	gain	Distal Intergenic	1	18250980	18265138	14159	2	77673	ENSMUST00000088463.1	-165666	ENSMUSG00000067773	Defb41	defensin beta 41
chr1	19552604	19552702	99	*	100	*	3	35	0.0857143	39	82	0.47561	5.54878	4	CG	1	0.000569435	gain	Distal Intergenic	1	19213879	19219253	5375	1	21419	ENSMUST00000186972.1	338725	ENSMUSG00000025927	Tfap2b	transcription factor AP-2 beta
chr1	20569204	20569302	99	*	100	*	2	11	0.181818	23	33	0.69697	3.83333	2	CG	1	0.00534276	gain	Intron (ENSMUST00000088448.11/241035, intron 13 of 66)	1	20606297	20618040	11744	2	241035	ENSMUST00000128051.1	48738	ENSMUSG00000043760	Pkhd1	polycystic kidney and hepatic disease 1
chr1	21402304	21402402	99	*	100	*	19	31	0.612903	23	24	0.958333	1.5636	6	CG	1	0.00531222	gain	3' UTR	1	21383556	21386373	2818	1	98582	ENSMUST00000147615.1	18748	ENSMUSG00000085079	Khdc1b	KH domain containing 1B
chr1	21458704	21458802	99	*	100	*	5	16	0.3125	32	45	0.711111	2.27556	4	CG	1	0.00714208	gain	Intron (ENSMUST00000029667.12/226922, intron 9 of 13)	1	21383556	21386373	2818	1	98582	ENSMUST00000147615.1	75148	ENSMUSG00000085079	Khdc1b	KH domain containing 1B
chr1	23651704	23651802	99	*	100	*	2	16	0.125	12	20	0.6	4.8	4	CG	1	0.00614315	gain	Distal Intergenic	1	23574587	23596664	22078	1	105243890	ENSMUST00000191140.1	77117	ENSMUSG00000099503	Gm28822	predicted gene 28822
chr1	24376904	24377002	99	*	100	*	13	27	0.481481	45	54	0.833333	1.73077	6	CG	1	0.00309228	gain	Intron (ENSMUST00000144297.1/12823, intron 4 of 39)	1	24261890	24452745	190856	2	12823	ENSMUST00000144297.1	75743	ENSMUSG00000026141	Col19a1	collagen, type XIX, alpha 1
chr1	24568704	24568802	99	*	100	*	2	8	0.25	35	44	0.795455	3.18182	2	CG	1	0.0041848	gain	Intron (ENSMUST00000115244.8/12823, intron 2 of 50)	1	24279770	24587411	307642	2	12823	ENSMUST00000051344.5	18609	ENSMUSG00000026141	Col19a1	collagen, type XIX, alpha 1
chr1	24905404	24905502	99	*	100	*	0	8	0	8	13	0.615385	#DIV/0!	2	CG	1	0.00698508	gain	Distal Intergenic	1	24744873	24762393	17521	1	68421	ENSMUST00000190195.1	160531	ENSMUSG00000073725	Lmbrd1	LMBR1 domain containing 1
chr1	24908904	24909002	99	*	100	*	4	15	0.266667	19	23	0.826087	3.09783	2	CG	1	0.00239515	gain	Distal Intergenic	1	24744873	24762393	17521	1	68421	ENSMUST00000190195.1	164031	ENSMUSG00000073725	Lmbrd1	LMBR1 domain containing 1
chr1	25510804	25510902	99	*	100	*	21	40	0.525	56	71	0.788732	1.50235	8	CG	1	0.006239	gain	Intron (ENSMUST00000146592.7/210933, intron 6 of 28)	1	25276404	25277954	1551	2	100504323	ENSMUST00000193138.1	-232850	ENSMUSG00000104257	Gm20172	predicted gene, 20172
chr1	26218804	26218902	99	*	100	*	3	11	0.272727	30	38	0.789474	2.89474	2	CG	1	0.00359464	gain	Distal Intergenic	1	25067550	25829707	762158	2	210933	ENSMUST00000151309.7	-389097	ENSMUSG00000033569	Adgrb3	adhesion G protein-coupled receptor B3
chr1	29437504	29437602	99	*	100	*	9	26	0.346154	46	58	0.793103	2.29119	4	CG	1	0.000629737	gain	Distal Intergenic	1	29421488	29421612	125	1	102465174	ENSMUST00000183870.1	16016	ENSMUSG00000099257	Mir6342	microRNA 6342
chr1	30770304	30770402	99	*	100	*	3	12	0.25	18	25	0.72	2.88	2	CG	1	0.00839549	gain	Exon (ENSMUST00000188572.1/ENSMUST00000188572.1, exon 1 of 4)	1	30806205	30809105	2901	2	213109	ENSMUST00000190190.1	38703	ENSMUSG00000048874	Phf3	PHD finger protein 3
chr1	31789404	31789502	99	*	100	*	11	14	0.785714	33	33	1	1.27273	2	CG	1	0.00778443	gain	Distal Intergenic	1	32172714	32658568	485855	1	170771	ENSMUST00000027226.11	-383212	ENSMUSG00000026058	Khdrbs2	KH domain containing, RNA binding, signal transduction associated 2
chr1	33197904	33198002	99	*	100	*	1	10	0.1	10	13	0.769231	7.69231	2	CG	1	0.00385202	gain	Distal Intergenic	1	33478942	33622142	143201	2	19076	ENSMUST00000189552.1	424140	ENSMUSG00000026134	Prim2	DNA primase, p58 subunit
chr1	33974604	33974702	99	*	100	*	25	25	1	37	49	0.755102	0.755102	4	CG	-1	0.00837366	loss	Intron (ENSMUST00000183034.4/13518, intron 3 of 102)	1	34005880	34174795	168916	1	13518	ENSMUST00000187486.6	-31178	ENSMUSG00000026131	Dst	dystonin
chr1	34330304	34330402	99	*	100	*	5	13	0.384615	20	23	0.869565	2.26087	2	CG	1	0.00494013	gain	Exon (ENSMUST00000193131.1/ENSMUST00000193131.1, exon 1 of 2)	1	34294446	34306651	12206	1	13518	ENSMUST00000182507.3	35858	ENSMUSG00000026131	Dst	dystonin
chr1	34722104	34722202	99	*	100	*	7	30	0.233333	37	66	0.560606	2.4026	4	CG	1	0.00539058	gain	Exon (ENSMUST00000159747.8/226970, exon 2 of 14)	1	34732115	34811829	79715	1	226970	ENSMUST00000162599.7	-9913	ENSMUSG00000037509	Arhgef4	Rho guanine nucleotide exchange factor (GEF) 4
chr1	35691504	35691602	99	*	100	*	17	20	0.85	12	30	0.4	0.470588	4	CG	-1	0.00404024	loss	Distal Intergenic	1	36068400	36106446	38047	1	50785	ENSMUST00000088174.3	-376798	ENSMUSG00000045216	Hs6st1	heparan sulfate 6-O-sulfotransferase 1
chr1	36715604	36715702	99	*	100	*	1	8	0.125	15	18	0.833333	6.66667	2	CG	1	0.00248897	gain	Promoter	1	36714538	36757953	43416	1	71166	ENSMUST00000208994.1	1066	ENSMUSG00000102416	4933424G06Rik	RIKEN cDNA 4933424G06 gene
chr1	37222104	37222202	99	*	100	*	20	48	0.416667	34	49	0.693878	1.66531	8	CG	1	0.00779302	gain	Intron (ENSMUST00000191981.5/12790, intron 3 of 4)	1	37219205	37263384	44180	1	12790	ENSMUST00000027288.9	2899	ENSMUSG00000026114	Cnga3	cyclic nucleotide gated channel alpha 3
chr1	37451604	37451702	99	*	100	*	7	26	0.269231	46	78	0.589744	2.19048	4	CG	1	0.00684432	gain	Intron (ENSMUST00000042161.14/269181, intron 11 of 14)	1	37431344	37437612	6269	1	67387	ENSMUST00000134184.1	20260	ENSMUSG00000026111	Unc50	unc-50 homolog
chr1	37627604	37627702	99	*	100	*	10	34	0.294118	4	54	0.0740741	0.251852	4	CG	-1	0.00779225	loss	Intron (ENSMUST00000162875.7/72097, intron 6 of 9)	1	37611677	37625242	13566	2	72097	ENSMUST00000160023.5	-2362	ENSMUSG00000026090	2010300C02Rik	RIKEN cDNA 2010300C02 gene
chr1	37728104	37728202	99	*	100	*	9	26	0.346154	32	46	0.695652	2.00966	4	CG	1	0.00642181	gain	Distal Intergenic	1	37611677	37720085	108409	2	72097	ENSMUST00000162875.7	-8019	ENSMUSG00000026090	2010300C02Rik	RIKEN cDNA 2010300C02 gene
chr1	39014204	39014302	99	*	100	*	8	19	0.421053	19	21	0.904762	2.14881	4	CG	1	0.00337173	gain	Distal Intergenic	1	38995160	38996646	1487	1	68833	ENSMUST00000193073.1	19044	ENSMUSG00000026078	Pdcl3	phosducin-like 3
chr1	39314604	39314702	99	*	100	*	6	9	0.666667	27	27	1	1.5	2	CG	1	0.00417405	gain	Intron (ENSMUST00000056815.8/18143, intron 7 of 20)	1	39341555	39345466	3912	1	18143	ENSMUST00000172825.1	-26853	ENSMUSG00000026077	Npas2	neuronal PAS domain protein 2
chr1	39361004	39361102	99	*	100	*	17	28	0.607143	47	49	0.959184	1.57983	4	CG	1	0.000657091	gain	Intron (ENSMUST00000056815.8/18143, intron 20 of 20)	1	39367842	39371911	4070	1	114641	ENSMUST00000086535.11	-6740	ENSMUSG00000073702	Rpl31	ribosomal protein L31
chr1	39641804	39641902	99	*	100	*	15	36	0.416667	79	91	0.868132	2.08352	8	CG	1	9.04e-06	gain	Intron (ENSMUST00000053355.5/263764, intron 2 of 3)	1	39618406	39651474	33069	2	263764	ENSMUST00000053355.5	9572	ENSMUSG00000050967	Creg2	cellular repressor of E1A-stimulated genes 2
chr1	39834404	39834502	99	*	100	*	3	10	0.3	15	17	0.882353	2.94118	2	CG	1	0.00441273	gain	Distal Intergenic	1	39839175	39845699	6525	2	73426	ENSMUST00000187091.6	11197	ENSMUSG00000101634	1700066B17Rik	RIKEN cDNA 1700066B17 gene
chr1	42347404	42347502	99	*	100	*	10	24	0.416667	28	35	0.8	1.92	6	CG	1	0.00507773	gain	Intron (ENSMUST00000190148.1/ENSMUST00000190148.1, intron 1 of 2)	1	42648200	42651679	3480	2	66297	ENSMUST00000176977.7	304177	ENSMUSG00000060424	Pantr1	POU domain, class 3, transcription factor 3 adjacent noncoding transcript 1
chr1	42525204	42525302	99	*	100	*	11	22	0.5	21	24	0.875	1.75	4	CG	1	0.00763449	gain	Distal Intergenic	1	42648200	42651679	3480	2	66297	ENSMUST00000176977.7	126377	ENSMUSG00000060424	Pantr1	POU domain, class 3, transcription factor 3 adjacent noncoding transcript 1
chr1	42782404	42782502	99	*	100	*	31	42	0.738095	32	69	0.463768	0.628331	6	CG	-1	0.00687425	loss	Distal Intergenic	1	42750712	42752881	2170	1	104940697	ENSMUST00000188773.1	31692	ENSMUSG00000099784	Dalir	DNMT1 associated long intergenic non-coding RNA
chr1	43032304	43032402	99	*	100	*	33	56	0.589286	104	123	0.845528	1.43484	10	CG	1	0.00115837	gain	Exon (ENSMUST00000179766.2/93690, exon 2 of 2)	1	43054708	43060933	6226	2	73122	ENSMUST00000188598.1	28531	ENSMUSG00000070939	Tgfbrap1	transforming growth factor, beta receptor associated protein 1
chr1	43350804	43350902	99	*	100	*	3	9	0.333333	1	34	0.0294118	0.0882353	2	CG	-1	0.00728812	loss	Distal Intergenic	1	43444579	43533632	89054	1	17974	ENSMUST00000187435.6	-93677	ENSMUSG00000066877	Nck2	non-catalytic region of tyrosine kinase adaptor protein 2
chr1	46455504	46455602	99	*	100	*	1	18	0.0555556	11	16	0.6875	12.375	4	CG	1	0.000909639	gain	Intron (ENSMUST00000189749.6/100101919, intron 3 of 64)	1	46425592	46807476	381885	1	100101919	ENSMUST00000189749.6	29912	ENSMUSG00000101337	Dnah7c	dynein, axonemal, heavy chain 7C
chr1	46457504	46457602	99	*	100	*	19	40	0.475	28	36	0.777778	1.63743	6	CG	1	0.00821266	gain	Intron (ENSMUST00000189749.6/100101919, intron 5 of 64)	1	46425592	46807476	381885	1	100101919	ENSMUST00000189749.6	31912	ENSMUSG00000101337	Dnah7c	dynein, axonemal, heavy chain 7C
chr1	49185904	49186002	99	*	100	*	1	19	0.0526316	12	27	0.444444	8.44444	4	CG	1	0.00613516	gain	Distal Intergenic	1	49244616	49338246	93631	1	442837	ENSMUST00000056879.8	-58614	ENSMUSG00000051616	C230029F24Rik	RIKEN cDNA C230029F24 gene
chr1	49417404	49417502	99	*	100	*	4	20	0.2	12	17	0.705882	3.52941	4	CG	1	0.00444033	gain	Distal Intergenic	1	49244616	49340443	95828	1	442837	ENSMUST00000188673.6	172788	ENSMUSG00000051616	C230029F24Rik	RIKEN cDNA C230029F24 gene
chr1	50712304	50712402	99	*	100	*	1	15	0.0666667	9	17	0.529412	7.94118	2	CG	1	0.00701347	gain	Distal Intergenic	1	50909962	50979920	69959	1	56363	ENSMUST00000114565.7	-197560	ENSMUSG00000026109	Tmeff2	transmembrane protein with EGF-like and two follistatin-like domains 2
chr1	53310904	53311002	99	*	100	*	4	8	0.5	13	13	1	2	2	CG	1	0.00682673	gain	Intron (ENSMUST00000190734.1/227102, intron 3 of 4)	1	53313624	53326343	12720	1	72085	ENSMUST00000027265.9	-2622	ENSMUSG00000026096	Osgepl1	O-sialoglycoprotein endopeptidase-like 1
chr1	53831504	53831602	99	*	100	*	33	46	0.717391	91	95	0.957895	1.33525	8	CG	1	0.000443417	gain	Exon (ENSMUST00000120904.7/329152, exon 25 of 29)	1	53832692	53841171	8480	2	329152	ENSMUST00000150677.7	9569	ENSMUSG00000042807	Hecw2	HECT, C2 and WW domain containing E3 ubiquitin protein ligase 2
chr1	53915804	53915902	99	*	100	*	11	22	0.5	55	62	0.887097	1.77419	4	CG	1	0.00102715	gain	Intron (ENSMUST00000120904.7/329152, intron 10 of 28)	1	53839017	53866512	27496	2	329152	ENSMUST00000152870.1	-49292	ENSMUSG00000042807	Hecw2	HECT, C2 and WW domain containing E3 ubiquitin protein ligase 2
chr1	54938604	54938702	99	*	100	*	3	9	0.333333	9	9	1	3	2	CG	1	0.00523358	gain	Distal Intergenic	1	54760887	54926387	165501	2	329154	ENSMUST00000180327.7	-12217	ENSMUSG00000052331	Ankrd44	ankyrin repeat domain 44
chr1	55439904	55440002	99	*	100	*	11	24	0.458333	33	42	0.785714	1.71429	6	CG	1	0.00819948	gain	Intron (ENSMUST00000042986.9/227120, intron 1 of 5)	1	55405921	55754285	348365	1	227120	ENSMUST00000042986.9	33983	ENSMUSG00000038349	Plcl1	phospholipase C-like 1
chr1	55870304	55870402	99	*	100	*	6	34	0.176471	36	54	0.666667	3.77778	4	CG	1	0.000153298	gain	Distal Intergenic	1	55931241	55972098	40858	1	329159	ENSMUST00000189293.1	-60839	ENSMUSG00000099950	9130227L01Rik	RIKEN cDNA 9130227L01 gene
chr1	57820204	57820302	99	*	100	*	2	20	0.1	18	28	0.642857	6.42857	2	CG	1	0.00112625	gain	Intron (ENSMUST00000172287.7/67198, intron 2 of 6)	1	57845571	57946965	101395	1	67198	ENSMUST00000169772.2	-25269	ENSMUSG00000038305	Spats2l	spermatogenesis associated, serine-rich 2-like
chr1	58286804	58286902	99	*	100	*	18	27	0.666667	21	65	0.323077	0.484615	4	CG	-1	0.00490868	loss	Intron (ENSMUST00000114366.2/213043, intron 5 of 35)	1	58278326	58380259	101934	1	213043	ENSMUST00000114366.2	8478	ENSMUSG00000079554	Aox2	aldehyde oxidase 2
chr1	58297404	58297502	99	*	100	*	9	21	0.428571	33	37	0.891892	2.08108	4	CG	1	0.00105004	gain	Intron (ENSMUST00000114366.2/213043, intron 10 of 35)	1	58278326	58380259	101934	1	213043	ENSMUST00000114366.2	19078	ENSMUSG00000079554	Aox2	aldehyde oxidase 2
chr1	58685404	58685502	99	*	100	*	6	15	0.4	11	12	0.916667	2.29167	2	CG	1	0.00761807	gain	Intron (ENSMUST00000188772.6/108812, intron 4 of 12)	1	58676196	58691050	14855	2	108812	ENSMUST00000188839.1	5548	ENSMUSG00000047528	Flacc1	flagellum associated containing coiled-coil domains 1
chr1	58890704	58890802	99	*	100	*	5	10	0.5	17	18	0.944444	1.88889	2	CG	1	0.00781	gain	Exon (ENSMUST00000188624.1/ENSMUST00000188624.1, exon 3 of 12)	1	58903672	58907212	3541	2	70827	ENSMUST00000172685.1	16410	ENSMUSG00000026028	Trak2	trafficking protein, kinesin binding 2
chr1	64458104	64458202	99	*	100	*	15	23	0.652174	51	56	0.910714	1.39643	4	CG	1	0.00704421	gain	Distal Intergenic	1	64532645	64597695	65051	1	12912	ENSMUST00000185594.6	-74443	ENSMUSG00000025958	Creb1	cAMP responsive element binding protein 1
chr1	64644404	64644502	99	*	100	*	7	18	0.388889	28	36	0.777778	2	2	CG	1	0.00697291	gain	Distal Intergenic	1	64606473	64617242	10770	2	67099	ENSMUST00000114079.8	-27162	ENSMUSG00000025956	Mettl21a	methyltransferase like 21A
chr1	64769404	64769502	99	*	100	*	7	12	0.583333	31	33	0.939394	1.61039	2	CG	1	0.00604038	gain	Distal Intergenic	1	64730558	64737751	7194	2	14367	ENSMUST00000063982.6	-31653	ENSMUSG00000045005	Fzd5	frizzled class receptor 5
chr1	64773804	64773902	99	*	100	*	5	26	0.192308	31	42	0.738095	3.8381	4	CG	1	0.000216365	gain	Distal Intergenic	1	64730558	64737751	7194	2	14367	ENSMUST00000063982.6	-36053	ENSMUSG00000045005	Fzd5	frizzled class receptor 5
chr1	65951404	65951502	99	*	100	*	1	10	0.1	17	23	0.73913	7.3913	2	CG	1	0.00267023	gain	Distal Intergenic	1	65926538	65928306	1769	1	12969	ENSMUST00000114027.2	24866	ENSMUSG00000025945	Crygf	crystallin, gamma F
chr1	67465704	67465802	99	*	100	*	1	18	0.0555556	14	31	0.451613	8.12903	4	CG	1	0.00618775	gain	Distal Intergenic	1	67123026	67231259	108234	1	227231	ENSMUST00000027144.7	342678	ENSMUSG00000025991	Cps1	carbamoyl-phosphate synthetase 1
chr1	69153904	69154002	99	*	100	*	5	15	0.333333	19	24	0.791667	2.375	2	CG	1	0.00654985	gain	Distal Intergenic	1	68032186	69108059	1075874	2	13869	ENSMUST00000121473.7	-45845	ENSMUSG00000062209	Erbb4	erb-b2 receptor tyrosine kinase 4
chr1	70852004	70852102	99	*	100	*	4	27	0.148148	26	45	0.577778	3.9	6	CG	1	0.00177114	gain	Intron (ENSMUST00000053922.11/320460, intron 3 of 3)	1	70725923	70882489	156567	1	320460	ENSMUST00000162182.1	126081	ENSMUSG00000045648	Vwc2l	von Willebrand factor C domain-containing protein 2-like
chr1	72083204	72083302	99	*	100	*	10	14	0.714286	39	40	0.975	1.365	2	CG	1	0.00621787	gain	Distal Intergenic	1	71958998	72005195	46198	2	71134	ENSMUST00000188213.1	-78009	ENSMUSG00000101848	4933417E11Rik	RIKEN cDNA 4933417E11 gene
chr1	72574804	72574902	99	*	100	*	14	29	0.482759	50	62	0.806452	1.67051	6	CG	1	0.00409871	gain	Distal Intergenic	1	72583251	72585991	2741	1	54380	ENSMUST00000145868.7	-8349	ENSMUSG00000039354	Smarcal1	SWI/SNF related matrix associated, actin dependent regulator of chromatin, subfamily a-like 1
chr1	72682504	72682602	99	*	100	*	1	18	0.0555556	20	27	0.740741	13.3333	2	CG	1	0.000140774	gain	Intron (ENSMUST00000212573.1/319695, intron 4 of 22)	1	72642982	72700539	57558	2	319695	ENSMUST00000211837.1	17937	ENSMUSG00000039342	Ankar	ankyrin and armadillo repeat containing
chr1	72729004	72729102	99	*	100	*	11	11	1	13	24	0.541667	0.541667	2	CG	-1	0.00823524	loss	Distal Intergenic	1	72711781	72712570	790	1	19981	ENSMUST00000211963.1	17223	ENSMUSG00000046330	Rpl37a	ribosomal protein L37a
chr1	72751404	72751502	99	*	100	*	4	8	0.5	18	18	1	2	2	CG	1	0.00337173	gain	Distal Intergenic	1	72711781	72712570	790	1	19981	ENSMUST00000211963.1	39623	ENSMUSG00000046330	Rpl37a	ribosomal protein L37a
chr1	72878604	72878702	99	*	100	*	3	24	0.125	13	27	0.481481	3.85185	6	CG	1	0.00785281	gain	Distal Intergenic	1	72857932	72874884	16953	2	16011	ENSMUST00000027377.8	-3720	ENSMUSG00000026185	Igfbp5	insulin-like growth factor binding protein 5
chr1	73052104	73052202	99	*	100	*	10	18	0.555556	6	43	0.139535	0.251163	4	CG	-1	0.00275243	loss	Distal Intergenic	1	73024569	73025507	939	1	69449	ENSMUST00000190525.1	27535	ENSMUSG00000101968	1700027A15Rik	RIKEN cDNA 1700027A15 gene
chr1	73392104	73392202	99	*	100	*	0	16	0	7	19	0.368421	#DIV/0!	4	CG	1	0.00819409	gain	Exon (ENSMUST00000190229.6/723792, exon 5 of 5)	1	73398968	73430790	31823	1	78718	ENSMUST00000186582.1	-6766	ENSMUSG00000101812	D530049I02Rik	RIKEN cDNA D530049I02 gene
chr1	74746104	74746202	99	*	100	*	8	9	0.888889	3	12	0.25	0.28125	2	CG	-1	0.00617569	loss	Intron (ENSMUST00000160732.7/241113, intron 4 of 13)	1	74740205	74748577	8373	2	241113	ENSMUST00000113672.8	2375	ENSMUSG00000006542	Prkag3	protein kinase, AMP-activated, gamma 3 non-catalytic subunit
chr1	74776004	74776102	99	*	100	*	31	53	0.584906	38	45	0.844444	1.44373	8	CG	1	0.00713383	gain	Intron (ENSMUST00000006716.7/22420, intron 1 of 3)	1	74771892	74785322	13431	1	22420	ENSMUST00000006716.7	4112	ENSMUSG00000033227	Wnt6	wingless-type MMTV integration site family, member 6
chr1	74946204	74946302	99	*	100	*	10	15	0.666667	28	28	1	1.5	2	CG	1	0.0034425	gain	Exon (ENSMUST00000164097.3/16147, exon 3 of 3)	1	74947724	74951442	3719	2	16147	ENSMUST00000189364.1	5140	ENSMUSG00000006538	Ihh	Indian hedgehog
chr1	75458704	75458802	99	*	100	*	74	102	0.72549	68	131	0.519084	0.715494	16	CG	-1	0.0037124	loss	Intron (ENSMUST00000113577.7/241118, intron 1 of 8)	1	75450699	75474343	23645	1	241118	ENSMUST00000037708.9	8005	ENSMUSG00000033007	Asic4	acid-sensing (proton-gated) ion channel family member 4
chr1	78935404	78935502	99	*	100	*	5	18	0.277778	0	24	0	0	4	CG	-1	0.00776131	loss	Intron (ENSMUST00000189296.1/102636764, intron 3 of 3)	1	78816927	78820028	3102	1	57814	ENSMUST00000187432.1	118477	ENSMUSG00000047330	Kcne4	potassium voltage-gated channel, Isk-related subfamily, gene 4
chr1	80737504	80737602	99	*	100	*	10	13	0.769231	37	37	1	1.3	2	CG	1	0.00515134	gain	Intron (ENSMUST00000077946.11/210293, intron 1 of 55)	1	80501073	80758448	257376	2	210293	ENSMUST00000077946.11	20846	ENSMUSG00000038608	Dock10	dedicator of cytokinesis 10
chr1	83093404	83093502	99	*	100	*	6	21	0.285714	0	29	0	0	4	CG	-1	0.00467652	loss	Distal Intergenic	1	83116766	83119166	2401	1	20297	ENSMUST00000027351.12	-23264	ENSMUSG00000026166	Ccl20	chemokine (C-C motif) ligand 20
chr1	84099004	84099102	99	*	100	*	5	9	0.555556	0	16	0	0	2	CG	-1	0.00296449	loss	Intron (ENSMUST00000168574.8/98496, intron 2 of 2)	1	84037926	84053253	15328	2	98496	ENSMUST00000175948.1	-45751	ENSMUSG00000045658	Pid1	phosphotyrosine interaction domain containing 1
chr1	85288204	85288302	99	*	100	*	11	22	0.5	50	60	0.833333	1.66667	4	CG	1	0.00470437	gain	Intron (ENSMUST00000166777.3/ENSMUST00000166777.3, intron 3 of 4)	1	85246670	85270566	23897	2	620078	ENSMUST00000064341.8	-17638	ENSMUSG00000052477	C130026I21Rik	RIKEN cDNA C130026I21 gene
chr1	85931304	85931402	99	*	100	*	4	14	0.285714	0	28	0	0	2	CG	-1	0.00547181	loss	Exon (ENSMUST00000027426.10/71141, exon 3 of 3)	1	85928727	85940624	11898	1	71141	ENSMUST00000129392.1	2577	ENSMUSG00000026224	4933407L21Rik	RIKEN cDNA 4933407L21 gene
chr1	86516804	86516902	99	*	100	*	5	11	0.454545	15	16	0.9375	2.0625	2	CG	1	0.00706602	gain	Distal Intergenic	1	86526726	86530712	3987	1	19231	ENSMUST00000045897.14	-9824	ENSMUSG00000026238	Ptma	prothymosin alpha
chr1	86556004	86556102	99	*	100	*	15	22	0.681818	56	58	0.965517	1.41609	5	CG	1	0.00173898	gain	Intron (ENSMUST00000027444.14/18582, intron 1 of 4)	1	86543520	86582517	38998	2	18582	ENSMUST00000150653.1	26415	ENSMUSG00000026239	Pde6d	phosphodiesterase 6D, cGMP-specific, rod, delta
chr1	86674604	86674702	99	*	100	*	9	24	0.375	36	45	0.8	2.13333	6	CG	1	0.00197035	gain	Distal Intergenic	1	86666291	86670571	4281	2	18159	ENSMUST00000027449.5	-4033	ENSMUSG00000026241	Nppc	natriuretic peptide type C
chr1	86930904	86931002	99	*	100	*	27	28	0.964286	42	64	0.65625	0.680556	4	CG	-1	0.00412521	loss	Intron (ENSMUST00000168237.7/208718, intron 11 of 21)	1	87088780	87089805	1026	2	11650	ENSMUST00000190082.1	158803	ENSMUSG00000026246	Alppl2	alkaline phosphatase, placental-like 2
chr1	87301104	87301202	99	*	100	*	10	16	0.625	34	34	1	1.6	4	CG	1	0.00101245	gain	Intron (ENSMUST00000118687.7/98363, intron 3 of 4)	1	87309226	87309742	517	1	98363	ENSMUST00000150831.1	-8024	ENSMUSG00000026255	Efhd1	EF hand domain containing 1
chr1	87727804	87727902	99	*	100	*	3	28	0.107143	17	40	0.425	3.96667	2	CG	1	0.00684432	gain	Distal Intergenic	1	87709341	87712159	2819	1	16331	ENSMUST00000163548.1	18463	ENSMUSG00000026288	Inpp5d	inositol polyphosphate-5-phosphatase D
chr1	87736304	87736402	99	*	100	*	18	27	0.666667	58	63	0.920635	1.38095	2	CG	1	0.00483443	gain	Distal Intergenic	1	87755870	87771398	15529	1	77040	ENSMUST00000144047.7	-19468	ENSMUSG00000026289	Atg16l1	autophagy related 16-like 1 (S. cerevisiae)
chr1	88254804	88254902	99	*	100	*	2	21	0.0952381	16	34	0.470588	4.94118	2	CG	1	0.00635149	gain	Exon (ENSMUST00000061013.12/100040766, exon 33 of 43)	1	88257758	88260169	2412	1	100040766	ENSMUST00000135948.1	-2856	ENSMUSG00000079429	Mroh2a	maestro heat-like repeat family member 2A
chr1	88816704	88816802	99	*	100	*	9	19	0.473684	32	38	0.842105	1.77778	4	CG	1	0.00599358	gain	Distal Intergenic	1	88754954	88755709	756	1	78650	ENSMUST00000180596.1	61750	ENSMUSG00000097398	Platr5	pluripotency associated transcript 5
chr1	89303004	89303102	99	*	100	*	54	56	0.964286	34	48	0.708333	0.734568	12	CG	-1	0.00165231	loss	Exon (ENSMUST00000190308.1/ENSMUST00000190308.1, exon 3 of 3)	1	89360342	89406133	45792	2	77331	ENSMUST00000186258.1	103031	ENSMUSG00000099938	C030007H22Rik	RIKEN cDNA C030007H22 gene
chr1	89970904	89971002	99	*	100	*	26	38	0.684211	97	100	0.97	1.41769	5	CG	1	4.93e-05	gain	Intron (ENSMUST00000238685.1/208372, intron 2 of 4)	1	89950220	89996452	46233	2	208372	ENSMUST00000238685.1	25450	ENSMUSG00000067081	Asb18	ankyrin repeat and SOCS box-containing 18
chr1	90204004	90204102	99	*	100	*	2	16	0.125	13	22	0.590909	4.72727	4	CG	1	0.00617569	gain	Promoter	1	90204006	90213833	9828	1	12778	ENSMUST00000159654.1	0	ENSMUSG00000044337	Ackr3	atypical chemokine receptor 3
chr1	90545104	90545202	99	*	100	*	13	17	0.764706	29	29	1	1.30769	4	CG	1	0.00792504	gain	Distal Intergenic	1	90602981	90613341	10361	1	108679	ENSMUST00000036153.11	-57779	ENSMUSG00000034432	Cops8	COP9 signalosome subunit 8
chr1	91053104	91053202	99	*	100	*	33	67	0.492537	128	164	0.780488	1.58463	16	CG	1	0.000249072	gain	Promoter	1	91053444	91128944	75501	1	16978	ENSMUST00000068167.12	-242	ENSMUSG00000026305	Lrrfip1	leucine rich repeat (in FLII) interacting protein 1
chr1	92322604	92322702	99	*	100	*	11	23	0.478261	4	33	0.121212	0.253444	2	CG	-1	0.00552101	loss	Distal Intergenic	1	92030144	92195699	165556	2	208727	ENSMUST00000212408.1	-126905	ENSMUSG00000026313	Hdac4	histone deacetylase 4
chr1	92481404	92481502	99	*	100	*	25	44	0.568182	76	91	0.835165	1.46989	10	CG	1	0.00288172	gain	Promoter	1	92479681	92480619	939	2	259040	ENSMUST00000086837.1	-785	ENSMUSG00000067064	Olfr1416	olfactory receptor 1416
chr1	92829004	92829102	99	*	100	*	16	24	0.666667	46	48	0.958333	1.4375	6	CG	1	0.00272449	gain	Intron (ENSMUST00000189080.1/ENSMUST00000189080.1, intron 1 of 1)	1	92831645	92860779	29135	1	14733	ENSMUST00000045970.7	-2543	ENSMUSG00000034220	Gpc1	glypican 1
chr1	93892604	93892702	99	*	100	*	5	13	0.384615	27	31	0.870968	2.26452	3	CG	1	0.00312116	gain	Distal Intergenic	1	93918311	93942650	24340	1	100041596	ENSMUST00000178757.7	-25609	ENSMUSG00000093805	Gal3st2b	galactose-3-O-sulfotransferase 2B
chr1	96645804	96645902	99	*	100	*	35	42	0.833333	28	49	0.571429	0.685714	6	CG	-1	0.00843701	loss	Exon (ENSMUST00000191608.1/ENSMUST00000191608.1, exon 2 of 2)	1	96612057	96662573	50517	2	75159	ENSMUST00000189056.1	16671	ENSMUSG00000100589	4930533P14Rik	RIKEN cDNA 4930533P14 gene
chr1	100597304	100597402	99	*	100	*	3	8	0.375	0	23	0	0	2	CG	-1	0.00449614	loss	Exon (ENSMUST00000185791.1/ENSMUST00000185791.1, exon 1 of 1)	1	100252629	100369839	117211	1	241175	ENSMUST00000185484.1	344675	ENSMUSG00000067028	Cntnap5b	contactin associated protein-like 5B
chr1	100752404	100752502	99	*	100	*	2	8	0.25	15	17	0.882353	3.52941	2	CG	1	0.00403106	gain	Distal Intergenic	1	101155809	101175202	19394	1	100504525	ENSMUST00000187932.1	-403307	ENSMUSG00000100684	Gm20268	predicted gene, 20268
chr1	101730104	101730202	99	*	100	*	1	16	0.0625	22	40	0.55	8.8	4	CG	1	0.00288118	gain	Distal Intergenic	1	101155809	101175202	19394	1	100504525	ENSMUST00000187932.1	574295	ENSMUSG00000100684	Gm20268	predicted gene, 20268
chr1	103746104	103746202	99	*	100	*	2	11	0.181818	19	24	0.791667	4.35417	2	CG	1	0.00251713	gain	Distal Intergenic	1	104768529	104995481	226953	1	23836	ENSMUST00000062528.8	-1022327	ENSMUSG00000050840	Cdh20	cadherin 20
chr1	105230304	105230402	99	*	100	*	3	16	0.1875	11	16	0.6875	3.66667	4	CG	1	0.00668389	gain	Distal Intergenic	1	105356007	105361630	5624	1	100504568	ENSMUST00000181383.2	-125605	ENSMUSG00000097482	Gm17634	predicted gene, 17634
chr1	105366004	105366102	99	*	100	*	0	8	0	17	19	0.894737	#DIV/0!	2	CG	1	0.000206623	gain	Distal Intergenic	1	105356763	105361737	4975	1	100504568	ENSMUST00000189938.1	9241	ENSMUSG00000097482	Gm17634	predicted gene, 17634
chr1	105984304	105984402	99	*	100	*	11	32	0.34375	34	51	0.666667	1.93939	4	CG	1	0.00645992	gain	Intron (ENSMUST00000185535.1/635504, intron 2 of 2)	1	105979350	105990282	10933	2	635504	ENSMUST00000185535.1	5880	ENSMUSG00000099843	Gm7160	predicted gene 7160
chr1	106066904	106067002	99	*	100	*	4	10	0.4	16	17	0.941176	2.35294	2	CG	1	0.00441273	gain	Distal Intergenic	1	106011744	106023258	11515	1	227449	ENSMUST00000131830.2	55160	ENSMUSG00000038866	Zcchc2	zinc finger, CCHC domain containing 2
chr1	106109304	106109402	99	*	100	*	6	22	0.272727	27	34	0.794118	2.91176	2	CG	1	0.000831901	gain	Distal Intergenic	1	106152625	106171524	18900	2	626049	ENSMUST00000190105.1	62122	ENSMUSG00000101583	Gm20753	predicted gene, 20753
chr1	106865104	106865202	99	*	100	*	3	8	0.375	1	29	0.0344828	0.091954	2	CG	-1	0.00781	loss	Intron (ENSMUST00000086701.12/20724, intron 1 of 6)	1	106861203	106883348	22146	1	20724	ENSMUST00000112730.7	3901	ENSMUSG00000067006	Serpinb5	serine (or cysteine) peptidase inhibitor, clade B, member 5
chr1	109261104	109261202	99	*	100	*	4	23	0.173913	27	52	0.519231	2.98558	4	CG	1	0.00717703	gain	Distal Intergenic	1	109982431	109995955	13525	1	241201	ENSMUST00000137092.7	-721229	ENSMUSG00000026312	Cdh7	cadherin 7, type 2
chr1	111764304	111764402	99	*	100	*	1	13	0.0769231	16	21	0.761905	9.90476	2	CG	1	0.000820733	gain	Distal Intergenic	1	111858702	111864768	6067	2	319901	ENSMUST00000186365.1	100366	ENSMUSG00000038702	Dsel	dermatan sulfate epimerase-like
chr1	111919004	111919102	99	*	100	*	0	12	0	6	12	0.5	#DIV/0!	2	CG	1	0.00687573	gain	Distal Intergenic	1	111858706	111864918	6213	2	319901	ENSMUST00000035462.6	-54086	ENSMUSG00000038702	Dsel	dermatan sulfate epimerase-like
chr1	112377004	112377102	99	*	100	*	3	9	0.333333	8	8	1	3	2	CG	1	0.00647197	gain	Distal Intergenic	1	111858706	111864918	6213	2	319901	ENSMUST00000035462.6	-512086	ENSMUSG00000038702	Dsel	dermatan sulfate epimerase-like
chr1	118615604	118615702	99	*	100	*	12	22	0.545455	21	22	0.954545	1.75	4	CG	1	0.00417405	gain	Distal Intergenic	1	118627945	118637766	9822	1	81879	ENSMUST00000190652.1	-12243	ENSMUSG00000026380	Tfcp2l1	transcription factor CP2-like 1
chr1	118677404	118677502	99	*	100	*	1	16	0.0625	13	22	0.590909	9.45455	2	CG	1	0.00296449	gain	3' UTR	1	118627946	118685168	57223	1	81879	ENSMUST00000027629.9	49458	ENSMUSG00000026380	Tfcp2l1	transcription factor CP2-like 1
chr1	118932004	118932102	99	*	100	*	12	16	0.75	33	33	1	1.33333	2	CG	1	0.00526512	gain	Intron (ENSMUST00000062483.14/14633, intron 2 of 13)	1	118954220	118954300	81	1	102465176	ENSMUST00000183982.1	-22118	ENSMUSG00000098273	Mir6346	microRNA 6346
chr1	119287604	119287702	99	*	100	*	11	20	0.55	38	42	0.904762	1.64502	4	CG	1	0.00367964	gain	Distal Intergenic	1	119415465	119422248	6784	2	16324	ENSMUST00000038765.5	134546	ENSMUSG00000037035	Inhbb	inhibin beta-B
chr1	119454004	119454102	99	*	100	*	4	15	0.266667	19	23	0.826087	3.09783	2	CG	1	0.00239515	gain	Distal Intergenic	1	119472145	119478079	5935	2	64143	ENSMUST00000142945.2	23977	ENSMUSG00000004451	Ralb	v-ral simian leukemia viral oncogene B
chr1	119492204	119492302	99	*	100	*	14	18	0.777778	37	37	1	1.28571	4	CG	1	0.00543186	gain	Intron (ENSMUST00000004565.14/64143, intron 1 of 4)	1	119470305	119504794	34490	2	64143	ENSMUST00000004565.14	12492	ENSMUSG00000004451	Ralb	v-ral simian leukemia viral oncogene B
chr1	120011404	120011502	99	*	100	*	5	16	0.3125	31	44	0.704545	2.25455	2	CG	1	0.00785281	gain	Intron (ENSMUST00000072886.10/319229, intron 1 of 13)	1	120007034	120063534	56501	1	319229	ENSMUST00000189037.1	4370	ENSMUSG00000026387	Sctr	secretin receptor
chr1	120463304	120463402	99	*	100	*	4	18	0.222222	21	32	0.65625	2.95312	2	CG	1	0.00574613	gain	Distal Intergenic	1	120490913	120504756	13844	2	17167	ENSMUST00000186432.2	41354	ENSMUSG00000026390	Marco	macrophage receptor with collagenous structure
chr1	120797004	120797102	99	*	100	*	6	12	0.5	30	31	0.967742	1.93548	2	CG	1	0.0012356	gain	Distal Intergenic	1	120602418	120607992	5575	1	13798	ENSMUST00000079721.8	194586	ENSMUSG00000058665	En1	engrailed 1
chr1	121107104	121107202	99	*	100	*	6	9	0.666667	20	20	1	1.5	2	CG	1	0.00801456	gain	Intron (ENSMUST00000181433.7/98452, intron 2 of 4)	1	121087529	121088932	1404	1	98452	ENSMUST00000181183.2	19575	ENSMUSG00000097881	Celrr	cerebellum expressed regulatory RNA
chr1	121480804	121480902	99	*	100	*	4	9	0.444444	40	44	0.909091	2.04545	2	CG	1	0.00268474	gain	Exon (ENSMUST00000036025.15/70829, exon 14 of 24)	1	121491217	121499477	8261	1	70829	ENSMUST00000152959.1	-10315	ENSMUSG00000026339	Ccdc93	coiled-coil domain containing 93
chr1	125574404	125574502	99	*	100	*	8	13	0.615385	26	27	0.962963	1.56481	2	CG	1	0.0063494	gain	Intron (ENSMUST00000027580.10/74150, intron 7 of 15)	1	125584513	125595148	10636	1	74150	ENSMUST00000189443.1	-10011	ENSMUSG00000026342	Slc35f5	solute carrier family 35, member F5
chr1	127569904	127570002	99	*	100	*	2	9	0.222222	29	34	0.852941	3.83824	2	CG	1	0.00115837	gain	Intron (ENSMUST00000027585.13/72160, intron 2 of 8)	1	127491545	127537430	45886	2	72160	ENSMUST00000162406.1	-32474	ENSMUSG00000026347	Tmem163	transmembrane protein 163
chr1	128305004	128305102	99	*	100	*	4	18	0.222222	21	30	0.7	3.15	2	CG	1	0.00367964	gain	Intron (ENSMUST00000073490.6/226413, intron 6 of 16)	1	128287572	128292264	4693	2	226413	ENSMUST00000162067.1	-12740	ENSMUSG00000026354	Lct	lactase
chr1	128567104	128567202	99	*	100	*	1	9	0.111111	10	11	0.909091	8.18182	2	CG	1	0.00182123	gain	Distal Intergenic	1	128588199	128592290	4092	2	12767	ENSMUST00000052172.6	25088	ENSMUSG00000045382	Cxcr4	chemokine (C-X-C motif) receptor 4
chr1	129082404	129082502	99	*	100	*	3	10	0.3	22	27	0.814815	2.71605	2	CG	1	0.00549991	gain	Distal Intergenic	1	129273302	129431058	157757	1	210417	ENSMUST00000148051.1	-190800	ENSMUSG00000042581	Thsd7b	thrombospondin, type I, domain containing 7B
chr1	129500404	129500502	99	*	100	*	11	17	0.647059	33	35	0.942857	1.45714	4	CG	1	0.00748778	gain	Intron (ENSMUST00000073527.12/210417, intron 2 of 27)	1	129537511	129629046	91536	1	210417	ENSMUST00000152305.2	-37009	ENSMUSG00000042581	Thsd7b	thrombospondin, type I, domain containing 7B
chr1	129595504	129595602	99	*	100	*	22	53	0.415094	61	78	0.782051	1.88403	8	CG	1	0.000286718	gain	Exon (ENSMUST00000073527.12/210417, exon 3 of 28)	1	129537511	129629046	91536	1	210417	ENSMUST00000152305.2	57993	ENSMUSG00000042581	Thsd7b	thrombospondin, type I, domain containing 7B
chr1	130422804	130422902	99	*	100	*	27	38	0.710526	89	97	0.917526	1.29133	8	CG	1	0.0043291	gain	Promoter	1	130422824	130437914	15091	1	102640368	ENSMUST00000143266.1	0	ENSMUSG00000087691	Cd55os	CD55 molecule, opposite strand sequence
chr1	130711904	130712002	99	*	100	*	19	20	0.95	17	28	0.607143	0.639098	4	CG	-1	0.0083624	loss	Intron (ENSMUST00000188520.1/18640, intron 2 of 17)	1	130689182	130714575	25394	2	18640	ENSMUST00000171479.7	2573	ENSMUSG00000026409	Pfkfb2	6-phosphofructo-2-kinase/fructose-2,6-biphosphatase 2
chr1	131250904	131251002	99	*	100	*	5	9	0.555556	32	33	0.969697	1.74545	2	CG	1	0.00263273	gain	Distal Intergenic	1	131207654	131245258	37605	2	54354	ENSMUST00000124796.1	-5646	ENSMUSG00000026430	Rassf5	Ras association (RalGDS/AF-6) domain family member 5
chr1	132067604	132067702	99	*	100	*	32	64	0.5	81	108	0.75	1.5	16	CG	1	0.00293818	gain	Promoter	1	132026808	132067826	41019	2	213006	ENSMUST00000160656.7	124	ENSMUSG00000059149	Mfsd4a	major facilitator superfamily domain containing 4A
chr1	132355204	132355302	99	*	100	*	16	28	0.571429	49	50	0.98	1.715	4	CG	1	9.13e-05	gain	Downstream (1-2kb)	1	132361026	132364948	3923	2	68875	ENSMUST00000125439.1	9646	ENSMUSG00000042066	Tmcc2	transmembrane and coiled-coil domains 2
chr1	132546104	132546202	99	*	100	*	24	61	0.393443	34	52	0.653846	1.66186	8	CG	1	0.00763449	gain	Distal Intergenic	1	132533657	132543256	9600	2	21367	ENSMUST00000186530.2	-2848	ENSMUSG00000053024	Cntn2	contactin 2
chr1	133196304	133196402	99	*	100	*	10	17	0.588235	20	20	1	1.7	4	CG	1	0.00384719	gain	Intron (ENSMUST00000212252.1/240753, intron 3 of 9)	1	133181321	133301219	119899	1	240753	ENSMUST00000187285.6	14983	ENSMUSG00000041757	Plekha6	pleckstrin homology domain containing, family A member 6
chr1	133296504	133296602	99	*	100	*	21	50	0.42	76	88	0.863636	2.05628	8	CG	1	3.21e-06	gain	Promoter	1	133297951	133301617	3667	1	240753	ENSMUST00000190208.1	-1349	ENSMUSG00000041757	Plekha6	pleckstrin homology domain containing, family A member 6
chr1	133368804	133368902	99	*	100	*	16	24	0.666667	18	54	0.333333	0.5	6	CG	-1	0.00785281	loss	Exon (ENSMUST00000135222.8/214253, exon 3 of 8)	1	133367287	133376979	9693	1	214253	ENSMUST00000131450.1	1517	ENSMUSG00000070644	Etnk2	ethanolamine kinase 2
chr1	133921504	133921602	99	*	100	*	8	69	0.115942	38	93	0.408602	3.52419	6	CG	1	0.000485226	gain	Promoter	1	133910304	133921414	11111	2	116847	ENSMUST00000048432.5	-90	ENSMUSG00000041577	Prelp	proline arginine-rich end leucine-rich repeat
chr1	134151604	134151702	99	*	100	*	1	12	0.0833333	9	14	0.642857	7.71429	2	CG	1	0.00593858	gain	Distal Intergenic	1	134138646	134151539	12894	1	71884	ENSMUST00000086475.2	12958	ENSMUSG00000026450	Chit1	chitinase 1 (chitotriosidase)
chr1	134285904	134286002	99	*	100	*	1	17	0.0588235	12	19	0.631579	10.7368	2	CG	1	0.00180691	gain	Distal Intergenic	1	134289989	134292548	2560	1	17928	ENSMUST00000027730.5	-3987	ENSMUSG00000026459	Myog	myogenin
chr1	134333204	134333302	99	*	100	*	1	18	0.0555556	15	35	0.428571	7.71429	4	CG	1	0.00717169	gain	Promoter	1	134297501	134332928	35428	2	68507	ENSMUST00000189361.1	-276	ENSMUSG00000026458	Ppfia4	protein tyrosine phosphatase, receptor type, f polypeptide (PTPRF), interacting protein (liprin), alpha 4
chr1	135983004	135983102	99	*	100	*	9	30	0.3	31	48	0.645833	2.15278	4	CG	1	0.00548187	gain	Promoter	1	135954598	135982482	27885	2	226438	ENSMUST00000124134.2	-522	ENSMUSG00000051985	Igfn1	immunoglobulin-like and fibronectin type III domain containing 1
chr1	136592304	136592402	99	*	100	*	11	16	0.6875	39	41	0.95122	1.38359	2	CG	1	0.00803245	gain	Distal Intergenic	1	136624901	136630053	5153	1	226442	ENSMUST00000047734.14	-32499	ENSMUSG00000041483	Zfp281	zinc finger protein 281
chr1	136624304	136624402	99	*	100	*	20	36	0.555556	92	97	0.948454	1.70722	6	CG	1	2.75e-06	gain	Promoter	1	136624901	136630053	5153	1	226442	ENSMUST00000047734.14	-499	ENSMUSG00000041483	Zfp281	zinc finger protein 281
chr1	136845504	136845602	99	*	100	*	37	61	0.606557	77	91	0.846154	1.39501	12	CG	1	0.0029047	gain	Exon (ENSMUST00000027649.13/26424, exon 9 of 9)	1	136890357	136940583	50227	2	26424	ENSMUST00000192587.1	94981	ENSMUSG00000026398	Nr5a2	nuclear receptor subfamily 5, group A, member 2
chr1	137479904	137480002	99	*	100	*	2	26	0.0769231	23	50	0.46	5.98	4	CG	1	0.00273075	gain	Distal Intergenic	1	137966455	137966541	87	1	735252	ENSMUST00000083631.1	-486453	ENSMUSG00000065565	Mir181a-1	microRNA 181a-1
chr1	137510604	137510702	99	*	100	*	5	33	0.151515	45	93	0.483871	3.19355	6	CG	1	0.00286065	gain	Distal Intergenic	1	137966455	137966541	87	1	735252	ENSMUST00000083631.1	-455753	ENSMUSG00000065565	Mir181a-1	microRNA 181a-1
chr1	137847504	137847602	99	*	100	*	11	32	0.34375	42	60	0.7	2.03636	6	CG	1	0.00317328	gain	Distal Intergenic	1	137966455	137966541	87	1	735252	ENSMUST00000083631.1	-118853	ENSMUSG00000065565	Mir181a-1	microRNA 181a-1
chr1	141010504	141010602	99	*	100	*	23	46	0.5	54	68	0.794118	1.58824	8	CG	1	0.00318411	gain	Distal Intergenic	1	140570176	140656404	86229	2	75910	ENSMUST00000193820.1	-354100	ENSMUSG00000102368	4930590L20Rik	RIKEN cDNA 4930590L20 gene
chr1	144589504	144589602	99	*	100	*	11	11	1	8	17	0.470588	0.470588	2	CG	-1	0.00590784	loss	Distal Intergenic	1	144516648	144567667	51020	2	624910	ENSMUST00000184008.2	-21837	ENSMUSG00000098509	Rgs21	regulator of G-protein signalling 21
chr1	144917404	144917502	99	*	100	*	4	9	0.444444	19	20	0.95	2.1375	2	CG	1	0.00432927	gain	Distal Intergenic	1	144752683	144775435	22753	2	64214	ENSMUST00000027603.3	-141969	ENSMUSG00000026357	Rgs18	regulator of G-protein signaling 18
chr1	146497804	146497902	99	*	100	*	22	51	0.431373	79	105	0.752381	1.74416	6	CG	1	0.000711956	gain	Promoter	1	146497738	146517554	19817	1	215378	ENSMUST00000125331.1	66	ENSMUSG00000035131	Brinp3	bone morphogenetic protein/retinoic acid inducible neural specific 3
chr1	150878604	150878702	99	*	100	*	15	22	0.681818	12	54	0.222222	0.325926	4	CG	-1	0.00104131	loss	Intron (ENSMUST00000074783.11/545370, intron 1 of 106)	1	150562524	150993051	430528	2	545370	ENSMUST00000074783.11	114349	ENSMUSG00000066842	Hmcn1	hemicentin 1
chr1	151267404	151267502	99	*	100	*	17	26	0.653846	24	24	1	1.52941	4	CG	1	0.00386453	gain	Distal Intergenic	1	151344477	151364422	19946	1	117198	ENSMUST00000023918.12	-76975	ENSMUSG00000023150	Ivns1abp	influenza virus NS1A binding protein
chr1	152461904	152462002	99	*	100	*	11	20	0.55	50	59	0.847458	1.54083	4	CG	1	0.00785281	gain	Intron (ENSMUST00000127586.7/269132, intron 1 of 13)	1	152399830	152510695	110866	1	269132	ENSMUST00000044311.8	62074	ENSMUSG00000032649	Colgalt2	collagen beta(1-O)galactosyltransferase 2
chr1	152756904	152757002	99	*	100	*	26	36	0.722222	69	70	0.985714	1.36484	4	CG	1	0.000344286	gain	Exon (ENSMUST00000068875.4/71281, exon 2 of 2)	1	152750551	152757544	6994	1	71281	ENSMUST00000068875.4	6353	ENSMUSG00000055547	Apobec4	apolipoprotein B mRNA editing enzyme, catalytic polypeptide-like 4 (putative)
chr1	154396204	154396302	99	*	100	*	4	16	0.25	30	35	0.857143	3.42857	4	CG	1	0.000295856	gain	3' UTR	1	154413976	154421155	7180	2	12290	ENSMUST00000226546.1	24853	ENSMUSG00000004110	Cacna1e	calcium channel, voltage-dependent, R type, alpha 1E subunit
chr1	154843704	154843802	99	*	100	*	11	20	0.55	4	54	0.0740741	0.13468	4	CG	-1	0.000138376	loss	Intron (ENSMUST00000211821.1/12290, intron 1 of 46)	1	154398393	154864067	465675	2	12290	ENSMUST00000211821.1	20265	ENSMUSG00000004110	Cacna1e	calcium channel, voltage-dependent, R type, alpha 1E subunit
chr1	155109004	155109102	99	*	100	*	19	32	0.59375	18	64	0.28125	0.473684	6	CG	-1	0.00554112	loss	Distal Intergenic	1	155096361	155099636	3276	2	15939	ENSMUST00000055322.5	-9368	ENSMUSG00000056708	Ier5	immediate early response 5
chr1	155244904	155245002	99	*	100	*	28	66	0.424242	12	77	0.155844	0.367347	14	CG	-1	0.00183718	loss	Promoter	1	155212471	155244444	31974	2	207792	ENSMUST00000186156.6	-460	ENSMUSG00000033722	BC034090	cDNA sequence BC034090
chr1	155470004	155470102	99	*	100	*	3	10	0.3	13	14	0.928571	3.09524	2	CG	1	0.00359043	gain	Distal Intergenic	1	155282668	155417415	134748	2	19775	ENSMUST00000111774.1	-52589	ENSMUSG00000026469	Xpr1	xenotropic and polytropic retrovirus receptor 1
chr1	155537304	155537402	99	*	100	*	5	9	0.555556	36	38	0.947368	1.70526	2	CG	1	0.00398089	gain	Distal Intergenic	1	155525012	155527143	2132	2	433367	ENSMUST00000194133.1	-10161	ENSMUSG00000073535	Gm5532	predicted gene 5532
chr1	155554904	155555002	99	*	100	*	7	11	0.636364	3	21	0.142857	0.22449	2	CG	-1	0.00656638	loss	Distal Intergenic	1	155558120	155572288	14169	1	72482	ENSMUST00000080138.12	-3118	ENSMUSG00000033701	Acbd6	acyl-Coenzyme A binding domain containing 6
chr1	157616704	157616802	99	*	100	*	8	13	0.615385	5	30	0.166667	0.270833	2	CG	-1	0.00577679	loss	Distal Intergenic	1	157538051	157543963	5913	1	89867	ENSMUST00000155665.1	78653	ENSMUSG00000026589	Sec16b	SEC16 homolog B (S. cerevisiae)
chr1	159232504	159232602	99	*	100	*	98	148	0.662162	63	211	0.298578	0.450914	37	CG	-1	2.19e-09	loss	Promoter	1	159232648	159289019	56372	1	26374	ENSMUST00000192215.5	-46	ENSMUSG00000040782	Cop1	COP1, E3 ubiquitin ligase
chr1	159553304	159553402	99	*	100	*	22	31	0.709677	52	54	0.962963	1.3569	4	CG	1	0.00288802	gain	Intron (ENSMUST00000192069.5/21960, intron 1 of 22)	1	159523841	159737795	213955	1	21960	ENSMUST00000195199.1	29463	ENSMUSG00000015829	Tnr	tenascin R
chr1	159600504	159600602	99	*	100	*	3	15	0.2	17	26	0.653846	3.26923	2	CG	1	0.00717703	gain	Intron (ENSMUST00000192069.5/21960, intron 1 of 22)	1	159523841	159737795	213955	1	21960	ENSMUST00000195199.1	76663	ENSMUSG00000015829	Tnr	tenascin R
chr1	159817104	159817202	99	*	100	*	10	36	0.277778	4	98	0.0408163	0.146939	4	CG	-1	0.000642463	loss	Intron (ENSMUST00000192069.5/21960, intron 2 of 22)	1	159850397	159863649	13253	1	21960	ENSMUST00000192457.1	-33195	ENSMUSG00000015829	Tnr	tenascin R
chr1	159871304	159871402	99	*	100	*	4	11	0.363636	14	15	0.933333	2.56667	2	CG	1	0.0043291	gain	Intron (ENSMUST00000192069.5/21960, intron 8 of 22)	1	159850397	159863649	13253	1	21960	ENSMUST00000192457.1	20907	ENSMUSG00000015829	Tnr	tenascin R
chr1	160024404	160024502	99	*	100	*	11	18	0.611111	36	39	0.923077	1.51049	4	CG	1	0.00639444	gain	Distal Intergenic	1	160044384	160071540	27157	1	67647	ENSMUST00000168250.7	-19882	ENSMUSG00000090394	4930523C07Rik	RIKEN cDNA 4930523C07 gene
chr1	161888504	161888602	99	*	100	*	3	13	0.230769	15	21	0.714286	3.09524	2	CG	1	0.00781261	gain	Distal Intergenic	1	161816114	161876682	60569	2	226551	ENSMUST00000048377.10	-11822	ENSMUSG00000040297	Suco	SUN domain containing ossification factor
chr1	162058504	162058602	99	*	100	*	7	9	0.777778	35	35	1	1.28571	2	CG	1	0.00664378	gain	Intron (ENSMUST00000159763.7/103967, intron 5 of 8)	1	162005172	162016494	11323	1	72753	ENSMUST00000160555.1	53332	ENSMUSG00000090260	2810442N19Rik	RIKEN cDNA 2810442N19 gene
chr1	162738704	162738802	99	*	100	*	5	13	0.384615	21	24	0.875	2.275	2	CG	1	0.00429374	gain	Intron (ENSMUST00000182149.7/226562, intron 1 of 34)	1	162720545	162740350	19806	2	226562	ENSMUST00000182331.1	1548	ENSMUSG00000040225	Prrc2c	proline-rich coiled-coil 2C
chr1	162749004	162749102	99	*	100	*	14	26	0.538462	61	74	0.824324	1.53089	4	CG	1	0.00621787	gain	Distal Intergenic	1	162670727	162740556	69830	2	226562	ENSMUST00000182660.7	-8448	ENSMUSG00000040225	Prrc2c	proline-rich coiled-coil 2C
chr1	162997104	162997202	99	*	100	*	0	10	0	11	18	0.611111	#DIV/0!	2	CG	1	0.00394224	gain	Intron (ENSMUST00000195132.1/ENSMUST00000195132.1, intron 2 of 3)	1	162963514	162984528	21015	2	14262	ENSMUST00000142759.1	-12576	ENSMUSG00000026691	Fmo3	flavin containing monooxygenase 3
chr1	164087704	164087802	99	*	100	*	14	32	0.4375	76	103	0.737864	1.68655	4	CG	1	0.00409871	gain	Distal Intergenic	1	164068962	164079996	11035	1	20343	ENSMUST00000195358.1	18742	ENSMUSG00000026581	Sell	selectin, lymphocyte
chr1	165677104	165677202	99	*	100	*	6	18	0.333333	33	43	0.767442	2.30233	4	CG	1	0.0035905	gain	Intron (ENSMUST00000097474.8/226594, intron 1 of 5)	1	165648947	165708048	59102	2	226594	ENSMUST00000040357.10	30846	ENSMUSG00000040723	Rcsd1	RCSD domain containing 1
chr1	166410704	166410802	99	*	100	*	9	9	1	5	14	0.357143	0.357143	2	CG	-1	0.00456709	loss	Promoter	1	166396169	166409863	13695	2	71592	ENSMUST00000128861.2	-841	ENSMUSG00000040596	Pogk	pogo transposable element with KRAB domain
chr1	166686204	166686302	99	*	100	*	2	22	0.0909091	9	15	0.6	6.6	2	CG	1	0.00299828	gain	Distal Intergenic	1	166662055	166681845	19791	2	240894	ENSMUST00000027843.10	-4359	ENSMUSG00000026560	Fmo9	flavin containing monooxygenase 9
chr1	166841204	166841302	99	*	100	*	5	12	0.416667	14	15	0.933333	2.24	2	CG	1	0.0059556	gain	Distal Intergenic	1	166974023	166999728	25706	2	100503962	ENSMUST00000180995.2	158426	ENSMUSG00000102548	Gm16701	predicted gene, 16701
chr1	166890104	166890202	99	*	100	*	0	8	0	13	21	0.619048	#DIV/0!	2	CG	1	0.00526703	gain	Distal Intergenic	1	166974023	166999728	25706	2	100503962	ENSMUST00000180995.2	109526	ENSMUSG00000102548	Gm16701	predicted gene, 16701
chr1	166979504	166979602	99	*	100	*	1	9	0.111111	11	12	0.916667	8.25	2	CG	1	0.00134706	gain	Intron (ENSMUST00000180995.2/100503962, intron 2 of 2)	1	166974023	166999728	25706	2	100503962	ENSMUST00000180995.2	20126	ENSMUSG00000102548	Gm16701	predicted gene, 16701
chr1	167036504	167036602	99	*	100	*	12	38	0.315789	42	60	0.7	2.21667	8	CG	1	0.00123712	gain	Intron (ENSMUST00000165874.7/226610, intron 1 of 2)	1	167001589	167091009	89421	1	226610	ENSMUST00000128373.1	34915	ENSMUSG00000060568	Fam78b	family with sequence similarity 78, member B
chr1	167065404	167065502	99	*	100	*	0	9	0	9	13	0.692308	#DIV/0!	2	CG	1	0.00346621	gain	Intron (ENSMUST00000165874.7/226610, intron 1 of 2)	1	167001589	167091009	89421	1	226610	ENSMUST00000128373.1	63815	ENSMUSG00000060568	Fam78b	family with sequence similarity 78, member B
chr1	167378204	167378302	99	*	100	*	10	10	1	5	12	0.416667	0.416667	2	CG	-1	0.00593383	loss	Exon (ENSMUST00000028005.2/66447, exon 2 of 6)	1	167364166	167367647	3482	1	56752	ENSMUST00000191715.1	14038	ENSMUSG00000026687	Aldh9a1	aldehyde dehydrogenase 9, subfamily A1
chr1	167555404	167555502	99	*	100	*	28	37	0.756757	47	48	0.979167	1.2939	6	CG	1	0.00406383	gain	Distal Intergenic	1	167598384	167639623	41240	1	20183	ENSMUST00000015987.9	-42882	ENSMUSG00000015843	Rxrg	retinoid X receptor gamma
chr1	167718404	167718502	99	*	100	*	12	20	0.6	42	46	0.913043	1.52174	4	CG	1	0.00499811	gain	Intron (ENSMUST00000111377.7/110648, intron 3 of 8)	1	167689557	167848741	159185	1	110648	ENSMUST00000028003.8	28847	ENSMUSG00000026686	Lmx1a	LIM homeobox transcription factor 1 alpha
chr1	167959604	167959702	99	*	100	*	7	17	0.411765	38	40	0.95	2.30714	2	CG	1	0.00012482	gain	Distal Intergenic	1	168158370	168164662	6293	2	18514	ENSMUST00000097471.3	204960	ENSMUSG00000052534	Pbx1	pre B cell leukemia homeobox 1
chr1	169652004	169652102	99	*	100	*	10	20	0.5	28	30	0.933333	1.86667	4	CG	1	0.00203781	gain	Distal Intergenic	1	169655501	169695813	40313	1	19737	ENSMUST00000027997.8	-3399	ENSMUSG00000026678	Rgs5	regulator of G-protein signaling 5
chr1	170977704	170977802	99	*	100	*	19	34	0.558824	49	51	0.960784	1.7193	6	CG	1	0.000134629	gain	Promoter	1	170960769	170976547	15779	2	14130	ENSMUST00000159969.7	-1157	ENSMUSG00000026656	Fcgr2b	Fc receptor, IgG, low affinity IIb
chr1	172443704	172443802	99	*	100	*	6	12	0.5	16	17	0.941176	1.88235	2	CG	1	0.00791669	gain	Distal Intergenic	1	172475358	172478575	3218	1	98365	ENSMUST00000027830.4	-31556	ENSMUSG00000026548	Slamf9	SLAM family member 9
chr1	175308804	175308902	99	*	100	*	7	18	0.388889	23	29	0.793103	2.03941	2	CG	1	0.0071408	gain	Intron (ENSMUST00000194555.5/24012, intron 2 of 17)	1	175059736	175491130	431395	2	24012	ENSMUST00000027812.10	182228	ENSMUSG00000026527	Rgs7	regulator of G protein signaling 7
chr1	175801004	175801102	99	*	100	*	2	27	0.0740741	9	19	0.473684	6.39474	4	CG	1	0.00420081	gain	Intron (ENSMUST00000094288.9/75820, intron 23 of 27)	1	175767038	175815731	48694	1	75820	ENSMUST00000194783.1	33966	ENSMUSG00000026523	Wdr64	WD repeat domain 64
chr1	175988504	175988602	99	*	100	*	5	19	0.263158	16	21	0.761905	2.89524	4	CG	1	0.00406893	gain	Intron (ENSMUST00000065967.13/319455, intron 6 of 9)	1	175920329	175922225	1897	1	226720	ENSMUST00000201297.1	68175	ENSMUSG00000104158	Becn2	beclin 2
chr1	176000704	176000802	99	*	100	*	2	18	0.111111	18	34	0.529412	4.76471	2	CG	1	0.00572032	gain	Intron (ENSMUST00000065967.13/319455, intron 5 of 9)	1	175920329	175922225	1897	1	226720	ENSMUST00000201297.1	80375	ENSMUSG00000104158	Becn2	beclin 2
chr1	176391904	176392002	99	*	100	*	7	16	0.4375	12	13	0.923077	2.10989	2	CG	1	0.00789135	gain	Distal Intergenic	1	175962407	176275312	312906	2	319455	ENSMUST00000125404.7	-116592	ENSMUSG00000055214	Pld5	phospholipase D family, member 5
chr1	177508304	177508402	99	*	100	*	17	34	0.5	48	61	0.786885	1.57377	4	CG	1	0.0063494	gain	Distal Intergenic	1	177445821	177450764	4944	1	30928	ENSMUST00000077225.7	62483	ENSMUSG00000063659	Zbtb18	zinc finger and BTB domain containing 18
chr1	177547804	177547902	99	*	100	*	7	16	0.4375	27	33	0.818182	1.87013	2	CG	1	0.00823621	gain	Distal Intergenic	1	177641542	177642943	1402	2	75589	ENSMUST00000189507.1	95041	ENSMUSG00000101746	2310043L19Rik	RIKEN cDNA 2310043L19 gene
chr1	178830504	178830602	99	*	100	*	14	18	0.777778	31	31	1	1.28571	4	CG	1	0.00785281	gain	Intron (ENSMUST00000161017.7/269152, intron 5 of 14)	1	178798438	178932855	134418	1	269152	ENSMUST00000160789.1	32066	ENSMUSG00000026494	Kif26b	kinesin family member 26B
chr1	179299404	179299502	99	*	100	*	8	13	0.615385	40	40	1	1.625	2	CG	1	0.000429281	gain	Intron (ENSMUST00000128302.7/69726, intron 5 of 11)	1	178955046	179248840	293795	2	69726	ENSMUST00000068437.12	-50564	ENSMUSG00000055067	Smyd3	SET and MYND domain containing 3
chr1	179704304	179704402	99	*	100	*	10	24	0.416667	37	42	0.880952	2.11429	6	CG	1	0.000593205	gain	Intron (ENSMUST00000131716.3/383592, intron 16 of 22)	1	179697864	179700280	2417	2	383592	ENSMUST00000223392.1	-4024	ENSMUSG00000087236	Kif28	kinesin family member 28
chr1	180520304	180520402	99	*	100	*	15	45	0.333333	47	70	0.671429	2.01429	10	CG	1	0.00189591	gain	Distal Intergenic	1	180438329	180483504	45176	2	381310	ENSMUST00000179826.1	-36800	ENSMUSG00000053963	Stum	mechanosensory transduction mediator
chr1	180862304	180862402	99	*	100	*	14	18	0.777778	53	53	1	1.28571	4	CG	1	0.00196382	gain	Promoter	1	180862100	180866253	4154	1	208768	ENSMUST00000194948.1	204	ENSMUSG00000038806	Sde2	SDE2 telomere maintenance homolog (S. pombe)
chr1	181532104	181532202	99	*	100	*	3	10	0.3	19	22	0.863636	2.87879	2	CG	1	0.0038462	gain	Distal Intergenic	1	181509633	181511451	1819	2	403180	ENSMUST00000058825.4	-20653	ENSMUSG00000050625	Ccdc121	coiled-coil domain containing 121
chr1	182225904	182226002	99	*	100	*	12	28	0.428571	44	56	0.785714	1.83333	4	CG	1	0.00329047	gain	Distal Intergenic	1	182279004	182282224	3221	2	13244	ENSMUST00000133052.1	56222	ENSMUSG00000038633	Degs1	delta(4)-desaturase, sphingolipid 1
chr1	182551004	182551102	99	*	100	*	7	14	0.5	16	17	0.941176	1.88235	2	CG	1	0.00725712	gain	Intron (ENSMUST00000192906.1/ENSMUST00000192906.1, intron 2 of 2)	1	182565007	182606526	41520	1	170725	ENSMUST00000168514.6	-13905	ENSMUSG00000038599	Capn8	calpain 8
chr1	182582904	182583002	99	*	100	*	0	11	0	8	15	0.533333	#DIV/0!	2	CG	1	0.00607373	gain	Intron (ENSMUST00000168514.6/170725, intron 2 of 9)	1	182565038	182632240	67203	1	170725	ENSMUST00000192671.1	17866	ENSMUSG00000038599	Capn8	calpain 8
chr1	182747504	182747602	99	*	100	*	17	27	0.62963	62	65	0.953846	1.51493	6	CG	1	0.000510333	gain	Exon (ENSMUST00000060041.6/433386, exon 1 of 1)	1	182747126	182749180	2055	2	433386	ENSMUST00000060041.6	1578	ENSMUSG00000043429	Ccdc185	coiled-coil domain containing 185
chr1	182768904	182769002	99	*	100	*	18	19	0.947368	27	46	0.586957	0.619565	2	CG	-1	0.00654985	loss	Intron (ENSMUST00000155229.6/96935, intron 2 of 3)	1	182764895	182896591	131697	1	96935	ENSMUST00000085724.4	4009	ENSMUSG00000038576	Susd4	sushi domain containing 4
chr1	182825904	182826002	99	*	100	*	1	22	0.0454545	17	46	0.369565	8.13043	2	CG	1	0.00682673	gain	Intron (ENSMUST00000155229.6/96935, intron 2 of 3)	1	182764895	182896591	131697	1	96935	ENSMUST00000085724.4	61009	ENSMUSG00000038576	Susd4	sushi domain containing 4
chr1	183043304	183043402	99	*	100	*	20	30	0.666667	59	62	0.951613	1.42742	6	CG	1	0.00139769	gain	Distal Intergenic	1	182954828	182970024	15197	1	53791	ENSMUST00000195614.1	88476	ENSMUSG00000079164	Tlr5	toll-like receptor 5
chr1	183388704	183388802	99	*	100	*	29	55	0.527273	56	69	0.811594	1.53923	10	CG	1	0.00267023	gain	Promoter	1	183388981	183409353	20373	1	21339	ENSMUST00000097043.10	-179	ENSMUSG00000072258	Taf1a	TATA-box binding protein associated factor, RNA polymerase I, A
chr1	183397104	183397202	99	*	100	*	13	18	0.722222	48	48	1	1.38462	4	CG	1	0.0010372	gain	Intron (ENSMUST00000097043.10/21339, intron 3 of 12)	1	183388985	183406638	17654	1	21339	ENSMUST00000192076.1	8119	ENSMUSG00000072258	Taf1a	TATA-box binding protein associated factor, RNA polymerase I, A
chr1	184489804	184489902	99	*	100	*	18	27	0.666667	44	47	0.93617	1.40426	6	CG	1	0.00501248	gain	Distal Intergenic	1	184527841	184557691	29851	2	73590	ENSMUST00000188766.1	67789	ENSMUSG00000101574	1700112H15Rik	RIKEN cDNA 1700112H15 gene
chr1	185051304	185051402	99	*	100	*	24	36	0.666667	32	34	0.941176	1.41176	6	CG	1	0.00647908	gain	Distal Intergenic	1	184896789	184999570	102782	2	226778	ENSMUST00000027929.9	-51734	ENSMUSG00000026620	Mark1	MAP/microtubule affinity regulating kinase 1
chr1	185640704	185640802	99	*	100	*	9	24	0.375	37	51	0.72549	1.93464	6	CG	1	0.00611411	gain	Distal Intergenic	1	185497388	185498017	630	1	114668	ENSMUST00000192616.1	143316	ENSMUSG00000102185	5033404E19Rik	NSA2 ribosome biogenesis homolog pseudogene
chr1	186159404	186159502	99	*	100	*	7	9	0.777778	39	39	1	1.28571	2	CG	1	0.00520297	gain	Distal Intergenic	1	186087731	186117310	29580	2	226791	ENSMUST00000045388.7	-42094	ENSMUSG00000039246	Lyplal1	lysophospholipase-like 1
chr1	186766504	186766602	99	*	100	*	6	18	0.333333	44	50	0.88	2.64	4	CG	1	0.000141602	gain	Distal Intergenic	1	186720978	186749358	28381	2	67223	ENSMUST00000001339.5	-17146	ENSMUSG00000001305	Rrp15	ribosomal RNA processing 15 homolog (S. cerevisiae)
chr1	186917304	186917402	99	*	100	*	0	15	0	18	34	0.529412	#DIV/0!	2	CG	1	0.00192413	gain	Distal Intergenic	1	186967416	186970627	3212	1	110957	ENSMUST00000045108.1	-50014	ENSMUSG00000039224	D1Pas1	DNA segment, Chr 1, Pasteur Institute 1
chr1	187074804	187074902	99	*	100	*	1	9	0.111111	16	17	0.941176	8.47059	2	CG	1	0.000323078	gain	Intron (ENSMUST00000183819.7/74717, intron 9 of 10)	1	187120869	187124365	3497	2	105244050	ENSMUST00000162615.1	49463	ENSMUSG00000089947	Gm15509	predicted gene 15509
chr1	187077404	187077502	99	*	100	*	7	13	0.538462	1	15	0.0666667	0.12381	2	CG	-1	0.00769839	loss	Intron (ENSMUST00000183819.7/74717, intron 9 of 10)	1	187120869	187124365	3497	2	105244050	ENSMUST00000162615.1	46863	ENSMUSG00000089947	Gm15509	predicted gene 15509
chr1	187624004	187624102	99	*	100	*	0	12	0	5	8	0.625	#DIV/0!	2	CG	1	0.00402668	gain	Intron (ENSMUST00000127489.7/26381, intron 2 of 3)	1	187609696	187793742	184047	1	26381	ENSMUST00000152927.1	14308	ENSMUSG00000026610	Esrrg	estrogen-related receptor gamma
chr1	187903204	187903302	99	*	100	*	10	18	0.555556	26	28	0.928571	1.67143	2	CG	1	0.00528129	gain	Intron (ENSMUST00000127489.7/26381, intron 3 of 3)	1	187997827	188214885	217059	1	26381	ENSMUST00000027906.12	-94525	ENSMUSG00000026610	Esrrg	estrogen-related receptor gamma
chr1	187941504	187941602	99	*	100	*	17	26	0.653846	30	30	1	1.52941	6	CG	1	0.00202707	gain	Intron (ENSMUST00000127489.7/26381, intron 3 of 3)	1	187997827	188214885	217059	1	26381	ENSMUST00000027906.12	-56225	ENSMUSG00000026610	Esrrg	estrogen-related receptor gamma
chr1	188243204	188243302	99	*	100	*	9	18	0.5	1	22	0.0454545	0.0909091	4	CG	-1	0.00312116	loss	Distal Intergenic	1	188262023	188357520	95498	1	22283	ENSMUST00000142189.7	-18721	ENSMUSG00000026609	Ush2a	usherin
chr1	189340404	189340502	99	*	100	*	1	8	0.125	14	20	0.7	5.6	2	CG	1	0.00769839	gain	Intron (ENSMUST00000079451.12/16526, intron 1 of 6)	1	189209790	189343355	133566	2	16526	ENSMUST00000193319.5	2853	ENSMUSG00000037624	Kcnk2	potassium channel, subfamily K, member 2
chr1	189362204	189362302	99	*	100	*	4	10	0.4	22	23	0.956522	2.3913	2	CG	1	0.00171053	gain	Intron (ENSMUST00000180044.7/16526, intron 1 of 5)	1	189339849	189346981	7133	2	16526	ENSMUST00000195016.1	-15223	ENSMUSG00000037624	Kcnk2	potassium channel, subfamily K, member 2
chr1	189604404	189604502	99	*	100	*	1	8	0.125	16	19	0.842105	6.73684	2	CG	1	0.00199994	gain	Distal Intergenic	1	189642696	189648856	6161	2	108000	ENSMUST00000165798.1	44354	ENSMUSG00000026605	Cenpf	centromere protein F
chr1	190018404	190018502	99	*	100	*	18	24	0.75	57	59	0.966102	1.28814	6	CG	1	0.00504319	gain	Distal Intergenic	1	189880492	189922363	41872	2	226830	ENSMUST00000027897.7	-96041	ENSMUSG00000026603	Smyd2	SET and MYND domain containing 2
chr1	190465204	190465302	99	*	100	*	2	10	0.2	24	32	0.75	3.75	2	CG	1	0.0042241	gain	Distal Intergenic	1	190403645	190417145	13501	1	433390	ENSMUST00000193966.1	61559	ENSMUSG00000103644	Gm29678	predicted gene, 29678
chr1	190759904	190760002	99	*	100	*	0	13	0	16	39	0.410256	#DIV/0!	2	CG	1	0.00745856	gain	Intron (ENSMUST00000159624.7/320119, intron 6 of 12)	1	190808888	190810463	1576	2	320119	ENSMUST00000160891.1	50461	ENSMUSG00000089872	Rps6kc1	ribosomal protein S6 kinase polypeptide 1
chr1	190987804	190987902	99	*	100	*	24	37	0.648649	56	63	0.888889	1.37037	6	CG	1	0.00618775	gain	Distal Intergenic	1	190947646	190979296	31651	2	226841	ENSMUST00000166139.6	-8508	ENSMUSG00000037568	Vash2	vasohibin 2
chr1	191216504	191216602	99	*	100	*	4	42	0.0952381	17	44	0.386364	4.05682	10	CG	1	0.00411214	gain	Promoter	1	191170296	191218039	47744	2	11910	ENSMUST00000195117.1	1437	ENSMUSG00000026628	Atf3	activating transcription factor 3
chr1	191294204	191294302	99	*	100	*	8	18	0.444444	22	24	0.916667	2.0625	4	CG	1	0.00286065	gain	Distal Intergenic	1	191306789	191318194	11406	2	66208	ENSMUST00000046770.9	23892	ENSMUSG00000037499	Nenf	neuron derived neurotrophic factor
chr1	191396304	191396602	299	*	300	*	267	483	0.552795	180	517	0.348162	0.629822	106	CG	-1	1.42e-08	loss	Promoter	1	191384966	191396319	11354	2	226849	ENSMUST00000194953.1	0	ENSMUSG00000026626	Ppp2r5a	protein phosphatase 2, regulatory subunit B', alpha
chr1	192180304	192180402	99	*	100	*	1	23	0.0434783	9	25	0.36	8.28	2	CG	1	0.00843701	gain	Distal Intergenic	1	192190774	192510159	319386	1	16510	ENSMUST00000078470.11	-10372	ENSMUSG00000058248	Kcnh1	potassium voltage-gated channel, subfamily H (eag-related), member 1
chr1	192267004	192267102	99	*	100	*	24	48	0.5	57	77	0.74026	1.48052	10	CG	1	0.00789735	gain	Intron (ENSMUST00000078470.11/16510, intron 5 of 10)	1	192190774	192510159	319386	1	16510	ENSMUST00000110844.2	76230	ENSMUSG00000058248	Kcnh1	potassium voltage-gated channel, subfamily H (eag-related), member 1
chr1	193184804	193184902	99	*	100	*	6	11	0.545455	20	21	0.952381	1.74603	2	CG	1	0.00717478	gain	Promoter	1	193179237	193184818	5582	2	215243	ENSMUST00000160302.3	0	ENSMUSG00000037318	Traf3ip3	TRAF3 interacting protein 3
chr1	193331404	193331502	99	*	100	*	18	28	0.642857	66	74	0.891892	1.38739	4	CG	1	0.00575931	gain	Exon (ENSMUST00000194677.5/16780, exon 17 of 27)	1	193320695	193325991	5297	1	16780	ENSMUST00000161526.2	10709	ENSMUSG00000026639	Lamb3	laminin, beta 3
chr1	193337804	193337902	99	*	100	*	9	9	1	4	12	0.333333	0.333333	2	CG	-1	0.00431454	loss	Intron (ENSMUST00000194677.5/16780, intron 22 of 26)	1	193320695	193325991	5297	1	16780	ENSMUST00000161526.2	17109	ENSMUSG00000026639	Lamb3	laminin, beta 3
chr1	194025904	194026002	99	*	100	*	3	9	0.333333	26	31	0.83871	2.51613	2	CG	1	0.00532732	gain	Distal Intergenic	1	194212187	194222759	10573	2	74942	ENSMUST00000193395.1	196757	ENSMUSG00000103692	4930503O07Rik	RIKEN cDNA 4930503O07 gene
chr1	195142804	195142902	99	*	100	*	8	15	0.533333	29	32	0.90625	1.69922	2	CG	1	0.0060675	gain	Intron (ENSMUST00000082321.8/12902, intron 17 of 18)	1	195139669	195151590	11922	2	12902	ENSMUST00000193436.1	8688	ENSMUSG00000026616	Cr2	complement receptor 2
chr10	3321602	3321700	99	*	100	*	8	12	0.666667	20	20	1	1.5	2	CG	1	0.00763449	gain	Distal Intergenic	10	3366057	3464975	98919	1	76142	ENSMUST00000043374.6	-44357	ENSMUSG00000040653	Ppp1r14c	protein phosphatase 1, regulatory inhibitor subunit 14C
chr10	3335502	3335600	99	*	100	*	6	8	0.75	25	25	1	1.33333	2	CG	1	0.0106412	gain	Distal Intergenic	10	3366057	3464975	98919	1	76142	ENSMUST00000043374.6	-30457	ENSMUSG00000040653	Ppp1r14c	protein phosphatase 1, regulatory inhibitor subunit 14C
chr10	4815902	4816000	99	*	100	*	4	22	0.181818	30	46	0.652174	3.58696	4	CG	1	0.00156955	gain	Intron (ENSMUST00000149195.7/13982, intron 5 of 7)	10	4712651	4784824	72174	1	13982	ENSMUST00000127145.1	103251	ENSMUSG00000019768	Esr1	estrogen receptor 1 (alpha)
chr10	5194602	5194700	99	*	100	*	20	24	0.833333	13	27	0.481481	0.577778	6	CG	-1	0.00956286	loss	Promoter	10	5117100	5194707	77608	2	64009	ENSMUST00000215467.1	7	ENSMUSG00000096054	Syne1	spectrin repeat containing, nuclear envelope 1
chr10	5488202	5488300	99	*	100	*	1	16	0.0625	15	33	0.454545	7.27273	4	CG	1	0.00781454	gain	Intron (ENSMUST00000215295.1/64009, intron 2 of 145)	10	5020917	5550678	529762	2	64009	ENSMUST00000215295.1	62378	ENSMUSG00000096054	Syne1	spectrin repeat containing, nuclear envelope 1
chr10	5633702	5633800	99	*	100	*	9	12	0.75	1	8	0.125	0.166667	2	CG	-1	0.00785281	loss	Distal Intergenic	10	5639218	5647617	8400	1	22353	ENSMUST00000019906.5	-5418	ENSMUSG00000019772	Vip	vasoactive intestinal polypeptide
chr10	6852102	6852200	99	*	100	*	2	12	0.166667	10	15	0.666667	4	2	CG	1	0.010168	gain	Intron (ENSMUST00000147171.7/18390, intron 4 of 5)	10	6789099	6849987	60889	1	18390	ENSMUST00000148625.1	63003	ENSMUSG00000000766	Oprm1	opioid receptor, mu 1
chr10	8099802	8099900	99	*	100	*	2	31	0.0645161	33	60	0.55	8.525	3	CG	1	0.000140818	gain	Distal Intergenic	10	7905653	7956230	50578	2	68652	ENSMUST00000146444.7	-143572	ENSMUSG00000015755	Tab2	TGF-beta activated kinase 1/MAP3K7 binding protein 2
chr10	11878402	11878500	99	*	100	*	8	34	0.235294	29	33	0.878788	3.73485	8	CG	1	7.06e-06	gain	Distal Intergenic	10	11609298	11609591	294	1	30058	ENSMUST00000218003.1	269104	ENSMUSG00000048007	Timm8a1	translocase of inner mitochondrial membrane 8A1
chr10	13115202	13115300	99	*	100	*	5	16	0.3125	36	52	0.692308	2.21538	4	CG	1	0.00819409	gain	Promoter	10	13116364	13125067	8704	1	22634	ENSMUST00000145103.1	-1064	ENSMUSG00000019817	Plagl1	pleiomorphic adenoma gene-like 1
chr10	13214002	13214100	99	*	100	*	24	25	0.96	49	73	0.671233	0.699201	6	CG	-1	0.00658945	loss	3' UTR	10	13178140	13193168	15029	2	353258	ENSMUST00000019950.5	-20834	ENSMUSG00000019814	Ltv1	LTV1 ribosome biogenesis factor
chr10	13304802	13304900	99	*	100	*	19	32	0.59375	58	68	0.852941	1.43653	8	CG	1	0.00646798	gain	Intron (ENSMUST00000105545.11/215789, intron 1 of 12)	10	13213395	13324289	110895	2	215789	ENSMUST00000105543.8	19389	ENSMUSG00000062866	Phactr2	phosphatase and actin regulator 2
chr10	13580102	13580200	99	*	100	*	14	30	0.466667	70	97	0.721649	1.54639	6	CG	1	0.0106438	gain	Distal Intergenic	10	13523842	13553142	29301	2	56535	ENSMUST00000170376.7	-26960	ENSMUSG00000019809	Pex3	peroxisomal biogenesis factor 3
chr10	13726802	13726900	99	*	100	*	3	9	0.333333	1	35	0.0285714	0.0857143	2	CG	-1	0.00680952	loss	Intron (ENSMUST00000162610.7/66253, intron 3 of 5)	10	13653588	13844286	190699	2	66253	ENSMUST00000162174.7	117386	ENSMUSG00000019806	Aig1	androgen-induced 1
chr10	13754302	13754400	99	*	100	*	5	22	0.227273	19	25	0.76	3.344	4	CG	1	0.00151391	gain	Intron (ENSMUST00000162610.7/66253, intron 3 of 5)	10	13653588	13844286	190699	2	66253	ENSMUST00000162174.7	89886	ENSMUSG00000019806	Aig1	androgen-induced 1
chr10	18191802	18191900	99	*	100	*	10	24	0.416667	20	25	0.8	1.92	6	CG	1	0.00774434	gain	Intron (ENSMUST00000207827.1/100045792, intron 2 of 19)	10	18129022	18201353	72332	2	100045792	ENSMUST00000207827.1	9453	ENSMUSG00000071392	Ect2l	epithelial cell transforming sequence 2 oncogene-like
chr10	19746802	19746900	99	*	100	*	2	8	0.25	21	27	0.777778	3.11111	2	CG	1	0.00761807	gain	Intron (ENSMUST00000020185.4/237313, intron 2 of 6)	10	19712634	19755824	43191	1	237313	ENSMUST00000217389.1	34168	ENSMUSG00000020007	Il20ra	interleukin 20 receptor, alpha
chr10	21737702	21737800	99	*	100	*	7	10	0.7	20	20	1	1.42857	2	CG	1	0.0105702	gain	Distal Intergenic	10	21690845	21693978	3134	1	432436	ENSMUST00000071008.5	46857	ENSMUSG00000056716	Gm5420	predicted gene 5420
chr10	22866202	22866300	99	*	100	*	9	16	0.5625	0	18	0	0	4	CG	-1	0.00128944	loss	Distal Intergenic	10	22817281	22820174	2894	2	21412	ENSMUST00000049930.8	-46028	ENSMUSG00000045680	Tcf21	transcription factor 21
chr10	23119802	23119900	99	*	100	*	2	13	0.153846	19	31	0.612903	3.98387	2	CG	1	0.0073928	gain	Intron (ENSMUST00000092665.11/14051, intron 13 of 18)	10	23170009	23185606	15598	2	14051	ENSMUST00000220038.1	65706	ENSMUSG00000010461	Eya4	EYA transcriptional coactivator and phosphatase 4
chr10	24614502	24614600	99	*	100	*	1	8	0.125	24	34	0.705882	5.64706	2	CG	1	0.00516776	gain	Distal Intergenic	10	24549447	24595817	46371	2	102638890	ENSMUST00000136908.7	-18685	NA	Gm15270	predicted gene 15270
chr10	25151202	25151300	99	*	100	*	6	12	0.5	24	25	0.96	1.92	2	CG	1	0.0029047	gain	Distal Intergenic	10	25169090	25200158	31069	2	432442	ENSMUST00000100012.2	48858	ENSMUSG00000039166	Akap7	A kinase (PRKA) anchor protein 7
chr10	25552602	25552700	99	*	100	*	3	9	0.333333	17	20	0.85	2.55	2	CG	1	0.00738948	gain	Intron (ENSMUST00000191547.1/102640597, intron 2 of 3)	10	25536386	25673343	136958	1	102640597	ENSMUST00000191547.1	16216	ENSMUSG00000101537	Gm29571	predicted gene 29571
chr10	25973802	25973900	99	*	100	*	11	22	0.5	22	24	0.916667	1.83333	4	CG	1	0.00416265	gain	Intron (ENSMUST00000217910.1/77220, intron 1 of 2)	10	25993658	26017543	23886	2	77220	ENSMUST00000219651.1	43643	ENSMUSG00000049420	Tmem200a	transmembrane protein 200A
chr10	26238802	26238900	99	*	100	*	5	8	0.625	16	16	1	1.6	2	CG	1	0.00967723	gain	Intron (ENSMUST00000164660.7/268288, intron 4 of 7)	10	26230596	26260383	29788	1	268288	ENSMUST00000219318.1	8206	ENSMUSG00000051354	Samd3	sterile alpha motif domain containing 3
chr10	26709202	26709300	99	*	100	*	9	10	0.9	5	26	0.192308	0.213675	2	CG	-1	0.000785076	loss	Intron (ENSMUST00000218733.1/ENSMUST00000218733.1, intron 1 of 1)	10	26673601	26674612	1012	2	667572	ENSMUST00000183230.1	-34590	ENSMUSG00000098179	Gm8709	glyceraldehyde-3-phosphate dehydrogenase pseudogene
chr10	29562902	29563000	99	*	100	*	3	8	0.375	25	30	0.833333	2.22222	2	CG	1	0.00973914	gain	Intron (ENSMUST00000215560.1/ENSMUST00000215560.1, intron 1 of 1)	10	29452418	29535867	83450	2	72780	ENSMUST00000092623.4	-27035	ENSMUSG00000019880	Rspo3	R-spondin 3
chr10	30702802	30702900	99	*	100	*	6	10	0.6	31	32	0.96875	1.61458	2	CG	1	0.00410714	gain	Intron (ENSMUST00000215740.1/211329, intron 3 of 14)	10	30694165	30722705	28541	2	211329	ENSMUST00000217398.1	19805	ENSMUSG00000039697	Ncoa7	nuclear receptor coactivator 7
chr10	35173102	35173200	99	*	100	*	5	16	0.3125	2	58	0.0344828	0.110345	4	CG	-1	0.00278335	loss	Distal Intergenic	10	34483532	34606280	122749	1	14302	ENSMUST00000215594.1	689570	ENSMUSG00000019779	Frk	fyn-related kinase
chr10	36407402	36407500	99	*	100	*	6	8	0.75	1	11	0.0909091	0.121212	2	CG	-1	0.00579655	loss	Distal Intergenic	10	36506814	36833773	326960	1	319415	ENSMUST00000167191.7	-99314	ENSMUSG00000044499	Hs3st5	heparan sulfate (glucosamine) 3-O-sulfotransferase 5
chr10	36832302	36832400	99	*	100	*	1	11	0.0909091	10	11	0.909091	10	2	CG	1	0.000938426	gain	Intron (ENSMUST00000167191.7/319415, intron 4 of 4)	10	36974544	37001889	27346	1	15182	ENSMUST00000019911.13	-142144	ENSMUSG00000019777	Hdac2	histone deacetylase 2
chr10	39036302	39036400	99	*	100	*	7	8	0.875	1	15	0.0666667	0.0761905	2	CG	-1	0.000829903	loss	Intron (ENSMUST00000019992.5/16775, intron 8 of 37)	10	39053805	39057667	3863	1	16775	ENSMUST00000161992.1	-17405	ENSMUSG00000019846	Lama4	laminin, alpha 4
chr10	39090602	39090700	99	*	100	*	5	8	0.625	0	14	0	0	2	CG	-1	0.00277744	loss	Intron (ENSMUST00000019992.5/16775, intron 30 of 37)	10	39105781	39110097	4317	1	16775	ENSMUST00000163036.1	-15081	ENSMUSG00000019846	Lama4	laminin, alpha 4
chr10	39537402	39537500	99	*	100	*	11	18	0.611111	49	50	0.98	1.60364	4	CG	1	0.000394515	gain	Intron (ENSMUST00000063091.12/14360, intron 12 of 13)	10	39533270	39551424	18155	1	14360	ENSMUST00000123205.1	4132	ENSMUSG00000019843	Fyn	Fyn proto-oncogene
chr10	39939202	39939300	99	*	100	*	0	18	0	10	30	0.333333	#DIV/0!	2	CG	1	0.00774434	gain	Exon (ENSMUST00000217387.1/ENSMUST00000217387.1, exon 5 of 6)	10	39920605	39937313	16709	2	72045	ENSMUST00000238884.1	-1889	ENSMUSG00000039339	Mfsd4b2	major facilitator superfamily domain containing 4B2
chr10	41141802	41141900	99	*	100	*	2	8	0.25	10	12	0.833333	3.33333	2	CG	1	0.00988175	gain	Distal Intergenic	10	41069977	41072285	2309	2	140741	ENSMUST00000061796.7	-69517	ENSMUSG00000046922	Gpr6	G protein-coupled receptor 6
chr10	41676002	41676100	99	*	100	*	15	20	0.75	28	28	1	1.33333	4	CG	1	0.00723237	gain	Intron (ENSMUST00000099932.9/75973, intron 1 of 17)	10	41648876	41694487	45612	2	75973	ENSMUST00000190522.1	18387	ENSMUSG00000075225	Ccdc162	coiled-coil domain containing 162
chr10	43634502	43634600	99	*	100	*	8	17	0.470588	40	48	0.833333	1.77083	4	CG	1	0.00593383	gain	Intron (ENSMUST00000215599.1/414125, intron 3 of 4)	10	43623747	43630806	7060	1	414125	ENSMUST00000216735.1	10755	ENSMUSG00000075184	F930017D23Rik	RIKEN cDNA F930017D23 gene
chr10	43703102	43703200	99	*	100	*	14	25	0.56	26	28	0.928571	1.65816	6	CG	1	0.00431454	gain	Intron (ENSMUST00000215599.1/414125, intron 3 of 4)	10	43745809	43757569	11761	1	69443	ENSMUST00000213330.1	-42609	ENSMUSG00000111422	1700027J07Rik	RIKEN cDNA 1700027J07 gene
chr10	43707202	43707300	99	*	100	*	17	26	0.653846	70	74	0.945946	1.44674	6	CG	1	0.00101017	gain	Exon (ENSMUST00000215599.1/414125, exon 5 of 5)	10	43745809	43757569	11761	1	69443	ENSMUST00000213330.1	-38509	ENSMUSG00000111422	1700027J07Rik	RIKEN cDNA 1700027J07 gene
chr10	43760202	43760300	99	*	100	*	2	19	0.105263	13	28	0.464286	4.41071	4	CG	1	0.0103226	gain	Intron (ENSMUST00000215747.1/69443, intron 1 of 3)	10	43746158	43765836	19679	1	69443	ENSMUST00000215747.1	14044	ENSMUSG00000111422	1700027J07Rik	RIKEN cDNA 1700027J07 gene
chr10	44206102	44206200	99	*	100	*	2	18	0.111111	9	17	0.529412	4.76471	4	CG	1	0.00892208	gain	Intron (ENSMUST00000169525.2/70365, intron 3 of 6)	10	44217029	44219582	2554	1	70365	ENSMUST00000215938.1	-10829	ENSMUSG00000091358	Speer5-ps1	spermatogenesis associated glutamate (E)-rich protein 5, pseudogene 1
chr10	44751102	44751200	99	*	100	*	9	13	0.692308	41	43	0.953488	1.37726	2	CG	1	0.00887082	gain	Intron (ENSMUST00000217315.1/ENSMUST00000217315.1, intron 1 of 1)	10	44446717	44528501	81785	2	12142	ENSMUST00000167340.1	-222601	ENSMUSG00000038151	Prdm1	PR domain containing 1, with ZNF domain
chr10	44801302	44801400	99	*	100	*	8	16	0.5	25	28	0.892857	1.78571	4	CG	1	0.0062301	gain	Intron (ENSMUST00000217315.1/ENSMUST00000217315.1, intron 1 of 1)	10	45067203	45167198	99996	1	19072	ENSMUST00000099858.3	-265803	ENSMUSG00000019849	Prep	prolyl endopeptidase
chr10	45026302	45026400	99	*	100	*	2	16	0.125	21	32	0.65625	5.25	2	CG	1	0.00224874	gain	Intron (ENSMUST00000214642.1/ENSMUST00000214642.1, intron 2 of 3)	10	45067203	45167198	99996	1	19072	ENSMUST00000099858.3	-40803	ENSMUSG00000019849	Prep	prolyl endopeptidase
chr10	47538302	47538400	99	*	100	*	0	13	0	7	17	0.411765	#DIV/0!	2	CG	1	0.00925382	gain	Distal Intergenic	10	49101128	49103931	2804	2	14806	ENSMUST00000220330.1	1565531	ENSMUSG00000056073	Grik2	glutamate receptor, ionotropic, kainate 2 (beta 2)
chr10	51591002	51591100	99	*	100	*	2	15	0.133333	25	42	0.595238	4.46429	2	CG	1	0.00462509	gain	Promoter	10	51585416	51590517	5102	2	77296	ENSMUST00000020064.4	-485	ENSMUSG00000019909	Fam162b	family with sequence similarity 162, member B
chr10	52495202	52495300	99	*	100	*	13	42	0.309524	90	122	0.737705	2.38335	6	CG	1	2.91e-05	gain	Distal Intergenic	10	52543008	52545238	2231	2	22639	ENSMUST00000180526.1	49938	ENSMUSG00000049576	Zfa-ps	zinc finger protein, autosomal, pseudogene
chr10	52825502	52825600	99	*	100	*	3	8	0.375	1	26	0.0384615	0.102564	2	CG	-1	0.0105317	loss	Exon (ENSMUST00000218808.1/ENSMUST00000218808.1, exon 1 of 1)	10	52690533	53111622	421090	1	215085	ENSMUST00000105473.2	134969	ENSMUSG00000038602	Slc35f1	solute carrier family 35, member F1
chr10	53445002	53445100	99	*	100	*	0	10	0	9	12	0.75	#DIV/0!	2	CG	1	0.00184405	gain	Distal Intergenic	10	53409882	53424272	14391	1	102640074	ENSMUST00000218737.1	35120	ENSMUSG00000112132	Gm36229	predicted gene, 36229
chr10	57239102	57239200	99	*	100	*	16	48	0.333333	28	40	0.7	2.1	8	CG	1	0.00248897	gain	Distal Intergenic	10	57478381	57486351	7971	2	74928	ENSMUST00000180831.2	247151	ENSMUSG00000097370	4930467K11Rik	RIKEN cDNA 4930467K11 gene
chr10	58613102	58613200	99	*	100	*	5	9	0.555556	0	11	0	0	2	CG	-1	0.00664378	loss	Intron (ENSMUST00000003312.4/13608, intron 5 of 11)	10	58600789	58675654	74866	2	13608	ENSMUST00000003312.4	62454	ENSMUSG00000003227	Edar	ectodysplasin-A receptor
chr10	58709402	58709500	99	*	100	*	30	55	0.545455	82	108	0.759259	1.39198	6	CG	1	0.00736939	gain	Distal Intergenic	10	58696745	58704277	7533	1	103505	ENSMUST00000218015.1	12657	ENSMUSG00000091526	BB019430	expressed sequence BB019430
chr10	58758502	58758600	99	*	100	*	12	26	0.461538	46	58	0.793103	1.71839	6	CG	1	0.00489506	gain	Exon (ENSMUST00000218604.1/ENSMUST00000218604.1, exon 1 of 1)	10	58813359	59050020	236662	1	237353	ENSMUST00000135526.8	-54759	ENSMUSG00000037990	Sh3rf3	SH3 domain containing ring finger 3
chr10	59908202	59908300	99	*	100	*	1	36	0.0277778	27	105	0.257143	9.25714	8	CG	1	0.00543921	gain	Distal Intergenic	10	59879626	59898521	18896	1	56709	ENSMUST00000020309.6	28576	ENSMUSG00000020109	Dnajb12	DnaJ heat shock protein family (Hsp40) member B12
chr10	59949902	59950000	99	*	100	*	0	16	0	17	36	0.472222	#DIV/0!	4	CG	1	0.00287882	gain	3' UTR	10	59949669	59951834	2166	2	74747	ENSMUST00000020308.4	1834	ENSMUSG00000020108	Ddit4	DNA-damage-inducible transcript 4
chr10	60217202	60217300	99	*	100	*	13	18	0.722222	24	24	1	1.38462	4	CG	1	0.00776131	gain	Intron (ENSMUST00000135158.8/53374, intron 1 of 3)	10	60181532	60219260	37729	2	53374	ENSMUST00000135158.8	1960	ENSMUSG00000057337	Chst3	carbohydrate sulfotransferase 3
chr10	60306802	60306900	99	*	100	*	15	20	0.75	37	38	0.973684	1.29825	2	CG	1	0.00899409	gain	Promoter	10	60303352	60305649	2298	2	22295	ENSMUST00000156501.1	-1153	ENSMUSG00000012819	Cdh23	cadherin 23 (otocadherin)
chr10	60490102	60490200	99	*	100	*	3	8	0.375	22	23	0.956522	2.55072	2	CG	1	0.00173898	gain	Intron (ENSMUST00000073242.10/22295, intron 8 of 66)	10	60376772	60406453	29682	2	22295	ENSMUST00000144462.7	-83649	ENSMUSG00000012819	Cdh23	cadherin 23 (otocadherin)
chr10	60615802	60615900	99	*	100	*	0	15	0	15	34	0.441176	#DIV/0!	2	CG	1	0.00451434	gain	Intron (ENSMUST00000073242.10/22295, intron 2 of 66)	10	60628480	60653033	24554	2	22295	ENSMUST00000153677.1	37133	ENSMUSG00000012819	Cdh23	cadherin 23 (otocadherin)
chr10	60864002	60864100	99	*	100	*	4	9	0.444444	14	15	0.933333	2.1	2	CG	1	0.00868735	gain	Distal Intergenic	10	60762593	60831581	68989	2	107449	ENSMUST00000077925.6	-32421	ENSMUSG00000020099	Unc5b	unc-5 netrin receptor B
chr10	61603602	61603700	99	*	100	*	4	10	0.4	18	21	0.857143	2.14286	2	CG	1	0.00962526	gain	Intron (ENSMUST00000020287.7/237362, intron 1 of 3)	10	61595492	61628565	33074	1	237362	ENSMUST00000020287.7	8110	ENSMUSG00000020090	Npffr1	neuropeptide FF receptor 1
chr10	61803202	61803300	99	*	100	*	2	11	0.181818	21	32	0.65625	3.60938	2	CG	1	0.00809357	gain	Distal Intergenic	10	61738665	61784147	45483	2	404634	ENSMUST00000020283.4	-19055	ENSMUSG00000020086	Macroh2a2	macroH2A.2 histone
chr10	64041402	64041500	99	*	100	*	16	18	0.888889	18	41	0.439024	0.493902	4	CG	-1	0.00359377	loss	Intron (ENSMUST00000105441.7/216033, intron 7 of 17)	10	64087496	64090247	2752	2	216028	ENSMUST00000148712.1	48747	ENSMUSG00000042846	Lrrtm3	leucine rich repeat transmembrane neuronal 3
chr10	64902702	64902800	99	*	100	*	10	24	0.416667	34	45	0.755556	1.81333	6	CG	1	0.00730228	gain	Intron (ENSMUST00000105441.7/216033, intron 15 of 17)	10	65119526	65120367	842	2	102632700	ENSMUST00000187710.1	217567	ENSMUSG00000100528	Gm28881	predicted gene 28881
chr10	65158902	65159000	99	*	100	*	1	16	0.0625	17	24	0.708333	11.3333	4	CG	1	0.000573035	gain	Distal Intergenic	10	65119526	65120367	842	2	102632700	ENSMUST00000187710.1	-38535	ENSMUSG00000100528	Gm28881	predicted gene 28881
chr10	66201402	66201500	99	*	100	*	20	27	0.740741	19	66	0.287879	0.388636	6	CG	-1	0.000581816	loss	Intron (ENSMUST00000189619.1/69433, intron 2 of 3)	10	66120605	66254223	133619	2	69433	ENSMUST00000189619.1	52723	ENSMUSG00000100000	1700023F02Rik	RIKEN cDNA 1700023F02 gene
chr10	66814602	66814700	99	*	100	*	16	45	0.355556	33	50	0.66	1.85625	7	CG	1	0.00554496	gain	Intron (ENSMUST00000220426.1/ENSMUST00000220426.1, intron 2 of 2)	10	66915636	66917739	2104	2	68488	ENSMUST00000219021.1	103039	NA	1110002J07Rik	RIKEN cDNA 1110002J07 gene
chr10	69125202	69125300	99	*	100	*	3	8	0.375	13	14	0.928571	2.47619	2	CG	1	0.00713871	gain	Distal Intergenic	10	69151434	69249713	98280	1	69288	ENSMUST00000167286.7	-26134	ENSMUSG00000019944	Rhobtb1	Rho-related BTB domain containing 1
chr10	69298702	69298800	99	*	100	*	3	22	0.136364	25	50	0.5	3.66667	4	CG	1	0.00603125	gain	Distal Intergenic	10	69279458	69286907	7450	1	69288	ENSMUST00000165765.1	19244	ENSMUSG00000019944	Rhobtb1	Rho-related BTB domain containing 1
chr10	71325702	71325800	99	*	100	*	18	39	0.461538	28	36	0.777778	1.68519	9	CG	1	0.00707801	gain	Distal Intergenic	10	71310745	71313977	3233	1	102637684	ENSMUST00000177104.1	14957	ENSMUSG00000093732	Gm20609	predicted gene 20609
chr10	74933002	74933100	99	*	100	*	7	20	0.35	29	36	0.805556	2.30159	4	CG	1	0.00257697	gain	Distal Intergenic	10	74967177	75016907	49731	1	14687	ENSMUST00000037813.4	-34077	ENSMUSG00000040009	Gnaz	guanine nucleotide binding protein, alpha z subunit
chr10	74986502	74986600	99	*	100	*	11	16	0.6875	31	32	0.96875	1.40909	4	CG	1	0.0074356	gain	Intron (ENSMUST00000037813.4/14687, intron 2 of 3)	10	74990841	75016898	26058	1	14687	ENSMUST00000159991.1	-4241	ENSMUSG00000040009	Gnaz	guanine nucleotide binding protein, alpha z subunit
chr10	75212602	75212700	99	*	100	*	2	28	0.0714286	12	29	0.413793	5.7931	6	CG	1	0.00523358	gain	Promoter	10	75212420	75245131	32712	1	74392	ENSMUST00000219387.1	182	ENSMUSG00000033444	Specc1l	sperm antigen with calponin homology and coiled-coil domains 1-like
chr10	77853402	77853500	99	*	100	*	0	20	0	21	64	0.328125	#DIV/0!	4	CG	1	0.00561532	gain	Promoter	10	77852859	77853788	930	1	622629	ENSMUST00000186874.2	543	ENSMUSG00000071195	Gm10318	predicted gene 10318
chr10	77926902	77927000	99	*	100	*	8	9	0.888889	5	16	0.3125	0.351562	2	CG	-1	0.0075512	loss	Intron (ENSMUST00000105401.8/28240, intron 21 of 33)	10	77919618	77924299	4682	2	28240	ENSMUST00000217806.1	-2603	ENSMUSG00000009292	Trpm2	transient receptor potential cation channel, subfamily M, member 2
chr10	79919302	79919400	99	*	100	*	6	29	0.206897	26	48	0.541667	2.61806	6	CG	1	0.00630315	gain	Promoter	10	79918674	79922025	3352	1	114229	ENSMUST00000219745.1	628	ENSMUSG00000035773	Kiss1r	KISS1 receptor
chr10	79969402	79969500	99	*	100	*	8	14	0.571429	21	21	1	1.75	2	CG	1	0.00316135	gain	Promoter	10	79970715	79977190	6476	1	170483	ENSMUST00000045085.7	-1215	ENSMUSG00000035745	Grin3b	glutamate receptor, ionotropic, NMDA3B
chr10	79996302	79996400	99	*	100	*	7	51	0.137255	33	68	0.485294	3.53571	10	CG	1	0.000642122	gain	Promoter	10	79996494	80015572	19079	1	27403	ENSMUST00000132517.7	-94	ENSMUSG00000035722	Abca7	ATP-binding cassette, sub-family A (ABC1), member 7
chr10	80529802	80529900	99	*	100	*	13	31	0.419355	78	116	0.672414	1.60345	6	CG	1	0.0106885	gain	Exon (ENSMUST00000020383.5/67331, exon 13 of 28)	10	80535533	80539090	3558	2	67331	ENSMUST00000219648.1	9190	ENSMUSG00000003341	Atp8b3	ATPase, class I, type 8B, member 3
chr10	80696902	80697000	99	*	100	*	10	18	0.555556	33	37	0.891892	1.60541	2	CG	1	0.00682673	gain	Intron (ENSMUST00000003438.10/208228, intron 1 of 3)	10	80691218	80693736	2519	2	208228	ENSMUST00000220138.1	-3166	ENSMUSG00000003348	Mob3a	MOB kinase activator 3A
chr10	80942902	80943000	99	*	100	*	6	8	0.75	0	18	0	0	2	CG	-1	0.000368648	loss	Distal Intergenic	10	80930812	80931759	948	1	17873	ENSMUST00000219449.1	12090	ENSMUSG00000015312	Gadd45b	growth arrest and DNA-damage-inducible 45 beta
chr10	81072002	81072100	99	*	100	*	19	19	1	27	39	0.692308	0.692308	4	CG	-1	0.00819409	loss	Promoter	10	81073279	81078755	5477	1	50492	ENSMUST00000166015.1	-1179	ENSMUSG00000004929	Thop1	thimet oligopeptidase 1
chr10	81258202	81258300	99	*	100	*	39	43	0.906977	52	76	0.684211	0.754386	6	CG	-1	0.00775472	loss	Promoter	10	81258215	81262913	4699	1	17179	ENSMUST00000151660.7	0	ENSMUSG00000004933	Matk	megakaryocyte-associated tyrosine kinase
chr10	81291002	81291100	99	*	100	*	8	16	0.5	25	27	0.925926	1.85185	4	CG	1	0.00378834	gain	Promoter	10	81282777	81291215	8439	2	27375	ENSMUST00000219958.1	115	ENSMUSG00000034917	Tjp3	tight junction protein 3
chr10	81592002	81592100	99	*	100	*	26	35	0.742857	89	93	0.956989	1.28825	6	CG	1	0.00179645	gain	Promoter	10	81590905	81592715	1811	2	114606	ENSMUST00000129282.7	615	ENSMUSG00000034758	Tle6	transducin-like enhancer of split 6
chr10	83811602	83811700	99	*	100	*	5	16	0.3125	15	18	0.833333	2.66667	4	CG	1	0.00459124	gain	Distal Intergenic	10	83737909	83762163	24255	1	69784	ENSMUST00000218623.1	73693	ENSMUSG00000087651	1500009L16Rik	RIKEN cDNA 1500009L16 gene
chr10	83955502	83955600	99	*	100	*	18	28	0.642857	46	51	0.901961	1.40305	6	CG	1	0.00707801	gain	Distal Intergenic	10	84036560	84100697	64138	2	102637349	ENSMUST00000216477.1	145097	ENSMUSG00000111049	Gm34184	predicted gene, 34184
chr10	84077002	84077100	99	*	100	*	3	11	0.272727	18	23	0.782609	2.86957	2	CG	1	0.00654985	gain	Intron (ENSMUST00000216477.1/102637349, intron 1 of 4)	10	84036560	84100697	64138	2	102637349	ENSMUST00000216477.1	23597	ENSMUSG00000111049	Gm34184	predicted gene, 34184
chr10	85288902	85289000	99	*	100	*	6	24	0.25	32	50	0.64	2.56	4	CG	1	0.00410851	gain	Distal Intergenic	10	85386814	85660292	273479	1	74007	ENSMUST00000105307.7	-97814	ENSMUSG00000020042	Btbd11	BTB (POZ) domain containing 11
chr10	85338902	85339000	99	*	100	*	24	56	0.428571	90	132	0.681818	1.59091	8	CG	1	0.00343844	gain	Distal Intergenic	10	85386814	85660292	273479	1	74007	ENSMUST00000105307.7	-47814	ENSMUSG00000020042	Btbd11	BTB (POZ) domain containing 11
chr10	85574002	85574100	99	*	100	*	14	20	0.7	28	28	1	1.42857	4	CG	1	0.00441273	gain	Intron (ENSMUST00000105307.7/74007, intron 3 of 16)	10	85598401	85660292	61892	1	74007	ENSMUST00000105306.2	-24301	ENSMUSG00000020042	Btbd11	BTB (POZ) domain containing 11
chr10	85578302	85578400	99	*	100	*	8	26	0.307692	33	46	0.717391	2.33152	4	CG	1	0.00273075	gain	Intron (ENSMUST00000105307.7/74007, intron 3 of 16)	10	85598401	85660292	61892	1	74007	ENSMUST00000105306.2	-20001	ENSMUSG00000020042	Btbd11	BTB (POZ) domain containing 11
chr10	86864002	86864100	99	*	100	*	4	8	0.5	0	13	0	0	2	CG	-1	0.00682673	loss	Intron (ENSMUST00000159445.1/ENSMUST00000159445.1, intron 1 of 2)	10	86871859	86878958	7100	2	192188	ENSMUST00000219612.1	14858	ENSMUSG00000035459	Stab2	stabilin 2
chr10	87489802	87489900	99	*	100	*	16	41	0.390244	39	51	0.764706	1.95956	10	CG	1	0.0015239	gain	Downstream (<1kb)	10	87490819	87493660	2842	2	17172	ENSMUST00000020243.9	3760	ENSMUSG00000020052	Ascl1	achaete-scute family bHLH transcription factor 1
chr10	87588102	87588200	99	*	100	*	8	27	0.296296	0	27	0	0	6	CG	-1	0.0047025	loss	Distal Intergenic	10	87546673	87570332	23660	1	18478	ENSMUST00000217864.1	41429	ENSMUSG00000020051	Pah	phenylalanine hydroxylase
chr10	88541102	88541200	99	*	100	*	3	10	0.3	11	13	0.846154	2.82051	2	CG	1	0.00899271	gain	Intron (ENSMUST00000121629.7/109272, intron 19 of 28)	10	88526282	88536534	10253	2	109272	ENSMUST00000148205.1	-4568	ENSMUSG00000020061	Mybpc1	myosin binding protein C, slow-type
chr10	89471202	89471300	99	*	100	*	19	20	0.95	25	41	0.609756	0.641849	4	CG	-1	0.00738948	loss	Intron (ENSMUST00000058126.14/20186, intron 7 of 8)	10	89409263	89443967	34705	2	237436	ENSMUST00000105298.2	-27235	ENSMUSG00000074802	Gas2l3	growth arrest-specific 2 like 3
chr10	89858602	89858700	99	*	100	*	5	8	0.625	26	27	0.962963	1.54074	2	CG	1	0.0092947	gain	Distal Intergenic	10	89873509	90970219	1096711	1	77531	ENSMUST00000183156.7	-14809	ENSMUSG00000058589	Anks1b	ankyrin repeat and sterile alpha motif domain containing 1B
chr10	90347002	90347100	99	*	100	*	3	24	0.125	16	34	0.470588	3.76471	4	CG	1	0.00762262	gain	Intron (ENSMUST00000183156.7/77531, intron 11 of 25)	10	90575727	90973300	397574	1	77531	ENSMUST00000182356.7	-228627	ENSMUSG00000058589	Anks1b	ankyrin repeat and sterile alpha motif domain containing 1B
chr10	91356602	91356700	99	*	100	*	2	9	0.222222	8	8	1	4.5	2	CG	1	0.00342556	gain	Distal Intergenic	10	91208258	91220642	12385	2	102633753	ENSMUST00000216311.1	-135960	ENSMUSG00000111544	4930534H03Rik	RIKEN cDNA 4930534H03 gene
chr10	92978602	92978700	99	*	100	*	4	8	0.5	24	24	1	2	2	CG	1	0.00131609	gain	Intron (ENSMUST00000168110.7/380654, intron 29 of 66)	10	92917290	92940297	23008	2	380654	ENSMUST00000164979.1	-38305	ENSMUSG00000020014	Cfap54	cilia and flagella associated protein 54
chr10	95603302	95603400	99	*	100	*	17	22	0.772727	30	30	1	1.29412	5	CG	1	0.00781	gain	Distal Intergenic	10	95547007	95564146	17140	2	71207	ENSMUST00000020217.6	-39156	ENSMUSG00000020029	Nudt4	nudix (nucleoside diphosphate linked moiety X)-type motif 4
chr10	97545002	97545100	99	*	100	*	11	12	0.916667	15	33	0.454545	0.495868	2	CG	-1	0.00745856	loss	Distal Intergenic	10	97565128	97572703	7576	1	17022	ENSMUST00000038160.5	-20028	ENSMUSG00000036446	Lum	lumican
chr10	105630902	105631000	99	*	100	*	11	18	0.611111	15	56	0.267857	0.438312	4	CG	-1	0.00906878	loss	Distal Intergenic	10	105574559	105583874	9316	1	327812	ENSMUST00000145794.2	56343	ENSMUSG00000085282	Gm15663	predicted gene 15663
chr10	105818202	105818300	99	*	100	*	25	32	0.78125	112	114	0.982456	1.25754	8	CG	1	0.000375772	gain	Intron (ENSMUST00000046638.9/216292, intron 5 of 11)	10	105841067	105847833	6767	1	52713	ENSMUST00000020049.8	-22767	ENSMUSG00000019897	Ccdc59	coiled-coil domain containing 59
chr10	107198402	107198500	99	*	100	*	140	387	0.361757	366	651	0.562212	1.55411	4	CG	1	6.48e-08	gain	Distal Intergenic	10	107271686	107421474	149789	1	108030	ENSMUST00000020057.15	-73186	ENSMUSG00000019906	Lin7a	lin-7 homolog A (C. elegans)
chr10	107204802	107204900	99	*	100	*	8	46	0.173913	36	90	0.4	2.3	4	CG	1	0.00889071	gain	Exon (ENSMUST00000219664.1/ENSMUST00000219664.1, exon 1 of 2)	10	107271686	107421474	149789	1	108030	ENSMUST00000020057.15	-66786	ENSMUSG00000019906	Lin7a	lin-7 homolog A (C. elegans)
chr10	107205302	107205400	99	*	100	*	185	663	0.279035	686	1348	0.508902	1.8238	6	CG	1	2.62e-19	gain	Exon (ENSMUST00000220167.1/ENSMUST00000220167.1, exon 1 of 4)	10	107271686	107421474	149789	1	108030	ENSMUST00000020057.15	-66286	ENSMUSG00000019906	Lin7a	lin-7 homolog A (C. elegans)
chr10	107248002	107248100	99	*	100	*	24	59	0.40678	81	120	0.675	1.65938	2	CG	1	0.00248897	gain	Distal Intergenic	10	107271686	107421474	149789	1	108030	ENSMUST00000020057.15	-23586	ENSMUSG00000019906	Lin7a	lin-7 homolog A (C. elegans)
chr10	107277402	107277500	99	*	100	*	0	18	0	3	9	0.333333	#DIV/0!	2	CG	1	0.010168	gain	Intron (ENSMUST00000020057.15/108030, intron 1 of 5)	10	107272394	107420308	147915	1	108030	ENSMUST00000218031.1	5008	ENSMUSG00000019906	Lin7a	lin-7 homolog A (C. elegans)
chr10	107278702	107278800	99	*	100	*	14	55	0.254545	65	110	0.590909	2.32143	2	CG	1	0.000494304	gain	Intron (ENSMUST00000020057.15/108030, intron 1 of 5)	10	107272394	107420308	147915	1	108030	ENSMUST00000218031.1	6308	ENSMUSG00000019906	Lin7a	lin-7 homolog A (C. elegans)
chr10	107391002	107391100	99	*	100	*	45	277	0.162455	180	491	0.366599	2.25662	2	CG	1	3.03e-07	gain	Intron (ENSMUST00000020057.15/108030, intron 4 of 5)	10	107482908	107486134	3227	2	17877	ENSMUST00000000445.1	95034	ENSMUSG00000000435	Myf5	myogenic factor 5
chr10	107618902	107619000	99	*	100	*	48	78	0.615385	76	91	0.835165	1.35714	3	CG	1	0.00357656	gain	Intron (ENSMUST00000050702.8/237523, intron 25 of 44)	10	107645553	107720027	74475	2	237523	ENSMUST00000218399.1	101027	ENSMUSG00000035916	Ptprq	protein tyrosine phosphatase, receptor type, Q
chr10	107645102	107645200	99	*	100	*	21	56	0.375	86	122	0.704918	1.87978	2	CG	1	0.000384674	gain	Intron (ENSMUST00000050702.8/237523, intron 20 of 44)	10	107645553	107720027	74475	2	237523	ENSMUST00000218399.1	74827	ENSMUSG00000035916	Ptprq	protein tyrosine phosphatase, receptor type, Q
chr10	107721702	107721800	99	*	100	*	28	59	0.474576	53	67	0.791045	1.66684	4	CG	1	0.00132702	gain	Distal Intergenic	10	107517049	107720051	203003	2	237523	ENSMUST00000050702.8	-1651	ENSMUSG00000035916	Ptprq	protein tyrosine phosphatase, receptor type, Q
chr10	107976502	107976600	99	*	100	*	6	14	0.428571	16	18	0.888889	2.07407	2	CG	1	0.00731958	gain	Exon (ENSMUST00000219670.1/628877, exon 6 of 6)	10	107946645	107977834	31190	1	628877	ENSMUST00000219670.1	29857	ENSMUSG00000112910	Gm29685	predicted gene, 29685
chr10	108679702	108679800	99	*	100	*	24	36	0.666667	47	52	0.903846	1.35577	8	CG	1	0.00752582	gain	Intron (ENSMUST00000105276.7/20979, intron 5 of 11)	10	108698764	108700160	1397	2	368203	ENSMUST00000218023.1	20360	ENSMUSG00000112039	Gm5136	predicted gene 5136
chr10	110284302	110284400	99	*	100	*	16	30	0.533333	29	34	0.852941	1.59926	6	CG	1	0.00726778	gain	Intron (ENSMUST00000160159.2/260315, intron 2 of 4)	10	109899103	110456204	557102	2	260315	ENSMUST00000160159.2	171804	ENSMUSG00000020181	Nav3	neuron navigator 3
chr10	110613202	110613300	99	*	100	*	7	16	0.4375	31	38	0.815789	1.86466	2	CG	1	0.00740981	gain	Intron (ENSMUST00000220061.1/109335, intron 1 of 1)	10	110600650	110615961	15312	1	109335	ENSMUST00000219459.1	12552	ENSMUSG00000112398	9230102K24Rik	RIKEN cDNA 9230102K24 gene
chr10	110856202	110856300	99	*	100	*	24	36	0.666667	69	75	0.92	1.38	6	CG	1	0.00267023	gain	Intron (ENSMUST00000188776.6/75630, intron 2 of 2)	10	110784585	110896488	111904	2	75630	ENSMUST00000188776.6	40188	ENSMUSG00000101801	1700020G17Rik	RIKEN cDNA 1700020G17 gene
chr10	111004302	111004400	99	*	100	*	15	19	0.789474	38	38	1	1.26667	4	CG	1	0.00586859	gain	Promoter	10	110967793	111005754	37962	2	320150	ENSMUST00000219307.1	1354	ENSMUSG00000035798	Zdhhc17	zinc finger, DHHC domain containing 17
chr10	111431702	111431800	99	*	100	*	5	10	0.5	36	39	0.923077	1.84615	2	CG	1	0.00353988	gain	Distal Intergenic	10	111473223	111496884	23662	1	53605	ENSMUST00000065917.15	-41423	ENSMUSG00000058799	Nap1l1	nucleosome assembly protein 1-like 1
chr10	112739702	112739800	99	*	100	*	8	14	0.571429	25	26	0.961538	1.68269	2	CG	1	0.00442513	gain	Intron (ENSMUST00000187828.6/69355, intron 2 of 3)	10	112726926	112785602	58677	1	69355	ENSMUST00000189116.1	12776	ENSMUSG00000100314	1700010J16Rik	RIKEN cDNA 1700010J16 gene
chr10	113823802	113823900	99	*	100	*	5	16	0.3125	25	34	0.735294	2.35294	2	CG	1	0.00671386	gain	Distal Intergenic	10	112925430	112928995	3566	2	382423	ENSMUST00000099276.3	-894807	ENSMUSG00000074748	Atxn7l3b	ataxin 7-like 3B
chr10	114019302	114019400	99	*	100	*	1	11	0.0909091	7	11	0.636364	7	2	CG	1	0.00899409	gain	Distal Intergenic	10	114398823	114801364	402542	2	237553	ENSMUST00000061632.7	781964	ENSMUSG00000050663	Trhde	TRH-degrading enzyme
chr10	114672202	114672300	99	*	100	*	2	26	0.0769231	13	28	0.464286	6.03571	4	CG	1	0.00391468	gain	Intron (ENSMUST00000061632.7/237553, intron 3 of 18)	10	114398823	114801364	402542	2	237553	ENSMUST00000061632.7	129064	ENSMUSG00000050663	Trhde	TRH-degrading enzyme
chr10	115608302	115608400	99	*	100	*	0	16	0	12	36	0.333333	#DIV/0!	2	CG	1	0.0094205	gain	Distal Intergenic	10	115450311	115587780	137470	2	14160	ENSMUST00000020350.14	-20522	ENSMUSG00000020140	Lgr5	leucine rich repeat containing G protein coupled receptor 5
chr10	115635802	115635900	99	*	100	*	4	24	0.166667	27	57	0.473684	2.84211	6	CG	1	0.0102074	gain	Distal Intergenic	10	115450311	115587780	137470	2	14160	ENSMUST00000020350.14	-48022	ENSMUSG00000020140	Lgr5	leucine rich repeat containing G protein coupled receptor 5
chr10	115774502	115774600	99	*	100	*	4	8	0.5	32	33	0.969697	1.93939	2	CG	1	0.00152176	gain	Distal Intergenic	10	115816832	115833312	16481	1	216350	ENSMUST00000217900.1	-42232	ENSMUSG00000034127	Tspan8	tetraspanin 8
chr10	116024202	116024300	99	*	100	*	7	20	0.35	33	38	0.868421	2.4812	4	CG	1	0.000522724	gain	Intron (ENSMUST00000063470.10/19279, intron 1 of 13)	10	116018287	116114959	96673	1	19279	ENSMUST00000142617.1	5915	ENSMUSG00000020151	Ptprr	protein tyrosine phosphatase, receptor type, R
chr10	116145602	116145700	99	*	100	*	13	30	0.433333	76	93	0.817204	1.88586	6	CG	1	0.000481634	gain	Intron (ENSMUST00000063470.10/19279, intron 2 of 13)	10	116143903	116274930	131028	1	19279	ENSMUST00000105271.8	1699	ENSMUSG00000020151	Ptprr	protein tyrosine phosphatase, receptor type, R
chr10	116208502	116208600	99	*	100	*	34	40	0.85	53	87	0.609195	0.7167	8	CG	-1	0.00820211	loss	Intron (ENSMUST00000063470.10/19279, intron 6 of 13)	10	116196396	116237261	40866	1	19279	ENSMUST00000124369.1	12106	ENSMUSG00000020151	Ptprr	protein tyrosine phosphatase, receptor type, R
chr10	116333602	116333700	99	*	100	*	16	36	0.444444	59	75	0.786667	1.77	6	CG	1	0.00165632	gain	Intron (ENSMUST00000218553.1/19263, intron 11 of 33)	10	116301372	116389535	88164	1	19263	ENSMUST00000092167.6	32230	ENSMUSG00000020154	Ptprb	protein tyrosine phosphatase, receptor type, B
chr10	116949102	116949200	99	*	100	*	5	34	0.147059	26	48	0.541667	3.68333	8	CG	1	0.00156524	gain	Promoter	10	116949757	116959098	9342	1	71086	ENSMUST00000220066.1	-557	ENSMUSG00000112627	4933412E12Rik	RIKEN cDNA 4933412E12 gene
chr10	116969602	116969700	99	*	100	*	12	16	0.75	34	34	1	1.33333	4	CG	1	0.00489348	gain	Intron (ENSMUST00000092165.4/ENSMUST00000092165.4, intron 1 of 2)	10	116966274	116969105	2832	1	103175	ENSMUST00000033651.3	3328	ENSMUSG00000031294	D630029K05Rik	RIKEN cDNA D630029K05 gene
chr10	117035602	117035700	99	*	100	*	7	29	0.241379	34	58	0.586207	2.42857	4	CG	1	0.00490508	gain	Distal Intergenic	10	117045341	117046768	1428	1	237560	ENSMUST00000073834.4	-9641	ENSMUSG00000060187	Lrrc10	leucine rich repeat containing 10
chr10	117165602	117165700	99	*	100	*	20	28	0.714286	30	31	0.967742	1.35484	4	CG	1	0.0083714	gain	Distal Intergenic	10	117101667	117148534	46868	2	327826	ENSMUST00000219104.1	-17068	ENSMUSG00000020170	Frs2	fibroblast growth factor receptor substrate 2
chr10	117289202	117289300	99	*	100	*	10	33	0.30303	49	80	0.6125	2.02125	6	CG	1	0.00527604	gain	Intron (ENSMUST00000092162.6/17110, intron 2 of 3)	10	117287797	117292868	5072	2	17110	ENSMUST00000092162.6	3568	ENSMUSG00000069515	Lyz1	lysozyme 1
chr10	117319302	117319400	99	*	100	*	2	8	0.25	11	13	0.846154	3.38462	2	CG	1	0.00792964	gain	Distal Intergenic	10	117287797	117292868	5072	2	17110	ENSMUST00000092162.6	-26434	ENSMUSG00000069515	Lyz1	lysozyme 1
chr10	117450002	117450100	99	*	100	*	0	12	0	4	8	0.5	#DIV/0!	2	CG	1	0.00785281	gain	Distal Intergenic	10	117446015	117447493	1479	2	102634600	ENSMUST00000220189.1	-2509	ENSMUSG00000112344	Gm32141	predicted gene, 32141
chr10	117509102	117509200	99	*	100	*	1	33	0.030303	20	84	0.238095	7.85714	2	CG	1	0.00937218	gain	Distal Intergenic	10	117446015	117447493	1479	2	102634600	ENSMUST00000220189.1	-61609	ENSMUSG00000112344	Gm32141	predicted gene, 32141
chr10	117515602	117515700	99	*	100	*	37	125	0.296	115	216	0.532407	1.79867	4	CG	1	0.000323078	gain	Distal Intergenic	10	117446015	117447493	1479	2	102634600	ENSMUST00000220189.1	-68109	ENSMUSG00000112344	Gm32141	predicted gene, 32141
chr10	117549902	117550000	99	*	100	*	247	675	0.365926	1119	1949	0.574141	1.56901	9	CG	1	7.89e-18	gain	Distal Intergenic	10	117629500	117635373	5874	1	70574	ENSMUST00000138020.7	-79500	ENSMUSG00000020183	Cpm	carboxypeptidase M
chr10	117551402	117551500	99	*	100	*	148	430	0.344186	443	756	0.585979	1.70251	6	CG	1	5e-13	gain	Distal Intergenic	10	117629500	117635373	5874	1	70574	ENSMUST00000138020.7	-78000	ENSMUSG00000020183	Cpm	carboxypeptidase M
chr10	117552402	117552500	99	*	100	*	320	711	0.45007	1436	2162	0.6642	1.47577	4	CG	1	1.13e-20	gain	Distal Intergenic	10	117629500	117635373	5874	1	70574	ENSMUST00000138020.7	-77000	ENSMUSG00000020183	Cpm	carboxypeptidase M
chr10	117555202	117555300	99	*	100	*	62	175	0.354286	125	217	0.576037	1.62591	6	CG	1	0.000223819	gain	Distal Intergenic	10	117629500	117635373	5874	1	70574	ENSMUST00000138020.7	-74200	ENSMUSG00000020183	Cpm	carboxypeptidase M
chr10	117580002	117580100	99	*	100	*	10	66	0.151515	106	227	0.46696	3.08194	8	CG	1	0.000102985	gain	Distal Intergenic	10	117629500	117635373	5874	1	70574	ENSMUST00000138020.7	-49400	ENSMUSG00000020183	Cpm	carboxypeptidase M
chr10	117580602	117580700	99	*	100	*	26	70	0.371429	63	103	0.61165	1.64675	6	CG	1	0.00440808	gain	Distal Intergenic	10	117629500	117635373	5874	1	70574	ENSMUST00000138020.7	-48800	ENSMUSG00000020183	Cpm	carboxypeptidase M
chr10	117594802	117594900	99	*	100	*	115	212	0.542453	226	300	0.753333	1.38875	6	CG	1	2.59e-05	gain	Exon (ENSMUST00000179040.1/ENSMUST00000179040.1, exon 1 of 1)	10	117629500	117635373	5874	1	70574	ENSMUST00000138020.7	-34600	ENSMUSG00000020183	Cpm	carboxypeptidase M
chr10	117655502	117655600	99	*	100	*	22	34	0.647059	92	106	0.867925	1.34134	6	CG	1	0.0063594	gain	Intron (ENSMUST00000123374.7/70574, intron 2 of 3)	10	117675893	117684934	9042	1	70574	ENSMUST00000141991.1	-20293	ENSMUSG00000020183	Cpm	carboxypeptidase M
chr10	117792202	117792300	99	*	100	*	2	44	0.0454545	9	33	0.272727	6	8	CG	1	0.00698315	gain	Promoter	10	117777128	117792651	15524	2	103468	ENSMUST00000220323.1	351	ENSMUSG00000052798	Nup107	nucleoporin 107
chr10	117994002	117994100	99	*	100	*	8	186	0.0430108	138	437	0.315789	7.34211	6	CG	1	6.03e-11	gain	Distal Intergenic	10	117925459	117948292	22834	1	71067	ENSMUST00000217950.1	68543	ENSMUSG00000112500	4933411E08Rik	RIKEN cDNA 4933411E08 gene
chr10	118445702	118445800	99	*	100	*	2	13	0.153846	15	23	0.652174	4.23913	2	CG	1	0.00642181	gain	3' UTR	10	118441047	118442618	1572	1	15978	ENSMUST00000220309.1	4655	ENSMUSG00000055170	Ifng	interferon gamma
chr10	118472202	118472300	99	*	100	*	7	15	0.466667	30	34	0.882353	1.89076	2	CG	1	0.00428227	gain	Distal Intergenic	10	118441047	118442618	1572	1	15978	ENSMUST00000220309.1	31155	ENSMUSG00000055170	Ifng	interferon gamma
chr10	118472602	118472700	99	*	100	*	29	111	0.261261	83	118	0.70339	2.69229	2	CG	1	4.75e-09	gain	Distal Intergenic	10	118441047	118442618	1572	1	15978	ENSMUST00000220309.1	31555	ENSMUSG00000055170	Ifng	interferon gamma
chr10	118473602	118473700	99	*	100	*	22	73	0.30137	44	86	0.511628	1.69767	2	CG	1	0.00862991	gain	Distal Intergenic	10	118441047	118442618	1572	1	15978	ENSMUST00000220309.1	32555	ENSMUSG00000055170	Ifng	interferon gamma
chr10	118492002	118492100	99	*	100	*	197	552	0.356884	847	1470	0.57619	1.6145	2	CG	1	8.04e-16	gain	Distal Intergenic	10	118441047	118442618	1572	1	15978	ENSMUST00000220309.1	50955	ENSMUSG00000055170	Ifng	interferon gamma
chr10	118501202	118501300	99	*	100	*	35	99	0.353535	104	181	0.574586	1.62526	2	CG	1	0.00195175	gain	Downstream (<1kb)	10	118502035	118556525	54491	2	103214	ENSMUST00000220034.1	55225	ENSMUSG00000112230	Ifngas1	Ifng antisense RNA 1
chr10	118559002	118559300	299	*	300	*	230	812	0.283251	673	1376	0.489099	1.72673	8	CG	1	3.27e-18	gain	Distal Intergenic	10	118502035	118556525	54491	2	103214	ENSMUST00000220034.1	-2477	ENSMUSG00000112230	Ifngas1	Ifng antisense RNA 1
chr10	118568702	118568800	99	*	100	*	41	180	0.227778	83	181	0.458564	2.01321	2	CG	1	0.000101553	gain	Distal Intergenic	10	118502035	118556525	54491	2	103214	ENSMUST00000220034.1	-12177	ENSMUSG00000112230	Ifngas1	Ifng antisense RNA 1
chr10	118585202	118585300	99	*	100	*	147	286	0.513986	385	491	0.784114	1.52556	2	CG	1	2.08e-12	gain	Distal Intergenic	10	118502035	118556525	54491	2	103214	ENSMUST00000220034.1	-28677	ENSMUSG00000112230	Ifngas1	Ifng antisense RNA 1
chr10	118593802	118593900	99	*	100	*	4	22	0.181818	16	28	0.571429	3.14286	4	CG	1	0.00728812	gain	Distal Intergenic	10	118502035	118556525	54491	2	103214	ENSMUST00000220034.1	-37277	ENSMUSG00000112230	Ifngas1	Ifng antisense RNA 1
chr10	118619402	118619500	99	*	100	*	78	185	0.421622	216	330	0.654545	1.55245	2	CG	1	1.43e-05	gain	Distal Intergenic	10	118502035	118556525	54491	2	103214	ENSMUST00000220034.1	-62877	ENSMUSG00000112230	Ifngas1	Ifng antisense RNA 1
chr10	118978402	118978500	99	*	100	*	16	24	0.666667	5	34	0.147059	0.220588	6	CG	-1	0.000523645	loss	Distal Intergenic	10	118920381	118927143	6763	2	216377	ENSMUST00000219032.1	-51259	ENSMUSG00000112854	Gm38403	predicted gene, 38403
chr10	121886402	121886500	99	*	100	*	3	9	0.333333	16	17	0.941176	2.82353	2	CG	1	0.00300512	gain	Intron (ENSMUST00000020322.11/117600, intron 4 of 21)	10	121806640	121823133	16494	2	117600	ENSMUST00000161156.1	-63269	ENSMUSG00000020121	Srgap1	SLIT-ROBO Rho GTPase activating protein 1
chr10	121929802	121929900	99	*	100	*	1	9	0.111111	14	22	0.636364	5.72727	2	CG	1	0.00902677	gain	Intron (ENSMUST00000020322.11/117600, intron 2 of 21)	10	121806640	121823133	16494	2	117600	ENSMUST00000161156.1	-106669	ENSMUSG00000020121	Srgap1	SLIT-ROBO Rho GTPase activating protein 1
chr10	122042002	122042100	99	*	100	*	0	27	0	28	69	0.405797	#DIV/0!	6	CG	1	0.000716267	gain	Intron (ENSMUST00000020322.11/117600, intron 1 of 21)	10	121780991	122047308	266318	2	117600	ENSMUST00000020322.11	5208	ENSMUSG00000020121	Srgap1	SLIT-ROBO Rho GTPase activating protein 1
chr10	122884302	122884400	99	*	100	*	25	44	0.568182	97	116	0.836207	1.47172	8	CG	1	0.00185742	gain	Intron (ENSMUST00000161487.7/319468, intron 6 of 8)	10	122895368	122941449	46082	1	319468	ENSMUST00000162969.1	-10968	ENSMUSG00000034613	Ppm1h	protein phosphatase 1H (PP2C domain containing)
chr10	124815302	124815400	99	*	100	*	1	33	0.030303	15	42	0.357143	11.7857	6	CG	1	0.00247582	gain	Distal Intergenic	10	124469074	124524488	55415	1	75030	ENSMUST00000219167.1	346228	ENSMUSG00000112364	4930503E24Rik	eukaryotic translation initiation factor 3, subunit I pseudogene
chr10	125944902	125945000	99	*	100	*	22	27	0.814815	26	51	0.509804	0.625668	6	CG	-1	0.00940342	loss	Distal Intergenic	10	125966219	125998013	31795	1	320398	ENSMUST00000217813.1	-21219	ENSMUSG00000020105	Lrig3	leucine-rich repeats and immunoglobulin-like domains 3
chr10	126591202	126591300	99	*	100	*	5	9	0.555556	12	12	1	1.8	2	CG	1	0.0109777	gain	Distal Intergenic	10	126710282	126710391	110	2	102465224	ENSMUST00000184232.1	119091	ENSMUSG00000098756	Mir378d	microRNA 378d
chr10	126602602	126602700	99	*	100	*	4	12	0.333333	25	31	0.806452	2.41935	2	CG	1	0.00551694	gain	Distal Intergenic	10	126710282	126710391	110	2	102465224	ENSMUST00000184232.1	107691	ENSMUSG00000098756	Mir378d	microRNA 378d
chr10	126775202	126775300	99	*	100	*	3	8	0.375	15	15	1	2.66667	2	CG	1	0.00231687	gain	Distal Intergenic	10	126788864	126793710	4847	2	75813	ENSMUST00000218870.1	18410	ENSMUSG00000112832	4930484H19Rik	RIKEN cDNA 4930484H19 gene
chr10	126905702	126905800	99	*	100	*	5	44	0.113636	22	47	0.468085	4.11915	10	CG	1	0.00132724	gain	Distal Intergenic	10	126868427	126901355	32929	2	68876	ENSMUST00000026504.12	-4347	ENSMUSG00000025436	Atp23	ATP23 metallopeptidase and ATP synthase assembly factor homolog
chr10	127173502	127173600	99	*	100	*	20	26	0.769231	17	41	0.414634	0.539024	6	CG	-1	0.0067382	loss	Exon (ENSMUST00000221174.1/216441, exon 15 of 17)	10	127172430	127175113	2684	2	216441	ENSMUST00000238577.1	1513	ENSMUSG00000040441	Slc26a10	solute carrier family 26, member 10
chr10	128408202	128408300	99	*	100	*	13	20	0.65	49	51	0.960784	1.47813	4	CG	1	0.0019315	gain	Promoter	10	128401590	128408843	7254	2	69917	ENSMUST00000167456.1	543	ENSMUSG00000025374	Nabp2	nucleic acid binding protein 2
chr10	130146602	130146700	99	*	100	*	7	9	0.777778	31	31	1	1.28571	2	CG	1	0.00848435	gain	Intron (ENSMUST00000205012.1/ENSMUST00000205012.1, intron 1 of 1)	10	130162264	130163422	1159	2	258672	ENSMUST00000076814.2	16722	ENSMUSG00000058084	Olfr825	olfactory receptor 825
chr11	3481203	3481301	99	*	100	*	8	12	0.666667	37	39	0.948718	1.42308	2	CG	1	0.00909369	gain	Distal Intergenic	11	3488284	3494166	5883	1	237625	ENSMUST00000064265.12	-6983	ENSMUSG00000034579	Pla2g3	phospholipase A2, group III
chr11	3717803	3717901	99	*	100	*	9	17	0.529412	19	20	0.95	1.79444	4	CG	1	0.00549193	gain	5' UTR	11	3703731	3722216	18486	2	74309	ENSMUST00000102950.9	4315	ENSMUSG00000020435	Osbp2	oxysterol binding protein 2
chr11	3850103	3850201	99	*	100	*	5	11	0.454545	12	12	1	2.2	2	CG	1	0.00544963	gain	Intron (ENSMUST00000070552.13/74309, intron 1 of 13)	11	3703731	3863903	160173	2	74309	ENSMUST00000070552.13	13702	ENSMUSG00000020435	Osbp2	oxysterol binding protein 2
chr11	3862603	3862701	99	*	100	*	11	22	0.5	24	24	1	2	4	CG	1	0.000649405	gain	Promoter	11	3703731	3863903	160173	2	74309	ENSMUST00000070552.13	1202	ENSMUSG00000020435	Osbp2	oxysterol binding protein 2
chr11	3919203	3919301	99	*	100	*	0	32	0	14	66	0.212121	#DIV/0!	4	CG	1	0.00706602	gain	Exon (ENSMUST00000109992.7/21452, exon 9 of 10)	11	3907022	3914664	7643	2	103710	ENSMUST00000051207.1	-4539	ENSMUSG00000048807	Slc35e4	solute carrier family 35, member E4
chr11	4043203	4043301	99	*	100	*	2	19	0.105263	23	41	0.560976	5.32927	4	CG	1	0.00298326	gain	Promoter	11	4041737	4046336	4600	1	103655	ENSMUST00000134482.1	1466	ENSMUSG00000019368	Sec14l4	SEC14-like lipid binding 4
chr11	4167903	4168001	99	*	100	*	4	8	0.5	11	11	1	2	2	CG	1	0.00928461	gain	Intron (ENSMUST00000002198.3/67465, intron 4 of 15)	11	4160355	4173110	12756	1	67465	ENSMUST00000129583.7	7548	ENSMUSG00000002129	Sf3a1	splicing factor 3a, subunit 1
chr11	4257303	4257401	99	*	100	*	2	36	0.0555556	27	64	0.421875	7.59375	8	CG	1	0.000831901	gain	Promoter	11	4257557	4272514	14958	1	16878	ENSMUST00000066283.11	-156	ENSMUSG00000034394	Lif	leukemia inhibitory factor
chr11	4973303	4973401	99	*	100	*	2	28	0.0714286	13	26	0.5	7	6	CG	1	0.00203781	gain	Distal Intergenic	11	4986824	5042729	55906	1	11764	ENSMUST00000109897.7	-13423	ENSMUSG00000009090	Ap1b1	adaptor protein complex AP-1, beta 1 subunit
chr11	5016503	5016601	99	*	100	*	6	10	0.6	1	13	0.0769231	0.128205	2	CG	-1	0.00837712	loss	Intron (ENSMUST00000109897.7/11764, intron 4 of 20)	11	5009530	5042729	33200	1	11764	ENSMUST00000101613.2	6973	ENSMUSG00000009090	Ap1b1	adaptor protein complex AP-1, beta 1 subunit
chr11	5048803	5048901	99	*	100	*	1	19	0.0526316	16	40	0.4	7.6	4	CG	1	0.00774624	gain	Distal Intergenic	11	5058128	5060385	2258	1	75668	ENSMUST00000037218.1	-9227	ENSMUSG00000034209	Rasl10a	RAS-like, family 10, member A
chr11	5542003	5542101	99	*	100	*	93	137	0.678832	87	229	0.379913	0.559656	24	CG	-1	2.68e-06	loss	Promoter	11	5528887	5542187	13301	2	104479	ENSMUST00000020776.4	86	ENSMUSG00000020482	Ccdc117	coiled-coil domain containing 117
chr11	5642303	5642401	99	*	100	*	5	12	0.416667	18	21	0.857143	2.05714	2	CG	1	0.00915797	gain	Intron (ENSMUST00000109856.7/76389, intron 20 of 26)	11	5628738	5645153	16416	1	76389	ENSMUST00000137933.1	13565	ENSMUSG00000020481	Ankrd36	ankyrin repeat domain 36
chr11	6062603	6062701	99	*	100	*	32	56	0.571429	102	124	0.822581	1.43952	8	CG	1	0.00178731	gain	Intron (ENSMUST00000109813.8/12323, intron 1 of 20)	11	5971735	6065538	93804	2	12323	ENSMUST00000101585.9	2837	ENSMUSG00000057897	Camk2b	calcium/calmodulin-dependent protein kinase II, beta
chr11	6819103	6819201	99	*	100	*	28	35	0.8	19	39	0.487179	0.608974	6	CG	-1	0.00728937	loss	Distal Intergenic	11	6716001	6720037	4037	2	626419	ENSMUST00000139769.1	-99066	ENSMUSG00000086808	Gm11981	predicted gene 11981
chr11	7299303	7299401	99	*	100	*	8	18	0.444444	31	36	0.861111	1.9375	2	CG	1	0.00357656	gain	Distal Intergenic	11	7207686	7213923	6238	2	16009	ENSMUST00000135887.2	-85380	ENSMUSG00000020427	Igfbp3	insulin-like growth factor binding protein 3
chr11	7411403	7411501	99	*	100	*	4	9	0.444444	9	9	1	2.25	2	CG	1	0.00943879	gain	Distal Intergenic	11	7207686	7213923	6238	2	16009	ENSMUST00000135887.2	-197480	ENSMUSG00000020427	Igfbp3	insulin-like growth factor binding protein 3
chr11	8256003	8256101	99	*	100	*	1	9	0.111111	14	19	0.736842	6.63158	2	CG	1	0.00441273	gain	Distal Intergenic	11	8451070	8468675	17606	2	319939	ENSMUST00000129074.1	212574	ENSMUSG00000020422	Tns3	tensin 3
chr11	8656703	8656801	99	*	100	*	7	12	0.583333	39	39	1	1.71429	2	CG	1	0.000315838	gain	Intron (ENSMUST00000020695.12/319939, intron 1 of 30)	11	8431652	8664535	232884	2	319939	ENSMUST00000020695.12	7734	ENSMUSG00000020422	Tns3	tensin 3
chr11	8659203	8659301	99	*	100	*	10	30	0.333333	51	72	0.708333	2.125	6	CG	1	0.00201894	gain	Intron (ENSMUST00000020695.12/319939, intron 1 of 30)	11	8431652	8664535	232884	2	319939	ENSMUST00000020695.12	5234	ENSMUSG00000020422	Tns3	tensin 3
chr11	8931303	8931401	99	*	100	*	0	15	0	19	41	0.463415	#DIV/0!	2	CG	1	0.00347966	gain	Intron (ENSMUST00000154153.7/ENSMUST00000154153.7, intron 15 of 49)	11	8998739	9010678	11940	2	15574	ENSMUST00000146002.7	79277	ENSMUSG00000020413	Hus1	HUS1 checkpoint clamp component
chr11	8958203	8958301	99	*	100	*	1	12	0.0833333	14	22	0.636364	7.63636	2	CG	1	0.00440018	gain	Intron (ENSMUST00000154153.7/ENSMUST00000154153.7, intron 6 of 49)	11	8998739	9010678	11940	2	15574	ENSMUST00000146002.7	52377	ENSMUSG00000020413	Hus1	HUS1 checkpoint clamp component
chr11	9134703	9134801	99	*	100	*	18	27	0.666667	45	46	0.978261	1.46739	4	CG	1	0.00120291	gain	Exon (ENSMUST00000020677.7/22271, exon 7 of 9)	11	9133015	9136082	3068	1	22271	ENSMUST00000146696.1	1688	ENSMUSG00000020407	Upp1	uridine phosphorylase 1
chr11	9527303	9527401	99	*	100	*	3	15	0.2	22	33	0.666667	3.33333	2	CG	1	0.00523358	gain	Intron (ENSMUST00000042740.12/268379, intron 44 of 61)	11	9193451	9256178	62728	1	268379	ENSMUST00000151522.1	333852	ENSMUSG00000004668	Abca13	ATP-binding cassette, sub-family A (ABC1), member 13
chr11	11111603	11111701	99	*	100	*	20	36	0.555556	56	68	0.823529	1.48235	6	CG	1	0.00589179	gain	Distal Intergenic	11	11114223	11263526	149304	1	319922	ENSMUST00000109681.7	-2522	ENSMUSG00000050830	Vwc2	von Willebrand factor C domain containing 2
chr11	12411103	12411201	99	*	100	*	6	9	0.666667	26	26	1	1.5	2	CG	1	0.00460247	gain	Promoter	11	12236678	12412144	175467	2	12808	ENSMUST00000174874.7	943	ENSMUSG00000020173	Cobl	cordon-bleu WH2 repeat
chr11	12527103	12527201	99	*	100	*	2	16	0.125	13	23	0.565217	4.52174	2	CG	1	0.00740981	gain	Distal Intergenic	11	12236678	12464960	228283	2	12808	ENSMUST00000109651.8	-62143	ENSMUSG00000020173	Cobl	cordon-bleu WH2 repeat
chr11	13072003	13072101	99	*	100	*	2	12	0.166667	7	9	0.777778	4.66667	2	CG	1	0.00717703	gain	Distal Intergenic	11	12236678	12464960	228283	2	12808	ENSMUST00000109651.8	-607043	ENSMUSG00000020173	Cobl	cordon-bleu WH2 repeat
chr11	16303503	16303601	99	*	100	*	4	13	0.307692	14	16	0.875	2.84375	2	CG	1	0.00419416	gain	Intron (ENSMUST00000109647.2/211739, intron 4 of 6)	11	16263218	16284551	21334	1	211739	ENSMUST00000207256.1	40285	ENSMUSG00000048834	Vstm2a	V-set and transmembrane domain containing 2A
chr11	16895503	16895601	99	*	100	*	9	16	0.5625	19	20	0.95	1.68889	4	CG	1	0.00741241	gain	Intron (ENSMUST00000020329.12/13649, intron 19 of 27)	11	16905185	16910809	5625	1	13649	ENSMUST00000138518.1	-9584	ENSMUSG00000020122	Egfr	epidermal growth factor receptor
chr11	17457603	17457701	99	*	100	*	2	9	0.222222	17	18	0.944444	4.25	2	CG	1	0.000831901	gain	Distal Intergenic	11	17263621	17266560	2940	1	57316	ENSMUST00000130330.1	193982	ENSMUSG00000000581	C1d	C1D nuclear receptor co-repressor
chr11	18864703	18864801	99	*	100	*	18	24	0.75	54	56	0.964286	1.28571	6	CG	1	0.00591452	gain	Intron (ENSMUST00000128654.1/ENSMUST00000128654.1, intron 1 of 2)	11	18880668	19012002	131335	2	17268	ENSMUST00000118661.7	147201	ENSMUSG00000020160	Meis1	Meis homeobox 1
chr11	19377703	19377801	99	*	100	*	19	22	0.863636	12	24	0.5	0.578947	4	CG	-1	0.00949759	loss	Distal Intergenic	11	19065276	19075740	10465	1	74059	ENSMUST00000144854.1	312427	ENSMUSG00000086025	4933406G16Rik	RIKEN cDNA 4933406G16 gene
chr11	19564003	19564101	99	*	100	*	7	16	0.4375	21	24	0.875	2	4	CG	1	0.00561532	gain	Distal Intergenic	11	19924375	20024026	99652	1	114716	ENSMUST00000093299.12	-360274	ENSMUSG00000045671	Spred2	sprouty-related EVH1 domain containing 2
chr11	19641703	19641801	99	*	100	*	11	20	0.55	58	68	0.852941	1.5508	4	CG	1	0.00623786	gain	Distal Intergenic	11	19924375	20024026	99652	1	114716	ENSMUST00000093299.12	-282574	ENSMUSG00000045671	Spred2	sprouty-related EVH1 domain containing 2
chr11	20398003	20398101	99	*	100	*	6	9	0.666667	0	8	0	0	2	CG	-1	0.00647197	loss	Distal Intergenic	11	20302180	20332713	30534	2	55963	ENSMUST00000109594.7	-65290	ENSMUSG00000020142	Slc1a4	solute carrier family 1 (glutamate/neutral amino acid transporter), member 4
chr11	20419903	20420001	99	*	100	*	8	30	0.266667	52	78	0.666667	2.5	6	CG	1	0.00117064	gain	Distal Intergenic	11	20302180	20332713	30534	2	55963	ENSMUST00000109594.7	-87190	ENSMUSG00000020142	Slc1a4	solute carrier family 1 (glutamate/neutral amino acid transporter), member 4
chr11	20658303	20658401	99	*	100	*	28	41	0.682927	60	61	0.983607	1.44028	4	CG	1	0.000248386	gain	Distal Intergenic	11	20647155	20649065	1911	1	58172	ENSMUST00000109585.1	11148	ENSMUSG00000049800	Sertad2	SERTA domain containing 2
chr11	20983103	20983201	99	*	100	*	23	35	0.657143	43	46	0.934783	1.4225	6	CG	1	0.00384719	gain	Distal Intergenic	11	21091291	21143005	51715	1	67245	ENSMUST00000156122.7	-108090	ENSMUSG00000020134	Peli1	pellino 1
chr11	22619503	22619601	99	*	100	*	8	8	1	8	20	0.4	0.4	2	CG	-1	0.00619456	loss	Distal Intergenic	11	22512088	22519234	7147	1	103765	ENSMUST00000059319.7	107415	ENSMUSG00000049904	Tmem17	transmembrane protein 17
chr11	22883903	22884001	99	*	100	*	4	8	0.5	24	26	0.923077	1.84615	2	CG	1	0.00781261	gain	Intron (ENSMUST00000160826.1/53625, intron 2 of 2)	11	22836583	22860961	24379	2	53625	ENSMUST00000173660.1	-22942	ENSMUSG00000051650	B3gnt2	UDP-GlcNAc:betaGal beta-1,3-N-acetylglucosaminyltransferase 2
chr11	23985003	23985101	99	*	100	*	0	9	0	6	11	0.545455	#DIV/0!	2	CG	1	0.00916041	gain	Distal Intergenic	11	23862646	23895253	32608	2	216578	ENSMUST00000020513.9	-89750	ENSMUSG00000020273	Papolg	poly(A) polymerase gamma
chr11	24076203	24076301	99	*	100	*	22	70	0.314286	76	139	0.546763	1.7397	14	CG	1	0.00388644	gain	Distal Intergenic	11	24078056	24173194	95139	1	14025	ENSMUST00000000881.12	-1755	ENSMUSG00000000861	Bcl11a	B cell CLL/lymphoma 11A (zinc finger protein)
chr11	24201903	24202001	99	*	100	*	3	10	0.3	8	8	1	3.33333	2	CG	1	0.00501248	gain	Intron (ENSMUST00000123592.1/ENSMUST00000123592.1, intron 1 of 3)	11	24142379	24163291	20913	1	14025	ENSMUST00000127494.1	59524	ENSMUSG00000000861	Bcl11a	B cell CLL/lymphoma 11A (zinc finger protein)
chr11	24465603	24465701	99	*	100	*	18	40	0.45	57	80	0.7125	1.58333	8	CG	1	0.00717888	gain	Intron (ENSMUST00000153153.1/ENSMUST00000153153.1, intron 2 of 3)	11	24481909	24569952	88044	1	71316	ENSMUST00000152726.1	-16208	ENSMUSG00000086892	4933430M04Rik	RIKEN cDNA 4933430M04 gene
chr11	26332103	26332201	99	*	100	*	2	22	0.0909091	26	50	0.52	5.72	2	CG	1	0.00243554	gain	Distal Intergenic	11	26386135	26471876	85742	1	67030	ENSMUST00000004120.8	-53934	ENSMUSG00000004018	Fancl	Fanconi anemia, complementation group L
chr11	27516203	27516301	99	*	100	*	2	11	0.181818	13	18	0.722222	3.97222	2	CG	1	0.00690849	gain	Distal Intergenic	11	28388817	28434110	45294	2	216613	ENSMUST00000160016.7	917809	ENSMUSG00000032878	Ccdc85a	coiled-coil domain containing 85A
chr11	29305503	29305601	99	*	100	*	18	26	0.692308	31	32	0.96875	1.39931	4	CG	1	0.00625952	gain	Distal Intergenic	11	29221532	29247409	25878	2	216618	ENSMUST00000020754.9	-58094	ENSMUSG00000020462	Cfap36	cilia and flagella associated protein 36
chr11	31394803	31394901	99	*	100	*	15	20	0.75	52	53	0.981132	1.30818	4	CG	1	0.00368502	gain	Distal Intergenic	11	31357307	31370074	12768	2	20856	ENSMUST00000020546.2	-24729	ENSMUSG00000020303	Stc2	stanniocalcin 2
chr11	32129203	32129301	99	*	100	*	2	9	0.222222	9	11	0.818182	3.68182	2	CG	1	0.00890573	gain	Distal Intergenic	11	32095261	32101228	5968	2	104692	ENSMUST00000145338.1	-27975	ENSMUSG00000086386	Gm12108	predicted gene 12108
chr11	32153903	32154001	99	*	100	*	21	36	0.583333	61	68	0.897059	1.53782	6	CG	1	0.0012356	gain	Distal Intergenic	11	32187541	32200222	12682	2	16199	ENSMUST00000145401.7	46221	ENSMUSG00000020279	Il9r	interleukin 9 receptor
chr11	32205003	32205101	99	*	100	*	34	45	0.755556	60	62	0.967742	1.28083	10	CG	1	0.00305777	gain	Promoter	11	32205415	32208984	3570	1	78372	ENSMUST00000039601.9	-314	ENSMUSG00000040767	Snrnp25	small nuclear ribonucleoprotein 25 (U11/U12)
chr11	32778203	32778301	99	*	100	*	13	19	0.684211	36	38	0.947368	1.38462	2	CG	1	0.00843992	gain	Distal Intergenic	11	32818529	32824562	6034	2	69351	ENSMUST00000109365.7	46261	ENSMUSG00000020270	Smim23	small integral membrane protein 23
chr11	32789303	32789401	99	*	100	*	2	13	0.153846	21	36	0.583333	3.79167	2	CG	1	0.00899409	gain	Distal Intergenic	11	32818529	32824562	6034	2	69351	ENSMUST00000109365.7	35161	ENSMUSG00000020270	Smim23	small integral membrane protein 23
chr11	33048003	33048101	99	*	100	*	2	19	0.105263	19	34	0.558824	5.30882	2	CG	1	0.00350204	gain	Distal Intergenic	11	33117430	33146795	29366	2	14172	ENSMUST00000109363.7	98694	ENSMUSG00000057967	Fgf18	fibroblast growth factor 18
chr11	33241303	33241401	99	*	100	*	1	9	0.111111	10	15	0.666667	6	2	CG	1	0.00922691	gain	Intron (ENSMUST00000102815.9/66011, intron 25 of 27)	11	33200752	33203589	2838	2	27140	ENSMUST00000037746.7	-37714	ENSMUSG00000040610	Tlx3	T cell leukemia, homeobox 3
chr11	33610203	33610301	99	*	100	*	1	10	0.1	14	17	0.823529	8.23529	2	CG	1	0.00148458	gain	Intron (ENSMUST00000101371.2/ENSMUST00000101371.2, intron 1 of 3)	11	33572371	33578959	6589	2	216643	ENSMUST00000135350.1	-31244	ENSMUSG00000020159	Gabrp	gamma-aminobutyric acid (GABA) A receptor, pi
chr11	33717803	33717901	99	*	100	*	3	22	0.136364	12	24	0.5	3.66667	4	CG	1	0.00949759	gain	Intron (ENSMUST00000101368.8/70357, intron 1 of 7)	11	33630551	33680571	50021	2	70357	ENSMUST00000238436.1	-37232	ENSMUSG00000053519	Kcnip1	Kv channel-interacting protein 1
chr11	33733903	33734001	99	*	100	*	27	44	0.613636	74	87	0.850575	1.38612	8	CG	1	0.00483089	gain	Intron (ENSMUST00000101368.8/70357, intron 1 of 7)	11	33630551	33680571	50021	2	70357	ENSMUST00000238436.1	-53332	ENSMUSG00000053519	Kcnip1	Kv channel-interacting protein 1
chr11	33741703	33741801	99	*	100	*	9	17	0.529412	37	43	0.860465	1.62532	4	CG	1	0.00792964	gain	Intron (ENSMUST00000101368.8/70357, intron 1 of 7)	11	33630551	33680571	50021	2	70357	ENSMUST00000238436.1	-61132	ENSMUSG00000053519	Kcnip1	Kv channel-interacting protein 1
chr11	33752103	33752201	99	*	100	*	6	16	0.375	25	28	0.892857	2.38095	4	CG	1	0.00159379	gain	Intron (ENSMUST00000101368.8/70357, intron 1 of 7)	11	33630551	33680571	50021	2	70357	ENSMUST00000238436.1	-71532	ENSMUSG00000053519	Kcnip1	Kv channel-interacting protein 1
chr11	33752603	33752701	99	*	100	*	3	20	0.15	22	44	0.5	3.33333	4	CG	1	0.00899409	gain	Intron (ENSMUST00000101368.8/70357, intron 1 of 7)	11	33630551	33680571	50021	2	70357	ENSMUST00000238436.1	-72032	ENSMUSG00000053519	Kcnip1	Kv channel-interacting protein 1
chr11	33819203	33819301	99	*	100	*	4	39	0.102564	23	62	0.370968	3.61694	6	CG	1	0.00553106	gain	Intron (ENSMUST00000101368.8/70357, intron 1 of 7)	11	33629339	33843461	214123	2	70357	ENSMUST00000101368.8	24160	ENSMUSG00000053519	Kcnip1	Kv channel-interacting protein 1
chr11	33822003	33822101	99	*	100	*	3	18	0.166667	12	20	0.6	3.6	4	CG	1	0.00798111	gain	Intron (ENSMUST00000101368.8/70357, intron 1 of 7)	11	33629339	33843461	214123	2	70357	ENSMUST00000101368.8	21360	ENSMUSG00000053519	Kcnip1	Kv channel-interacting protein 1
chr11	34040403	34040501	99	*	100	*	0	13	0	24	34	0.705882	#DIV/0!	2	CG	1	0.000246028	gain	Intron (ENSMUST00000141450.1/76874, intron 4 of 4)	11	34046920	34092295	45376	1	16822	ENSMUST00000052413.11	-6419	ENSMUSG00000002699	Lcp2	lymphocyte cytosolic protein 2
chr11	34139403	34139501	99	*	100	*	30	54	0.555556	95	122	0.778689	1.40164	12	CG	1	0.00518763	gain	Distal Intergenic	11	33973961	34098554	124594	2	76874	ENSMUST00000141450.1	-40849	ENSMUSG00000085684	4930469K13Rik	RIKEN cDNA 4930469K13 gene
chr11	34145303	34145401	99	*	100	*	4	13	0.307692	14	18	0.777778	2.52778	2	CG	1	0.0097005	gain	Distal Intergenic	11	33973961	34098554	124594	2	76874	ENSMUST00000141450.1	-46749	ENSMUSG00000085684	4930469K13Rik	RIKEN cDNA 4930469K13 gene
chr11	34230603	34230701	99	*	100	*	12	26	0.461538	46	58	0.793103	1.71839	6	CG	1	0.00489506	gain	Promoter	11	34230559	34231670	1112	2	94176	ENSMUST00000127846.1	969	ENSMUSG00000020143	Dock2	dedicator of cyto-kinesis 2
chr11	34266203	34266301	99	*	100	*	3	19	0.157895	20	36	0.555556	3.51852	4	CG	1	0.00675333	gain	Exon (ENSMUST00000093193.11/94176, exon 36 of 52)	11	34230559	34231670	1112	2	94176	ENSMUST00000127846.1	-34533	ENSMUSG00000020143	Dock2	dedicator of cyto-kinesis 2
chr11	34743403	34743501	99	*	100	*	5	16	0.3125	0	28	0	0	2	CG	-1	0.00410891	loss	Intron (ENSMUST00000093193.11/94176, intron 2 of 51)	11	34437312	34783883	346572	2	94176	ENSMUST00000154178.1	40382	ENSMUSG00000020143	Dock2	dedicator of cyto-kinesis 2
chr11	34958103	34958201	99	*	100	*	4	12	0.333333	16	19	0.842105	2.52632	2	CG	1	0.0063494	gain	Distal Intergenic	11	34809190	34833641	24452	2	70385	ENSMUST00000093191.2	-124462	ENSMUSG00000069910	Spdl1	spindle apparatus coiled-coil protein 1
chr11	35565303	35565401	99	*	100	*	17	27	0.62963	34	35	0.971429	1.54286	2	CG	1	0.00214662	gain	Intron (ENSMUST00000069837.3/20564, intron 7 of 35)	11	35544685	35612636	67952	1	20564	ENSMUST00000124438.1	20618	ENSMUSG00000056427	Slit3	slit guidance ligand 3
chr11	35603003	35603101	99	*	100	*	10	15	0.666667	21	21	1	1.5	3	CG	1	0.00668202	gain	Intron (ENSMUST00000069837.3/20564, intron 12 of 35)	11	35616816	35616925	110	1	723924	ENSMUST00000083649.1	-13715	ENSMUSG00000065583	Mir218-2	microRNA 218-2
chr11	36123803	36123901	99	*	100	*	5	12	0.416667	25	30	0.833333	2	2	CG	1	0.00841783	gain	Intron (ENSMUST00000102801.7/23964, intron 14 of 30)	11	35838400	35980527	142128	2	211652	ENSMUST00000018993.6	-143276	ENSMUSG00000018849	Wwc1	WW, C2 and coiled-coil domain containing 1
chr11	36175003	36175101	99	*	100	*	0	9	0	14	18	0.777778	#DIV/0!	2	CG	1	0.00100539	gain	Intron (ENSMUST00000102801.7/23964, intron 9 of 30)	11	35838400	35980527	142128	2	211652	ENSMUST00000018993.6	-194476	ENSMUSG00000018849	Wwc1	WW, C2 and coiled-coil domain containing 1
chr11	36327103	36327201	99	*	100	*	1	32	0.03125	49	122	0.401639	12.8525	8	CG	1	0.000629737	gain	Intron (ENSMUST00000102801.7/23964, intron 5 of 30)	11	36385123	36432276	47154	2	23964	ENSMUST00000128501.1	105075	ENSMUSG00000049336	Tenm2	teneurin transmembrane protein 2
chr11	36358903	36359001	99	*	100	*	0	8	0	7	9	0.777778	#DIV/0!	2	CG	1	0.00342556	gain	Intron (ENSMUST00000102801.7/23964, intron 5 of 30)	11	36385123	36432276	47154	2	23964	ENSMUST00000128501.1	73275	ENSMUSG00000049336	Tenm2	teneurin transmembrane protein 2
chr11	36665803	36665901	99	*	100	*	4	24	0.166667	21	36	0.583333	3.5	6	CG	1	0.00368241	gain	Intron (ENSMUST00000102801.7/23964, intron 4 of 30)	11	36140752	36677745	536994	2	23964	ENSMUST00000149787.7	11844	ENSMUSG00000049336	Tenm2	teneurin transmembrane protein 2
chr11	39521903	39522001	99	*	100	*	7	9	0.777778	2	11	0.181818	0.233766	2	CG	-1	0.00890573	loss	Distal Intergenic	11	38493330	38520013	26684	2	100502917	ENSMUST00000133599.1	-1001890	NA	Gm12130	predicted gene 12130
chr11	43534303	43534401	99	*	100	*	0	22	0	7	24	0.291667	#DIV/0!	4	CG	1	0.00776131	gain	Intron (ENSMUST00000050574.6/380694, intron 2 of 5)	11	43529246	43556689	27444	1	380694	ENSMUST00000152153.1	5057	ENSMUSG00000044707	Ccnjl	cyclin J-like
chr11	43548203	43548501	299	*	300	*	34	68	0.5	84	113	0.743363	1.48673	14	CG	1	0.00299782	gain	Intron (ENSMUST00000050574.6/380694, intron 2 of 5)	11	43529246	43556689	27444	1	380694	ENSMUST00000152153.1	18957	ENSMUSG00000044707	Ccnjl	cyclin J-like
chr11	43819203	43819301	99	*	100	*	10	13	0.769231	28	28	1	1.3	2	CG	1	0.00928267	gain	Intron (ENSMUST00000124306.1/11548, intron 1 of 1)	11	43774606	43836332	61727	2	11548	ENSMUST00000124306.1	17031	ENSMUSG00000050541	Adra1b	adrenergic receptor, alpha 1b
chr11	44598703	44598801	99	*	100	*	4	9	0.444444	12	12	1	2.25	2	CG	1	0.00561532	gain	Distal Intergenic	11	44586317	44591229	4913	1	75389	ENSMUST00000128652.1	12386	ENSMUSG00000086501	4930597A21Rik	RIKEN cDNA 4930597A21 gene
chr11	44733203	44733301	99	*	100	*	11	16	0.6875	20	20	1	1.45455	2	CG	1	0.00847668	gain	Intron (ENSMUST00000109268.1/13591, intron 6 of 15)	11	44621761	44643459	21699	1	13591	ENSMUST00000138452.1	111442	ENSMUSG00000057098	Ebf1	early B cell factor 1
chr11	45064203	45064301	99	*	100	*	1	10	0.1	12	15	0.8	8	2	CG	1	0.00246768	gain	Distal Intergenic	11	45102866	45116928	14063	2	100504255	ENSMUST00000143869.1	52627	ENSMUSG00000084773	Gm12159	predicted gene 12159
chr11	45768403	45768501	99	*	100	*	4	11	0.363636	0	20	0	0	2	CG	-1	0.00628813	loss	Distal Intergenic	11	45808087	45841171	33085	1	100009664	ENSMUST00000137002.1	-39586	NA	F630206G17Rik	RIKEN cDNA F630206G17 gene
chr11	46057203	46057301	99	*	100	*	22	72	0.305556	52	72	0.722222	2.36364	16	CG	1	2.43e-05	gain	Promoter	11	46056058	46065082	9025	1	11492	ENSMUST00000137014.1	1145	ENSMUSG00000011256	Adam19	a disintegrin and metallopeptidase domain 19 (meltrin beta)
chr11	47636503	47636601	99	*	100	*	4	18	0.222222	33	40	0.825	3.7125	4	CG	1	0.000190375	gain	Promoter	11	47351154	47637469	286316	2	24052	ENSMUST00000154578.7	868	ENSMUSG00000020354	Sgcd	sarcoglycan, delta (dystrophin-associated glycoprotein)
chr11	47923103	47923201	99	*	100	*	4	11	0.363636	16	19	0.842105	2.31579	2	CG	1	0.00866315	gain	Intron (ENSMUST00000128558.1/ENSMUST00000128558.1, intron 1 of 2)	11	47351154	47637469	286316	2	24052	ENSMUST00000154578.7	-285634	ENSMUSG00000020354	Sgcd	sarcoglycan, delta (dystrophin-associated glycoprotein)
chr11	48261203	48261301	99	*	100	*	2	10	0.2	15	21	0.714286	3.57143	2	CG	1	0.00851577	gain	Distal Intergenic	11	48800332	48804974	4643	1	14694	ENSMUST00000142269.1	-539031	ENSMUSG00000020372	Rack1	receptor for activated C kinase 1
chr11	49281403	49281501	99	*	100	*	3	9	0.333333	24	28	0.857143	2.57143	2	CG	1	0.00460703	gain	Promoter	11	49280150	49281085	936	1	258463	ENSMUST00000078932.1	1253	ENSMUSG00000059864	Olfr1393	olfactory receptor 1393
chr11	49753703	49753801	99	*	100	*	2	11	0.181818	23	31	0.741935	4.08065	2	CG	1	0.00343288	gain	Distal Intergenic	11	49794178	49807750	13573	1	14584	ENSMUST00000130129.1	-40377	ENSMUSG00000020363	Gfpt2	glutamine fructose-6-phosphate transaminase 2
chr11	50099903	50100001	99	*	100	*	3	10	0.3	0	21	0	0	2	CG	-1	0.0092687	loss	Intron (ENSMUST00000054684.13/59044, intron 7 of 7)	11	50093674	50104758	11085	1	59044	ENSMUST00000143607.1	6229	ENSMUSG00000020376	Rnf130	ring finger protein 130
chr11	50122403	50122501	99	*	100	*	20	30	0.666667	43	45	0.955556	1.43333	4	CG	1	0.00290816	gain	3' UTR	11	50131396	50172030	40635	1	76795	ENSMUST00000093138.12	-8895	ENSMUSG00000036644	Tbc1d9b	TBC1 domain family, member 9B
chr11	50507103	50507201	99	*	100	*	4	13	0.307692	14	18	0.777778	2.52778	2	CG	1	0.0097005	gain	Distal Intergenic	11	50389286	50431125	41840	2	216724	ENSMUST00000020643.3	-75978	ENSMUSG00000020375	Rufy1	RUN and FYVE domain containing 1
chr11	50830303	50830401	99	*	100	*	8	10	0.8	1	18	0.0555556	0.0694444	2	CG	-1	0.000543375	loss	Downstream (1-2kb)	11	50826276	50827724	1449	2	30944	ENSMUST00000136333.1	-2579	ENSMUSG00000044807	Zfp354c	zinc finger protein 354C
chr11	50879903	50880001	99	*	100	*	3	9	0.333333	17	18	0.944444	2.83333	2	CG	1	0.00253123	gain	Intron (ENSMUST00000050595.12/237758, intron 4 of 5)	11	50872720	50887443	14724	2	237758	ENSMUST00000050595.12	7442	ENSMUSG00000048728	Zfp454	zinc finger protein 454
chr11	50892203	50892301	99	*	100	*	0	9	0	8	13	0.615385	#DIV/0!	2	CG	1	0.00571473	gain	Distal Intergenic	11	50877882	50887651	9770	2	237758	ENSMUST00000125749.1	-4552	ENSMUSG00000048728	Zfp454	zinc finger protein 454
chr11	51457603	51457701	99	*	100	*	4	21	0.190476	17	24	0.708333	3.71875	4	CG	1	0.00224726	gain	Intron (ENSMUST00000102765.8/237759, intron 2 of 28)	11	51574432	51580299	5868	1	237759	ENSMUST00000151098.1	-116731	ENSMUSG00000063564	Col23a1	collagen, type XXIII, alpha 1
chr11	51940603	51940701	99	*	100	*	4	46	0.0869565	14	45	0.311111	3.57778	6	CG	1	0.00858737	gain	Distal Intergenic	11	51967661	51977334	9674	1	52626	ENSMUST00000102763.4	-26960	ENSMUSG00000020392	Cdkn2aipnl	CDKN2A interacting protein N-terminal like
chr11	52287103	52287201	99	*	100	*	0	13	0	11	24	0.458333	#DIV/0!	2	CG	1	0.0060675	gain	Distal Intergenic	11	52253236	52283331	30096	2	21414	ENSMUST00000109071.2	-3772	ENSMUSG00000000782	Tcf7	transcription factor 7, T cell specific
chr11	52347803	52347901	99	*	100	*	1	11	0.0909091	14	16	0.875	9.625	2	CG	1	0.0005633	gain	Distal Intergenic	11	52360860	52389397	28538	1	22333	ENSMUST00000102758.7	-12959	ENSMUSG00000020402	Vdac1	voltage-dependent anion channel 1
chr11	52544303	52544401	99	*	100	*	9	12	0.75	47	47	1	1.33333	2	CG	1	0.00202518	gain	Distal Intergenic	11	52396646	52403274	6629	1	213673	ENSMUST00000136303.1	147657	ENSMUSG00000036275	9530068E07Rik	RIKEN cDNA 9530068E07 gene
chr11	52573703	52573801	99	*	100	*	8	25	0.32	34	52	0.653846	2.04327	6	CG	1	0.00771536	gain	Distal Intergenic	11	52396646	52403274	6629	1	213673	ENSMUST00000136303.1	177057	ENSMUSG00000036275	9530068E07Rik	RIKEN cDNA 9530068E07 gene
chr11	52691803	52691901	99	*	100	*	27	42	0.642857	50	55	0.909091	1.41414	4	CG	1	0.00365042	gain	Distal Intergenic	11	52764634	53188538	423905	1	320027	ENSMUST00000036796.7	-72733	ENSMUSG00000036264	Fstl4	follistatin-like 4
chr11	52919103	52919201	99	*	100	*	1	8	0.125	14	18	0.777778	6.22222	2	CG	1	0.0043291	gain	Intron (ENSMUST00000036796.7/320027, intron 3 of 15)	11	52764634	53188538	423905	1	320027	ENSMUST00000036796.7	154469	ENSMUSG00000036264	Fstl4	follistatin-like 4
chr11	52949503	52949601	99	*	100	*	0	12	0	6	10	0.6	#DIV/0!	2	CG	1	0.00409871	gain	Intron (ENSMUST00000036796.7/320027, intron 3 of 15)	11	53111451	53120056	8606	2	790909	ENSMUST00000137096.1	170455	ENSMUSG00000087668	Gm11186	predicted gene 11186
chr11	53094003	53094101	99	*	100	*	5	29	0.172414	27	39	0.692308	4.01538	6	CG	1	0.000314175	gain	Intron (ENSMUST00000036796.7/320027, intron 6 of 15)	11	53111451	53120056	8606	2	790909	ENSMUST00000137096.1	25955	ENSMUSG00000087668	Gm11186	predicted gene 11186
chr11	53118003	53118101	99	*	100	*	14	34	0.411765	55	77	0.714286	1.73469	6	CG	1	0.00500309	gain	Intron (ENSMUST00000036796.7/320027, intron 6 of 15)	11	53111451	53120056	8606	2	790909	ENSMUST00000137096.1	1955	ENSMUSG00000087668	Gm11186	predicted gene 11186
chr11	53126703	53126801	99	*	100	*	3	39	0.0769231	34	70	0.485714	6.31429	6	CG	1	0.000249072	gain	Intron (ENSMUST00000036796.7/320027, intron 6 of 15)	11	53111451	53120056	8606	2	790909	ENSMUST00000137096.1	-6647	ENSMUSG00000087668	Gm11186	predicted gene 11186
chr11	53165503	53165601	99	*	100	*	4	19	0.210526	24	31	0.774194	3.67742	4	CG	1	0.000790181	gain	Intron (ENSMUST00000036796.7/320027, intron 11 of 15)	11	53111451	53120056	8606	2	790909	ENSMUST00000137096.1	-45447	ENSMUSG00000087668	Gm11186	predicted gene 11186
chr11	53307703	53307801	99	*	100	*	2	8	0.25	17	18	0.944444	3.77778	2	CG	1	0.0013803	gain	Distal Intergenic	11	53259814	53300457	40644	2	15525	ENSMUST00000020630.7	-7246	ENSMUSG00000020361	Hspa4	heat shock protein 4
chr11	53483703	53483801	99	*	100	*	2	10	0.2	8	10	0.8	4	2	CG	1	0.00858737	gain	Distal Intergenic	11	53476573	53480274	3702	2	237761	ENSMUST00000104955.3	-3429	ENSMUSG00000044352	Sowaha	sosondowah ankyrin repeat domain family member A
chr11	53808903	53809001	99	*	100	*	11	20	0.55	30	34	0.882353	1.60428	4	CG	1	0.007663	gain	Intron (ENSMUST00000135815.7/622459, intron 3 of 4)	11	53783418	53795875	12458	2	622459	ENSMUST00000153206.7	-13028	ENSMUSG00000081769	Gm12216	predicted gene 12216
chr11	54173203	54173301	99	*	100	*	13	26	0.5	37	45	0.822222	1.64444	4	CG	1	0.00651967	gain	Distal Intergenic	11	54177772	54213285	35514	2	71056	ENSMUST00000131019.1	39984	ENSMUSG00000086209	4933405E24Rik	RIKEN cDNA 4933405E24 gene
chr11	55269403	55269501	99	*	100	*	6	14	0.428571	0	14	0	0	2	CG	-1	0.00761175	loss	Exon (ENSMUST00000068853.12/245827, exon 15 of 24)	11	55250610	55312257	61648	2	245827	ENSMUST00000108864.1	42756	ENSMUSG00000055333	Fat2	FAT atypical cadherin 2
chr11	56627803	56627901	99	*	100	*	0	18	0	18	38	0.473684	#DIV/0!	4	CG	1	0.00191333	gain	Distal Intergenic	11	57011387	57015291	3905	1	14799	ENSMUST00000125292.1	-383486	ENSMUSG00000020524	Gria1	glutamate receptor, ionotropic, AMPA1 (alpha 1)
chr11	56753903	56754001	99	*	100	*	12	19	0.631579	24	25	0.96	1.52	2	CG	1	0.00720318	gain	Distal Intergenic	11	57011387	57015291	3905	1	14799	ENSMUST00000125292.1	-257386	ENSMUSG00000020524	Gria1	glutamate receptor, ionotropic, AMPA1 (alpha 1)
chr11	57526003	57526101	99	*	100	*	11	15	0.733333	28	28	1	1.36364	2	CG	1	0.00648376	gain	Intron (ENSMUST00000108849.7/216760, intron 1 of 2)	11	57522964	57529526	6563	1	216760	ENSMUST00000108848.1	3039	ENSMUSG00000020522	Mfap3	microfibrillar-associated protein 3
chr11	57946003	57946101	99	*	100	*	9	15	0.6	2	37	0.0540541	0.0900901	2	CG	-1	0.000224592	loss	Distal Intergenic	11	58009064	58062031	52968	1	73158	ENSMUST00000071487.12	-62963	ENSMUSG00000037331	Larp1	La ribonucleoprotein domain family, member 1
chr11	58212403	58212501	99	*	100	*	10	21	0.47619	6	50	0.12	0.252	2	CG	-1	0.00325479	loss	Intron (ENSMUST00000058704.8/54396, intron 1 of 1)	11	58215008	58222782	7775	1	54396	ENSMUST00000209079.1	-2507	ENSMUSG00000069874	Irgm2	immunity-related GTPase family M member 2
chr11	58778803	58778901	99	*	100	*	31	47	0.659574	107	119	0.89916	1.36324	10	CG	1	0.00127844	gain	Promoter	11	58778089	58779086	998	1	258531	ENSMUST00000081533.4	714	ENSMUSG00000056959	Olfr315	olfactory receptor 315
chr11	59356803	59356901	99	*	100	*	1	18	0.0555556	18	38	0.473684	8.52632	4	CG	1	0.00453234	gain	Distal Intergenic	11	59372669	59375657	2989	2	216797	ENSMUST00000061481.6	18756	ENSMUSG00000049291	Prss38	protease, serine 38
chr11	59389803	59389901	99	*	100	*	2	14	0.142857	15	18	0.833333	5.83333	2	CG	1	0.000820427	gain	Distal Intergenic	11	59372669	59375657	2989	2	216797	ENSMUST00000061481.6	-14146	ENSMUSG00000049291	Prss38	protease, serine 38
chr11	59477703	59477801	99	*	100	*	3	13	0.230769	0	38	0	0	2	CG	-1	0.00479039	loss	Distal Intergenic	11	59461197	59472474	11278	2	237775	ENSMUST00000057799.7	-5229	ENSMUSG00000054519	Zfp867	zinc finger protein 867
chr11	59998403	59998501	99	*	100	*	8	16	0.5	26	30	0.866667	1.73333	4	CG	1	0.00843701	gain	Intron (ENSMUST00000102692.9/18618, intron 2 of 6)	11	59976879	59983740	6862	2	18618	ENSMUST00000146461.1	-14663	ENSMUSG00000000301	Pemt	phosphatidylethanolamine N-methyltransferase
chr11	60009203	60009301	99	*	100	*	3	35	0.0857143	28	88	0.318182	3.71212	6	CG	1	0.00866163	gain	Intron (ENSMUST00000102692.9/18618, intron 2 of 6)	11	59976859	60021226	44368	2	18618	ENSMUST00000143646.1	11925	ENSMUSG00000000301	Pemt	phosphatidylethanolamine N-methyltransferase
chr11	60361203	60361301	99	*	100	*	21	24	0.875	21	44	0.477273	0.545455	4	CG	-1	0.0035681	loss	Intron (ENSMUST00000070805.12/74665, intron 3 of 6)	11	60353380	60394333	40954	1	74665	ENSMUST00000108722.4	7823	ENSMUSG00000056598	Drc3	dynein regulatory complex subunit 3
chr11	60384103	60384201	99	*	100	*	1	11	0.0909091	7	11	0.636364	7	2	CG	1	0.00899409	gain	Intron (ENSMUST00000108723.8/74665, intron 9 of 13)	11	60353380	60394333	40954	1	74665	ENSMUST00000108722.4	30723	ENSMUSG00000056598	Drc3	dynein regulatory complex subunit 3
chr11	60395603	60395701	99	*	100	*	9	17	0.529412	25	28	0.892857	1.68651	2	CG	1	0.00776841	gain	Distal Intergenic	11	60401478	60417018	15541	2	246782	ENSMUST00000145532.8	21317	ENSMUSG00000042709	Atpaf2	ATP synthase mitochondrial F1 complex assembly factor 2
chr11	61023603	61023701	99	*	100	*	9	17	0.529412	19	21	0.904762	1.70899	4	CG	1	0.00979999	gain	Promoter	11	61022564	61071131	48568	1	16515	ENSMUST00000089184.10	1039	ENSMUSG00000042529	Kcnj12	potassium inwardly-rectifying channel, subfamily J, member 12
chr11	61096103	61096201	99	*	100	*	36	45	0.8	59	106	0.556604	0.695755	4	CG	-1	0.0068399	loss	Distal Intergenic	11	61065804	61071131	5328	1	16515	ENSMUST00000108717.2	30299	ENSMUSG00000042529	Kcnj12	potassium inwardly-rectifying channel, subfamily J, member 12
chr11	61319303	61319401	99	*	100	*	25	42	0.595238	80	96	0.833333	1.4	6	CG	1	0.00512052	gain	Intron (ENSMUST00000093029.8/380701, intron 8 of 16)	11	61336901	61342584	5684	2	380701	ENSMUST00000147450.1	23183	ENSMUSG00000069855	Slc47a2	solute carrier family 47, member 2
chr11	61488203	61488301	99	*	100	*	5	10	0.5	15	15	1	2	2	CG	1	0.00471512	gain	3' UTR	11	61489459	61490938	1480	2	23939	ENSMUST00000153441.1	2637	ENSMUSG00000001034	Mapk7	mitogen-activated protein kinase 7
chr11	62750103	62750201	99	*	100	*	37	37	1	26	33	0.787879	0.787879	8	CG	-1	0.00569052	loss	Exon (ENSMUST00000175753.2/ENSMUST00000175753.2, exon 1 of 1)	11	62700356	62731885	31530	2	170740	ENSMUST00000150336.7	-18218	ENSMUSG00000005267	Zfp287	zinc finger protein 287
chr11	63220203	63220301	99	*	100	*	1	10	0.1	7	10	0.7	7	2	CG	1	0.00785281	gain	Distal Intergenic	11	63133068	63158566	25499	1	18858	ENSMUST00000108700.1	87135	ENSMUSG00000018217	Pmp22	peripheral myelin protein 22
chr11	63538903	63539001	99	*	100	*	5	41	0.121951	26	48	0.541667	4.44167	6	CG	1	0.000417699	gain	Distal Intergenic	11	63885792	63922290	36499	2	54710	ENSMUST00000094103.3	383289	ENSMUSG00000070407	Hs3st3b1	heparan sulfate (glucosamine) 3-O-sulfotransferase 3B1
chr11	63578203	63578301	99	*	100	*	1	16	0.0625	11	20	0.55	8.8	4	CG	1	0.00456709	gain	Distal Intergenic	11	63885792	63922290	36499	2	54710	ENSMUST00000094103.3	343989	ENSMUSG00000070407	Hs3st3b1	heparan sulfate (glucosamine) 3-O-sulfotransferase 3B1
chr11	63625103	63625201	99	*	100	*	5	21	0.238095	9	9	1	4.2	2	CG	1	0.000953307	gain	Distal Intergenic	11	63885792	63922290	36499	2	54710	ENSMUST00000094103.3	297089	ENSMUSG00000070407	Hs3st3b1	heparan sulfate (glucosamine) 3-O-sulfotransferase 3B1
chr11	63785603	63785701	99	*	100	*	17	36	0.472222	71	90	0.788889	1.67059	6	CG	1	0.00211539	gain	Distal Intergenic	11	63885792	63922290	36499	2	54710	ENSMUST00000094103.3	136589	ENSMUSG00000070407	Hs3st3b1	heparan sulfate (glucosamine) 3-O-sulfotransferase 3B1
chr11	64396403	64396501	99	*	100	*	4	15	0.266667	0	31	0	0	2	CG	-1	0.00518934	loss	Distal Intergenic	11	64435332	64522841	87510	1	15478	ENSMUST00000058652.5	-38831	ENSMUSG00000047759	Hs3st3a1	heparan sulfate (glucosamine) 3-O-sulfotransferase 3A1
chr11	64577303	64577401	99	*	100	*	0	22	0	7	16	0.4375	#DIV/0!	4	CG	1	0.00245846	gain	Distal Intergenic	11	64435332	64522841	87510	1	15478	ENSMUST00000058652.5	141971	ENSMUSG00000047759	Hs3st3a1	heparan sulfate (glucosamine) 3-O-sulfotransferase 3A1
chr11	64825203	64825301	99	*	100	*	0	16	0	10	17	0.588235	#DIV/0!	4	CG	1	0.00141114	gain	Distal Intergenic	11	64979038	65002069	23032	1	68626	ENSMUST00000071891.11	-153737	ENSMUSG00000020549	Elac2	elaC ribonuclease Z 2
chr11	65202103	65202201	99	*	100	*	13	20	0.65	34	36	0.944444	1.45299	4	CG	1	0.00645249	gain	Intron (ENSMUST00000102635.9/214384, intron 6 of 12)	11	65196102	65205467	9366	2	214384	ENSMUST00000144399.2	3266	ENSMUSG00000020542	Myocd	myocardin
chr11	65866403	65866501	99	*	100	*	1	24	0.0416667	9	24	0.375	9	4	CG	1	0.00675109	gain	Intron (ENSMUST00000080665.9/237806, intron 61 of 68)	11	65851185	65855707	4523	2	237806	ENSMUST00000136124.1	-10696	ENSMUSG00000056752	Dnah9	dynein, axonemal, heavy chain 9
chr11	65905203	65905301	99	*	100	*	3	10	0.3	25	27	0.925926	3.08642	2	CG	1	0.000708726	gain	Exon (ENSMUST00000080665.9/237806, exon 55 of 69)	11	65906857	65927958	21102	2	237806	ENSMUST00000130739.1	22657	ENSMUSG00000056752	Dnah9	dynein, axonemal, heavy chain 9
chr11	65919303	65919401	99	*	100	*	0	12	0	8	16	0.5	#DIV/0!	2	CG	1	0.00619456	gain	Intron (ENSMUST00000080665.9/237806, intron 50 of 68)	11	65906857	65927958	21102	2	237806	ENSMUST00000130739.1	8557	ENSMUSG00000056752	Dnah9	dynein, axonemal, heavy chain 9
chr11	67008203	67008301	99	*	100	*	6	16	0.375	14	16	0.875	2.33333	4	CG	1	0.0059556	gain	Intron (ENSMUST00000138819.1/ENSMUST00000138819.1, intron 1 of 1)	11	67025154	67034790	9637	1	338369	ENSMUST00000079077.11	-16853	ENSMUSG00000050270	Tmem220	transmembrane protein 220
chr11	67124003	67124101	99	*	100	*	1	14	0.0714286	17	35	0.485714	6.8	2	CG	1	0.00815235	gain	Distal Intergenic	11	67112461	67120080	7620	2	74184	ENSMUST00000125538.7	-3923	ENSMUSG00000087410	2310065F04Rik	RIKEN cDNA 2310065F04 gene
chr11	67454903	67455001	99	*	100	*	26	48	0.541667	14	64	0.21875	0.403846	12	CG	-1	0.00197384	loss	Promoter	11	67455437	67683460	228024	1	14457	ENSMUST00000108681.7	-436	ENSMUSG00000033066	Gas7	growth arrest specific 7
chr11	67648803	67648901	99	*	100	*	7	34	0.205882	43	69	0.623188	3.02692	4	CG	1	0.000626916	gain	Intron (ENSMUST00000108681.7/14457, intron 4 of 13)	11	67652577	67683688	31112	1	14457	ENSMUST00000140863.1	-3676	ENSMUSG00000033066	Gas7	growth arrest specific 7
chr11	68268003	68268101	99	*	100	*	6	11	0.545455	0	13	0	0	2	CG	-1	0.00462631	loss	Intron (ENSMUST00000021284.3/18208, intron 3 of 6)	11	68220892	68221011	120	1	102465219	ENSMUST00000183592.1	47111	ENSMUSG00000099174	Mir6406	microRNA 6406
chr11	68601303	68601401	99	*	100	*	5	26	0.192308	40	62	0.645161	3.35484	4	CG	1	0.000829903	gain	Distal Intergenic	11	68594055	68597954	3900	1	276920	ENSMUST00000102612.1	7248	ENSMUSG00000045915	Ccdc42	coiled-coil domain containing 42
chr11	68803303	68803401	99	*	100	*	8	12	0.666667	24	24	1	1.5	2	CG	1	0.00523358	gain	Intron (ENSMUST00000102611.9/77579, intron 32 of 40)	11	68811427	68813019	1593	1	77579	ENSMUST00000124006.1	-8026	ENSMUSG00000020900	Myh10	myosin, heavy polypeptide 10, non-muscle
chr11	68864703	68864801	99	*	100	*	8	10	0.8	1	14	0.0714286	0.0892857	2	CG	-1	0.00155321	loss	Promoter	11	68839914	68864993	25080	2	83431	ENSMUST00000127469.1	192	ENSMUSG00000018736	Ndel1	nudE neurodevelopment protein 1 like 1
chr11	68974503	68974601	99	*	100	*	25	41	0.609756	24	71	0.338028	0.554366	6	CG	-1	0.00726922	loss	Promoter	11	68972484	68975185	2702	2	57785	ENSMUST00000150017.7	584	ENSMUSG00000032892	Rangrf	RAN guanine nucleotide release factor
chr11	69157303	69157401	99	*	100	*	28	41	0.682927	101	110	0.918182	1.34448	9	CG	1	0.00151468	gain	Promoter	11	69156989	69169792	12804	1	11686	ENSMUST00000036424.2	314	ENSMUSG00000032807	Alox12b	arachidonate 12-lipoxygenase, 12R type
chr11	69252003	69252101	99	*	100	*	17	28	0.607143	50	54	0.925926	1.52505	4	CG	1	0.0019315	gain	Distal Intergenic	11	69221158	69237036	15879	2	14919	ENSMUST00000108664.1	-14967	ENSMUSG00000020890	Gucy2e	guanylate cyclase 2e
chr11	69520703	69520801	99	*	100	*	11	32	0.34375	21	26	0.807692	2.34965	4	CG	1	0.00196299	gain	Exon (ENSMUST00000035539.11/327954, exon 6 of 85)	11	69515982	69518389	2408	2	327954	ENSMUST00000208777.1	-2314	ENSMUSG00000005237	Dnah2	dynein, axonemal, heavy chain 2
chr11	69527203	69527301	99	*	100	*	23	48	0.479167	86	124	0.693548	1.44741	10	CG	1	0.0097005	gain	Intron (ENSMUST00000035539.11/327954, intron 3 of 84)	11	69515982	69518389	2408	2	327954	ENSMUST00000208777.1	-8814	ENSMUSG00000005237	Dnah2	dynein, axonemal, heavy chain 2
chr11	69529303	69529401	99	*	100	*	17	44	0.386364	3	41	0.0731707	0.189383	6	CG	-1	0.00263044	loss	Exon (ENSMUST00000035539.11/327954, exon 3 of 85)	11	69515982	69518389	2408	2	327954	ENSMUST00000208777.1	-10914	ENSMUSG00000005237	Dnah2	dynein, axonemal, heavy chain 2
chr11	69530303	69530401	99	*	100	*	17	17	1	18	31	0.580645	0.580645	2	CG	-1	0.00422048	loss	Intron (ENSMUST00000035539.11/327954, intron 2 of 84)	11	69515982	69518389	2408	2	327954	ENSMUST00000208777.1	-11914	ENSMUSG00000005237	Dnah2	dynein, axonemal, heavy chain 2
chr11	69979803	69979901	99	*	100	*	11	59	0.186441	32	74	0.432432	2.31941	12	CG	1	0.00515134	gain	Promoter	11	69969241	69980061	10821	2	54351	ENSMUST00000127437.7	160	ENSMUSG00000018565	Elp5	elongator acetyltransferase complex subunit 5
chr11	70242903	70243001	99	*	100	*	13	19	0.684211	40	41	0.97561	1.42589	4	CG	1	0.00331176	gain	Exon (ENSMUST00000000329.8/11684, exon 12 of 14)	11	70238124	70239842	1719	2	52898	ENSMUST00000040428.3	-3061	ENSMUSG00000093989	Rnasek	ribonuclease, RNase K
chr11	70376203	70376301	99	*	100	*	6	28	0.214286	49	76	0.644737	3.00877	4	CG	1	0.000785137	gain	Distal Intergenic	11	70344152	70352031	7880	2	11687	ENSMUST00000019068.6	-24172	ENSMUSG00000018924	Alox15	arachidonate 15-lipoxygenase
chr11	71467103	71467201	99	*	100	*	3	13	0.230769	24	30	0.8	3.46667	2	CG	1	0.00191184	gain	Distal Intergenic	11	71512377	71549201	36825	1	619299	ENSMUST00000215201.1	-45176	ENSMUSG00000072753	9230020A06Rik	RIKEN cDNA 9230020A06 gene
chr11	71505303	71505401	99	*	100	*	14	32	0.4375	62	86	0.72093	1.64784	8	CG	1	0.00658945	gain	Distal Intergenic	11	71512377	71549201	36825	1	619299	ENSMUST00000215201.1	-6976	ENSMUSG00000072753	9230020A06Rik	RIKEN cDNA 9230020A06 gene
chr11	72405803	72405901	99	*	100	*	1	13	0.0769231	14	27	0.518519	6.74074	2	CG	1	0.00838739	gain	Intron (ENSMUST00000108500.7/276829, intron 1 of 7)	11	72399874	72403108	3235	2	276829	ENSMUST00000125807.1	-2695	ENSMUSG00000045667	Smtnl2	smoothelin-like 2
chr11	72418203	72418301	99	*	100	*	4	8	0.5	1	24	0.0416667	0.0833333	2	CG	-1	0.00448116	loss	Distal Intergenic	11	72390114	72411713	21600	2	276829	ENSMUST00000050226.6	-6490	ENSMUSG00000045667	Smtnl2	smoothelin-like 2
chr11	72458603	72458701	99	*	100	*	10	17	0.588235	8	38	0.210526	0.357895	4	CG	-1	0.00766111	loss	Exon (ENSMUST00000045303.9/216892, exon 5 of 13)	11	72452732	72456621	3890	2	216892	ENSMUST00000144940.1	-1982	ENSMUSG00000040447	Spns2	spinster homolog 2
chr11	72565603	72565701	99	*	100	*	10	31	0.322581	23	33	0.69697	2.16061	6	CG	1	0.00527157	gain	Distal Intergenic	11	72498155	72550506	52352	2	77577	ENSMUST00000092940.12	-15097	ENSMUSG00000020798	Spns3	spinster homolog 3
chr11	73229003	73229101	99	*	100	*	3	16	0.1875	12	18	0.666667	3.55556	4	CG	1	0.00707801	gain	Distal Intergenic	11	73234292	73261239	26948	1	193034	ENSMUST00000102526.8	-5191	ENSMUSG00000005952	Trpv1	transient receptor potential cation channel, subfamily V, member 1
chr11	73283903	73284001	99	*	100	*	13	21	0.619048	7	30	0.233333	0.376923	2	CG	-1	0.00744559	loss	Intron (ENSMUST00000049676.2/246788, intron 8 of 17)	11	73267388	73300363	32976	1	246788	ENSMUST00000049676.2	16515	ENSMUSG00000043029	Trpv3	transient receptor potential cation channel, subfamily V, member 3
chr11	74613603	74613701	99	*	100	*	4	12	0.333333	22	27	0.814815	2.44444	2	CG	1	0.00576132	gain	Distal Intergenic	11	74383487	74610915	227429	2	380711	ENSMUST00000047488.14	-2688	ENSMUSG00000038807	Rap1gap2	RAP1 GTPase activating protein 2
chr11	76504203	76504301	99	*	100	*	21	34	0.617647	37	40	0.925	1.49762	4	CG	1	0.00373831	gain	Intron (ENSMUST00000094012.10/109934, intron 1 of 21)	11	76416735	76508995	92261	2	109934	ENSMUST00000108407.9	4694	ENSMUSG00000017631	Abr	active BCR-related gene
chr11	77089203	77089301	99	*	100	*	11	16	0.6875	22	68	0.323529	0.470588	4	CG	-1	0.0086119	loss	Downstream (<1kb)	11	77054494	77078435	23942	2	237859	ENSMUST00000134685.1	-10768	ENSMUSG00000037958	Nsrp1	nuclear speckle regulatory protein 1
chr11	77094303	77094401	99	*	100	*	22	36	0.611111	71	79	0.898734	1.47066	6	CG	1	0.0015472	gain	Intron (ENSMUST00000108400.7/319634, intron 17 of 17)	11	77089944	77103062	13119	2	319634	ENSMUST00000151731.1	8661	ENSMUSG00000050944	Efcab5	EF-hand calcium binding domain 5
chr11	77106803	77106901	99	*	100	*	23	29	0.793103	17	37	0.459459	0.579318	4	CG	-1	0.00774434	loss	Intron (ENSMUST00000108400.7/319634, intron 13 of 17)	11	77089944	77103062	13119	2	319634	ENSMUST00000151731.1	-3741	ENSMUSG00000050944	Efcab5	EF-hand calcium binding domain 5
chr11	77117003	77117101	99	*	100	*	5	12	0.416667	19	22	0.863636	2.07273	2	CG	1	0.00792657	gain	Intron (ENSMUST00000108400.7/319634, intron 11 of 17)	11	77089944	77103062	13119	2	319634	ENSMUST00000151731.1	-13941	ENSMUSG00000050944	Efcab5	EF-hand calcium binding domain 5
chr11	77515203	77515301	99	*	100	*	101	116	0.87069	161	247	0.651822	0.748627	28	CG	-1	0.000243593	loss	Promoter	11	77515121	77520045	4925	1	67477	ENSMUST00000094004.4	82	ENSMUSG00000000686	Abhd15	abhydrolase domain containing 15
chr11	78406903	78407001	99	*	100	*	21	36	0.583333	82	102	0.803922	1.37815	4	CG	1	0.00974716	gain	Exon (ENSMUST00000001122.5/20500, exon 2 of 12)	11	78394485	78405657	11173	1	790911	ENSMUST00000149865.1	12418	ENSMUSG00000085747	Slc13a2os	solute carrier family 13 (sodium-dependent dicarboxylate transporter), member 2, opposite strand
chr11	79281403	79281501	99	*	100	*	5	10	0.5	15	15	1	2	2	CG	1	0.00471512	gain	Distal Intergenic	11	79239372	79254671	15300	2	78889	ENSMUST00000017821.11	-26732	ENSMUSG00000017677	Wsb1	WD repeat and SOCS box-containing 1
chr11	80615503	80615601	99	*	100	*	11	11	1	17	36	0.472222	0.472222	2	CG	-1	0.00425771	loss	Intron (ENSMUST00000041065.13/338367, intron 16 of 21)	11	80507410	80509106	1697	2	77417	ENSMUST00000133400.1	-106397	ENSMUSG00000085078	C030013C21Rik	RIKEN cDNA C030013C21 gene
chr11	80760303	80760401	99	*	100	*	8	15	0.533333	30	33	0.909091	1.70455	2	CG	1	0.0054945	gain	Intron (ENSMUST00000041065.13/338367, intron 1 of 21)	11	80673667	80780003	106337	2	338367	ENSMUST00000125944.1	19602	ENSMUSG00000035441	Myo1d	myosin ID
chr11	80877403	80877501	99	*	100	*	7	33	0.212121	47	87	0.54023	2.5468	8	CG	1	0.00356191	gain	Downstream (2-3kb)	11	80858372	80867814	9443	1	75622	ENSMUST00000103222.3	19031	ENSMUSG00000053184	Spaca3	sperm acrosome associated 3
chr11	81121503	81121601	99	*	100	*	63	84	0.75	50	91	0.549451	0.732601	8	CG	-1	0.00752403	loss	Intron (ENSMUST00000021045.12/11418, intron 1 of 9)	11	80880169	81153321	273153	2	11418	ENSMUST00000021045.12	31720	ENSMUSG00000020704	Asic2	acid-sensing (proton-gated) ion channel 2
chr11	81240403	81240501	99	*	100	*	0	20	0	8	18	0.444444	#DIV/0!	4	CG	1	0.00284544	gain	Intron (ENSMUST00000066197.6/11418, intron 1 of 9)	11	80880169	81153321	273153	2	11418	ENSMUST00000021045.12	-87082	ENSMUSG00000020704	Asic2	acid-sensing (proton-gated) ion channel 2
chr11	81757603	81757701	99	*	100	*	0	10	0	17	29	0.586207	#DIV/0!	2	CG	1	0.00357656	gain	Intron (ENSMUST00000066197.6/11418, intron 1 of 9)	11	81860673	81866416	5744	1	71388	ENSMUST00000126433.1	-102972	ENSMUSG00000020703	5530401A14Rik	RIKEN cDNA 5530401A14 gene
chr11	81937003	81937101	99	*	100	*	4	12	0.333333	25	30	0.833333	2.5	2	CG	1	0.00398796	gain	Intron (ENSMUST00000066197.6/11418, intron 1 of 9)	11	80880169	81968457	1088289	2	11418	ENSMUST00000066197.6	31356	ENSMUSG00000020704	Asic2	acid-sensing (proton-gated) ion channel 2
chr11	81960003	81960101	99	*	100	*	5	17	0.294118	24	34	0.705882	2.4	2	CG	1	0.00719801	gain	Intron (ENSMUST00000066197.6/11418, intron 1 of 9)	11	80880169	81968457	1088289	2	11418	ENSMUST00000066197.6	8356	ENSMUSG00000020704	Asic2	acid-sensing (proton-gated) ion channel 2
chr11	82045703	82045801	99	*	100	*	2	13	0.153846	11	16	0.6875	4.46875	2	CG	1	0.00645992	gain	Promoter	11	82045712	82047525	1814	1	20306	ENSMUST00000021011.2	0	ENSMUSG00000035373	Ccl7	chemokine (C-C motif) ligand 7
chr11	82564503	82564601	99	*	100	*	6	10	0.6	23	23	1	1.66667	2	CG	1	0.00351221	gain	Distal Intergenic	11	82633353	82636309	2957	1	791422	ENSMUST00000125600.1	-68752	ENSMUSG00000069796	Gm11426	predicted gene 11426
chr11	82640603	82640701	99	*	100	*	1	24	0.0416667	18	58	0.310345	7.44828	6	CG	1	0.00957906	gain	Distal Intergenic	11	82633353	82636309	2957	1	791422	ENSMUST00000125600.1	7250	ENSMUSG00000069796	Gm11426	predicted gene 11426
chr11	82917003	82917101	99	*	100	*	26	26	1	41	54	0.759259	0.759259	4	CG	-1	0.00792504	loss	Exon (ENSMUST00000108160.7/217012, exon 6 of 20)	11	82911253	82943403	32151	1	217012	ENSMUST00000164945.2	5750	ENSMUSG00000018845	Unc45b	unc-45 myosin chaperone B
chr11	84676903	84677001	99	*	100	*	12	16	0.75	36	36	1	1.33333	4	CG	1	0.00425612	gain	Distal Intergenic	11	84716976	84720432	3457	2	78471	ENSMUST00000150735.1	43431	ENSMUSG00000085044	1700109G15Rik	RIKEN cDNA 1700109G15 gene
chr11	84695103	84695201	99	*	100	*	2	8	0.25	0	36	0	0	2	CG	-1	0.0046607	loss	Distal Intergenic	11	84716976	84720432	3457	2	78471	ENSMUST00000150735.1	25231	ENSMUSG00000085044	1700109G15Rik	RIKEN cDNA 1700109G15 gene
chr11	84772303	84772401	99	*	100	*	7	36	0.194444	45	87	0.517241	2.6601	4	CG	1	0.00315451	gain	Intron (ENSMUST00000155046.1/ENSMUST00000155046.1, intron 2 of 2)	11	84814743	84815390	648	2	217038	ENSMUST00000144104.1	42989	ENSMUSG00000018405	Mrm1	mitochondrial rRNA methyltransferase 1
chr11	84801103	84801201	99	*	100	*	13	32	0.40625	40	48	0.833333	2.05128	8	CG	1	0.000671791	gain	Distal Intergenic	11	84814743	84815390	648	2	217038	ENSMUST00000144104.1	14189	ENSMUSG00000018405	Mrm1	mitochondrial rRNA methyltransferase 1
chr11	84916703	84916801	99	*	100	*	1	16	0.0625	12	22	0.545455	8.72727	4	CG	1	0.00441273	gain	Promoter	11	84911469	84916366	4898	2	448850	ENSMUST00000136656.7	-337	ENSMUSG00000020526	Znhit3	zinc finger, HIT type 3
chr11	84945403	84945501	99	*	100	*	25	39	0.641026	100	111	0.900901	1.40541	6	CG	1	0.00117082	gain	Distal Intergenic	11	84957786	84962555	4770	1	12351	ENSMUST00000139416.1	-12285	ENSMUSG00000000805	Car4	carbonic anhydrase 4
chr11	85298003	85298101	99	*	100	*	20	30	0.666667	63	68	0.926471	1.38971	4	CG	1	0.00317993	gain	Distal Intergenic	11	85311244	85347066	35823	1	53892	ENSMUST00000020835.15	-13143	ENSMUSG00000020525	Ppm1d	protein phosphatase 1D magnesium-dependent, delta isoform
chr11	85895103	85895201	99	*	100	*	33	43	0.767442	63	119	0.529412	0.68984	10	CG	-1	0.00807317	loss	Intron (ENSMUST00000108047.7/21387, intron 3 of 8)	11	85896765	85916095	19331	1	21387	ENSMUST00000108045.2	-1564	ENSMUSG00000000094	Tbx4	T-box 4
chr11	85995503	85995601	99	*	100	*	33	68	0.485294	93	131	0.709924	1.46287	12	CG	1	0.00428227	gain	Distal Intergenic	11	85896765	85916095	19331	1	21387	ENSMUST00000108045.2	98738	ENSMUSG00000000094	Tbx4	T-box 4
chr11	86398903	86399001	99	*	100	*	20	20	1	15	24	0.625	0.625	4	CG	-1	0.0046607	loss	Distal Intergenic	11	86267033	86357602	90570	2	327987	ENSMUST00000043624.8	-41301	ENSMUSG00000034297	Med13	mediator complex subunit 13
chr11	86851403	86851501	99	*	100	*	26	34	0.764706	88	90	0.977778	1.27863	4	CG	1	0.0008125	gain	Distal Intergenic	11	86768846	86807746	38901	2	67487	ENSMUST00000018569.13	-43657	ENSMUSG00000018425	Dhx40	DEAH (Asp-Glu-Ala-His) box polypeptide 40
chr11	87364703	87364801	99	*	100	*	9	14	0.642857	36	36	1	1.55556	2	CG	1	0.00108907	gain	Distal Intergenic	11	87226906	87359023	132118	2	320472	ENSMUST00000055438.4	-5680	ENSMUSG00000046442	Ppm1e	protein phosphatase 1E (PP2C domain containing)
chr11	87421903	87422001	99	*	100	*	7	26	0.269231	39	62	0.629032	2.33641	4	CG	1	0.00456709	gain	Intron (ENSMUST00000060835.11/83560, intron 1 of 30)	11	87427591	87484766	57176	1	83560	ENSMUST00000156483.1	-5590	ENSMUSG00000010342	Tex14	testis expressed gene 14
chr11	89440703	89440801	99	*	100	*	10	29	0.344828	40	60	0.666667	1.93333	7	CG	1	0.00649611	gain	Exon (ENSMUST00000238273.2/382543, exon 15 of 22)	11	89390223	89418948	28726	2	382543	ENSMUST00000208932.1	-21755	ENSMUSG00000047773	Ankfn1	ankyrin-repeat and fibronectin type III domain containing 1
chr11	89487503	89487601	99	*	100	*	0	13	0	4	9	0.444444	#DIV/0!	2	CG	1	0.00901364	gain	Intron (ENSMUST00000238273.2/382543, intron 9 of 21)	11	89391608	89526647	135040	2	382543	ENSMUST00000207815.1	39046	ENSMUSG00000047773	Ankfn1	ankyrin-repeat and fibronectin type III domain containing 1
chr11	89506603	89506701	99	*	100	*	10	40	0.25	45	70	0.642857	2.57143	10	CG	1	0.000661428	gain	Intron (ENSMUST00000238273.2/382543, intron 7 of 21)	11	89391608	89526647	135040	2	382543	ENSMUST00000207815.1	19946	ENSMUSG00000047773	Ankfn1	ankyrin-repeat and fibronectin type III domain containing 1
chr11	89696203	89696301	99	*	100	*	11	22	0.5	46	56	0.821429	1.64286	4	CG	1	0.00637591	gain	Promoter	11	89420987	89696845	275859	2	382543	ENSMUST00000128717.8	544	ENSMUSG00000047773	Ankfn1	ankyrin-repeat and fibronectin type III domain containing 1
chr11	89832303	89832401	99	*	100	*	0	10	0	6	11	0.545455	#DIV/0!	2	CG	1	0.00761175	gain	Intron (ENSMUST00000238273.2/382543, intron 2 of 21)	11	89391238	89841266	450029	2	382543	ENSMUST00000238273.2	8865	ENSMUSG00000047773	Ankfn1	ankyrin-repeat and fibronectin type III domain containing 1
chr11	89990103	89990201	99	*	100	*	17	27	0.62963	43	48	0.895833	1.42279	6	CG	1	0.00757852	gain	Intron (ENSMUST00000020864.8/18559, intron 2 of 5)	11	89982665	90002894	20230	2	18559	ENSMUST00000020864.8	12693	ENSMUSG00000020553	Pctp	phosphatidylcholine transfer protein
chr11	90054603	90054701	99	*	100	*	21	30	0.7	26	64	0.40625	0.580357	4	CG	-1	0.00905062	loss	Distal Intergenic	11	90030348	90036508	6161	1	67888	ENSMUST00000092788.3	24255	ENSMUSG00000069763	Tmem100	transmembrane protein 100
chr11	90240903	90241001	99	*	100	*	4	15	0.266667	32	41	0.780488	2.92683	2	CG	1	0.00187339	gain	Intron (ENSMUST00000124877.2/ENSMUST00000124877.2, intron 3 of 3)	11	90249456	90268465	19010	1	67468	ENSMUST00000107887.7	-8455	ENSMUSG00000003948	Mmd	monocyte to macrophage differentiation-associated
chr11	90365503	90365601	99	*	100	*	31	36	0.861111	35	58	0.603448	0.700779	6	CG	-1	0.00904798	loss	Intron (ENSMUST00000004051.7/217082, intron 2 of 3)	11	90340827	90381935	41109	2	217082	ENSMUST00000137957.1	16334	ENSMUSG00000003949	Hlf	hepatic leukemia factor
chr11	90749103	90749201	99	*	100	*	0	11	0	9	17	0.529412	#DIV/0!	2	CG	1	0.00590784	gain	Distal Intergenic	11	90804692	90895149	90458	1	73922	ENSMUST00000142521.1	-55491	ENSMUSG00000085940	4930405D11Rik	RIKEN cDNA 4930405D11 gene
chr11	92126403	92126501	99	*	100	*	4	20	0.2	16	18	0.888889	4.44444	4	CG	1	0.000314175	gain	Distal Intergenic	11	91575315	91577558	2244	2	73470	ENSMUST00000061019.5	-548845	ENSMUSG00000046755	Kif2b	kinesin family member 2B
chr11	92646303	92646401	99	*	100	*	10	22	0.454545	0	18	0	0	4	CG	-1	0.00312116	loss	Distal Intergenic	11	93098028	93099866	1839	1	72605	ENSMUST00000149611.1	-451627	ENSMUSG00000056158	Car10	carbonic anhydrase 10
chr11	93817103	93817201	99	*	100	*	29	38	0.763158	32	32	1	1.31034	6	CG	1	0.00572805	gain	Distal Intergenic	11	93875383	93876143	761	2	217109	ENSMUST00000134807.1	58942	ENSMUSG00000054079	Utp18	UTP18 small subunit processome component
chr11	93983503	93983601	99	*	100	*	9	14	0.642857	2	15	0.133333	0.207407	2	CG	-1	0.00690849	loss	Distal Intergenic	11	93996091	94043628	47538	1	70834	ENSMUST00000132772.7	-12490	ENSMUSG00000020859	Spag9	sperm associated antigen 9
chr11	94189703	94189801	99	*	100	*	18	62	0.290323	70	136	0.514706	1.77288	10	CG	1	0.00574613	gain	Distal Intergenic	11	94211454	94215495	4042	1	22057	ENSMUST00000041589.5	-21653	ENSMUSG00000037573	Tob1	transducer of ErbB-2.1
chr11	94477903	94478001	99	*	100	*	3	10	0.3	14	15	0.933333	3.11111	2	CG	1	0.00299828	gain	Downstream (<1kb)	11	94408406	94474198	65793	2	12291	ENSMUST00000021234.14	-3705	ENSMUSG00000020866	Cacna1g	calcium channel, voltage-dependent, T type, alpha 1G subunit
chr11	94711303	94711401	99	*	100	*	1	15	0.0666667	7	11	0.636364	9.54545	2	CG	1	0.0043291	gain	Distal Intergenic	11	94694498	94704499	10002	2	432589	ENSMUST00000069852.1	-6804	ENSMUSG00000056008	Gm11541	predicted gene 11541
chr11	95245903	95246001	99	*	100	*	6	14	0.428571	37	44	0.840909	1.96212	2	CG	1	0.00467652	gain	Distal Intergenic	11	95261529	95269265	7737	1	93670	ENSMUST00000021242.4	-15528	ENSMUSG00000020872	Tac4	tachykinin 4
chr11	95510903	95511001	99	*	100	*	28	42	0.666667	68	73	0.931507	1.39726	10	CG	1	0.00138991	gain	Exon (ENSMUST00000058866.7/104079, exon 2 of 2)	11	95509845	95514570	4726	2	104079	ENSMUST00000058866.7	3569	ENSMUSG00000046719	Nxph3	neurexophilin 3
chr11	95837303	95837401	99	*	100	*	7	13	0.538462	31	33	0.939394	1.74459	2	CG	1	0.00353747	gain	Promoter	11	95837216	95845734	8519	1	14710	ENSMUST00000107712.7	87	ENSMUSG00000038811	Gngt2	guanine nucleotide binding protein (G protein), gamma transducing activity polypeptide 2
chr11	96633903	96634001	99	*	100	*	2	20	0.1	15	27	0.555556	5.55556	5	CG	1	0.00363893	gain	Intron (ENSMUST00000103154.10/78473, intron 4 of 12)	11	96708235	96713202	4968	1	78473	ENSMUST00000123814.1	-74234	ENSMUSG00000057058	Skap1	src family associated phosphoprotein 1
chr11	96840403	96840501	99	*	100	*	8	22	0.363636	36	49	0.734694	2.02041	5	CG	1	0.00542473	gain	Distal Intergenic	11	96849870	96851590	1721	1	56358	ENSMUST00000155696.1	-9369	ENSMUSG00000018672	Copz2	coatomer protein complex, subunit zeta 2
chr11	96925003	96925101	99	*	100	*	14	23	0.608696	61	65	0.938462	1.54176	4	CG	1	0.000959918	gain	Intron (ENSMUST00000131501.7/319371, intron 2 of 6)	11	96929302	96935648	6347	1	217138	ENSMUST00000054311.5	-4201	ENSMUSG00000047040	Prr15l	proline rich 15-like
chr11	97418803	97418901	99	*	100	*	3	14	0.214286	11	14	0.785714	3.66667	2	CG	1	0.0050455	gain	Intron (ENSMUST00000121799.7/58996, intron 1 of 23)	11	97415533	97502402	86870	1	58996	ENSMUST00000121799.7	3270	ENSMUSG00000049807	Arhgap23	Rho GTPase activating protein 23
chr11	97536803	97536901	99	*	100	*	6	17	0.352941	22	29	0.758621	2.14943	4	CG	1	0.00809357	gain	Promoter	11	97509340	97536945	27606	2	56013	ENSMUST00000238233.1	44	ENSMUSG00000038453	Srcin1	SRC kinase signaling inhibitor 1
chr11	97551403	97551501	99	*	100	*	25	36	0.694444	23	64	0.359375	0.5175	8	CG	-1	0.00359464	loss	Intron (ENSMUST00000107596.8/56013, intron 2 of 19)	11	97509340	97536945	27606	2	56013	ENSMUST00000238233.1	-14458	ENSMUSG00000038453	Srcin1	SRC kinase signaling inhibitor 1
chr11	97561503	97561601	99	*	100	*	1	8	0.125	8	9	0.888889	7.11111	2	CG	1	0.00409871	gain	Intron (ENSMUST00000107596.8/56013, intron 1 of 19)	11	97534887	97573929	39043	2	56013	ENSMUST00000126287.1	12328	ENSMUSG00000038453	Srcin1	SRC kinase signaling inhibitor 1
chr11	97901903	97902001	99	*	100	*	5	16	0.3125	0	31	0	0	4	CG	-1	0.00317909	loss	Distal Intergenic	11	97853826	97884154	30329	2	72973	ENSMUST00000093939.3	-17749	ENSMUSG00000070336	Fbxo47	F-box protein 47
chr11	98075603	98075701	99	*	100	*	0	34	0	14	66	0.212121	#DIV/0!	6	CG	1	0.00621787	gain	Distal Intergenic	11	98036623	98053462	16840	2	217154	ENSMUST00000017544.8	-22141	ENSMUSG00000017400	Stac2	SH3 and cysteine rich domain 2
chr11	98334803	98334901	99	*	100	*	9	20	0.45	3	32	0.09375	0.208333	4	CG	-1	0.00553792	loss	Distal Intergenic	11	98325415	98329648	4234	2	18013	ENSMUST00000041685.6	-5155	ENSMUSG00000038255	Neurod2	neurogenic differentiation 2
chr11	98348703	98348801	99	*	100	*	29	47	0.617021	106	128	0.828125	1.34213	8	CG	1	0.00574237	gain	Promoter	11	98348404	98357796	9393	1	19049	ENSMUST00000078694.12	299	ENSMUSG00000061718	Ppp1r1b	protein phosphatase 1, regulatory inhibitor subunit 1B
chr11	98561603	98561701	99	*	100	*	1	12	0.0833333	9	14	0.642857	7.71429	2	CG	1	0.00593858	gain	Distal Intergenic	11	98555443	98558385	2943	1	69376	ENSMUST00000126236.1	6160	ENSMUSG00000017195	Zpbp2	zona pellucida binding protein 2
chr11	99327403	99327501	99	*	100	*	2	18	0.111111	15	31	0.483871	4.35484	4	CG	1	0.00925066	gain	Downstream (1-2kb)	11	99315516	99322951	7436	2	70810	ENSMUST00000038004.2	-4452	ENSMUSG00000035831	Krt25	keratin 25
chr11	99670903	99671001	99	*	100	*	3	12	0.25	11	13	0.846154	3.38462	2	CG	1	0.00523358	gain	Distal Intergenic	11	99665043	99665960	918	2	68768	ENSMUST00000100476.2	-4943	ENSMUSG00000075566	Krtap4-6	keratin associated protein 4-6
chr11	99717603	99717701	99	*	100	*	1	14	0.0714286	17	23	0.73913	10.3478	2	CG	1	0.000708726	gain	Distal Intergenic	11	99665043	99665960	918	2	68768	ENSMUST00000100476.2	-51643	ENSMUSG00000075566	Krtap4-6	keratin associated protein 4-6
chr11	100118803	100118901	99	*	100	*	16	39	0.410256	45	50	0.9	2.19375	6	CG	1	3.03e-05	gain	Promoter	11	100117901	100118834	934	2	16663	ENSMUST00000134282.1	0	ENSMUSG00000044041	Krt13	keratin 13
chr11	100260703	100260801	99	*	100	*	1	8	0.125	21	25	0.84	6.72	2	CG	1	0.00121243	gain	Promoter	11	100256217	100261029	4813	2	16667	ENSMUST00000080893.6	228	ENSMUSG00000035557	Krt17	keratin 17
chr11	100287103	100287201	99	*	100	*	7	26	0.269231	1	36	0.0277778	0.103175	6	CG	-1	0.00720063	loss	Intron (ENSMUST00000132973.1/ENSMUST00000132973.1, intron 1 of 3)	11	100262887	100269871	6985	2	68239	ENSMUST00000017270.7	-17232	ENSMUSG00000053654	Krt42	keratin 42
chr11	100298103	100298201	99	*	100	*	4	13	0.307692	26	31	0.83871	2.72581	2	CG	1	0.00238412	gain	Distal Intergenic	11	100319885	100322096	2212	1	20918	ENSMUST00000049385.13	-21684	ENSMUSG00000035530	Eif1	eukaryotic translation initiation factor 1
chr11	100312503	100312601	99	*	100	*	7	16	0.4375	1	20	0.05	0.114286	4	CG	-1	0.00741241	loss	Distal Intergenic	11	100319885	100322096	2212	1	20918	ENSMUST00000049385.13	-7284	ENSMUSG00000035530	Eif1	eukaryotic translation initiation factor 1
chr11	101799403	101799501	99	*	100	*	12	20	0.6	23	24	0.958333	1.59722	4	CG	1	0.00585738	gain	Distal Intergenic	11	101769747	101785371	15625	2	18612	ENSMUST00000107176.7	-14032	ENSMUSG00000017724	Etv4	ets variant 4
chr11	101908903	101909001	99	*	100	*	2	13	0.153846	11	16	0.6875	4.46875	2	CG	1	0.00645992	gain	Distal Intergenic	11	101877510	101894374	16865	2	17285	ENSMUST00000057054.7	-14529	ENSMUSG00000001493	Meox1	mesenchyme homeobox 1
chr11	102773003	102773101	99	*	100	*	28	30	0.933333	19	31	0.612903	0.656682	7	CG	-1	0.00545481	loss	Promoter	11	102774081	102776124	2044	1	11488	ENSMUST00000134296.7	-980	ENSMUSG00000020926	Adam11	a disintegrin and metallopeptidase domain 11
chr11	103359103	103359201	99	*	100	*	61	62	0.983871	110	149	0.738255	0.750358	14	CG	-1	0.000414987	loss	Intron (ENSMUST00000123812.1/ENSMUST00000123812.1, intron 1 of 1)	11	103331497	103360900	29404	2	544817	ENSMUST00000107024.7	1699	ENSMUSG00000034255	Arhgap27	Rho GTPase activating protein 27
chr11	103386903	103387001	99	*	100	*	31	41	0.756098	52	53	0.981132	1.29763	10	CG	1	0.00277365	gain	Exon (ENSMUST00000041272.9/353047, exon 5 of 12)	11	103366617	103394768	28152	2	353047	ENSMUST00000184350.1	7767	ENSMUSG00000034247	Plekhm1	pleckstrin homology domain containing, family M (with RUN domain) member 1
chr11	103503603	103503701	99	*	100	*	2	8	0.25	14	17	0.823529	3.29412	2	CG	1	0.00731958	gain	Exon (ENSMUST00000153273.2/ENSMUST00000153273.2, exon 1 of 14)	11	103364275	103412687	48413	2	353047	ENSMUST00000041272.9	-90916	ENSMUSG00000034247	Plekhm1	pleckstrin homology domain containing, family M (with RUN domain) member 1
chr11	103614303	103614401	99	*	100	*	4	11	0.363636	8	8	1	2.75	2	CG	1	0.00677503	gain	Promoter	11	103534577	103614739	80163	2	380730	ENSMUST00000167262.1	338	ENSMUSG00000034239	Gm884	predicted gene 884
chr11	103702603	103702701	99	*	100	*	7	14	0.5	29	31	0.935484	1.87097	3	CG	1	0.00269254	gain	Exon (ENSMUST00000154471.7/399609, exon 2 of 2)	11	103676849	103697898	21050	2	56494	ENSMUST00000021329.13	-4705	ENSMUSG00000020946	Gosr2	golgi SNAP receptor complex member 2
chr11	104124603	104124701	99	*	100	*	5	9	0.555556	22	23	0.956522	1.72174	2	CG	1	0.00707801	gain	Distal Intergenic	11	104132855	104175523	42669	1	12921	ENSMUST00000093925.4	-8154	ENSMUSG00000018634	Crhr1	corticotropin releasing hormone receptor 1
chr11	104173503	104173601	99	*	100	*	8	30	0.266667	28	34	0.823529	3.08824	4	CG	1	0.000153471	gain	Exon (ENSMUST00000093925.4/12921, exon 11 of 13)	11	104186327	104188551	2225	1	237958	ENSMUST00000107000.1	-12726	ENSMUSG00000049506	Sppl2c	signal peptide peptidase 2C
chr11	104174603	104174701	99	*	100	*	1	12	0.0833333	18	20	0.9	10.8	2	CG	1	0.000127735	gain	3' UTR	11	104186327	104188551	2225	1	237958	ENSMUST00000107000.1	-11626	ENSMUSG00000049506	Sppl2c	signal peptide peptidase 2C
chr11	104834103	104834201	99	*	100	*	0	15	0	10	15	0.666667	#DIV/0!	2	CG	1	0.000831901	gain	Intron (ENSMUST00000212287.1/70894, intron 50 of 187)	11	104685707	105117394	431688	1	70894	ENSMUST00000212287.1	148396	ENSMUSG00000020690	Efcab3	EF-hand calcium binding domain 3
chr11	104966203	104966301	99	*	100	*	0	11	0	9	14	0.642857	#DIV/0!	2	CG	1	0.00300529	gain	Intron (ENSMUST00000212287.1/70894, intron 121 of 187)	11	105066838	105106439	39602	1	70894	ENSMUST00000137086.7	-100537	ENSMUSG00000020690	Efcab3	EF-hand calcium binding domain 3
chr11	105928203	105928301	99	*	100	*	20	26	0.769231	48	48	1	1.3	4	CG	1	0.00225337	gain	3' UTR	11	105935489	105936177	689	2	13056	ENSMUST00000146607.1	7876	ENSMUSG00000019590	Cyb561	cytochrome b-561
chr11	106286503	106286601	99	*	100	*	17	28	0.607143	50	58	0.862069	1.41988	4	CG	1	0.00883113	gain	3' UTR	11	106276748	106288745	11998	1	75870	ENSMUST00000044462.3	9755	ENSMUSG00000020712	Tcam1	testicular cell adhesion molecule 1
chr11	106378903	106379001	99	*	100	*	11	26	0.423077	48	66	0.727273	1.71901	4	CG	1	0.00785281	gain	Exon (ENSMUST00000001055.14/15896, exon 3 of 4)	11	106378560	106380801	2242	2	15896	ENSMUST00000173795.1	1800	ENSMUSG00000001029	Icam2	intercellular adhesion molecule 2
chr11	108634103	108634201	99	*	100	*	1	10	0.1	10	13	0.769231	7.69231	2	CG	1	0.00385202	gain	Intron (ENSMUST00000150863.8/76380, intron 20 of 26)	11	108637415	108860253	222839	1	76380	ENSMUST00000129814.7	-3214	ENSMUSG00000020728	Cep112	centrosomal protein 112
chr11	108817003	108817101	99	*	100	*	4	9	0.444444	20	22	0.909091	2.04545	2	CG	1	0.00707801	gain	Intron (ENSMUST00000150863.8/76380, intron 24 of 26)	11	108752205	108859362	107158	1	76380	ENSMUST00000132978.2	64798	ENSMUSG00000020728	Cep112	centrosomal protein 112
chr11	109011903	109012001	99	*	100	*	709	1072	0.661381	548	1189	0.460892	0.696863	20	CG	-1	1.22e-18	loss	Distal Intergenic	11	108943621	108950783	7163	1	12006	ENSMUST00000139682.1	68282	ENSMUSG00000000142	Axin2	axin 2
chr11	109245003	109245101	99	*	100	*	21	51	0.411765	28	40	0.7	1.7	8	CG	1	0.00786571	gain	Intron (ENSMUST00000020920.9/19739, intron 13 of 18)	11	109239511	109246965	7455	2	19739	ENSMUST00000156785.1	1864	ENSMUSG00000020599	Rgs9	regulator of G-protein signaling 9
chr11	109511603	109511701	99	*	100	*	5	9	0.555556	20	20	1	1.8	2	CG	1	0.00365051	gain	Intron (ENSMUST00000020928.12/74008, intron 4 of 13)	11	109485606	109573330	87725	1	74008	ENSMUST00000106697.7	25997	ENSMUSG00000020604	Arsg	arylsulfatase G
chr11	109887003	109887101	99	*	100	*	9	13	0.692308	26	26	1	1.44444	2	CG	1	0.00535934	gain	Distal Intergenic	11	109845878	109848476	2599	1	73257	ENSMUST00000143247.1	41125	ENSMUSG00000087393	1700023C21Rik	RIKEN cDNA 1700023C21 gene
chr11	110651803	110651901	99	*	100	*	33	34	0.970588	23	32	0.71875	0.74053	6	CG	-1	0.00667705	loss	Distal Intergenic	11	110479039	110497926	18888	1	26399	ENSMUST00000133920.1	172764	ENSMUSG00000020623	Map2k6	mitogen-activated protein kinase kinase 6
chr11	111019703	111019801	99	*	100	*	3	10	0.3	21	27	0.777778	2.59259	2	CG	1	0.00837366	gain	Intron (ENSMUST00000180023.7/16517, intron 2 of 2)	11	111023860	111024711	852	1	16517	ENSMUST00000150902.7	-4059	ENSMUSG00000051497	Kcnj16	potassium inwardly-rectifying channel, subfamily J, member 16
chr11	112926603	112926701	99	*	100	*	20	20	1	14	20	0.7	0.7	4	CG	-1	0.00901742	loss	Distal Intergenic	11	112792731	112799008	6278	2	100038732	ENSMUST00000127337.1	-127595	ENSMUSG00000075437	Gm11681	predicted gene 11681
chr11	113704003	113704101	99	*	100	*	5	45	0.111111	35	72	0.486111	4.375	8	CG	1	0.000396769	gain	Intron (ENSMUST00000106617.7/52670, intron 2 of 6)	11	113698172	113708967	10796	2	52670	ENSMUST00000106617.7	4866	ENSMUSG00000018727	Cpsf4l	cleavage and polyadenylation specific factor 4-like
chr11	113877803	113877901	99	*	100	*	20	36	0.555556	14	54	0.259259	0.466667	8	CG	-1	0.00677503	loss	Intron (ENSMUST00000041627.13/237979, intron 5 of 44)	11	113806341	113826219	19879	2	237979	ENSMUST00000125879.1	-51584	ENSMUSG00000041592	Sdk2	sidekick cell adhesion molecule 2
chr11	113974703	113974801	99	*	100	*	0	8	0	6	10	0.6	#DIV/0!	2	CG	1	0.00858737	gain	Intron (ENSMUST00000041627.13/237979, intron 1 of 44)	11	113848562	114065975	217414	2	237979	ENSMUST00000141943.1	91174	ENSMUSG00000041592	Sdk2	sidekick cell adhesion molecule 2
chr11	114112003	114112101	99	*	100	*	8	25	0.32	24	36	0.666667	2.08333	4	CG	1	0.00889071	gain	Distal Intergenic	11	113865600	114067046	201447	2	237979	ENSMUST00000155651.1	-44957	ENSMUSG00000041592	Sdk2	sidekick cell adhesion molecule 2
chr11	114158303	114158401	99	*	100	*	5	47	0.106383	39	114	0.342105	3.21579	6	CG	1	0.00480127	gain	Distal Intergenic	11	114198258	114199199	942	1	73536	ENSMUST00000106604.1	-39857	ENSMUSG00000078600	1700092K14Rik	RIKEN cDNA 1700092K14 gene
chr11	114332003	114332101	99	*	100	*	0	22	0	6	20	0.3	#DIV/0!	4	CG	1	0.0074654	gain	Distal Intergenic	11	114413643	114423887	10245	2	319819	ENSMUST00000141088.1	91786	ENSMUSG00000062391	4932435O22Rik	RIKEN cDNA 4932435O22 gene
chr11	114408303	114408401	99	*	100	*	11	24	0.458333	48	58	0.827586	1.80564	4	CG	1	0.00267023	gain	Distal Intergenic	11	114413643	114423887	10245	2	319819	ENSMUST00000141088.1	15486	ENSMUSG00000062391	4932435O22Rik	RIKEN cDNA 4932435O22 gene
chr11	114417903	114418001	99	*	100	*	4	10	0.4	9	9	1	2.5	2	CG	1	0.00707801	gain	Intron (ENSMUST00000148405.1/319819, intron 2 of 2)	11	114413643	114423887	10245	2	319819	ENSMUST00000141088.1	5886	ENSMUSG00000062391	4932435O22Rik	RIKEN cDNA 4932435O22 gene
chr11	114548803	114548901	99	*	100	*	3	24	0.125	18	30	0.6	4.8	4	CG	1	0.0018571	gain	Distal Intergenic	11	114413401	114448860	35460	2	319819	ENSMUST00000148405.1	-99943	ENSMUSG00000062391	4932435O22Rik	RIKEN cDNA 4932435O22 gene
chr11	114556203	114556301	99	*	100	*	3	8	0.375	20	23	0.869565	2.31884	2	CG	1	0.00774003	gain	Distal Intergenic	11	114413401	114448860	35460	2	319819	ENSMUST00000148405.1	-107343	ENSMUSG00000062391	4932435O22Rik	RIKEN cDNA 4932435O22 gene
chr11	114746503	114746601	99	*	100	*	17	41	0.414634	42	59	0.711864	1.71685	8	CG	1	0.00548905	gain	Intron (ENSMUST00000069325.13/432611, intron 8 of 12)	11	114752676	114757162	4487	1	432611	ENSMUST00000130692.1	-6075	ENSMUSG00000034706	Dnaic2	dynein, axonemal, intermediate chain 2
chr11	114749403	114749501	99	*	100	*	8	17	0.470588	3	32	0.09375	0.199219	4	CG	-1	0.00518763	loss	Intron (ENSMUST00000069325.13/432611, intron 8 of 12)	11	114752676	114757162	4487	1	432611	ENSMUST00000130692.1	-3175	ENSMUSG00000034706	Dnaic2	dynein, axonemal, intermediate chain 2
chr11	114850503	114850601	99	*	100	*	10	16	0.625	27	28	0.964286	1.54286	4	CG	1	0.00560775	gain	Promoter	11	114851152	114863733	12582	1	70355	ENSMUST00000133245.1	-551	ENSMUSG00000051043	Gprc5c	G protein-coupled receptor, family C, group 5, member C
chr11	115104303	115104401	99	*	100	*	37	40	0.925	45	71	0.633803	0.685192	6	CG	-1	0.00286065	loss	Intron (ENSMUST00000131046.1/58222, intron 1 of 1)	11	115091431	115162236	70806	1	58222	ENSMUST00000067754.10	12872	ENSMUSG00000020732	Rab37	RAB37, member RAS oncogene family
chr11	115113603	115113701	99	*	100	*	9	10	0.9	2	18	0.111111	0.123457	2	CG	-1	0.000467496	loss	Intron (ENSMUST00000131046.1/58222, intron 1 of 1)	11	115120357	115126791	6435	2	246746	ENSMUST00000149335.1	13090	ENSMUSG00000047798	Cd300lf	CD300 molecule like family member F
chr11	115318103	115318201	99	*	100	*	27	38	0.710526	100	108	0.925926	1.30316	6	CG	1	0.00265399	gain	Exon (ENSMUST00000103037.4/16470, exon 2 of 3)	11	115315192	115322041	6850	2	16470	ENSMUST00000103037.4	3840	ENSMUSG00000045288	Ush1g	USH1 protein network component sans
chr11	115462003	115462101	99	*	100	*	3	30	0.1	21	54	0.388889	3.88889	4	CG	1	0.00707801	gain	Promoter	11	115462474	115474398	11925	1	217316	ENSMUST00000106532.3	-373	ENSMUSG00000045775	Slc16a5	solute carrier family 16 (monocarboxylic acid transporters), member 5
chr11	115746803	115746901	99	*	100	*	19	38	0.5	37	39	0.948718	1.89744	5	CG	1	0.000190375	gain	Distal Intergenic	11	115765433	115799366	33934	1	71947	ENSMUST00000093912.10	-18532	ENSMUSG00000020747	Tmem94	transmembrane protein 94
chr11	115958003	115958101	99	*	100	*	3	23	0.130435	23	44	0.522727	4.00758	4	CG	1	0.00420081	gain	Intron (ENSMUST00000140991.1/57230, intron 5 of 10)	11	115974709	116008412	33704	1	192897	ENSMUST00000021107.13	-16608	ENSMUSG00000020758	Itgb4	integrin beta 4
chr11	116658003	116658101	99	*	100	*	18	49	0.367347	16	115	0.13913	0.378744	11	CG	-1	0.00313447	loss	Promoter	11	116657156	116660116	2961	1	100038570	ENSMUST00000156088.1	847	ENSMUSG00000075410	Prcd	photoreceptor disc component
chr11	117060003	117060101	99	*	100	*	28	28	1	23	32	0.71875	0.71875	4	CG	-1	0.0048641	loss	Exon (ENSMUST00000139704.1/ENSMUST00000139704.1, exon 3 of 3)	11	117076008	117078955	2948	1	76972	ENSMUST00000232695.1	-15907	ENSMUSG00000086859	Snhg20	small nucleolar RNA host gene 20
chr11	117172403	117172501	99	*	100	*	11	23	0.478261	44	52	0.846154	1.76923	4	CG	1	0.00302264	gain	Distal Intergenic	11	117155069	117156475	1407	1	74136	ENSMUST00000153437.1	17334	ENSMUSG00000020823	Sec14l1	SEC14-like lipid binding 1
chr11	117225803	117225901	99	*	100	*	2	8	0.25	19	24	0.791667	3.16667	2	CG	1	0.00725736	gain	Intron (ENSMUST00000093907.10/53860, intron 2 of 11)	11	117232285	117362313	130029	1	53860	ENSMUST00000106354.8	-6384	ENSMUSG00000059248	2020-09-09	septin 9
chr11	117463403	117463501	99	*	100	*	12	22	0.545455	38	44	0.863636	1.58333	4	CG	1	0.00675109	gain	Distal Intergenic	11	117484368	117489014	4647	1	432615	ENSMUST00000092394.3	-20867	ENSMUSG00000069588	Gm11733	predicted gene 11733
chr11	117779603	117779701	99	*	100	*	13	43	0.302326	49	84	0.583333	1.92949	8	CG	1	0.00525317	gain	Promoter	11	117765988	117779648	13661	2	217353	ENSMUST00000131606.7	0	ENSMUSG00000025572	Tmc6	transmembrane channel-like gene family 6
chr11	117790303	117790401	99	*	100	*	22	44	0.5	52	60	0.866667	1.73333	8	CG	1	0.000494304	gain	Promoter	11	117791188	117792613	1426	1	217356	ENSMUST00000156458.1	-787	ENSMUSG00000050106	Tmc8	transmembrane channel-like gene family 8
chr11	117823003	117823101	99	*	100	*	0	26	0	8	32	0.25	#DIV/0!	4	CG	1	0.00781	gain	Exon (ENSMUST00000129852.1/21877, exon 3 of 3)	11	117824834	117825817	984	2	21877	ENSMUST00000150027.1	2716	ENSMUSG00000025574	Tk1	thymidine kinase 1
chr11	118009403	118009501	99	*	100	*	16	20	0.8	6	19	0.315789	0.394737	4	CG	-1	0.00483089	loss	Intron (ENSMUST00000132676.7/74451, intron 7 of 9)	11	118012343	118024011	11669	1	74451	ENSMUST00000155507.1	-2842	ENSMUSG00000017715	Pgs1	phosphatidylglycerophosphate synthase 1
chr11	118402203	118402301	99	*	100	*	6	39	0.153846	44	75	0.586667	3.81333	6	CG	1	0.000190375	gain	Promoter	11	118392751	118402092	9342	2	19039	ENSMUST00000043722.9	-111	ENSMUSG00000033880	Lgals3bp	lectin, galactoside-binding, soluble, 3 binding protein
chr11	118466003	118466101	99	*	100	*	1	24	0.0416667	10	26	0.384615	9.23077	4	CG	1	0.00593383	gain	Distal Intergenic	11	118476829	118489209	12381	1	217364	ENSMUST00000135383.8	-10728	ENSMUSG00000033857	Engase	endo-beta-N-acetylglucosaminidase
chr11	118476903	118477001	99	*	100	*	16	75	0.213333	58	119	0.487395	2.28466	14	CG	1	0.000964904	gain	Promoter	11	118476941	118479176	2236	1	217364	ENSMUST00000172279.7	0	ENSMUSG00000033857	Engase	endo-beta-N-acetylglucosaminidase
chr11	118532103	118532301	199	*	200	*	2	57	0.0350877	18	58	0.310345	8.84483	8	CG	1	0.000798	gain	Intron (ENSMUST00000117731.7/52897, intron 3 of 13)	11	118496500	118507353	10854	2	52897	ENSMUST00000154746.7	-24750	ENSMUSG00000025576	Rbfox3	RNA binding protein, fox-1 homolog (C. elegans) 3
chr11	119187103	119187201	99	*	100	*	11	47	0.234043	58	79	0.734177	3.13694	10	CG	1	3.52e-06	gain	Intron (ENSMUST00000036113.3/207592, intron 3 of 11)	11	119154076	119154137	62	2	102465563	ENSMUST00000183965.1	-32966	ENSMUSG00000098704	Mir6934	microRNA 6934
chr11	119235403	119235501	99	*	100	*	22	33	0.666667	64	70	0.914286	1.37143	6	CG	1	0.00404024	gain	Intron (ENSMUST00000235971.1/207607, intron 3 of 18)	11	119238718	119251809	13092	1	207607	ENSMUST00000143066.1	-3217	ENSMUSG00000039963	Ccdc40	coiled-coil domain containing 40
chr11	120353803	120353901	99	*	100	*	52	52	1	47	77	0.61039	0.61039	12	CG	-1	1.36e-05	loss	Distal Intergenic	11	120348678	120351190	2513	1	66838	ENSMUST00000143813.1	5125	ENSMUSG00000043644	0610009L18Rik	RIKEN cDNA 0610009L18 gene
chr11	120746303	120746401	99	*	100	*	4	8	0.5	25	26	0.961538	1.92308	2	CG	1	0.00357656	gain	Distal Intergenic	11	120729489	120732114	2626	2	12409	ENSMUST00000026148.8	-14189	ENSMUSG00000025150	Cbr2	carbonyl reductase 2
chr11	120828503	120828601	99	*	100	*	5	11	0.454545	15	16	0.9375	2.0625	2	CG	1	0.00706602	gain	Intron (ENSMUST00000056781.4/71276, intron 18 of 18)	11	120805846	120824547	18702	2	14104	ENSMUST00000055655.8	-3956	ENSMUSG00000025153	Fasn	fatty acid synthase
chr11	121036403	121036501	99	*	100	*	13	26	0.5	61	74	0.824324	1.64865	4	CG	1	0.00347966	gain	Intron (ENSMUST00000136500.2/ENSMUST00000136500.2, intron 1 of 2)	11	121036747	121039418	2672	2	12516	ENSMUST00000026159.5	2917	ENSMUSG00000025163	Cd7	CD7 antigen
chr12	5215902	5216000	99	*	100	*	1	11	0.0909091	7	10	0.7	7.7	2	CG	1	0.00647197	gain	Intron (ENSMUST00000020958.8/208439, intron 2 of 13)	12	5080970	5291381	210412	2	208439	ENSMUST00000218384.1	75381	ENSMUSG00000020627	Klhl29	kelch-like 29
chr12	5448202	5448300	99	*	100	*	5	13	0.384615	22	27	0.814815	2.11852	2	CG	1	0.00810172	gain	Distal Intergenic	12	5411641	5416631	4991	1	72669	ENSMUST00000163627.2	36561	ENSMUSG00000037735	2810032G03Rik	RIKEN cDNA 2810032G03 gene
chr12	8660102	8660200	99	*	100	*	12	18	0.666667	40	42	0.952381	1.42857	4	CG	1	0.00538457	gain	Distal Intergenic	12	8674134	8751454	77321	1	80913	ENSMUST00000111123.8	-13934	ENSMUSG00000020594	Pum2	pumilio RNA-binding family member 2
chr12	11196402	11196500	99	*	100	*	17	51	0.333333	97	107	0.906542	2.71963	12	CG	1	1.97e-11	gain	Exon (ENSMUST00000219371.1/77442, exon 3 of 5)	12	11186348	11204381	18034	2	77442	ENSMUST00000219371.1	7881	ENSMUSG00000112041	9530020I12Rik	RIKEN cDNA 9530020I12 gene
chr12	11808002	11808100	99	*	100	*	2	16	0.125	27	49	0.55102	4.40816	4	CG	1	0.00544502	gain	Distal Intergenic	12	11881325	11882663	1339	2	627110	ENSMUST00000221547.1	74563	NA	Tubb2a-ps2	tubulin, beta 2a, pseudogene 2
chr12	12243402	12243500	99	*	100	*	19	28	0.678571	45	46	0.978261	1.44165	4	CG	1	0.00147272	gain	Distal Intergenic	12	12262139	12380965	118827	1	76820	ENSMUST00000069066.13	-18639	ENSMUSG00000020589	Fam49a	family with sequence similarity 49, member A
chr12	12552002	12552100	99	*	100	*	0	32	0	14	64	0.21875	#DIV/0!	6	CG	1	0.00654985	gain	Distal Intergenic	12	12351522	12392615	41094	2	70858	ENSMUST00000220545.1	-159387	ENSMUSG00000114136	4921511I17Rik	RIKEN cDNA 4921511I17 gene
chr12	12676702	12676800	99	*	100	*	13	36	0.361111	44	53	0.830189	2.29898	8	CG	1	0.000138376	gain	Distal Intergenic	12	12936096	12940616	4521	2	18109	ENSMUST00000130990.1	263816	ENSMUSG00000037169	Mycn	v-myc avian myelocytomatosis viral related oncogene, neuroblastoma derived
chr12	13624102	13624200	99	*	100	*	16	24	0.666667	67	68	0.985294	1.47794	4	CG	1	0.000140276	gain	Intron (ENSMUST00000221862.1/102639399, intron 1 of 5)	12	13607789	13627646	19858	2	102639399	ENSMUST00000221862.1	3446	ENSMUSG00000113666	Gm35725	predicted gene, 35725
chr12	13849802	13849900	99	*	100	*	9	9	1	4	10	0.4	0.4	2	CG	-1	0.00707801	loss	Distal Intergenic	12	13607789	13627646	19858	2	102639399	ENSMUST00000221862.1	-222156	ENSMUSG00000113666	Gm35725	predicted gene, 35725
chr12	16870902	16871000	99	*	100	*	4	24	0.166667	38	74	0.513514	3.08108	6	CG	1	0.0053834	gain	Distal Intergenic	12	16894895	16987823	92929	1	19878	ENSMUST00000020904.7	-23895	ENSMUSG00000020580	Rock2	Rho-associated coiled-coil containing protein kinase 2
chr12	20687402	20687500	99	*	100	*	0	12	0	7	12	0.583333	#DIV/0!	2	CG	1	0.00410387	gain	Distal Intergenic	12	20804381	20815779	11399	2	69513	ENSMUST00000189625.1	128279	ENSMUSG00000099759	1700030C10Rik	RIKEN cDNA 1700030C10 gene
chr12	25464602	25464700	99	*	100	*	17	24	0.708333	50	52	0.961538	1.35747	4	CG	1	0.00391468	gain	Intron (ENSMUST00000221270.1/ENSMUST00000221270.1, intron 6 of 7)	12	25129174	25134931	5758	1	432641	ENSMUST00000223429.1	335428	NA	Gm17746	predicted gene, 17746
chr12	28623302	28623400	99	*	100	*	1	11	0.0909091	17	25	0.68	7.48	2	CG	1	0.00339707	gain	Promoter	12	28594173	28623330	29158	2	71693	ENSMUST00000036136.8	0	ENSMUSG00000036655	Colec11	collectin sub-family member 11
chr12	31416202	31416300	99	*	100	*	2	10	0.2	0	39	0	0	2	CG	-1	0.00667705	loss	Intron (ENSMUST00000167432.7/13487, intron 1 of 6)	12	31438217	31473495	35279	1	13487	ENSMUST00000171616.7	-21917	ENSMUSG00000001225	Slc26a3	solute carrier family 26, member 3
chr12	32727902	32728000	99	*	100	*	3	9	0.333333	11	12	0.916667	2.75	2	CG	1	0.0071121	gain	Distal Intergenic	12	32819545	32839207	19663	1	59027	ENSMUST00000220200.1	-91545	ENSMUSG00000020572	Nampt	nicotinamide phosphoribosyltransferase
chr12	32895502	32895600	99	*	100	*	12	44	0.272727	27	44	0.613636	2.25	4	CG	1	0.00359464	gain	Distal Intergenic	12	32924957	32953783	28827	2	74076	ENSMUST00000180391.1	58183	ENSMUSG00000097494	4933406C10Rik	RIKEN cDNA 4933406C10 gene
chr12	34699702	34699800	99	*	100	*	5	12	0.416667	24	27	0.888889	2.13333	2	CG	1	0.00428369	gain	Intron (ENSMUST00000211752.1/79221, intron 3 of 26)	12	34433145	34618493	185349	2	79221	ENSMUST00000209463.1	-81209	ENSMUSG00000004698	Hdac9	histone deacetylase 9
chr12	35454802	35454900	99	*	100	*	6	12	0.5	2	29	0.0689655	0.137931	2	CG	-1	0.00396451	loss	Distal Intergenic	12	35514406	35526779	12374	2	11622	ENSMUST00000173414.1	71879	ENSMUSG00000019256	Ahr	aryl-hydrocarbon receptor
chr12	36398602	36398700	99	*	100	*	4	10	0.4	23	27	0.851852	2.12963	2	CG	1	0.00778443	gain	Intron (ENSMUST00000221452.1/75847, intron 2 of 9)	12	36382180	36688592	306413	1	75847	ENSMUST00000221177.1	16422	ENSMUSG00000043153	Crppa	CDP-L-ribitol pyrophosphorylase A
chr12	39780902	39781000	99	*	100	*	3	12	0.25	19	26	0.730769	2.92308	2	CG	1	0.0073003	gain	Distal Intergenic	12	40005447	40037367	31921	2	11861	ENSMUST00000144910.1	256367	ENSMUSG00000047446	Arl4a	ADP-ribosylation factor-like 4A
chr12	50617702	50617800	99	*	100	*	14	16	0.875	9	23	0.391304	0.447205	4	CG	-1	0.00507773	loss	Intron (ENSMUST00000002765.8/18760, intron 1 of 18)	12	50341231	50649098	307868	2	18760	ENSMUST00000002765.8	31298	ENSMUSG00000002688	Prkd1	protein kinase D1
chr12	56655302	56655400	99	*	100	*	1	10	0.1	11	14	0.785714	7.85714	2	CG	1	0.00307912	gain	Distal Intergenic	12	56691767	56712707	20941	1	18511	ENSMUST00000153250.8	-36367	ENSMUSG00000001497	Pax9	paired box 9
chr12	60073302	60073400	99	*	100	*	0	16	0	18	39	0.461538	#DIV/0!	4	CG	1	0.00307871	gain	Distal Intergenic	12	59200655	59219725	19071	2	70611	ENSMUST00000043204.7	-853577	ENSMUSG00000035329	Fbxo33	F-box protein 33
chr12	62586102	62586200	99	*	100	*	0	9	0	7	10	0.7	#DIV/0!	2	CG	1	0.00404024	gain	Distal Intergenic	12	62687822	62688245	424	1	73309	ENSMUST00000172433.2	-101622	NA	Spanxn4	SPANX family, member N4
chr12	66424702	66424800	99	*	100	*	14	22	0.636364	43	47	0.914894	1.43769	4	CG	1	0.0067354	gain	Distal Intergenic	12	66467358	66560975	93618	2	320772	ENSMUST00000222987.1	136175	ENSMUSG00000034912	Mdga2	MAM domain containing glycosylphosphatidylinositol anchor 2
chr12	70487702	70487800	99	*	100	*	1	8	0.125	8	10	0.8	6.4	2	CG	1	0.00671386	gain	Intron (ENSMUST00000222328.1/ENSMUST00000222328.1, intron 1 of 1)	12	70459841	70460576	736	1	72736	ENSMUST00000160865.1	27861	ENSMUSG00000021072	Tmx1	thioredoxin-related transmembrane protein 1
chr12	71709902	71710000	99	*	100	*	9	10	0.9	3	11	0.272727	0.30303	2	CG	-1	0.00617569	loss	Intron (ENSMUST00000221128.1/ENSMUST00000221128.1, intron 3 of 5)	12	71831078	71992333	161256	1	208846	ENSMUST00000223272.1	-121078	ENSMUSG00000034574	Daam1	dishevelled associated activator of morphogenesis 1
chr12	72415502	72415600	99	*	100	*	1	9	0.111111	19	28	0.678571	6.10714	2	CG	1	0.00549193	gain	Distal Intergenic	12	72211752	72409054	197303	2	104001	ENSMUST00000078505.13	-6448	ENSMUSG00000021087	Rtn1	reticulon 1
chr12	72487602	72487700	99	*	100	*	10	11	0.909091	11	33	0.333333	0.366667	2	CG	-1	0.00309206	loss	Intron (ENSMUST00000161284.2/78257, intron 23 of 24)	12	72495667	72530749	35083	1	78257	ENSMUST00000220791.1	-7967	ENSMUSG00000021090	Lrrc9	leucine rich repeat containing 9
chr12	73656902	73657000	99	*	100	*	31	46	0.673913	50	115	0.434783	0.645161	8	CG	-1	0.00785281	loss	Intron (ENSMUST00000221153.1/18755, intron 3 of 14)	12	73584843	73761542	176700	1	18755	ENSMUST00000119092.1	72059	ENSMUSG00000021108	Prkch	protein kinase C, eta
chr12	73696202	73696300	99	*	100	*	4	16	0.25	52	65	0.8	3.2	3	CG	1	0.000296625	gain	3' UTR	12	73584843	73761542	176700	1	18755	ENSMUST00000119092.1	111359	ENSMUSG00000021108	Prkch	protein kinase C, eta
chr12	75197002	75197100	99	*	100	*	5	19	0.263158	18	24	0.75	2.85	2	CG	1	0.00388644	gain	Distal Intergenic	12	74897220	75177332	280113	2	238271	ENSMUST00000042299.3	-19670	ENSMUSG00000034402	Kcnh5	potassium voltage-gated channel, subfamily H (eag-related), member 5
chr12	79511902	79512000	99	*	100	*	0	12	0	12	24	0.5	#DIV/0!	2	CG	1	0.00523358	gain	Intron (ENSMUST00000171210.2/19363, intron 7 of 10)	12	79327353	79701856	374504	1	19363	ENSMUST00000221257.1	184549	ENSMUSG00000059060	Rad51b	RAD51 paralog B
chr12	82966102	82966200	99	*	100	*	0	10	0	5	9	0.555556	#DIV/0!	2	CG	1	0.00781	gain	Intron (ENSMUST00000201602.3/50779, intron 2 of 3)	12	82932520	82939155	6636	2	74283	ENSMUST00000187123.1	-26947	ENSMUSG00000100890	1700085C21Rik	RIKEN cDNA 1700085C21 gene
chr12	83461802	83461900	99	*	100	*	5	20	0.25	14	20	0.7	2.8	4	CG	1	0.00669435	gain	Intron (ENSMUST00000178756.7/70127, intron 1 of 10)	12	83269315	83439920	170606	2	70127	ENSMUST00000177801.1	-21882	ENSMUSG00000021221	Dpf3	D4, zinc and double PHD fingers, family 3
chr12	89360002	89360100	99	*	100	*	1	9	0.111111	12	17	0.705882	6.35294	2	CG	1	0.00632575	gain	Intron (ENSMUST00000190626.6/18191, intron 7 of 18)	12	89193106	90332410	1139305	1	18191	ENSMUST00000167887.7	166896	ENSMUSG00000066392	Nrxn3	neurexin III
chr12	99585802	99585900	99	*	100	*	1	8	0.125	13	16	0.8125	6.5	2	CG	1	0.00359043	gain	Intron (ENSMUST00000222797.1/102639404, intron 2 of 3)	12	99563841	99620038	56198	1	102639404	ENSMUST00000180686.1	21961	ENSMUSG00000097917	Gm26839	predicted gene, 26839
chr12	103323002	103323100	99	*	100	*	3	10	0.3	16	16	1	3.33333	2	CG	1	0.000758446	gain	Intron (ENSMUST00000021617.13/65256, intron 9 of 9)	12	103314959	103317065	2107	1	100504156	ENSMUST00000179363.1	8043	ENSMUSG00000096753	Fam181a	family with sequence similarity 181, member A
chr12	104676802	104676900	99	*	100	*	7	27	0.259259	23	38	0.605263	2.33459	6	CG	1	0.00767949	gain	Distal Intergenic	12	104691443	104700502	9060	2	192119	ENSMUST00000222115.1	23602	ENSMUSG00000041415	Dicer1	dicer 1, ribonuclease type III
chr12	105480802	105480900	99	*	100	*	18	33	0.545455	44	51	0.862745	1.5817	6	CG	1	0.00353747	gain	Intron (ENSMUST00000178224.1/268595, intron 1 of 1)	12	105453856	105493095	39240	1	268595	ENSMUST00000178224.1	26946	ENSMUSG00000094910	D430019H16Rik	RIKEN cDNA D430019H16 gene
chr12	105494902	105495000	99	*	100	*	9	16	0.5625	26	28	0.928571	1.65079	4	CG	1	0.00621787	gain	Distal Intergenic	12	105513480	105515246	1767	1	104932	ENSMUST00000223443.1	-18480	NA	AU015791	expressed sequence AU015791
chr12	106642702	106642800	99	*	100	*	1	8	0.125	15	18	0.833333	6.66667	2	CG	1	0.00248897	gain	Distal Intergenic	12	106695716	106716324	20609	2	71033	ENSMUST00000124363.7	73524	ENSMUSG00000085820	4933406K04Rik	RIKEN cDNA 4933406K04 gene
chr12	111538402	111538500	99	*	100	*	56	116	0.482759	180	200	0.9	1.86429	28	CG	1	9.53e-14	gain	Promoter	12	111538355	111539955	1601	1	217869	ENSMUST00000221872.1	47	ENSMUSG00000021282	Eif5	eukaryotic translation initiation factor 5
chr12	112127502	112127600	99	*	100	*	17	24	0.708333	69	72	0.958333	1.35294	6	CG	1	0.00225337	gain	3' UTR	12	112130880	112130955	76	1	387199	ENSMUST00000083640.1	-3280	ENSMUSG00000065574	Mir203	microRNA 203
chr12	112495502	112495600	99	*	100	*	9	12	0.75	5	26	0.192308	0.25641	2	CG	-1	0.00307912	loss	Intron (ENSMUST00000057465.6/319942, intron 2 of 4)	12	112489474	112498390	8917	1	319942	ENSMUST00000223266.1	6028	ENSMUSG00000043122	A530016L24Rik	RIKEN cDNA A530016L24 gene
chr12	113690702	113690800	99	*	100	*	5	20	0.25	14	20	0.7	2.8	4	CG	1	0.00669435	gain	Distal Intergenic	12	113543908	113546465	2558	1	238406	ENSMUST00000053086.2	146794	ENSMUSG00000043945	Adam6a	a disintegrin and metallopeptidase domain 6A
chr12	116944002	116944100	99	*	100	*	1	10	0.1	10	15	0.666667	6.66667	2	CG	1	0.00721488	gain	Intron (ENSMUST00000189009.6/19276, intron 11 of 13)	12	117144530	117151215	6686	2	100038689	ENSMUST00000190266.1	207115	ENSMUSG00000099907	Gm10421	predicted gene 10421
chr12	117097902	117098000	99	*	100	*	0	9	0	7	8	0.875	#DIV/0!	2	CG	1	0.00146779	gain	Intron (ENSMUST00000189009.6/19276, intron 13 of 13)	12	117144530	117151215	6686	2	100038689	ENSMUST00000190266.1	53215	ENSMUSG00000099907	Gm10421	predicted gene 10421
chr13	3677105	3677203	99	*	100	*	7	10	0.7	25	25	1	1.42857	2	CG	1	0.00654615	gain	Distal Intergenic	13	3634099	3642825	8727	1	142688	ENSMUST00000141967.1	43006	ENSMUSG00000033781	Asb13	ankyrin repeat and SOCS box-containing 13
chr13	8567905	8568003	99	*	100	*	1	13	0.0769231	8	9	0.888889	11.5556	2	CG	1	0.00101017	gain	Intron (ENSMUST00000064473.12/94191, intron 2 of 9)	13	8835389	8837234	1846	2	207615	ENSMUST00000177409.1	269231	ENSMUSG00000021147	Wdr37	WD repeat domain 37
chr13	15441805	15441903	99	*	100	*	4	11	0.363636	11	12	0.916667	2.52083	2	CG	1	0.00739203	gain	Intron (ENSMUST00000181118.1/ENSMUST00000181118.1, intron 1 of 2)	13	15463235	15715091	251857	1	14634	ENSMUST00000130065.7	-21332	ENSMUSG00000021318	Gli3	GLI-Kruppel family member GLI3
chr13	15664905	15665003	99	*	100	*	6	12	0.5	26	29	0.896552	1.7931	2	CG	1	0.00728812	gain	Intron (ENSMUST00000130065.7/14634, intron 10 of 11)	13	15781664	15802630	20967	2	71071	ENSMUST00000222681.1	137627	ENSMUSG00000113960	4933412O06Rik	RIKEN cDNA 4933412O06 gene
chr13	17835205	17835303	99	*	100	*	1	9	0.111111	15	15	1	9	2	CG	1	0.000159363	gain	Distal Intergenic	13	17710315	17805097	94783	2	69562	ENSMUST00000223490.1	-30108	ENSMUSG00000041297	Cdk13	cyclin-dependent kinase 13
chr13	20296105	20296203	99	*	100	*	13	24	0.541667	23	26	0.884615	1.63314	6	CG	1	0.00843701	gain	Intron (ENSMUST00000072519.6/140580, intron 13 of 21)	13	20282917	20373131	90215	1	140580	ENSMUST00000221595.2	13188	ENSMUSG00000041112	Elmo1	engulfment and cell motility 1
chr13	20549205	20549303	99	*	100	*	2	16	0.125	10	13	0.769231	6.15385	2	CG	1	0.00209894	gain	Intron (ENSMUST00000072519.6/140580, intron 16 of 21)	13	20472726	20592444	119719	1	140580	ENSMUST00000180767.1	76479	ENSMUSG00000041112	Elmo1	engulfment and cell motility 1
chr13	21382805	21382903	99	*	100	*	5	17	0.294118	10	12	0.833333	2.83333	2	CG	1	0.00654985	gain	Distal Intergenic	13	21388605	21394763	6159	2	72739	ENSMUST00000145631.8	11860	ENSMUSG00000021327	Zkscan3	zinc finger with KRAB and SCAN domains 3
chr13	22292105	22292203	99	*	100	*	4	45	0.0888889	18	42	0.428571	4.82143	6	CG	1	0.00152176	gain	Promoter	13	22293193	22294098	906	1	100312484	ENSMUST00000091735.1	-990	ENSMUSG00000069295	Vmn1r196	vomeronasal 1 receptor 196
chr13	22750205	22750303	99	*	100	*	4	24	0.166667	31	50	0.62	3.72	4	CG	1	0.0014752	gain	Distal Intergenic	13	22772399	22773325	927	2	171252	ENSMUST00000124841.2	23022	ENSMUSG00000071493	Vmn1r208	vomeronasal 1 receptor 208
chr13	25165405	25165503	99	*	100	*	5	8	0.625	18	18	1	1.6	2	CG	1	0.00761807	gain	Intron (ENSMUST00000069614.6/195208, intron 7 of 9)	13	25187454	25205535	18082	1	195208	ENSMUST00000160363.1	-21951	ENSMUSG00000035910	Dcdc2a	doublecortin domain containing 2a
chr13	29206205	29206303	99	*	100	*	13	19	0.684211	51	54	0.944444	1.38034	4	CG	1	0.00553106	gain	Intron (ENSMUST00000140278.7/68916, intron 15 of 16)	13	29016708	29040336	23629	1	77920	ENSMUST00000145801.1	189497	ENSMUSG00000086363	A330102I10Rik	RIKEN cDNA A330102I10 gene
chr13	30782705	30782803	99	*	100	*	4	20	0.2	19	32	0.59375	2.96875	4	CG	1	0.0073928	gain	Distal Intergenic	13	30749307	30750768	1462	1	16364	ENSMUST00000222125.1	33398	ENSMUSG00000021356	Irf4	interferon regulatory factor 4
chr13	31833405	31833503	99	*	100	*	11	14	0.785714	33	33	1	1.27273	2	CG	1	0.00778443	gain	Exon (ENSMUST00000221416.1/ENSMUST00000221416.1, exon 1 of 1)	13	31806633	31812476	5844	1	17300	ENSMUST00000062292.4	26772	ENSMUSG00000050295	Foxc1	forkhead box C1
chr13	33039005	33039103	99	*	100	*	4	9	0.444444	32	35	0.914286	2.05714	2	CG	1	0.00338961	gain	Intron (ENSMUST00000006392.2/20706, intron 6 of 6)	13	33027551	33035659	8109	1	20706	ENSMUST00000220566.1	11454	ENSMUSG00000021403	Serpinb9b	serine (or cysteine) peptidase inhibitor, clade B, member 9b
chr13	34600205	34600303	99	*	100	*	21	30	0.7	27	27	1	1.42857	6	CG	1	0.00441273	gain	Distal Intergenic	13	34628868	34648568	19701	2	66895	ENSMUST00000152392.1	48265	ENSMUSG00000021411	Pxdc1	PX domain containing 1
chr13	34999905	35000003	99	*	100	*	10	27	0.37037	29	36	0.805556	2.175	4	CG	1	0.00201894	gain	Intron (ENSMUST00000170538.7/23986, intron 1 of 6)	13	34977749	34994281	16533	2	23986	ENSMUST00000021854.13	-5624	ENSMUSG00000021417	Eci2	enoyl-Coenzyme A delta isomerase 2
chr13	35791505	35791603	99	*	100	*	18	18	1	21	31	0.677419	0.677419	4	CG	-1	0.00840357	loss	Intron (ENSMUST00000075220.13/12593, intron 4 of 9)	13	35762812	35816090	53279	1	12593	ENSMUST00000226071.1	28693	ENSMUSG00000059288	Cdyl	chromodomain protein, Y chromosome-like
chr13	36926105	36926203	99	*	100	*	1	9	0.111111	7	8	0.875	7.875	2	CG	1	0.00409871	gain	Intron (ENSMUST00000037491.9/74145, intron 8 of 14)	13	36938916	37049187	110272	2	74145	ENSMUST00000224783.1	122984	ENSMUSG00000039109	F13a1	coagulation factor XIII, A1 subunit
chr13	38975805	38975903	99	*	100	*	5	10	0.5	24	25	0.96	1.92	2	CG	1	0.00337173	gain	Distal Intergenic	13	38932136	38960875	28740	2	108652	ENSMUST00000021870.11	-14930	ENSMUSG00000021432	Slc35b3	solute carrier family 35, member B3
chr13	41331905	41332003	99	*	100	*	4	8	0.5	26	27	0.962963	1.92593	2	CG	1	0.00320512	gain	Intron (ENSMUST00000021794.13/18003, intron 3 of 7)	13	41309920	41359247	49328	2	18003	ENSMUST00000163623.2	27244	ENSMUSG00000021365	Nedd9	neural precursor cell expressed, developmentally down-regulated gene 9
chr13	43905005	43905103	99	*	100	*	1	8	0.125	7	8	0.875	7	2	CG	1	0.00523358	gain	Distal Intergenic	13	43785185	43803128	17944	1	12522	ENSMUST00000221359.1	119820	ENSMUSG00000015396	Cd83	CD83 antigen
chr13	44183105	44183203	99	*	100	*	1	9	0.111111	9	13	0.692308	6.23077	1	CG	1	0.00848435	gain	Downstream (2-3kb)	13	44185760	44216434	30675	2	100503592	ENSMUST00000220765.1	33231	ENSMUSG00000113186	A330076C08Rik	RIKEN cDNA A330076C08 gene
chr13	45005005	45005103	99	*	100	*	2	9	0.222222	9	11	0.818182	3.68182	2	CG	1	0.00890573	gain	Distal Intergenic	13	44922079	45002147	80069	2	94245	ENSMUST00000072329.14	-2858	ENSMUSG00000057531	Dtnbp1	dystrobrevin binding protein 1
chr13	45079905	45080003	99	*	100	*	0	8	0	11	17	0.647059	#DIV/0!	2	CG	1	0.00488925	gain	Exon (ENSMUST00000054395.6/ENSMUST00000054395.6, exon 1 of 1)	13	44922079	45002147	80069	2	94245	ENSMUST00000072329.14	-77758	ENSMUSG00000057531	Dtnbp1	dystrobrevin binding protein 1
chr13	45301405	45301503	99	*	100	*	9	33	0.272727	43	72	0.597222	2.18981	6	CG	1	0.00452333	gain	Intron (ENSMUST00000220736.1/ENSMUST00000220736.1, intron 3 of 4)	13	45389742	45412022	22281	1	218203	ENSMUST00000038275.10	-88239	ENSMUSG00000038175	Mylip	myosin regulatory light chain interacting protein
chr13	46039005	46039103	99	*	100	*	2	9	0.222222	11	14	0.785714	3.53571	2	CG	1	0.00899271	gain	Distal Intergenic	13	45792329	45965008	172680	2	20238	ENSMUST00000221082.1	-73997	ENSMUSG00000046876	Atxn1	ataxin 1
chr13	46419805	46419903	99	*	100	*	1	10	0.1	17	24	0.708333	7.08333	2	CG	1	0.00350192	gain	Promoter	13	46420092	46428982	8891	1	666794	ENSMUST00000225221.1	-189	ENSMUSG00000038132	Rbm24	RNA binding motif protein 24
chr13	48665805	48665903	99	*	100	*	28	40	0.7	70	77	0.909091	1.2987	10	CG	1	0.00609379	gain	Exon (ENSMUST00000021813.4/12022, exon 4 of 4)	13	48662998	48666507	3510	1	12022	ENSMUST00000021813.4	2807	ENSMUSG00000021381	Barx1	BarH-like homeobox 1
chr13	49093605	49093703	99	*	100	*	12	14	0.857143	18	42	0.428571	0.5	2	CG	-1	0.00735575	loss	Intron (ENSMUST00000162581.7/75607, intron 5 of 27)	13	49037620	49078063	40444	2	75607	ENSMUST00000160087.7	-15542	ENSMUSG00000037989	Wnk2	WNK lysine deficient protein kinase 2
chr13	49101205	49101303	99	*	100	*	0	11	0	10	21	0.47619	#DIV/0!	2	CG	1	0.00763449	gain	Intron (ENSMUST00000162581.7/75607, intron 3 of 27)	13	49037620	49078063	40444	2	75607	ENSMUST00000160087.7	-23142	ENSMUSG00000037989	Wnk2	WNK lysine deficient protein kinase 2
chr13	49174605	49174703	99	*	100	*	0	16	0	7	19	0.368421	#DIV/0!	2	CG	1	0.00819409	gain	Distal Intergenic	13	49187485	49196244	8760	1	18081	ENSMUST00000049022.14	-12782	ENSMUSG00000037966	Ninj1	ninjurin 1
chr13	49792405	49792503	99	*	100	*	6	19	0.315789	33	39	0.846154	2.67949	4	CG	1	0.000545811	gain	Intron (ENSMUST00000223497.1/ENSMUST00000223497.1, intron 1 of 3)	13	49722119	49723096	978	1	105148	ENSMUST00000165656.1	70286	ENSMUSG00000037851	Iars	isoleucine-tRNA synthetase
chr13	49827805	49827903	99	*	100	*	3	16	0.1875	17	24	0.708333	3.77778	2	CG	1	0.00355097	gain	Distal Intergenic	13	49722119	49723096	978	1	105148	ENSMUST00000165656.1	105686	ENSMUSG00000037851	Iars	isoleucine-tRNA synthetase
chr13	51626905	51627003	99	*	100	*	16	32	0.5	49	60	0.816667	1.63333	4	CG	1	0.00390245	gain	Distal Intergenic	13	51645232	51650660	5429	1	66197	ENSMUST00000075853.5	-18229	ENSMUSG00000062248	Cks2	CDC28 protein kinase regulatory subunit 2
chr13	52141905	52142003	99	*	100	*	3	8	0.375	22	25	0.88	2.34667	2	CG	1	0.00617569	gain	Distal Intergenic	13	52098542	52099856	1315	1	74050	ENSMUST00000222527.1	43363	ENSMUSG00000113211	4921525O09Rik	RIKEN cDNA 4921525O09 gene
chr13	53507105	53507203	99	*	100	*	4	8	0.5	14	14	1	2	2	CG	1	0.00593383	gain	Intron (ENSMUST00000223156.1/ENSMUST00000223156.1, intron 3 of 6)	13	53466884	53473074	6191	2	17702	ENSMUST00000021922.9	-34031	ENSMUSG00000021469	Msx2	msh homeobox 2
chr13	54527305	54527403	99	*	100	*	15	22	0.681818	60	64	0.9375	1.375	4	CG	1	0.00442119	gain	Intron (ENSMUST00000118072.7/319719, intron 1 of 8)	13	54528937	54539973	11037	1	319719	ENSMUST00000150011.1	-1534	ENSMUSG00000043183	Simc1	SUMO-interacting motifs containing 1
chr13	56249805	56249903	99	*	100	*	13	24	0.541667	9	51	0.176471	0.325792	6	CG	-1	0.00349315	loss	Downstream (<1kb)	13	56250478	56252163	1686	2	18014	ENSMUST00000058475.5	2260	ENSMUSG00000048904	Neurog1	neurogenin 1
chr13	56816405	56816503	99	*	100	*	3	9	0.333333	12	12	1	3	2	CG	1	0.00289677	gain	Intron (ENSMUST00000022023.12/26946, intron 5 of 11)	13	56773764	56888116	114353	2	26946	ENSMUST00000173067.8	71613	ENSMUSG00000021541	Trpc7	transient receptor potential cation channel, subfamily C, member 7
chr13	57179105	57179203	99	*	100	*	1	10	0.1	7	9	0.777778	7.77778	2	CG	1	0.00533627	gain	Distal Intergenic	13	56773764	56895993	122230	2	26946	ENSMUST00000173817.8	-283112	ENSMUSG00000021541	Trpc7	transient receptor potential cation channel, subfamily C, member 7
chr13	57818405	57818503	99	*	100	*	4	8	0.5	27	27	1	2	2	CG	1	0.000777678	gain	Intron (ENSMUST00000187852.6/20745, intron 2 of 9)	13	57429295	57907587	478293	2	20745	ENSMUST00000172326.2	89084	ENSMUSG00000056222	Spock1	sparc/osteonectin, cwcv and kazal-like domains proteoglycan 1
chr13	58382405	58382503	99	*	100	*	7	11	0.636364	29	29	1	1.57143	2	CG	1	0.00249738	gain	Exon (ENSMUST00000022032.6/70153, exon 3 of 4)	13	58379817	58385225	5409	2	70153	ENSMUST00000022032.6	2722	ENSMUSG00000021550	2210016F16Rik	RIKEN cDNA 2210016F16 gene
chr13	58557205	58557303	99	*	100	*	21	24	0.875	16	30	0.533333	0.609524	6	CG	-1	0.00857608	loss	Promoter	13	58545399	58558267	12869	2	114304	ENSMUST00000140760.1	964	ENSMUSG00000021553	Slc28a3	solute carrier family 28 (sodium-coupled nucleoside transporter), member 3
chr13	58918705	58918803	99	*	100	*	27	39	0.692308	47	51	0.921569	1.33115	6	CG	1	0.00700286	gain	Intron (ENSMUST00000225488.1/18212, intron 12 of 17)	13	58871735	58986149	114415	1	18212	ENSMUST00000223636.1	46970	ENSMUSG00000055254	Ntrk2	neurotrophic tyrosine kinase, receptor, type 2
chr13	59132205	59132403	199	*	200	*	13	36	0.361111	41	48	0.854167	2.36538	6	CG	1	8.37e-05	gain	3' UTR	13	58871735	58986149	114415	1	18212	ENSMUST00000223636.1	260470	ENSMUSG00000055254	Ntrk2	neurotrophic tyrosine kinase, receptor, type 2
chr13	59299805	59299903	99	*	100	*	5	30	0.166667	23	38	0.605263	3.63158	4	CG	1	0.00150062	gain	Intron (ENSMUST00000225371.1/ENSMUST00000225371.1, intron 1 of 1)	13	59449894	59465288	15395	2	67269	ENSMUST00000225133.1	165385	ENSMUSG00000021557	Agtpbp1	ATP/GTP binding protein 1
chr13	59309905	59310003	99	*	100	*	4	10	0.4	10	10	1	2.5	2	CG	1	0.00591452	gain	Intron (ENSMUST00000225371.1/ENSMUST00000225371.1, intron 1 of 1)	13	59449894	59465288	15395	2	67269	ENSMUST00000225133.1	155285	ENSMUSG00000021557	Agtpbp1	ATP/GTP binding protein 1
chr13	59714205	59714303	99	*	100	*	9	17	0.529412	1	17	0.0588235	0.111111	4	CG	-1	0.00517226	loss	Intron (ENSMUST00000165133.2/238662, intron 3 of 3)	13	59712284	59719295	7012	1	238662	ENSMUST00000165133.2	1921	ENSMUSG00000091311	Spata31d1b	spermatogenesis associated 31 subfamily D, member 1B
chr13	59739605	59739703	99	*	100	*	7	16	0.4375	15	16	0.9375	2.14286	4	CG	1	0.00480127	gain	Intron (ENSMUST00000224724.1/ENSMUST00000224724.1, intron 1 of 2)	13	59733650	59737470	3821	1	75223	ENSMUST00000181700.1	5955	ENSMUSG00000097502	4930528D03Rik	RIKEN cDNA 4930528D03 gene
chr13	59924305	59924403	99	*	100	*	8	15	0.533333	38	40	0.95	1.78125	2	CG	1	0.00125885	gain	Distal Intergenic	13	59771561	59823147	51587	2	214290	ENSMUST00000071703.5	-101158	ENSMUSG00000035248	Tut7	terminal uridylyl transferase 7
chr13	60696505	60696603	99	*	100	*	9	18	0.5	28	30	0.933333	1.86667	4	CG	1	0.00233451	gain	Promoter	13	60696413	60721777	25365	1	69635	ENSMUST00000224789.1	92	ENSMUSG00000021559	Dapk1	death associated protein kinase 1
chr13	60822405	60822503	99	*	100	*	0	8	0	12	17	0.705882	#DIV/0!	2	CG	1	0.00316268	gain	Distal Intergenic	13	60798250	60802849	4600	2	70202	ENSMUST00000043754.7	-19556	ENSMUSG00000056728	Ctsll3	cathepsin L-like 3
chr13	62598905	62599003	99	*	100	*	5	8	0.625	2	24	0.0833333	0.133333	2	CG	-1	0.0036627	loss	Distal Intergenic	13	62605190	62607499	2310	2	211378	ENSMUST00000091563.4	8496	ENSMUSG00000072066	6720489N17Rik	RIKEN cDNA 6720489N17 gene
chr13	63149605	63149703	99	*	100	*	4	8	0.5	20	21	0.952381	1.90476	2	CG	1	0.00635149	gain	Intron (ENSMUST00000091560.10/72061, intron 4 of 14)	13	63151504	63215822	64319	1	72061	ENSMUST00000220457.1	-1801	ENSMUSG00000021458	Aopep	aminopeptidase O
chr13	63515605	63515703	99	*	100	*	5	11	0.454545	20	21	0.952381	2.09524	2	CG	1	0.00351221	gain	3' UTR	13	63347512	63497278	149767	2	14088	ENSMUST00000159024.1	-18327	ENSMUSG00000021461	Fancc	Fanconi anemia, complementation group C
chr13	64673805	64673903	99	*	100	*	8	42	0.190476	36	77	0.467532	2.45455	6	CG	1	0.0052977	gain	Exon (ENSMUST00000221316.1/ENSMUST00000221316.1, exon 1 of 1)	13	64748629	64758461	9833	2	238680	ENSMUST00000222618.1	84558	ENSMUSG00000033063	Cntnap3	contactin associated protein-like 3
chr13	64903805	64903903	99	*	100	*	21	51	0.411765	46	68	0.676471	1.64286	6	CG	1	0.00636335	gain	Promoter	13	64736182	64903955	167774	2	238680	ENSMUST00000091554.5	52	ENSMUSG00000033063	Cntnap3	contactin associated protein-like 3
chr13	65559505	65559603	99	*	100	*	32	87	0.367816	78	129	0.604651	1.6439	10	CG	1	0.00253556	gain	Exon (ENSMUST00000099421.3/ENSMUST00000099421.3, exon 1 of 1)	13	65336222	65348597	12376	2	665738	ENSMUST00000220595.1	-210908	NA	Gm7762	predicted gene 7762
chr13	65991205	65991303	99	*	100	*	1	26	0.0384615	6	17	0.352941	9.17647	2	CG	1	0.00794098	gain	Distal Intergenic	13	66113480	66120204	6725	1	628709	ENSMUST00000238355.1	-122177	ENSMUSG00000095909	Gm10324	predicted gene 10324
chr13	68256705	68256803	99	*	100	*	6	63	0.0952381	28	59	0.474576	4.98305	8	CG	1	8.32e-05	gain	Distal Intergenic	13	68353364	68356825	3462	2	666272	ENSMUST00000221830.1	100022	ENSMUSG00000113050	Gm8016	predicted gene 8016
chr13	68605605	68605703	99	*	100	*	2	24	0.0833333	21	42	0.5	6	4	CG	1	0.00252696	gain	Intron (ENSMUST00000022007.7/69315, intron 1 of 2)	13	68597439	68613287	15849	1	69315	ENSMUST00000222604.1	8166	ENSMUSG00000021534	1700001L19Rik	RIKEN cDNA 1700001L19 gene
chr13	70125105	70125203	99	*	100	*	0	10	0	10	19	0.526316	#DIV/0!	2	CG	1	0.00682673	gain	Distal Intergenic	13	70004050	70028348	24299	2	74280	ENSMUST00000186662.6	-96757	ENSMUSG00000099639	1700084F23Rik	RIKEN cDNA 1700084F23 gene
chr13	70329605	70329703	99	*	100	*	7	9	0.777778	3	28	0.107143	0.137755	2	CG	-1	0.000708726	loss	Distal Intergenic	13	70232822	70248122	15301	1	75086	ENSMUST00000222622.1	96783	ENSMUSG00000113463	4930520P13Rik	RIKEN cDNA 4930520P13 gene
chr13	70539305	70539403	99	*	100	*	0	11	0	11	23	0.478261	#DIV/0!	2	CG	1	0.00730228	gain	Distal Intergenic	13	70573241	70576110	2870	1	73584	ENSMUST00000187681.6	-33838	ENSMUSG00000101051	1700100L14Rik	RIKEN cDNA 1700100L14 gene
chr13	70905905	70906003	99	*	100	*	0	8	0	24	27	0.888889	#DIV/0!	2	CG	1	6.3e-05	gain	Distal Intergenic	13	70882948	70884503	1556	1	77166	ENSMUST00000225672.1	22957	ENSMUSG00000021600	8030423J24Rik	RIKEN cDNA 8030423J24 gene
chr13	71673605	71673703	99	*	100	*	8	8	1	4	23	0.173913	0.173913	2	CG	-1	0.000426454	loss	Distal Intergenic	13	71958660	71959433	774	2	16371	ENSMUST00000223379.1	285730	ENSMUSG00000060969	Irx1	Iroquois homeobox 1
chr13	72402405	72402503	99	*	100	*	10	22	0.454545	18	20	0.9	1.98	4	CG	1	0.00475198	gain	Distal Intergenic	13	72626213	72628564	2352	2	328287	ENSMUST00000177421.3	226061	NA	Gm20554	predicted gene, 20554
chr13	73215005	73215103	99	*	100	*	2	10	0.2	16	22	0.727273	3.63636	2	CG	1	0.00731958	gain	Distal Intergenic	13	73260479	73269608	9130	1	50916	ENSMUST00000176684.7	-45376	ENSMUSG00000021604	Irx4	Iroquois homeobox 4
chr13	73355505	73355603	99	*	100	*	4	10	0.4	24	28	0.857143	2.14286	2	CG	1	0.00701347	gain	Distal Intergenic	13	73344665	73347384	2720	2	432777	ENSMUST00000223470.2	-8121	ENSMUSG00000113346	Eprn	ephemeron, early developmental lncRNA
chr13	73537505	73537603	99	*	100	*	10	34	0.294118	38	48	0.791667	2.69167	4	CG	1	0.000142424	gain	Promoter	13	73536747	73578672	41926	1	13162	ENSMUST00000022100.6	758	ENSMUSG00000021609	Slc6a3	solute carrier family 6 (neurotransmitter transporter, dopamine), member 3
chr13	74290205	74290303	99	*	100	*	6	16	0.375	14	16	0.875	2.33333	4	CG	1	0.0059556	gain	Intron (ENSMUST00000022059.13/11624, intron 1 of 10)	13	74213237	74292297	79061	2	11624	ENSMUST00000109640.7	1994	ENSMUSG00000021575	Ahrr	aryl-hydrocarbon receptor repressor
chr13	76307405	76307503	99	*	100	*	8	10	0.8	1	8	0.125	0.15625	2	CG	-1	0.00671386	loss	Distal Intergenic	13	76201708	76305072	103365	2	238726	ENSMUST00000208418.1	-2333	ENSMUSG00000109228	Fam81b	family with sequence similarity 81, member B
chr13	76997705	76997803	99	*	100	*	6	11	0.545455	19	19	1	1.83333	2	CG	1	0.00359464	gain	Intron (ENSMUST00000125209.7/78771, intron 17 of 20)	13	77043971	77047397	3427	2	105377	ENSMUST00000162005.1	49594	ENSMUSG00000021597	Slf1	SMC5-SMC6 complex localization factor 1
chr13	80058605	80058703	99	*	100	*	4	10	0.4	14	15	0.933333	2.33333	2	CG	1	0.00608858	gain	Intron (ENSMUST00000187731.2/ENSMUST00000187731.2, intron 1 of 2)	13	80883384	80889643	6260	1	105171	ENSMUST00000159090.1	-824681	ENSMUSG00000074794	Arrdc3	arrestin domain containing 3
chr13	81433005	81433103	99	*	100	*	17	26	0.653846	40	44	0.909091	1.39037	4	CG	1	0.0090734	gain	Intron (ENSMUST00000095585.10/110789, intron 70 of 89)	13	81095069	81444504	349436	2	110789	ENSMUST00000125698.7	11401	ENSMUSG00000069170	Adgrv1	adhesion G protein-coupled receptor V1
chr13	84101105	84101203	99	*	100	*	5	9	0.555556	28	30	0.933333	1.68	2	CG	1	0.00771536	gain	Distal Intergenic	13	84025297	84064772	39476	2	553095	ENSMUST00000182477.1	-36333	ENSMUSG00000098087	Gm17750	predicted gene, 17750
chr13	88654605	88654703	99	*	100	*	7	8	0.875	4	14	0.285714	0.326531	2	CG	-1	0.00899409	loss	Distal Intergenic	13	88821472	89200538	379067	1	13612	ENSMUST00000118731.7	-166769	ENSMUSG00000034488	Edil3	EGF-like repeats and discoidin I-like domains 3
chr13	95073505	95073603	99	*	100	*	7	17	0.411765	31	38	0.815789	1.9812	4	CG	1	0.00526703	gain	Intron (ENSMUST00000162412.7/218461, intron 8 of 19)	13	95043468	95053018	9551	2	218461	ENSMUST00000160412.1	-20487	ENSMUSG00000021684	Pde8b	phosphodiesterase 8B
chr13	95238705	95238803	99	*	100	*	0	10	0	10	18	0.555556	#DIV/0!	2	CG	1	0.00580401	gain	Intron (ENSMUST00000162412.7/218461, intron 1 of 19)	13	95026103	95250274	224172	2	218461	ENSMUST00000162153.8	11471	ENSMUSG00000021684	Pde8b	phosphodiesterase 8B
chr13	96697905	96698003	99	*	100	*	6	13	0.461538	23	26	0.884615	1.91667	2	CG	1	0.00666878	gain	Distal Intergenic	13	96648967	96670936	21970	2	15357	ENSMUST00000022176.14	-26969	ENSMUSG00000021670	Hmgcr	3-hydroxy-3-methylglutaryl-Coenzyme A reductase
chr13	97212605	97212703	99	*	100	*	30	34	0.882353	43	70	0.614286	0.69619	8	CG	-1	0.0071408	loss	Distal Intergenic	13	97176331	97198357	22027	2	15212	ENSMUST00000022169.9	-14248	ENSMUSG00000021665	Hexb	hexosaminidase B
chr13	98171505	98171603	99	*	100	*	5	13	0.384615	25	27	0.925926	2.40741	2	CG	1	0.00131609	gain	Intron (ENSMUST00000109426.2/110596, intron 1 of 35)	13	98145552	98175987	30436	2	110596	ENSMUST00000224866.1	4384	ENSMUSG00000021662	Arhgef28	Rho guanine nucleotide exchange factor (GEF) 28
chr13	99285805	99285903	99	*	100	*	13	19	0.684211	52	52	1	1.46154	4	CG	1	0.000323078	gain	Distal Intergenic	13	99319647	99344705	25059	2	68927	ENSMUST00000022153.7	58802	ENSMUSG00000021650	Ptcd2	pentatricopeptide repeat domain 2
chr13	100416705	100416803	99	*	100	*	9	45	0.2	25	55	0.454545	2.27273	6	CG	1	0.00877486	gain	Intron (ENSMUST00000022142.6/17940, intron 11 of 14)	13	100407838	100446461	38624	2	17940	ENSMUST00000221943.1	29658	ENSMUSG00000021640	Naip1	NLR family, apoptosis inhibitory protein 1
chr13	100427405	100427503	99	*	100	*	6	19	0.315789	23	33	0.69697	2.20707	2	CG	1	0.00890773	gain	3' UTR	13	100407838	100446461	38624	2	17940	ENSMUST00000221943.1	18958	ENSMUSG00000021640	Naip1	NLR family, apoptosis inhibitory protein 1
chr13	100860605	100860703	99	*	100	*	8	17	0.470588	34	40	0.85	1.80625	2	CG	1	0.00544963	gain	Intron (ENSMUST00000185979.1/ENSMUST00000185979.1, intron 1 of 2)	13	100802648	100833427	30780	2	69048	ENSMUST00000067246.5	-27178	ENSMUSG00000021629	Slc30a5	solute carrier family 30 (zinc transporter), member 5
chr13	102419305	102419403	99	*	100	*	18	39	0.461538	50	66	0.757576	1.64141	6	CG	1	0.00467652	gain	Distal Intergenic	13	102693558	102706955	13398	1	17079	ENSMUST00000022124.9	-274155	ENSMUSG00000021624	Cd180	CD180 antigen
chr13	103339305	103339403	99	*	100	*	5	8	0.625	33	34	0.970588	1.55294	2	CG	1	0.00526703	gain	Distal Intergenic	13	103058696	103334497	275802	2	328329	ENSMUST00000171358.7	-4808	ENSMUSG00000034751	Mast4	microtubule associated serine/threonine kinase family member 4
chr13	104288605	104288703	99	*	100	*	1	50	0.02	47	158	0.297468	14.8734	10	CG	1	0.000519142	gain	Promoter	13	104287975	104494748	206774	1	108154	ENSMUST00000224742.1	630	ENSMUSG00000046169	Adamts6	a disintegrin-like and metallopeptidase (reprolysin type) with thrombospondin type 1 motif, 6
chr13	105047105	105047203	99	*	100	*	5	24	0.208333	19	33	0.575758	2.76364	6	CG	1	0.00747885	gain	Intron (ENSMUST00000063551.6/52882, intron 2 of 5)	13	104945904	105054930	109027	2	52882	ENSMUST00000063551.6	7727	ENSMUSG00000021719	Rgs7bp	regulator of G-protein signalling 7 binding protein
chr13	112543605	112543703	99	*	100	*	16	24	0.666667	35	36	0.972222	1.45833	5	CG	1	0.00346621	gain	Intron (ENSMUST00000223819.1/218624, intron 8 of 18)	13	112525846	112532344	6499	2	218624	ENSMUST00000223577.1	-11261	ENSMUSG00000050377	Il31ra	interleukin 31 receptor A
chr13	113632605	113632703	99	*	100	*	19	30	0.633333	52	57	0.912281	1.44044	6	CG	1	0.00381486	gain	Distal Intergenic	13	113592179	113618564	26386	2	170625	ENSMUST00000109241.4	-14041	ENSMUSG00000042364	Snx18	sorting nexin 18
chr13	114222005	114222103	99	*	100	*	10	16	0.625	29	30	0.966667	1.54667	4	CG	1	0.00464656	gain	Distal Intergenic	13	114124348	114151592	27245	2	319803	ENSMUST00000225044.1	-70413	ENSMUSG00000114213	A430090L17Rik	RIKEN cDNA A430090L17 gene
chr13	115427305	115427403	99	*	100	*	14	30	0.466667	33	40	0.825	1.76786	4	CG	1	0.00404024	gain	Distal Intergenic	13	114953096	115101964	148869	2	109700	ENSMUST00000061673.8	-325341	ENSMUSG00000042284	Itga1	integrin alpha 1
chr13	119488905	119489003	99	*	100	*	143	146	0.979452	101	131	0.770992	0.787167	20	CG	-1	5.53e-06	loss	Promoter	13	119488860	119610458	121599	1	633640	ENSMUST00000099147.4	45	ENSMUSG00000074634	Tmem267	transmembrane protein 267
chr13	119613205	119613303	99	*	100	*	11	25	0.44	42	56	0.75	1.70455	4	CG	1	0.00826028	gain	Exon (ENSMUST00000225099.1/ENSMUST00000225099.1, exon 1 of 3)	13	119606650	119610458	3809	1	633640	ENSMUST00000178948.1	6555	ENSMUSG00000074634	Tmem267	transmembrane protein 267
chr13	119898305	119898403	99	*	100	*	3	15	0.2	20	30	0.666667	3.33333	2	CG	1	0.00569841	gain	Distal Intergenic	13	119893388	119894785	1398	2	54382	ENSMUST00000190512.1	-3520	ENSMUSG00000096284	Tcstv1	2-cell-stage, variable group, member 1
chr13	120185805	120185903	99	*	100	*	1	12	0.0833333	13	23	0.565217	6.78261	2	CG	1	0.00761807	gain	Distal Intergenic	13	120172433	120173888	1456	1	102640804	ENSMUST00000225144.1	13372	ENSMUSG00000095653	Gm21818	predicted gene, 21818
chr14	9751402	9751500	99	*	100	*	5	8	0.625	18	18	1	1.6	2	CG	1	0.00761807	gain	Intron (ENSMUST00000161302.7/14198, intron 5 of 6)	14	9884195	9886768	2574	1	100042415	ENSMUST00000224435.1	-132695	ENSMUSG00000089686	Mnd1-ps	Mnd1 retrotransposed pseudogene
chr14	11027202	11027300	99	*	100	*	13	30	0.433333	4	30	0.133333	0.307692	4	CG	-1	0.0106638	loss	Intron (ENSMUST00000162278.7/14198, intron 2 of 8)	14	9763680	11125179	1361500	2	14198	ENSMUST00000161179.1	97879	ENSMUSG00000060579	Fhit	fragile histidine triad gene
chr14	11768302	11768400	99	*	100	*	30	44	0.681818	79	88	0.897727	1.31667	10	CG	1	0.00456769	gain	Exon (ENSMUST00000225152.1/ENSMUST00000225152.1, exon 1 of 1)	14	11553581	11964131	410551	1	19270	ENSMUST00000148113.1	214721	ENSMUSG00000021745	Ptprg	protein tyrosine phosphatase, receptor type, G
chr14	11801902	11802000	99	*	100	*	0	8	0	8	11	0.727273	#DIV/0!	2	CG	1	0.00395985	gain	Intron (ENSMUST00000022264.12/19270, intron 2 of 29)	14	11553581	11964131	410551	1	19270	ENSMUST00000148113.1	248321	ENSMUSG00000021745	Ptprg	protein tyrosine phosphatase, receptor type, G
chr14	11866402	11866500	99	*	100	*	1	8	0.125	10	12	0.833333	6.66667	2	CG	1	0.0042793	gain	Intron (ENSMUST00000022264.12/19270, intron 2 of 29)	14	12091160	12122132	30973	1	19270	ENSMUST00000155727.2	-224660	ENSMUSG00000021745	Ptprg	protein tyrosine phosphatase, receptor type, G
chr14	12402202	12402300	99	*	100	*	1	14	0.0714286	11	17	0.647059	9.05882	2	CG	1	0.00328145	gain	Exon (ENSMUST00000225907.1/ENSMUST00000225907.1, exon 1 of 1)	14	12373148	12406288	33141	2	27062	ENSMUST00000225807.1	3988	ENSMUSG00000054423	Cadps	Ca2+-dependent secretion activator
chr14	12500902	12501000	99	*	100	*	4	26	0.153846	36	68	0.529412	3.44118	4	CG	1	0.00316717	gain	Intron (ENSMUST00000224882.1/27062, intron 13 of 28)	14	12376678	12489517	112840	2	27062	ENSMUST00000224581.1	-11385	ENSMUSG00000054423	Cadps	Ca2+-dependent secretion activator
chr14	12539802	12539900	99	*	100	*	3	11	0.272727	7	8	0.875	3.20833	2	CG	1	0.0102074	gain	Intron (ENSMUST00000224882.1/27062, intron 8 of 28)	14	12434863	12541958	107096	2	27062	ENSMUST00000224106.1	2058	ENSMUSG00000054423	Cadps	Ca2+-dependent secretion activator
chr14	13321902	13322000	99	*	100	*	1	24	0.0416667	19	52	0.365385	8.76923	4	CG	1	0.00541523	gain	Intron (ENSMUST00000070323.11/72003, intron 2 of 5)	14	13284841	13613957	329117	1	72003	ENSMUST00000226094.1	37061	ENSMUSG00000056296	Synpr	synaptoporin
chr14	13454002	13454100	99	*	100	*	3	28	0.107143	16	30	0.533333	4.97778	4	CG	1	0.00234782	gain	Promoter	14	13454029	13615459	161431	1	72003	ENSMUST00000112656.3	0	ENSMUSG00000056296	Synpr	synaptoporin
chr14	13598802	13598900	99	*	100	*	0	13	0	4	9	0.444444	#DIV/0!	2	CG	1	0.00901364	gain	Intron (ENSMUST00000070323.11/72003, intron 4 of 5)	14	13670876	13683148	12273	1	218739	ENSMUST00000061045.2	-71976	ENSMUSG00000044772	Sntn	sentan, cilia apical structure protein
chr14	13732102	13732200	99	*	100	*	2	26	0.0769231	13	34	0.382353	4.97059	4	CG	1	0.00830498	gain	Distal Intergenic	14	13670876	13683148	12273	1	218739	ENSMUST00000061045.2	61226	ENSMUSG00000044772	Sntn	sentan, cilia apical structure protein
chr14	13914302	13914400	99	*	100	*	11	18	0.611111	23	24	0.958333	1.56818	4	CG	1	0.0068171	gain	Exon (ENSMUST00000144914.2/ENSMUST00000144914.2, exon 1 of 19)	14	13949069	13950296	1228	2	66231	ENSMUST00000224392.1	35896	ENSMUSG00000053453	Thoc7	THO complex 7
chr14	16243302	16243400	99	*	100	*	68	110	0.618182	69	171	0.403509	0.652735	24	CG	-1	0.00203781	loss	Promoter	14	16238687	16243331	4645	2	71147	ENSMUST00000112625.8	0	ENSMUSG00000021786	Oxsm	3-oxoacyl-ACP synthase, mitochondrial
chr14	17141902	17142000	99	*	100	*	21	27	0.777778	30	30	1	1.28571	6	CG	1	0.00796079	gain	Distal Intergenic	14	17105561	17105876	316	1	100417973	ENSMUST00000225472.1	36341	NA	Pou5f1-rs6	POU domain, class 5, transcription factor 1, related sequence 6
chr14	18152102	18152200	99	*	100	*	1	8	0.125	10	14	0.714286	5.71429	2	CG	1	0.00899409	gain	Distal Intergenic	14	18208037	18212372	4336	2	353187	ENSMUST00000225308.1	60172	ENSMUSG00000021775	Nr1d2	nuclear receptor subfamily 1, group D, member 2
chr14	19108802	19108900	99	*	100	*	12	24	0.5	26	27	0.962963	1.92593	6	CG	1	0.00107634	gain	Exon (ENSMUST00000225256.1/ENSMUST00000225256.1, exon 1 of 1)	14	18630335	18894267	263933	2	218793	ENSMUST00000124353.1	-214535	ENSMUSG00000058317	Ube2e2	ubiquitin-conjugating enzyme E2E 2
chr14	19962102	19962200	99	*	100	*	14	18	0.777778	38	38	1	1.28571	4	CG	1	0.00513569	gain	Intron (ENSMUST00000160013.7/14702, intron 1 of 3)	14	19875793	19976693	100901	2	14702	ENSMUST00000161247.1	14493	ENSMUSG00000043004	Gng2	guanine nucleotide binding protein (G protein), gamma 2
chr14	19977202	19977300	99	*	100	*	9	18	0.5	40	46	0.869565	1.73913	4	CG	1	0.00413287	gain	Promoter	14	19872559	19977249	104691	2	14702	ENSMUST00000160013.7	0	ENSMUSG00000043004	Gng2	guanine nucleotide binding protein (G protein), gamma 2
chr14	19984002	19984100	99	*	100	*	10	18	0.555556	22	23	0.956522	1.72174	2	CG	1	0.00460703	gain	Distal Intergenic	14	19875655	19977627	101973	2	14702	ENSMUST00000159073.7	-6375	ENSMUSG00000043004	Gng2	guanine nucleotide binding protein (G protein), gamma 2
chr14	20115402	20115500	99	*	100	*	9	9	1	10	23	0.434783	0.434783	2	CG	-1	0.00591618	loss	Intron (ENSMUST00000226090.1/67509, intron 1 of 1)	14	20077460	20138534	61075	2	67509	ENSMUST00000226090.1	23034	ENSMUSG00000045107	Saysd1	SAYSVFN motif domain containing 1
chr14	20686002	20686100	99	*	100	*	6	8	0.75	25	25	1	1.33333	2	CG	1	0.0106412	gain	Intron (ENSMUST00000048657.9/218811, intron 6 of 22)	14	20689074	20691550	2477	1	218811	ENSMUST00000224791.1	-2974	ENSMUSG00000039367	Sec24c	Sec24 related gene family, member C (S. cerevisiae)
chr14	22011102	22011200	99	*	100	*	42	46	0.913043	50	78	0.641026	0.702076	4	CG	-1	0.0029047	loss	Distal Intergenic	14	22019712	23056085	1036374	1	76633	ENSMUST00000075639.10	-8512	ENSMUSG00000063458	Lrmda	leucine rich melanocyte differentiation associated
chr14	22148302	22148400	99	*	100	*	7	22	0.318182	1	27	0.037037	0.116402	4	CG	-1	0.00916041	loss	Intron (ENSMUST00000075639.10/76633, intron 2 of 6)	14	22019848	23056085	1036238	1	76633	ENSMUST00000162540.1	128454	ENSMUSG00000063458	Lrmda	leucine rich melanocyte differentiation associated
chr14	22176002	22176100	99	*	100	*	18	24	0.75	35	36	0.972222	1.2963	6	CG	1	0.00951836	gain	Intron (ENSMUST00000075639.10/76633, intron 2 of 6)	14	22310165	22584439	274275	1	76633	ENSMUST00000159107.1	-134065	ENSMUSG00000063458	Lrmda	leucine rich melanocyte differentiation associated
chr14	23205402	23205500	99	*	100	*	11	11	1	5	10	0.5	0.5	2	CG	-1	0.00856972	loss	Distal Intergenic	14	23038194	23094571	56378	2	791307	ENSMUST00000090409.1	-110831	ENSMUSG00000068680	Gm10248	predicted gene 10248
chr14	23444602	23444700	99	*	100	*	31	58	0.534483	29	36	0.805556	1.50717	6	CG	1	0.00899409	gain	Intron (ENSMUST00000172099.8/16531, intron 15 of 27)	14	23524862	23543286	18425	2	16531	ENSMUST00000223847.1	98586	ENSMUSG00000063142	Kcnma1	potassium large conductance calcium-activated channel, subfamily M, alpha member 1
chr14	23615002	23615100	99	*	100	*	1	12	0.0833333	17	27	0.62963	7.55556	2	CG	1	0.00404024	gain	Intron (ENSMUST00000172099.8/16531, intron 2 of 27)	14	23299395	23650189	350795	2	16531	ENSMUST00000112423.9	35089	ENSMUSG00000063142	Kcnma1	potassium large conductance calcium-activated channel, subfamily M, alpha member 1
chr14	23696502	23696600	99	*	100	*	4	12	0.333333	12	14	0.857143	2.57143	2	CG	1	0.007879	gain	Intron (ENSMUST00000172099.8/16531, intron 1 of 27)	14	23591588	23732124	140537	2	16531	ENSMUST00000224465.1	35524	ENSMUSG00000063142	Kcnma1	potassium large conductance calcium-activated channel, subfamily M, alpha member 1
chr14	23930202	23930300	99	*	100	*	17	32	0.53125	31	35	0.885714	1.66723	8	CG	1	0.00362634	gain	Intron (ENSMUST00000145596.2/16531, intron 1 of 29)	14	24003844	24008335	4492	1	78019	ENSMUST00000223609.1	-73544	ENSMUSG00000114953	4930519K11Rik	RIKEN cDNA 4930519K11 gene
chr14	24032902	24033000	99	*	100	*	17	18	0.944444	17	36	0.472222	0.5	4	CG	-1	0.00267023	loss	Distal Intergenic	14	23435981	24014491	578511	2	16531	ENSMUST00000226051.1	-18411	ENSMUSG00000063142	Kcnma1	potassium large conductance calcium-activated channel, subfamily M, alpha member 1
chr14	24213002	24213100	99	*	100	*	1	14	0.0714286	26	37	0.702703	9.83784	2	CG	1	0.000560082	gain	Intron (ENSMUST00000073687.12/71228, intron 1 of 30)	14	24190318	24244865	54548	2	71228	ENSMUST00000169880.2	31765	ENSMUSG00000021782	Dlg5	discs large MAGUK scaffold protein 5
chr14	24279602	24279700	99	*	100	*	4	9	0.444444	18	19	0.947368	2.13158	2	CG	1	0.00500402	gain	Distal Intergenic	14	24293214	24309959	16746	1	105418	ENSMUST00000162224.7	-13514	ENSMUSG00000038925	E330034G19Rik	RIKEN cDNA E330034G19 gene
chr14	24341802	24341900	99	*	100	*	19	28	0.678571	32	32	1	1.47368	4	CG	1	0.00222328	gain	Distal Intergenic	14	24293332	24298052	4721	1	105418	ENSMUST00000160710.7	48470	ENSMUSG00000038925	E330034G19Rik	RIKEN cDNA E330034G19 gene
chr14	24779502	24779600	99	*	100	*	12	58	0.206897	36	68	0.529412	2.55882	12	CG	1	0.00127323	gain	Intron (ENSMUST00000225654.1/ENSMUST00000225654.1, intron 3 of 5)	14	24491149	24491989	841	1	20088	ENSMUST00000224699.1	288353	ENSMUSG00000025290	Rps24	ribosomal protein S24
chr14	24848802	24848900	99	*	100	*	14	18	0.777778	29	29	1	1.28571	2	CG	1	0.00906552	gain	Distal Intergenic	14	25109384	25112926	3543	1	102634576	ENSMUST00000225462.1	-260484	ENSMUSG00000114288	Gm32123	predicted gene, 32123
chr14	24926902	24927000	99	*	100	*	6	16	0.375	15	18	0.833333	2.22222	4	CG	1	0.00781261	gain	Distal Intergenic	14	25109384	25112926	3543	1	102634576	ENSMUST00000225462.1	-182384	ENSMUSG00000114288	Gm32123	predicted gene, 32123
chr14	25229802	25229900	99	*	100	*	45	79	0.56962	77	96	0.802083	1.4081	6	CG	1	0.00298326	gain	Distal Intergenic	14	25139795	25143241	3447	2	75862	ENSMUST00000225429.1	-86561	ENSMUSG00000114916	4930572O13Rik	RIKEN cDNA 4930572O13 gene
chr14	25360202	25360300	99	*	100	*	2	8	0.25	30	39	0.769231	3.07692	2	CG	1	0.00647818	gain	Intron (ENSMUST00000225188.1/ENSMUST00000225188.1, intron 2 of 3)	14	25459185	25538492	79308	1	328365	ENSMUST00000161766.7	-98885	ENSMUSG00000007817	Zmiz1	zinc finger, MIZ-type containing 1
chr14	25485002	25485100	99	*	100	*	12	16	0.75	36	36	1	1.33333	4	CG	1	0.00425612	gain	Intron (ENSMUST00000161766.7/328365, intron 1 of 2)	14	25502655	25572030	69376	1	328365	ENSMUST00000160680.2	-17555	ENSMUSG00000007817	Zmiz1	zinc finger, MIZ-type containing 1
chr14	25873302	25873400	99	*	100	*	13	13	1	5	11	0.454545	0.454545	2	CG	-1	0.00462631	loss	Exon (ENSMUST00000124704.7/11744, exon 4 of 9)	14	25888404	25902474	14071	2	211623	ENSMUST00000183431.7	29074	ENSMUSG00000095304	Plac9a	placenta specific 9a
chr14	26357502	26357600	99	*	100	*	4	18	0.222222	22	28	0.785714	3.53571	4	CG	1	0.00112351	gain	Promoter	14	26357547	26400456	42910	1	71106	ENSMUST00000059648.9	0	ENSMUSG00000021874	4933413J09Rik	RIKEN cDNA 4933413J09 gene
chr14	27030302	27030400	99	*	100	*	26	26	1	30	40	0.75	0.75	4	CG	-1	0.00756277	loss	Distal Intergenic	14	27038941	27107286	68346	1	171463	ENSMUST00000035336.4	-8541	ENSMUSG00000040717	Il17rd	interleukin 17 receptor D
chr14	27285402	27285500	99	*	100	*	3	12	0.25	16	20	0.8	3.2	2	CG	1	0.00468172	gain	Intron (ENSMUST00000225949.1/71704, intron 5 of 13)	14	27238039	27403904	165866	1	71704	ENSMUST00000049206.5	47363	ENSMUSG00000021895	Arhgef3	Rho guanine nucleotide exchange factor (GEF) 3
chr14	27925702	27925800	99	*	100	*	13	16	0.8125	18	42	0.428571	0.527473	2	CG	-1	0.00965505	loss	Intron (ENSMUST00000210135.1/238988, intron 7 of 19)	14	27876414	27879863	3450	1	238988	ENSMUST00000210524.1	49288	ENSMUSG00000040640	Erc2	ELKS/RAB6-interacting/CAST family member 2
chr14	28717902	28718000	99	*	100	*	1	10	0.1	7	10	0.7	7	2	CG	1	0.00785281	gain	Distal Intergenic	14	28511451	28511907	457	1	22418	ENSMUST00000146192.1	206451	ENSMUSG00000021994	Wnt5a	wingless-type MMTV integration site family, member 5A
chr14	29430502	29430600	99	*	100	*	0	11	0	4	8	0.5	#DIV/0!	2	CG	1	0.00928461	gain	Intron (ENSMUST00000022567.8/12294, intron 4 of 37)	14	29064196	29360834	296639	2	12294	ENSMUST00000225863.1	-69668	ENSMUSG00000021991	Cacna2d3	calcium channel, voltage-dependent, alpha2/delta subunit 3
chr14	29520502	29520600	99	*	100	*	7	30	0.233333	24	36	0.666667	2.85714	6	CG	1	0.0020426	gain	Intron (ENSMUST00000022567.8/12294, intron 3 of 37)	14	29064196	29360834	296639	2	12294	ENSMUST00000225863.1	-159668	ENSMUSG00000021991	Cacna2d3	calcium channel, voltage-dependent, alpha2/delta subunit 3
chr14	29588402	29588500	99	*	100	*	0	34	0	12	44	0.272727	#DIV/0!	4	CG	1	0.00309228	gain	Intron (ENSMUST00000224352.1/ENSMUST00000224352.1, intron 2 of 2)	14	29717467	29721795	4329	2	12294	ENSMUST00000224128.1	133295	ENSMUSG00000021991	Cacna2d3	calcium channel, voltage-dependent, alpha2/delta subunit 3
chr14	29705902	29706000	99	*	100	*	39	55	0.709091	52	57	0.912281	1.28655	8	CG	1	0.00772847	gain	Intron (ENSMUST00000022567.8/12294, intron 2 of 37)	14	29717467	29721795	4329	2	12294	ENSMUST00000224128.1	15795	ENSMUSG00000021991	Cacna2d3	calcium channel, voltage-dependent, alpha2/delta subunit 3
chr14	30035302	30035400	99	*	100	*	14	29	0.482759	32	41	0.780488	1.61672	6	CG	1	0.0104902	gain	Exon (ENSMUST00000067620.11/218865, exon 6 of 8)	14	30039949	30045978	6030	2	12289	ENSMUST00000223573.1	10578	ENSMUSG00000015968	Cacna1d	calcium channel, voltage-dependent, L type, alpha 1D subunit
chr14	30040902	30041000	99	*	100	*	4	21	0.190476	22	40	0.55	2.8875	4	CG	1	0.00843701	gain	3' UTR	14	30039949	30045978	6030	2	12289	ENSMUST00000223573.1	4978	ENSMUSG00000015968	Cacna1d	calcium channel, voltage-dependent, L type, alpha 1D subunit
chr14	30071302	30071400	99	*	100	*	27	38	0.710526	27	62	0.435484	0.612903	4	CG	-1	0.0086702	loss	Intron (ENSMUST00000225717.1/12289, intron 7 of 16)	14	30039939	30082758	42820	2	12289	ENSMUST00000225717.1	11358	ENSMUSG00000015968	Cacna1d	calcium channel, voltage-dependent, L type, alpha 1D subunit
chr14	30196302	30196400	99	*	100	*	49	81	0.604938	72	87	0.827586	1.36805	6	CG	1	0.00364737	gain	Intron (ENSMUST00000112250.5/12289, intron 4 of 46)	14	30116324	30175391	59068	2	12289	ENSMUST00000224073.1	-20911	ENSMUSG00000015968	Cacna1d	calcium channel, voltage-dependent, L type, alpha 1D subunit
chr14	30258902	30259000	99	*	100	*	6	24	0.25	25	29	0.862069	3.44828	6	CG	1	0.00014436	gain	Intron (ENSMUST00000112250.5/12289, intron 3 of 46)	14	30116324	30175391	59068	2	12289	ENSMUST00000224073.1	-83511	ENSMUSG00000015968	Cacna1d	calcium channel, voltage-dependent, L type, alpha 1D subunit
chr14	30425802	30425900	99	*	100	*	11	25	0.44	25	30	0.833333	1.89394	4	CG	1	0.00478074	gain	Intron (ENSMUST00000112250.5/12289, intron 1 of 46)	14	30479535	30510494	30960	1	75901	ENSMUST00000224453.1	-53635	ENSMUSG00000021962	Dcp1a	decapping mRNA 1A
chr14	30875702	30875800	99	*	100	*	4	8	0.5	1	20	0.05	0.1	2	CG	-1	0.00707801	loss	3' UTR	14	30872355	30875000	2646	1	69179	ENSMUST00000226788.1	3347	ENSMUSG00000006526	Stimate	STIM activating enhancer
chr14	30931202	30931300	99	*	100	*	17	18	0.944444	18	31	0.580645	0.614801	4	CG	-1	0.00815235	loss	Exon (ENSMUST00000006704.16/16424, exon 19 of 22)	14	30908572	30923760	15189	2	16426	ENSMUST00000006697.16	-7442	ENSMUSG00000006522	Itih3	inter-alpha trypsin inhibitor, heavy chain 3
chr14	31165102	31165200	99	*	100	*	4	15	0.266667	0	33	0	0	2	CG	-1	0.00441273	loss	Intron (ENSMUST00000036618.13/192187, intron 1 of 68)	14	31156637	31161829	5193	2	192187	ENSMUST00000159757.7	-3273	ENSMUSG00000042286	Stab1	stabilin 1
chr14	31458902	31459000	99	*	100	*	16	18	0.888889	9	22	0.409091	0.460227	4	CG	-1	0.00428227	loss	Exon (ENSMUST00000227978.1/ENSMUST00000227978.1, exon 1 of 1)	14	31359880	31436078	76199	2	24056	ENSMUST00000140002.7	-22824	ENSMUSG00000021892	Sh3bp5	SH3-domain binding protein 5 (BTK-associated)
chr14	32113402	32113500	99	*	100	*	27	28	0.964286	44	62	0.709677	0.735962	4	CG	-1	0.00785281	loss	Distal Intergenic	14	32100818	32102282	1465	1	218885	ENSMUST00000164396.1	12584	ENSMUSG00000021906	Oxnad1	oxidoreductase NAD-binding domain containing 1
chr14	32448902	32449000	99	*	100	*	12	37	0.324324	4	62	0.0645161	0.198925	6	CG	-1	0.00264923	loss	Exon (ENSMUST00000070125.5/12647, exon 7 of 16)	14	32450868	32460911	10044	2	12647	ENSMUST00000227675.1	11911	ENSMUSG00000021919	Chat	choline acetyltransferase
chr14	32835802	32835900	99	*	100	*	29	49	0.591837	92	104	0.884615	1.49469	6	CG	1	0.000404034	gain	Exon (ENSMUST00000104926.2/105511, exon 2 of 2)	14	32833962	32836789	2828	1	105511	ENSMUST00000104926.2	1840	ENSMUSG00000078127	Fam170b	family with sequence similarity 170, member B
chr14	32875702	32875800	99	*	100	*	2	16	0.125	18	34	0.529412	4.23529	4	CG	1	0.00806921	gain	Intron (ENSMUST00000053175.12/320736, intron 2 of 7)	14	32856756	32939491	82736	1	320736	ENSMUST00000053175.12	18946	ENSMUSG00000050666	Vstm4	V-set and transmembrane domain containing 4
chr14	32894102	32894200	99	*	100	*	8	34	0.235294	76	92	0.826087	3.51087	4	CG	1	6.48e-08	gain	Intron (ENSMUST00000053175.12/320736, intron 4 of 7)	14	32856756	32939491	82736	1	320736	ENSMUST00000053175.12	37346	ENSMUSG00000050666	Vstm4	V-set and transmembrane domain containing 4
chr14	32967402	32967500	99	*	100	*	0	14	0	11	20	0.55	#DIV/0!	2	CG	1	0.00272424	gain	Exon (ENSMUST00000061753.14/545030, exon 55 of 59)	14	32991382	33015291	23910	1	67580	ENSMUST00000038956.11	-23882	ENSMUSG00000041673	Lrrc18	leucine rich repeat containing 18
chr14	33022602	33022700	99	*	100	*	2	15	0.133333	30	34	0.882353	6.61765	2	CG	1	1.72e-05	gain	Promoter	14	33018284	33023337	5054	2	545030	ENSMUST00000132153.1	637	ENSMUSG00000051506	Wdfy4	WD repeat and FYVE domain containing 4
chr14	33025802	33025900	99	*	100	*	3	20	0.15	17	26	0.653846	4.35897	4	CG	1	0.00252696	gain	Intron (ENSMUST00000061753.14/545030, intron 41 of 58)	14	33018284	33023337	5054	2	545030	ENSMUST00000132153.1	-2465	ENSMUSG00000051506	Wdfy4	WD repeat and FYVE domain containing 4
chr14	33042602	33042700	99	*	100	*	4	9	0.444444	48	51	0.941176	2.11765	2	CG	1	0.000543375	gain	Exon (ENSMUST00000061753.14/545030, exon 38 of 59)	14	33018284	33023337	5054	2	545030	ENSMUST00000132153.1	-19265	ENSMUSG00000051506	Wdfy4	WD repeat and FYVE domain containing 4
chr14	33054702	33054800	99	*	100	*	27	42	0.642857	43	48	0.895833	1.39352	6	CG	1	0.00637591	gain	Intron (ENSMUST00000061753.14/545030, intron 36 of 58)	14	33018284	33023337	5054	2	545030	ENSMUST00000132153.1	-31365	ENSMUSG00000051506	Wdfy4	WD repeat and FYVE domain containing 4
chr14	33078102	33078200	99	*	100	*	6	28	0.214286	32	63	0.507937	2.37037	6	CG	1	0.00961755	gain	Intron (ENSMUST00000061753.14/545030, intron 32 of 58)	14	33018284	33023337	5054	2	545030	ENSMUST00000132153.1	-54765	ENSMUSG00000051506	Wdfy4	WD repeat and FYVE domain containing 4
chr14	33086302	33086400	99	*	100	*	17	48	0.354167	87	136	0.639706	1.80623	6	CG	1	0.00247036	gain	Intron (ENSMUST00000061753.14/545030, intron 30 of 58)	14	33018284	33023337	5054	2	545030	ENSMUST00000132153.1	-62965	ENSMUSG00000051506	Wdfy4	WD repeat and FYVE domain containing 4
chr14	33095302	33095400	99	*	100	*	15	24	0.625	50	53	0.943396	1.50943	4	CG	1	0.00182259	gain	Exon (ENSMUST00000061753.14/545030, exon 26 of 59)	14	33018284	33023337	5054	2	545030	ENSMUST00000132153.1	-71965	ENSMUSG00000051506	Wdfy4	WD repeat and FYVE domain containing 4
chr14	33100602	33100700	99	*	100	*	7	20	0.35	36	48	0.75	2.14286	4	CG	1	0.00428369	gain	Intron (ENSMUST00000061753.14/545030, intron 22 of 58)	14	33018284	33023337	5054	2	545030	ENSMUST00000132153.1	-77265	ENSMUSG00000051506	Wdfy4	WD repeat and FYVE domain containing 4
chr14	33140502	33140600	99	*	100	*	5	25	0.2	33	55	0.6	3	2	CG	1	0.00302695	gain	Exon (ENSMUST00000061753.14/545030, exon 11 of 59)	14	32959547	33185066	225520	2	545030	ENSMUST00000061753.14	44466	ENSMUSG00000051506	Wdfy4	WD repeat and FYVE domain containing 4
chr14	33151502	33151800	299	*	300	*	73	112	0.651786	346	392	0.882653	1.35421	18	CG	1	9.64e-07	gain	Exon (ENSMUST00000061753.14/545030, exon 6 of 59)	14	32959547	33185066	225520	2	545030	ENSMUST00000061753.14	33266	ENSMUSG00000051506	Wdfy4	WD repeat and FYVE domain containing 4
chr14	33152902	33153000	99	*	100	*	0	14	0	7	15	0.466667	#DIV/0!	2	CG	1	0.0058547	gain	Intron (ENSMUST00000061753.14/545030, intron 4 of 58)	14	32959547	33185066	225520	2	545030	ENSMUST00000061753.14	32066	ENSMUSG00000051506	Wdfy4	WD repeat and FYVE domain containing 4
chr14	33158102	33158200	99	*	100	*	6	24	0.25	41	68	0.602941	2.41176	4	CG	1	0.00547181	gain	Intron (ENSMUST00000061753.14/545030, intron 2 of 58)	14	32959547	33185066	225520	2	545030	ENSMUST00000061753.14	26866	ENSMUSG00000051506	Wdfy4	WD repeat and FYVE domain containing 4
chr14	33240902	33241000	99	*	100	*	7	15	0.466667	22	25	0.88	1.88571	2	CG	1	0.00682673	gain	Intron (ENSMUST00000111956.8/239027, intron 2 of 10)	14	33250390	33343303	92914	1	239027	ENSMUST00000131086.2	-9390	ENSMUSG00000063506	Arhgap22	Rho GTPase activating protein 22
chr14	34038902	34039000	99	*	100	*	0	17	0	13	22	0.590909	#DIV/0!	4	CG	1	0.000820733	gain	Intron (ENSMUST00000227383.1/432838, intron 9 of 15)	14	34041038	34046981	5944	1	432838	ENSMUST00000227522.1	-2038	ENSMUSG00000072624	Gm5460	predicted gene 5460
chr14	34351002	34351100	99	*	100	*	10	10	1	5	10	0.5	0.5	2	CG	-1	0.0105702	loss	Downstream (<1kb)	14	34351881	34355433	3553	2	69134	ENSMUST00000052126.5	4333	ENSMUSG00000043681	Fam25c	family with sequence similarity 25, member C
chr14	34605102	34605200	99	*	100	*	1	10	0.1	14	21	0.666667	6.66667	2	CG	1	0.0057041	gain	Exon (ENSMUST00000226451.1/ENSMUST00000226451.1, exon 2 of 2)	14	34592343	34600142	7800	2	30044	ENSMUST00000022331.2	-4960	ENSMUSG00000021799	Opn4	opsin 4 (melanopsin)
chr14	34980202	34980300	99	*	100	*	11	16	0.6875	50	52	0.961538	1.3986	4	CG	1	0.00406893	gain	Intron (ENSMUST00000043349.6/14803, intron 3 of 15)	14	34894609	34894706	98	1	723847	ENSMUST00000083547.1	85593	ENSMUSG00000065481	Mir346	microRNA 346
chr14	35034802	35034900	99	*	100	*	0	9	0	9	17	0.529412	#DIV/0!	2	CG	1	0.00842804	gain	Intron (ENSMUST00000043349.6/14803, intron 4 of 15)	14	34894609	34894706	98	1	723847	ENSMUST00000083547.1	140193	ENSMUSG00000065481	Mir346	microRNA 346
chr14	35080702	35080800	99	*	100	*	3	24	0.125	12	26	0.461538	3.69231	4	CG	1	0.0102403	gain	Intron (ENSMUST00000043349.6/14803, intron 4 of 15)	14	34894609	34894706	98	1	723847	ENSMUST00000083547.1	186093	ENSMUSG00000065481	Mir346	microRNA 346
chr14	35112902	35113000	99	*	100	*	4	13	0.307692	9	10	0.9	2.925	2	CG	1	0.00677503	gain	Intron (ENSMUST00000043349.6/14803, intron 4 of 15)	14	34894609	34894706	98	1	723847	ENSMUST00000083547.1	218293	ENSMUSG00000065481	Mir346	microRNA 346
chr14	36844902	36845000	99	*	100	*	3	12	0.25	22	31	0.709677	2.83871	2	CG	1	0.00785281	gain	Distal Intergenic	14	36879570	36886360	6791	2	72972	ENSMUST00000182558.1	41360	ENSMUSG00000058690	Ccser2	coiled-coil serine rich 2
chr14	37057502	37057600	99	*	100	*	16	48	0.333333	43	63	0.68254	2.04762	8	CG	1	0.00148592	gain	Exon (ENSMUST00000120052.1/239037, exon 2 of 4)	14	37054830	37064946	10117	1	239037	ENSMUST00000120052.1	2672	ENSMUSG00000041044	Lrit1	leucine-rich repeat, immunoglobulin-like and transmembrane domains 1
chr14	37106402	37106500	99	*	100	*	9	10	0.9	2	8	0.25	0.277778	2	CG	-1	0.00707801	loss	Intron (ENSMUST00000191317.1/70045, intron 2 of 2)	14	37102142	37110101	7960	2	70045	ENSMUST00000179488.2	3601	ENSMUSG00000096001	2610528A11Rik	RIKEN cDNA 2610528A11 gene
chr14	37816802	37816900	99	*	100	*	6	12	0.5	27	29	0.931034	1.86207	2	CG	1	0.00396451	gain	Distal Intergenic	14	37131398	37135272	3875	2	66092	ENSMUST00000223921.1	-681530	ENSMUSG00000041028	Ghitm	growth hormone inducible transmembrane protein
chr14	41007902	41008000	99	*	100	*	6	11	0.545455	18	18	1	1.83333	2	CG	1	0.00410387	gain	Promoter	14	40994572	41008266	13695	2	70564	ENSMUST00000136661.7	266	ENSMUSG00000021792	Prxl2a	peroxiredoxin like 2A
chr14	42134902	42135000	99	*	100	*	11	30	0.366667	33	48	0.6875	1.875	4	CG	1	0.00740981	gain	Distal Intergenic	14	42089750	42095277	5528	2	73553	ENSMUST00000185725.6	-39625	ENSMUSG00000090462	1700091H14Rik	RIKEN cDNA 1700091H14 gene
chr14	43640402	43640500	99	*	100	*	7	8	0.875	5	16	0.3125	0.357143	2	CG	-1	0.010168	loss	Distal Intergenic	14	43602630	43608013	5384	2	100042342	ENSMUST00000228350.1	-32389	ENSMUSG00000095528	Gm10375	predicted gene 10375
chr14	46807102	46807200	99	*	100	*	2	9	0.222222	23	25	0.92	4.14	2	CG	1	0.000505544	gain	Downstream (<1kb)	14	46811736	46816139	4404	2	63985	ENSMUST00000228515.1	8939	ENSMUSG00000062014	Gmfb	glia maturation factor, beta
chr14	51090202	51090400	199	*	200	*	24	91	0.263736	98	167	0.586826	2.22505	22	CG	1	2.73e-05	gain	Promoter	14	51091077	51106147	15071	1	58809	ENSMUST00000022428.12	-677	ENSMUSG00000021876	Rnase4	ribonuclease, RNase A family 4
chr14	51924402	51924500	99	*	100	*	29	36	0.805556	51	95	0.536842	0.666425	8	CG	-1	0.0070422	loss	Distal Intergenic	14	51921362	51922773	1412	2	497071	ENSMUST00000089771.3	-1629	ENSMUSG00000068392	Rnase13	ribonuclease, RNase A family, 13 (non-active)
chr14	54396102	54396200	99	*	100	*	3	11	0.272727	27	38	0.710526	2.60526	2	CG	1	0.00956286	gain	Intron (ENSMUST00000000984.8/20540, intron 2 of 9)	14	54374291	54397954	23664	2	20540	ENSMUST00000197667.1	1754	ENSMUSG00000000958	Slc7a7	solute carrier family 7 (cationic amino acid transporter, y+ system), member 7
chr14	56010702	56010800	99	*	100	*	17	18	0.944444	14	26	0.538462	0.570136	4	CG	-1	0.00616861	loss	Promoter	14	56010536	56011315	780	2	545056	ENSMUST00000182247.1	515	NA	Gm5801	ubiquitin-conjugating enzyme E2, J2 homolog pseudogene
chr14	58741302	58741400	99	*	100	*	8	16	0.5	44	48	0.916667	1.83333	4	CG	1	0.00133003	gain	Distal Intergenic	14	59133040	59142893	9854	2	67932	ENSMUST00000022548.9	401493	ENSMUSG00000021977	1700129C05Rik	RIKEN cDNA 1700129C05 gene
chr14	63976002	63976100	99	*	100	*	22	24	0.916667	36	57	0.631579	0.688995	6	CG	-1	0.010168	loss	Intron (ENSMUST00000224600.1/67750, intron 2 of 4)	14	63971412	63987503	16092	2	67750	ENSMUST00000225544.1	11403	ENSMUSG00000021961	4930578I06Rik	RIKEN cDNA 4930578I06 gene
chr14	66928902	66929000	99	*	100	*	0	8	0	16	26	0.615385	#DIV/0!	2	CG	1	0.00481756	gain	Distal Intergenic	14	66914316	66916035	1720	1	239157	ENSMUST00000165831.1	14586	ENSMUSG00000046204	Pnma2	paraneoplastic antigen MA2
chr14	67150702	67150800	99	*	100	*	4	8	0.5	16	16	1	2	2	CG	1	0.00441273	gain	Distal Intergenic	14	67014056	67072444	58389	2	71978	ENSMUST00000089230.6	-78258	ENSMUSG00000022052	Ppp2r2a	protein phosphatase 2, regulatory subunit B, alpha
chr14	70122502	70122600	99	*	100	*	2	8	0.25	17	22	0.772727	3.09091	2	CG	1	0.00950934	gain	Intron (ENSMUST00000022680.8/57784, intron 2 of 8)	14	70138164	70141096	2933	2	219158	ENSMUST00000227589.1	18496	ENSMUSG00000033712	Ccar2	cell cycle activator and apoptosis regulator 2
chr14	70421502	70421600	99	*	100	*	16	22	0.727273	52	55	0.945455	1.3	4	CG	1	0.00848435	gain	Exon (ENSMUST00000048129.5/57746, exon 5 of 23)	14	70426509	70429064	2556	2	57746	ENSMUST00000226426.1	7464	ENSMUSG00000033644	Piwil2	piwi-like RNA-mediated gene silencing 2
chr14	72305202	72305300	99	*	100	*	30	32	0.9375	27	43	0.627907	0.669767	8	CG	-1	0.00438539	loss	Distal Intergenic	14	72561447	72564718	3272	2	319448	ENSMUST00000159144.1	259418	ENSMUSG00000033487	Fndc3a	fibronectin type III domain containing 3A
chr14	72748102	72748200	99	*	100	*	0	9	0	15	24	0.625	#DIV/0!	2	CG	1	0.00365042	gain	Distal Intergenic	14	72537946	72710003	172058	2	319448	ENSMUST00000089017.11	-38099	ENSMUSG00000033487	Fndc3a	fibronectin type III domain containing 3A
chr14	76014902	76015000	99	*	100	*	19	26	0.730769	49	50	0.98	1.34105	4	CG	1	0.00281708	gain	Distal Intergenic	14	75896937	76010865	113929	2	68705	ENSMUST00000088922.4	-4037	ENSMUSG00000067995	Gtf2f2	general transcription factor IIF, polypeptide 2
chr14	78921902	78922000	99	*	100	*	14	17	0.823529	3	14	0.214286	0.260204	2	CG	-1	0.00266424	loss	Intron (ENSMUST00000040990.6/219189, intron 4 of 44)	14	78849254	79065268	216015	1	219189	ENSMUST00000227255.1	72648	ENSMUSG00000058997	Vwa8	von Willebrand factor A domain containing 8
chr14	86062902	86063000	99	*	100	*	9	20	0.45	21	24	0.875	1.94444	4	CG	1	0.00515134	gain	Distal Intergenic	14	86245970	86262042	16073	1	75155	ENSMUST00000227144.1	-182970	ENSMUSG00000115271	4930529K09Rik	RIKEN cDNA 4930529K09 gene
chr14	88347202	88347300	99	*	100	*	9	22	0.409091	21	26	0.807692	1.97436	4	CG	1	0.0067595	gain	Distal Intergenic	14	88466857	88471346	4490	2	219257	ENSMUST00000192557.1	124046	ENSMUSG00000050505	Pcdh20	protocadherin 20
chr14	97659002	97659100	99	*	100	*	11	35	0.314286	28	36	0.777778	2.47475	8	CG	1	0.000739509	gain	Distal Intergenic	14	97786853	98169543	382691	2	13134	ENSMUST00000069334.7	510443	ENSMUSG00000055639	Dach1	dachshund family transcription factor 1
chr14	105034802	105034900	99	*	100	*	9	9	1	5	13	0.384615	0.384615	2	CG	-1	0.00571473	loss	Distal Intergenic	14	105109409	105114461	5053	2	74213	ENSMUST00000164319.1	79561	ENSMUSG00000022119	Rbm26	RNA binding motif protein 26
chr14	105878602	105878700	99	*	100	*	23	26	0.884615	12	28	0.428571	0.484472	4	CG	-1	0.00207854	loss	Distal Intergenic	14	105891947	105896819	4873	2	24064	ENSMUST00000022709.5	18119	ENSMUSG00000022114	Spry2	sprouty RTK signaling antagonist 2
chr14	121883402	121883500	99	*	100	*	4	10	0.4	0	15	0	0	2	CG	-1	0.00878378	loss	Intron (ENSMUST00000039803.6/68889, intron 1 of 8)	14	121876859	121879409	2551	2	78312	ENSMUST00000185880.1	-3993	ENSMUSG00000102112	1810041H14Rik	RIKEN cDNA 1810041H14 gene
chr15	6316402	6316500	99	*	100	*	7	13	0.538462	6	41	0.146341	0.271777	2	CG	-1	0.00636069	loss	Intron (ENSMUST00000159552.1/13132, intron 1 of 5)	15	6299868	6337206	37339	1	13132	ENSMUST00000162140.1	16534	ENSMUSG00000022150	Dab2	disabled 2, mitogen-responsive phosphoprotein
chr15	6912302	6912400	99	*	100	*	3	9	0.333333	17	18	0.944444	2.83333	2	CG	1	0.00253123	gain	Distal Intergenic	15	6815037	6874969	59933	2	18414	ENSMUST00000176826.1	-37333	ENSMUSG00000022146	Osmr	oncostatin M receptor
chr15	7054902	7055000	99	*	100	*	13	22	0.590909	38	40	0.95	1.60769	2	CG	1	0.0019315	gain	Distal Intergenic	15	7090614	7164566	73953	1	16880	ENSMUST00000228723.1	-35614	ENSMUSG00000054263	Lifr	LIF receptor alpha
chr15	7203702	7203800	99	*	100	*	8	11	0.727273	39	39	1	1.375	2	CG	1	0.00278335	gain	Downstream (2-3kb)	15	7212191	7223069	10879	2	268780	ENSMUST00000160314.1	19269	ENSMUSG00000042961	Egflam	EGF-like, fibronectin type III and laminin G domains
chr15	7493302	7493400	99	*	100	*	2	9	0.222222	10	12	0.833333	3.75	2	CG	1	0.00717703	gain	Distal Intergenic	15	7206583	7398395	191813	2	268780	ENSMUST00000160207.7	-94907	ENSMUSG00000042961	Egflam	EGF-like, fibronectin type III and laminin G domains
chr15	7537102	7537200	99	*	100	*	11	17	0.647059	29	30	0.966667	1.49394	2	CG	1	0.0056263	gain	Distal Intergenic	15	7206583	7398395	191813	2	268780	ENSMUST00000160207.7	-138707	ENSMUSG00000042961	Egflam	EGF-like, fibronectin type III and laminin G domains
chr15	7758502	7758600	99	*	100	*	6	8	0.75	39	39	1	1.33333	2	CG	1	0.00382361	gain	Distal Intergenic	15	7810846	7837575	26730	1	14573	ENSMUST00000022744.4	-52246	ENSMUSG00000022144	Gdnf	glial cell line derived neurotrophic factor
chr15	8535002	8535100	99	*	100	*	4	54	0.0740741	26	84	0.309524	4.17857	6	CG	1	0.0032948	gain	Distal Intergenic	15	8290617	8444463	153847	2	71175	ENSMUST00000052965.7	-90539	ENSMUSG00000022141	Nipbl	NIPBL cohesin loading factor
chr15	8546002	8546100	99	*	100	*	1	9	0.111111	10	12	0.833333	7.5	2	CG	1	0.00324973	gain	Distal Intergenic	15	8642256	8643247	992	2	20512	ENSMUST00000128879.1	97147	ENSMUSG00000005360	Slc1a3	solute carrier family 1 (glial high affinity glutamate transporter), member 3
chr15	8935902	8936000	99	*	100	*	7	11	0.636364	2	20	0.1	0.157143	2	CG	-1	0.00409871	loss	Distal Intergenic	15	8967949	8970298	2350	1	223332	ENSMUST00000229662.1	-31949	ENSMUSG00000048424	Ranbp3l	RAN binding protein 3-like
chr15	11007002	11007100	99	*	100	*	2	8	0.25	0	29	0	0	2	CG	-1	0.00755559	loss	Intron (ENSMUST00000117100.3/22293, intron 2 of 6)	15	11000721	11029233	28513	1	22293	ENSMUST00000117100.3	6281	ENSMUSG00000022243	Slc45a2	solute carrier family 45, member 2
chr15	11027702	11027800	99	*	100	*	19	27	0.703704	58	60	0.966667	1.37368	6	CG	1	0.0018571	gain	Exon (ENSMUST00000117100.3/22293, exon 7 of 7)	15	11033717	11037991	4275	2	239336	ENSMUST00000058007.6	10191	ENSMUSG00000060735	Rxfp3	relaxin family peptide receptor 3
chr15	12024702	12024800	99	*	100	*	27	41	0.658537	38	40	0.95	1.44259	8	CG	1	0.00316717	gain	Distal Intergenic	15	11984041	11996983	12943	2	20024	ENSMUST00000110504.1	-27719	ENSMUSG00000022205	Sub1	SUB1 homolog, transcriptional regulator
chr15	12677302	12677400	99	*	100	*	11	28	0.392857	34	42	0.809524	2.06061	6	CG	1	0.00183769	gain	Intron (ENSMUST00000189469.6/68070, intron 2 of 4)	15	12443331	12739924	296594	2	68070	ENSMUST00000189469.6	62524	ENSMUSG00000022197	Pdzd2	PDZ domain containing 2
chr15	14381202	14381300	99	*	100	*	8	16	0.5	46	54	0.851852	1.7037	4	CG	1	0.00576132	gain	Distal Intergenic	15	13059251	13173675	114425	2	12563	ENSMUST00000226917.1	-1207527	ENSMUSG00000039385	Cdh6	cadherin 6
chr15	14975702	14975800	99	*	100	*	5	8	0.625	0	8	0	0	2	CG	-1	0.00843701	loss	Distal Intergenic	15	16728756	16857094	128339	1	12565	ENSMUST00000228307.1	-1752956	ENSMUSG00000025370	Cdh9	cadherin 9
chr15	15936102	15936200	99	*	100	*	8	36	0.222222	48	95	0.505263	2.27368	6	CG	1	0.00593932	gain	Distal Intergenic	15	16728756	16857094	128339	1	12565	ENSMUST00000228307.1	-792556	ENSMUSG00000025370	Cdh9	cadherin 9
chr15	18474602	18474700	99	*	100	*	0	10	0	10	17	0.588235	#DIV/0!	2	CG	1	0.00476444	gain	Distal Intergenic	15	18078137	18369627	291491	2	70886	ENSMUST00000227364.1	-104975	ENSMUSG00000098150	4921515E04Rik	RIKEN cDNA 4921515E04 gene
chr15	19976602	19976700	99	*	100	*	5	24	0.208333	0	42	0	0	4	CG	-1	0.00461377	loss	Distal Intergenic	15	20665214	20666750	1537	2	64833	ENSMUST00000052910.5	690050	ENSMUSG00000047565	Acot10	acyl-CoA thioesterase 10
chr15	20499102	20499200	99	*	100	*	17	36	0.472222	40	52	0.769231	1.62896	8	CG	1	0.00649611	gain	Intron (ENSMUST00000227439.1/ENSMUST00000227439.1, intron 1 of 1)	15	20665214	20666750	1537	2	64833	ENSMUST00000052910.5	167550	ENSMUSG00000047565	Acot10	acyl-CoA thioesterase 10
chr15	21426502	21426600	99	*	100	*	13	57	0.22807	34	57	0.596491	2.61538	6	CG	1	0.000608009	gain	Intron (ENSMUST00000227496.1/215654, intron 4 of 12)	15	21111452	21589530	478079	1	215654	ENSMUST00000075132.7	315050	ENSMUSG00000040452	Cdh12	cadherin 12
chr15	21763502	21763600	99	*	100	*	2	36	0.0555556	10	32	0.3125	5.625	6	CG	1	0.00747885	gain	Distal Intergenic	15	21111452	21589530	478079	1	215654	ENSMUST00000075132.7	652050	ENSMUSG00000040452	Cdh12	cadherin 12
chr15	22463302	22463400	99	*	100	*	9	16	0.5625	33	37	0.891892	1.58559	4	CG	1	0.00819409	gain	Distal Intergenic	15	22549022	23400567	851546	1	320865	ENSMUST00000163361.7	-85622	ENSMUSG00000040420	Cdh18	cadherin 18
chr15	23441402	23441500	99	*	100	*	9	18	0.5	19	20	0.95	1.9	4	CG	1	0.00410054	gain	Intron (ENSMUST00000040427.13/320865, intron 9 of 9)	15	23173864	23474029	300166	1	320865	ENSMUST00000167623.1	267538	ENSMUSG00000040420	Cdh18	cadherin 18
chr15	24502202	24502300	99	*	100	*	7	37	0.189189	18	32	0.5625	2.97321	8	CG	1	0.00360801	gain	Distal Intergenic	15	25364857	25413698	48842	2	70350	ENSMUST00000228597.1	911398	ENSMUSG00000045763	Basp1	brain abundant, membrane attached signal protein 1
chr15	25092102	25092200	99	*	100	*	6	14	0.428571	12	12	1	2.33333	2	CG	1	0.00409871	gain	Distal Intergenic	15	25364857	25413698	48842	2	70350	ENSMUST00000228597.1	321498	ENSMUSG00000045763	Basp1	brain abundant, membrane attached signal protein 1
chr15	25938102	25938200	99	*	100	*	6	8	0.75	1	10	0.1	0.133333	2	CG	-1	0.00707801	loss	Intron (ENSMUST00000022881.14/66270, intron 3 of 8)	15	25940702	25973668	32967	1	66270	ENSMUST00000227275.1	-2502	ENSMUSG00000022270	Retreg1	reticulophagy regulator 1
chr15	26128602	26128700	99	*	100	*	4	8	0.5	12	12	1	2	2	CG	1	0.00785281	gain	Distal Intergenic	15	26054365	26062438	8074	2	105245898	ENSMUST00000227975.1	-66164	ENSMUSG00000115335	Gm41279	predicted gene, 41279
chr15	26752502	26752600	99	*	100	*	1	19	0.0526316	17	40	0.425	8.075	4	CG	1	0.00616171	gain	Intron (ENSMUST00000059204.10/448987, intron 2 of 3)	15	26787619	26895518	107900	2	448987	ENSMUST00000226377.1	142918	ENSMUSG00000043556	Fbxl7	F-box and leucine-rich repeat protein 7
chr15	26834602	26834700	99	*	100	*	10	20	0.5	21	24	0.875	1.75	4	CG	1	0.00819409	gain	Intron (ENSMUST00000059204.10/448987, intron 1 of 3)	15	26787619	26895518	107900	2	448987	ENSMUST00000226377.1	60818	ENSMUSG00000043556	Fbxl7	F-box and leucine-rich repeat protein 7
chr15	27936102	27936200	99	*	100	*	0	16	0	13	30	0.433333	#DIV/0!	4	CG	1	0.00433416	gain	Intron (ENSMUST00000090247.6/223435, intron 1 of 56)	15	27770536	27919271	148736	2	223435	ENSMUST00000227337.1	-16831	ENSMUSG00000022263	Trio	triple functional domain (PTPRF interacting)
chr15	28433002	28433100	99	*	100	*	24	24	1	20	28	0.714286	0.714286	4	CG	-1	0.00671386	loss	Intron (ENSMUST00000067048.7/110082, intron 68 of 78)	15	28203752	28472052	268301	1	110082	ENSMUST00000067048.7	229250	ENSMUSG00000022262	Dnah5	dynein, axonemal, heavy chain 5
chr15	28729102	28729200	99	*	100	*	6	11	0.545455	23	24	0.958333	1.75694	2	CG	1	0.00519085	gain	Distal Intergenic	15	28203752	28472052	268301	1	110082	ENSMUST00000067048.7	525350	ENSMUSG00000022262	Dnah5	dynein, axonemal, heavy chain 5
chr15	29291102	29291200	99	*	100	*	11	40	0.275	44	64	0.6875	2.5	8	CG	1	0.000459951	gain	Distal Intergenic	15	29713331	29713404	74	2	100628607	ENSMUST00000174898.1	422204	ENSMUSG00000092639	Mir3964	microRNA 3964
chr15	30212802	30212900	99	*	100	*	18	26	0.692308	56	61	0.918033	1.32605	6	CG	1	0.00837366	gain	Intron (ENSMUST00000081728.6/18163, intron 1 of 22)	15	30173138	30481349	308212	1	18163	ENSMUST00000226797.1	39664	ENSMUSG00000022240	Ctnnd2	catenin (cadherin associated protein), delta 2
chr15	31195802	31195900	99	*	100	*	17	17	1	18	36	0.5	0.5	2	CG	-1	0.00173898	loss	Distal Intergenic	15	31224314	31274341	50028	1	223453	ENSMUST00000044524.15	-28414	ENSMUSG00000039168	Dap	death-associated protein
chr15	31557702	31557800	99	*	100	*	17	23	0.73913	38	38	1	1.35294	4	CG	1	0.0030625	gain	Distal Intergenic	15	31565389	31589770	24382	1	69574	ENSMUST00000226951.1	-7589	ENSMUSG00000022235	Cmbl	carboxymethylenebutenolidase-like (Pseudomonas)
chr15	31870002	31870100	99	*	100	*	10	34	0.294118	50	83	0.60241	2.04819	6	CG	1	0.00500345	gain	Distal Intergenic	15	31602118	31618609	16492	1	68073	ENSMUST00000161061.2	267884	ENSMUSG00000039065	Atpsckmt	ATP synthase C subunit lysine N-methyltransferase
chr15	32092702	32092800	99	*	100	*	5	20	0.25	33	36	0.916667	3.66667	4	CG	1	1.45e-05	gain	Distal Intergenic	15	32177289	32178294	1006	1	57254	ENSMUST00000057633.3	-84489	ENSMUSG00000045267	Tas2r119	taste receptor, type 2, member 119
chr15	32228502	32228600	99	*	100	*	11	16	0.6875	54	56	0.964286	1.4026	4	CG	1	0.00316135	gain	Distal Intergenic	15	32241853	32241923	71	2	66835	ENSMUST00000158692.1	13323	ENSMUSG00000089317	Snord123	small nucleolar RNA, C/D box 123
chr15	32253602	32253700	99	*	100	*	19	27	0.703704	93	102	0.911765	1.29567	6	CG	1	0.0067595	gain	Intron (ENSMUST00000226876.1/20356, intron 1 of 8)	15	32245103	32678594	433492	1	20356	ENSMUST00000227976.1	8499	ENSMUSG00000022231	Sema5a	sema domain, seven thrombospondin repeats (type 1 and type 1-like), transmembrane domain (TM) and short cytoplasmic domain, (semaphorin) 5A
chr15	32371502	32371600	99	*	100	*	3	18	0.166667	19	32	0.59375	3.5625	4	CG	1	0.00596838	gain	Intron (ENSMUST00000226876.1/20356, intron 2 of 8)	15	32245103	32678594	433492	1	20356	ENSMUST00000227976.1	126399	ENSMUSG00000022231	Sema5a	sema domain, seven thrombospondin repeats (type 1 and type 1-like), transmembrane domain (TM) and short cytoplasmic domain, (semaphorin) 5A
chr15	36223702	36223800	99	*	100	*	22	26	0.846154	26	50	0.52	0.614545	4	CG	-1	0.00721488	loss	Intron (ENSMUST00000047348.10/26942, intron 14 of 18)	15	36226668	36234454	7787	1	26942	ENSMUST00000227715.1	-2868	ENSMUSG00000037617	Spag1	sperm associated antigen 1
chr15	36499402	36499500	99	*	100	*	48	53	0.90566	48	71	0.676056	0.746479	10	CG	-1	0.00503853	loss	Distal Intergenic	15	36477668	36496820	19153	2	68839	ENSMUST00000057486.8	-2582	ENSMUSG00000048307	Ankrd46	ankyrin repeat domain 46
chr15	36580702	36580800	99	*	100	*	8	9	0.888889	8	25	0.32	0.36	2	CG	-1	0.00587897	loss	Distal Intergenic	15	36596024	36597426	1403	2	18458	ENSMUST00000142357.1	16626	ENSMUSG00000022283	Pabpc1	poly(A) binding protein, cytoplasmic 1
chr15	37211202	37211300	99	*	100	*	11	18	0.611111	37	40	0.925	1.51364	4	CG	1	0.00591452	gain	Distal Intergenic	15	37233036	37333647	100612	1	252973	ENSMUST00000161405.7	-21736	ENSMUSG00000022286	Grhl2	grainyhead like transcription factor 2
chr15	37447602	37447700	99	*	100	*	12	18	0.666667	20	20	1	1.5	4	CG	1	0.00706602	gain	Intron (ENSMUST00000168992.7/52589, intron 4 of 6)	15	37368624	37458541	89918	2	52589	ENSMUST00000116445.8	10841	ENSMUSG00000051359	Ncald	neurocalcin delta
chr15	39345402	39345500	99	*	100	*	3	42	0.0714286	38	105	0.361905	5.06667	6	CG	1	0.00190915	gain	Exon (ENSMUST00000082054.11/116838, exon 5 of 27)	15	39391800	39452232	60433	1	116838	ENSMUST00000228839.1	-46300	ENSMUSG00000037386	Rims2	regulating synaptic membrane exocytosis 2
chr15	41594002	41594100	99	*	100	*	2	11	0.181818	18	24	0.75	4.125	2	CG	1	0.00407379	gain	Intron (ENSMUST00000090096.10/170719, intron 2 of 15)	15	41710604	41820380	109777	1	170719	ENSMUST00000229769.1	-116504	ENSMUSG00000022307	Oxr1	oxidation resistance 1
chr15	41724902	41725000	99	*	100	*	4	28	0.142857	30	54	0.555556	3.88889	4	CG	1	0.00169656	gain	Intron (ENSMUST00000090096.10/170719, intron 3 of 15)	15	41710604	41820380	109777	1	170719	ENSMUST00000229769.1	14298	ENSMUSG00000022307	Oxr1	oxidation resistance 1
chr15	42673002	42673100	99	*	100	*	16	22	0.727273	45	45	1	1.375	2	CG	1	0.00141886	gain	Intron (ENSMUST00000022921.6/11600, intron 1 of 8)	15	42633306	42676749	43444	2	11600	ENSMUST00000227738.1	3649	ENSMUSG00000022309	Angpt1	angiopoietin 1
chr15	42793102	42793200	99	*	100	*	11	22	0.5	30	36	0.833333	1.66667	4	CG	1	0.00833169	gain	Distal Intergenic	15	42424723	42676977	252255	2	11600	ENSMUST00000022921.6	-116125	ENSMUSG00000022309	Angpt1	angiopoietin 1
chr15	44460702	44460800	99	*	100	*	7	17	0.411765	3	33	0.0909091	0.220779	2	CG	-1	0.00856972	loss	Intron (ENSMUST00000038336.11/192190, intron 2 of 76)	15	44457553	44601369	143817	1	192190	ENSMUST00000209244.1	3149	ENSMUSG00000038725	Pkhd1l1	polycystic kidney and hepatic disease 1-like 1
chr15	44958402	44958500	99	*	100	*	3	18	0.166667	16	20	0.8	4.8	4	CG	1	0.00078833	gain	Distal Intergenic	15	44881419	44884302	2884	1	239410	ENSMUST00000081361.2	76983	ENSMUSG00000060530	A930017M01Rik	Smg-5 homolog, nonsense mediated mRNA decay factor pseudogene
chr15	47053402	47053500	99	*	100	*	37	72	0.513889	108	141	0.765957	1.49051	12	CG	1	0.00121523	gain	Distal Intergenic	15	46623305	46639858	16554	1	75281	ENSMUST00000190364.1	430097	ENSMUSG00000051198	4930548G14Rik	RIKEN cDNA 4930548G14 gene
chr15	48428002	48428100	99	*	100	*	7	11	0.636364	28	29	0.965517	1.51724	2	CG	1	0.00707801	gain	Intron (ENSMUST00000160658.7/239420, intron 5 of 68)	15	47580637	48791933	1211297	2	239420	ENSMUST00000160658.7	363833	ENSMUSG00000022311	Csmd3	CUB and Sushi multiple domains 3
chr15	49785202	49785300	99	*	100	*	8	14	0.571429	27	29	0.931034	1.62931	2	CG	1	0.00677503	gain	Distal Intergenic	15	47580722	48792063	1211342	2	239420	ENSMUST00000162830.7	-993139	ENSMUSG00000022311	Csmd3	CUB and Sushi multiple domains 3
chr15	50889002	50889100	99	*	100	*	0	72	0	29	98	0.295918	#DIV/0!	14	CG	1	1.78e-05	gain	Promoter	15	50658429	50889049	230621	2	83925	ENSMUST00000183757.7	0	ENSMUSG00000038679	Trps1	transcriptional repressor GATA binding 1
chr15	56692802	56692900	99	*	100	*	1	50	0.02	25	72	0.347222	17.3611	12	CG	1	0.000243593	gain	Promoter	15	56693552	56778399	84848	1	594843	ENSMUST00000166290.1	-652	ENSMUSG00000086541	Has2os	hyaluronan synthase 2, opposite strand
chr15	57744702	57744800	99	*	100	*	3	8	0.375	10	10	1	2.66667	2	CG	1	0.00577906	gain	Intron (ENSMUST00000096430.10/387609, intron 1 of 3)	15	57695729	57821110	125382	1	387609	ENSMUST00000160990.1	48973	ENSMUSG00000071757	Zhx2	zinc fingers and homeoboxes 2
chr15	58663002	58663100	99	*	100	*	6	12	0.5	19	20	0.95	1.9	2	CG	1	0.00539657	gain	Exon (ENSMUST00000159177.1/631797, exon 3 of 3)	15	58648505	58665092	16588	1	631797	ENSMUST00000159177.1	14497	ENSMUSG00000037106	Fer1l6	fer-1-like 6 (C. elegans)
chr15	58694802	58694900	99	*	100	*	21	42	0.5	40	52	0.769231	1.53846	6	CG	1	0.00813521	gain	Distal Intergenic	15	58648505	58665092	16588	1	631797	ENSMUST00000159177.1	46297	ENSMUSG00000037106	Fer1l6	fer-1-like 6 (C. elegans)
chr15	58960802	58960900	99	*	100	*	29	35	0.828571	35	72	0.486111	0.586686	4	CG	-1	0.00267023	loss	Intron (ENSMUST00000080371.7/211401, intron 7 of 14)	15	58943242	58956840	13599	2	211401	ENSMUST00000226393.1	-3962	ENSMUSG00000022353	Mtss1	MTSS I-BAR domain containing 1
chr15	59210102	59210200	99	*	100	*	10	16	0.625	37	40	0.925	1.48	4	CG	1	0.00763093	gain	Distal Intergenic	15	59306948	59312013	5066	1	100416830	ENSMUST00000183674.1	-96748	ENSMUSG00000098528	Zfp572	zinc finger protein 572
chr15	63040102	63040200	99	*	100	*	14	15	0.933333	7	15	0.466667	0.5	2	CG	-1	0.00730228	loss	Distal Intergenic	15	63414400	63479608	65209	2	432958	ENSMUST00000226699.1	439408	ENSMUSG00000115520	Gm20740	predicted gene, 20740
chr15	64648602	64648700	99	*	100	*	15	16	0.9375	14	28	0.5	0.533333	4	CG	-1	0.0057559	loss	Distal Intergenic	15	64088541	64382919	294379	2	13196	ENSMUST00000110115.8	-265683	ENSMUSG00000022377	Asap1	ArfGAP with SH3 domain, ankyrin repeat and PH domain1
chr15	64989602	64989700	99	*	100	*	1	11	0.0909091	18	19	0.947368	10.4211	2	CG	1	7.72e-05	gain	Intron (ENSMUST00000110100.2/ENSMUST00000110100.2, intron 1 of 1)	15	64697084	64922296	225213	2	11514	ENSMUST00000228014.1	-67306	ENSMUSG00000022376	Adcy8	adenylate cyclase 8
chr15	65176302	65176500	199	*	200	*	16	54	0.296296	92	125	0.736	2.484	11	CG	1	2.75e-06	gain	Distal Intergenic	15	64697084	64922296	225213	2	11514	ENSMUST00000228014.1	-254006	ENSMUSG00000022376	Adcy8	adenylate cyclase 8
chr15	66267502	66267600	99	*	100	*	6	23	0.26087	44	62	0.709677	2.72043	4	CG	1	0.00121041	gain	Intron (ENSMUST00000070256.8/110862, intron 1 of 14)	15	65986387	66286642	300256	2	110862	ENSMUST00000070256.8	19042	ENSMUSG00000056258	Kcnq3	potassium voltage-gated channel, subfamily Q, member 3
chr15	67249202	67249300	99	*	100	*	7	8	0.875	7	28	0.25	0.285714	2	CG	-1	0.00376561	loss	Intron (ENSMUST00000187233.1/69334, intron 2 of 8)	15	67226769	67377094	150326	1	69334	ENSMUST00000187233.1	22433	ENSMUSG00000102069	1700012I11Rik	RIKEN cDNA 1700012I11 gene
chr15	67804802	67804900	99	*	100	*	13	19	0.684211	38	39	0.974359	1.42406	2	CG	1	0.00385979	gain	Distal Intergenic	15	68084321	68258787	174467	2	380993	ENSMUST00000162173.7	453887	ENSMUSG00000022335	Zfat	zinc finger and AT hook domain containing
chr15	67850202	67850300	99	*	100	*	4	16	0.25	19	27	0.703704	2.81481	2	CG	1	0.00635149	gain	Distal Intergenic	15	68084321	68258787	174467	2	380993	ENSMUST00000162173.7	408487	ENSMUSG00000022335	Zfat	zinc finger and AT hook domain containing
chr15	68438302	68438400	99	*	100	*	5	14	0.357143	32	38	0.842105	2.35789	3	CG	1	0.00249738	gain	Distal Intergenic	15	68341208	68341289	82	2	387228	ENSMUST00000083503.1	-97013	ENSMUSG00000065437	Mir30d	microRNA 30d
chr15	68958102	68958200	99	*	100	*	21	42	0.5	54	66	0.818182	1.63636	8	CG	1	0.00211539	gain	Intron (ENSMUST00000022954.6/13992, intron 1 of 8)	15	68930068	69024765	94698	1	13992	ENSMUST00000230073.1	28034	ENSMUSG00000022332	Khdrbs3	KH domain containing, RNA binding, signal transduction associated 3
chr15	70112602	70112700	99	*	100	*	5	33	0.151515	46	96	0.479167	3.1625	6	CG	1	0.00302695	gain	Distal Intergenic	15	70011623	70077841	66219	1	100503580	ENSMUST00000230802.1	100979	ENSMUSG00000116483	Gm19782	predicted gene, 19782
chr15	71042602	71042700	99	*	100	*	14	16	0.875	6	17	0.352941	0.403361	4	CG	-1	0.00467826	loss	Distal Intergenic	15	71445676	71462400	16725	2	70363	ENSMUST00000229634.1	419700	ENSMUSG00000036800	Fam135b	family with sequence similarity 135, member B
chr15	72709802	72709900	99	*	100	*	5	9	0.555556	16	16	1	1.8	2	CG	1	0.00608858	gain	Intron (ENSMUST00000023276.15/76510, intron 18 of 21)	15	72805600	72810324	4725	2	353342	ENSMUST00000202826.1	100424	ENSMUSG00000106847	Peg13	paternally expressed 13
chr15	72928302	72928400	99	*	100	*	11	11	1	7	14	0.5	0.5	2	CG	-1	0.00761175	loss	Intron (ENSMUST00000023276.15/76510, intron 14 of 21)	15	72805600	72810324	4725	2	353342	ENSMUST00000202826.1	-117978	ENSMUSG00000106847	Peg13	paternally expressed 13
chr15	73849902	73850000	99	*	100	*	17	30	0.566667	24	25	0.96	1.69412	6	CG	1	0.00296449	gain	Distal Intergenic	15	73796736	73839699	42964	2	268816	ENSMUST00000136698.1	-10203	ENSMUSG00000072487	Mroh5	maestro heat-like repeat family member 5
chr15	73936102	73936200	99	*	100	*	12	17	0.705882	30	30	1	1.41667	4	CG	1	0.00410851	gain	Distal Intergenic	15	73796736	73839699	42964	2	268816	ENSMUST00000136698.1	-96403	ENSMUSG00000072487	Mroh5	maestro heat-like repeat family member 5
chr15	74053202	74053300	99	*	100	*	7	32	0.21875	41	64	0.640625	2.92857	8	CG	1	0.000790181	gain	Distal Intergenic	15	73796736	73839699	42964	2	268816	ENSMUST00000136698.1	-213503	ENSMUSG00000072487	Mroh5	maestro heat-like repeat family member 5
chr15	74056002	74056100	99	*	100	*	11	24	0.458333	31	38	0.815789	1.7799	4	CG	1	0.00587058	gain	Distal Intergenic	15	73796736	73839699	42964	2	268816	ENSMUST00000136698.1	-216303	ENSMUSG00000072487	Mroh5	maestro heat-like repeat family member 5
chr15	74210902	74211000	99	*	100	*	8	20	0.4	24	28	0.857143	2.14286	2	CG	1	0.00307912	gain	Distal Intergenic	15	74516195	74589464	73270	1	107831	ENSMUST00000042035.15	-305195	ENSMUSG00000034730	Adgrb1	adhesion G protein-coupled receptor B1
chr15	74222502	74222600	99	*	100	*	7	22	0.318182	32	42	0.761905	2.39456	4	CG	1	0.00234782	gain	Distal Intergenic	15	74516195	74589464	73270	1	107831	ENSMUST00000042035.15	-293595	ENSMUSG00000034730	Adgrb1	adhesion G protein-coupled receptor B1
chr15	74243502	74243600	99	*	100	*	6	8	0.75	1	11	0.0909091	0.121212	2	CG	-1	0.00579655	loss	Distal Intergenic	15	74516195	74589464	73270	1	107831	ENSMUST00000042035.15	-272595	ENSMUSG00000034730	Adgrb1	adhesion G protein-coupled receptor B1
chr15	74251802	74251900	99	*	100	*	0	16	0	13	26	0.5	#DIV/0!	2	CG	1	0.0026131	gain	Distal Intergenic	15	74516195	74589464	73270	1	107831	ENSMUST00000042035.15	-264295	ENSMUSG00000034730	Adgrb1	adhesion G protein-coupled receptor B1
chr15	74263002	74263100	99	*	100	*	0	19	0	8	24	0.333333	#DIV/0!	4	CG	1	0.00730228	gain	Distal Intergenic	15	74516195	74589464	73270	1	107831	ENSMUST00000042035.15	-253095	ENSMUSG00000034730	Adgrb1	adhesion G protein-coupled receptor B1
chr15	74395402	74395500	99	*	100	*	0	16	0	10	20	0.5	#DIV/0!	2	CG	1	0.00299788	gain	Distal Intergenic	15	74516195	74589464	73270	1	107831	ENSMUST00000042035.15	-120695	ENSMUSG00000034730	Adgrb1	adhesion G protein-coupled receptor B1
chr15	74568602	74568700	99	*	100	*	6	8	0.75	2	14	0.142857	0.190476	2	CG	-1	0.00671386	loss	Intron (ENSMUST00000042035.15/107831, intron 18 of 30)	15	74570955	74589465	18511	1	107831	ENSMUST00000186095.1	-2255	ENSMUSG00000034730	Adgrb1	adhesion G protein-coupled receptor B1
chr15	74574102	74574200	99	*	100	*	13	22	0.590909	43	45	0.955556	1.61709	4	CG	1	0.00108056	gain	Promoter	15	74574143	74589465	15323	1	107831	ENSMUST00000187639.1	0	ENSMUSG00000034730	Adgrb1	adhesion G protein-coupled receptor B1
chr15	74630002	74630100	99	*	100	*	6	17	0.352941	26	28	0.928571	2.63095	4	CG	1	0.000426454	gain	Intron (ENSMUST00000137963.7/69439, intron 1 of 23)	15	74616138	74628323	12186	2	69439	ENSMUST00000176767.1	-1679	ENSMUSG00000022603	Mroh4	maestro heat-like repeat family member 4
chr15	74685302	74685400	99	*	100	*	6	16	0.375	27	34	0.794118	2.11765	4	CG	1	0.00599104	gain	Distal Intergenic	15	74669083	74672570	3488	2	11838	ENSMUST00000110009.3	-12732	ENSMUSG00000022602	Arc	activity regulated cytoskeletal-associated protein
chr15	75591302	75591400	99	*	100	*	6	21	0.285714	17	24	0.708333	2.47917	4	CG	1	0.00687425	gain	Distal Intergenic	15	75596628	75598213	1586	1	68453	ENSMUST00000189944.6	-5228	ENSMUSG00000022579	Gpihbp1	GPI-anchored HDL-binding protein 1
chr15	75615602	75615700	99	*	100	*	20	26	0.769231	52	53	0.981132	1.27547	4	CG	1	0.0043068	gain	Promoter	15	75616679	75625300	8622	1	22701	ENSMUST00000161785.7	-979	ENSMUSG00000047003	Zfp41	zinc finger protein 41
chr15	75701902	75702000	99	*	100	*	8	11	0.727273	2	14	0.142857	0.196429	2	CG	-1	0.00559756	loss	Distal Intergenic	15	75704280	75715485	11206	1	14787	ENSMUST00000121137.8	-2280	ENSMUSG00000022580	Rhpn1	rhophilin, Rho GTPase binding protein 1
chr15	76017402	76017500	99	*	100	*	3	16	0.1875	36	50	0.72	3.84	4	CG	1	0.00111031	gain	Intron (ENSMUST00000185810.7/432964, intron 2 of 5)	15	76014590	76034718	20129	1	432964	ENSMUST00000185762.1	2812	ENSMUSG00000102018	Iqank1	IQ motif and ankyrin repeat containing 1
chr15	76135202	76135300	99	*	100	*	7	30	0.233333	14	20	0.7	3	4	CG	1	0.00327481	gain	Distal Intergenic	15	76119517	76126596	7080	2	271278	ENSMUST00000146157.7	-8606	ENSMUSG00000044361	BC024139	cDNA sequence BC024139
chr15	77584402	77584500	99	*	100	*	1	12	0.0833333	12	19	0.631579	7.57895	2	CG	1	0.00515134	gain	3' UTR	15	77583819	77596125	12307	2	328561	ENSMUST00000089465.5	11625	ENSMUSG00000050014	Apol10b	apolipoprotein L 10B
chr15	77609902	77610000	99	*	100	*	10	25	0.4	5	44	0.113636	0.284091	5	CG	-1	0.00751154	loss	Distal Intergenic	15	77583819	77596125	12307	2	328561	ENSMUST00000089465.5	-13777	ENSMUSG00000050014	Apol10b	apolipoprotein L 10B
chr15	78035002	78035100	99	*	100	*	8	24	0.333333	51	74	0.689189	2.06757	6	CG	1	0.00444515	gain	Intron (ENSMUST00000019290.2/12300, intron 1 of 3)	15	77958998	77970813	11816	2	55944	ENSMUST00000100484.5	-64189	ENSMUSG00000016554	Eif3d	eukaryotic translation initiation factor 3, subunit D
chr15	78198002	78198100	99	*	100	*	8	27	0.296296	30	42	0.714286	2.41071	6	CG	1	0.00259478	gain	Intron (ENSMUST00000005860.15/19293, intron 3 of 3)	15	78191114	78204237	13124	2	19293	ENSMUST00000005860.15	6137	ENSMUSG00000005716	Pvalb	parvalbumin
chr15	78210202	78210300	99	*	100	*	10	22	0.454545	24	28	0.857143	1.88571	4	CG	1	0.00500309	gain	Distal Intergenic	15	78191117	78206400	15284	2	19293	ENSMUST00000120592.1	-3802	ENSMUSG00000005716	Pvalb	parvalbumin
chr15	78227802	78227900	99	*	100	*	5	33	0.151515	29	60	0.483333	3.19	6	CG	1	0.00388635	gain	Distal Intergenic	15	78244801	78262580	17780	1	17972	ENSMUST00000096357.11	-16901	ENSMUSG00000071715	Ncf4	neutrophil cytosolic factor 4
chr15	78238102	78238200	99	*	100	*	11	15	0.733333	3	23	0.130435	0.177866	2	CG	-1	0.00111988	loss	Distal Intergenic	15	78244801	78262580	17780	1	17972	ENSMUST00000096357.11	-6601	ENSMUSG00000071715	Ncf4	neutrophil cytosolic factor 4
chr15	78339202	78339300	99	*	100	*	2	9	0.222222	11	13	0.846154	3.80769	2	CG	1	0.00592125	gain	Intron (ENSMUST00000230264.2/12983, intron 5 of 14)	15	78348599	78348660	62	1	102465776	ENSMUST00000183523.1	-9299	ENSMUSG00000098996	Mir7676-1	microRNA 7676-1
chr15	78353202	78353300	99	*	100	*	8	11	0.727273	1	13	0.0769231	0.105769	2	CG	-1	0.00324973	loss	Intron (ENSMUST00000229678.1/12983, intron 13 of 13)	15	78348599	78348660	62	1	102465776	ENSMUST00000183523.1	4603	ENSMUSG00000098996	Mir7676-1	microRNA 7676-1
chr15	78507602	78507700	99	*	100	*	6	10	0.6	0	11	0	0	2	CG	-1	0.00489348	loss	Distal Intergenic	15	78479256	78495271	16016	2	16185	ENSMUST00000089398.8	-12331	ENSMUSG00000068227	Il2rb	interleukin 2 receptor, beta chain
chr15	78604102	78604200	99	*	100	*	12	25	0.48	72	84	0.857143	1.78571	6	CG	1	0.000710807	gain	Intron (ENSMUST00000043069.5/72318, intron 2 of 12)	15	78605797	78608207	2411	1	72318	ENSMUST00000229233.1	-1597	ENSMUSG00000018008	Cyth4	cytohesin 4
chr15	78640402	78640500	99	*	100	*	13	20	0.65	20	20	1	1.53846	4	CG	1	0.00605933	gain	Distal Intergenic	15	78611233	78619121	7889	1	72318	ENSMUST00000230583.1	29169	ENSMUSG00000018008	Cyth4	cytohesin 4
chr15	80025002	80025100	99	*	100	*	17	33	0.515152	66	83	0.795181	1.54359	6	CG	1	0.00513199	gain	Intron (ENSMUST00000230187.1/ENSMUST00000230187.1, intron 1 of 4)	15	80002391	80014977	12587	2	18591	ENSMUST00000229168.1	-10025	ENSMUSG00000000489	Pdgfb	platelet derived growth factor, B polypeptide
chr15	80368402	80368500	99	*	100	*	0	15	0	10	19	0.526316	#DIV/0!	2	CG	1	0.0029047	gain	Intron (ENSMUST00000160424.7/239556, intron 10 of 36)	15	80389328	80390917	1590	1	239556	ENSMUST00000161863.7	-20828	ENSMUSG00000022416	Cacna1i	calcium channel, voltage-dependent, alpha 1I subunit
chr15	80539502	80539600	99	*	100	*	20	39	0.512821	71	92	0.771739	1.50489	6	CG	1	0.00577829	gain	Intron (ENSMUST00000096347.3/383075, intron 1 of 5)	15	80452240	80560470	108231	2	383075	ENSMUST00000096347.3	20870	ENSMUSG00000050439	Enthd1	ENTH domain containing 1
chr15	80636902	80637000	99	*	100	*	16	27	0.592593	75	84	0.892857	1.5067	6	CG	1	0.00197035	gain	Intron (ENSMUST00000229980.1/17444, intron 3 of 7)	15	80646073	80646136	64	1	102466773	ENSMUST00000183708.1	-9073	ENSMUSG00000098631	Mir6957	microRNA 6957
chr15	80690202	80690300	99	*	100	*	12	22	0.545455	32	36	0.888889	1.62963	4	CG	1	0.00554112	gain	Intron (ENSMUST00000023044.6/213956, intron 2 of 4)	15	80694558	80697602	3045	2	106059	ENSMUST00000230325.1	7302	ENSMUSG00000116220	A430088P11Rik	RIKEN cDNA A430088P11 gene
chr15	81809002	81809100	99	*	100	*	3	8	0.375	23	26	0.884615	2.35897	2	CG	1	0.00549193	gain	Intron (ENSMUST00000109553.9/21685, intron 1 of 3)	15	81811046	81821256	10211	1	21685	ENSMUST00000168200.1	-1946	ENSMUSG00000022389	Tef	thyrotroph embryonic factor
chr15	82969302	82969400	99	*	100	*	9	18	0.5	0	18	0	0	4	CG	-1	0.00229371	loss	Intron (ENSMUST00000229439.1/21411, intron 1 of 1)	15	82856793	82963558	106766	2	21411	ENSMUST00000229547.1	-5744	ENSMUSG00000041852	Tcf20	transcription factor 20
chr15	83050802	83050900	99	*	100	*	12	34	0.352941	6	62	0.0967742	0.274194	6	CG	-1	0.00462509	loss	Distal Intergenic	15	82992973	83033306	40334	2	74039	ENSMUST00000231165.1	-17496	ENSMUSG00000058099	Nfam1	Nfat activating molecule with ITAM motif 1
chr15	83078102	83078200	99	*	100	*	3	9	0.333333	22	25	0.88	2.64	2	CG	1	0.00384719	gain	Distal Intergenic	15	83089506	83101767	12262	1	68607	ENSMUST00000142265.8	-11306	ENSMUSG00000058586	Serhl	serine hydrolase-like
chr15	83508202	83508300	99	*	100	*	6	14	0.428571	10	10	1	2.33333	2	CG	1	0.00591452	gain	Intron (ENSMUST00000016897.11/319953, intron 1 of 11)	15	83502136	83510793	8658	2	319953	ENSMUST00000154401.7	2493	ENSMUSG00000022442	Ttll1	tubulin tyrosine ligase-like 1
chr15	83646602	83646700	99	*	100	*	1	14	0.0714286	15	23	0.652174	9.13043	2	CG	1	0.00233451	gain	Intron (ENSMUST00000144773.1/64706, intron 6 of 20)	15	83606631	83613739	7109	2	64706	ENSMUST00000230060.1	-32863	ENSMUSG00000016763	Scube1	signal peptide, CUB domain, EGF-like 1
chr15	83651502	83651600	99	*	100	*	37	65	0.569231	84	104	0.807692	1.41892	14	CG	1	0.0029047	gain	Intron (ENSMUST00000144773.1/64706, intron 6 of 20)	15	83606631	83613739	7109	2	64706	ENSMUST00000230060.1	-37763	ENSMUSG00000016763	Scube1	signal peptide, CUB domain, EGF-like 1
chr15	84076402	84076500	99	*	100	*	30	41	0.731707	52	55	0.945455	1.29212	6	CG	1	0.00585095	gain	3' UTR	15	84018668	84065379	46712	2	77627	ENSMUST00000122836.1	-11023	ENSMUSG00000022441	Efcab6	EF-hand calcium binding domain 6
chr15	84080202	84080300	99	*	100	*	14	22	0.636364	5	34	0.147059	0.231092	4	CG	-1	0.0010972	loss	Exon (ENSMUST00000082365.5/29859, exon 6 of 7)	15	84018668	84065379	46712	2	77627	ENSMUST00000122836.1	-14823	ENSMUSG00000022441	Efcab6	EF-hand calcium binding domain 6
chr15	84212302	84212400	99	*	100	*	5	10	0.5	25	27	0.925926	1.85185	2	CG	1	0.00582786	gain	Intron (ENSMUST00000023071.7/68653, intron 14 of 14)	15	84202225	84204536	2312	1	68653	ENSMUST00000229751.1	10077	ENSMUSG00000022437	Samm50	SAMM50 sorting and assembly machinery component
chr15	84354002	84354100	99	*	100	*	4	9	0.444444	25	28	0.892857	2.00893	2	CG	1	0.00675734	gain	Distal Intergenic	15	84326119	84342978	16860	1	64099	ENSMUST00000163667.1	27883	ENSMUSG00000022439	Parvg	parvin, gamma
chr15	84555302	84555400	99	*	100	*	14	35	0.4	48	58	0.827586	2.06897	8	CG	1	0.000322147	gain	3' UTR	15	84553398	84557823	4426	2	223732	ENSMUST00000069476.4	2423	ENSMUSG00000055745	Rtl6	retrotransposon Gag like 6
chr15	84839802	84839900	99	*	100	*	17	24	0.708333	57	58	0.982759	1.38742	4	CG	1	0.00101017	gain	Intron (ENSMUST00000016768.11/271305, intron 2 of 12)	15	84785381	84855110	69730	2	271305	ENSMUST00000016768.11	15210	ENSMUSG00000016624	Phf21b	PHD finger protein 21B
chr15	86124602	86124700	99	*	100	*	6	13	0.461538	2	26	0.0769231	0.166667	2	CG	-1	0.00713871	loss	Intron (ENSMUST00000088931.9/223752, intron 5 of 18)	15	86140321	86152448	12128	2	223753	ENSMUST00000156546.1	27748	ENSMUSG00000035891	Cerk	ceramide kinase
chr15	86930302	86930400	99	*	100	*	1	35	0.0285714	11	43	0.255814	8.95349	6	CG	1	0.00757852	gain	Distal Intergenic	15	87544299	87759362	215064	1	106014	ENSMUST00000230414.1	-613899	ENSMUSG00000054863	Tafa5	TAFA chemokine like family member 5
chr15	87562402	87562500	99	*	100	*	0	8	0	5	8	0.625	#DIV/0!	2	CG	1	0.00843701	gain	Intron (ENSMUST00000230414.1/106014, intron 1 of 3)	15	87544299	87759362	215064	1	106014	ENSMUST00000230414.1	18103	ENSMUSG00000054863	Tafa5	TAFA chemokine like family member 5
chr15	87584102	87584200	99	*	100	*	19	24	0.791667	33	33	1	1.26316	6	CG	1	0.00781261	gain	Intron (ENSMUST00000230414.1/106014, intron 1 of 3)	15	87544299	87759362	215064	1	106014	ENSMUST00000230414.1	39803	ENSMUSG00000054863	Tafa5	TAFA chemokine like family member 5
chr15	87620702	87620800	99	*	100	*	15	20	0.75	36	36	1	1.33333	2	CG	1	0.00410387	gain	Intron (ENSMUST00000230414.1/106014, intron 1 of 3)	15	87625230	87759364	134135	1	106014	ENSMUST00000068088.7	-4430	ENSMUSG00000054863	Tafa5	TAFA chemokine like family member 5
chr15	88097102	88097200	99	*	100	*	2	18	0.111111	14	26	0.538462	4.84615	4	CG	1	0.00620566	gain	Distal Intergenic	15	88314874	88372653	57780	1	328579	ENSMUST00000230919.1	-217674	ENSMUSG00000116331	B230214G05Rik	RIKEN cDNA B230214G05 gene
chr15	88124002	88124100	99	*	100	*	22	55	0.4	39	58	0.672414	1.68103	10	CG	1	0.0061455	gain	Distal Intergenic	15	88314874	88372653	57780	1	328579	ENSMUST00000230919.1	-190774	ENSMUSG00000116331	B230214G05Rik	RIKEN cDNA B230214G05 gene
chr15	88136602	88136700	99	*	100	*	0	10	0	16	31	0.516129	#DIV/0!	2	CG	1	0.00608955	gain	Distal Intergenic	15	88314874	88372653	57780	1	328579	ENSMUST00000230919.1	-178174	ENSMUSG00000116331	B230214G05Rik	RIKEN cDNA B230214G05 gene
chr15	88151702	88151800	99	*	100	*	15	29	0.517241	41	50	0.82	1.58533	6	CG	1	0.00664257	gain	Distal Intergenic	15	88314874	88372653	57780	1	328579	ENSMUST00000230919.1	-163074	ENSMUSG00000116331	B230214G05Rik	RIKEN cDNA B230214G05 gene
chr15	88165802	88165900	99	*	100	*	0	18	0	6	16	0.375	#DIV/0!	2	CG	1	0.00654985	gain	Distal Intergenic	15	88314874	88372653	57780	1	328579	ENSMUST00000230919.1	-148974	ENSMUSG00000116331	B230214G05Rik	RIKEN cDNA B230214G05 gene
chr15	88303002	88303100	99	*	100	*	3	21	0.142857	10	18	0.555556	3.88889	4	CG	1	0.00803403	gain	Intron (ENSMUST00000229875.1/ENSMUST00000229875.1, intron 1 of 2)	15	88314874	88372653	57780	1	328579	ENSMUST00000230919.1	-11774	ENSMUSG00000116331	B230214G05Rik	RIKEN cDNA B230214G05 gene
chr15	88453502	88453600	99	*	100	*	12	20	0.6	3	24	0.125	0.208333	2	CG	-1	0.00309291	loss	Distal Intergenic	15	88314874	88372653	57780	1	328579	ENSMUST00000230919.1	138628	ENSMUSG00000116331	B230214G05Rik	RIKEN cDNA B230214G05 gene
chr15	88650802	88650900	99	*	100	*	26	36	0.722222	63	65	0.969231	1.34201	8	CG	1	0.00141114	gain	Distal Intergenic	15	88696046	88700864	4819	2	223770	ENSMUST00000150004.1	49964	ENSMUSG00000022387	Brd1	bromodomain containing 1
chr15	88914702	88914800	99	*	100	*	21	36	0.583333	48	57	0.842105	1.44361	6	CG	1	0.00742811	gain	Intron (ENSMUST00000177180.7/239591, intron 11 of 12)	15	88915669	88919868	4200	2	239591	ENSMUST00000137740.1	5068	ENSMUSG00000022388	Ttll8	tubulin tyrosine ligase-like family, member 8
chr15	88976502	88976600	99	*	100	*	32	52	0.615385	110	124	0.887097	1.44153	8	CG	1	0.000394515	gain	Exon (ENSMUST00000042594.12/170790, exon 3 of 12)	15	88955884	88979007	23124	2	170790	ENSMUST00000042594.12	2407	ENSMUSG00000035805	Mlc1	megalencephalic leukoencephalopathy with subcortical cysts 1 homolog (human)
chr15	89889902	89890000	99	*	100	*	18	26	0.692308	71	75	0.946667	1.36741	6	CG	1	0.0023588	gain	Distal Intergenic	15	89782393	89841860	59468	2	54526	ENSMUST00000029441.3	-48042	ENSMUSG00000063260	Syt10	synaptotagmin X
chr15	89929202	89929300	99	*	100	*	0	8	0	18	26	0.692308	#DIV/0!	2	CG	1	0.00247036	gain	Distal Intergenic	15	89782393	89841860	59468	2	54526	ENSMUST00000029441.3	-87342	ENSMUSG00000063260	Syt10	synaptotagmin X
chr15	90175802	90175900	99	*	100	*	13	32	0.40625	46	62	0.741935	1.8263	4	CG	1	0.00383431	gain	Distal Intergenic	15	90224311	90233471	9161	1	380959	ENSMUST00000100309.2	-48411	ENSMUSG00000075470	Alg10b	asparagine-linked glycosylation 10B (alpha-1,2-glucosyltransferase)
chr15	90686702	90686800	99	*	100	*	10	20	0.5	24	26	0.923077	1.84615	4	CG	1	0.00350074	gain	Distal Intergenic	15	90487483	90679432	191950	2	66871	ENSMUST00000064391.11	-7270	ENSMUSG00000052560	Cpne8	copine VIII
chr15	91254802	91254900	99	*	100	*	21	45	0.466667	103	141	0.730496	1.56535	6	CG	1	0.00332386	gain	Intron (ENSMUST00000190436.6/ENSMUST00000190436.6, intron 11 of 12)	15	91145871	91191799	45929	2	26874	ENSMUST00000069511.7	-63003	ENSMUSG00000055782	Abcd2	ATP-binding cassette, sub-family D (ALD), member 2
chr15	91321702	91321800	99	*	100	*	40	44	0.909091	38	57	0.666667	0.733333	8	CG	-1	0.00636692	loss	Intron (ENSMUST00000109283.1/239606, intron 6 of 9)	15	91396832	91412217	15386	2	239606	ENSMUST00000156971.1	90417	ENSMUSG00000036298	Slc2a13	solute carrier family 2 (facilitated glucose transporter), member 13
chr15	91690802	91690900	99	*	100	*	2	22	0.0909091	14	24	0.583333	6.41667	4	CG	1	0.00209911	gain	Intron (ENSMUST00000060642.6/66725, intron 6 of 50)	15	91673175	91816120	142946	1	66725	ENSMUST00000060642.6	17627	ENSMUSG00000036273	Lrrk2	leucine-rich repeat kinase 2
chr15	91901202	91901300	99	*	100	*	4	8	0.5	2	31	0.0645161	0.129032	2	CG	-1	0.0048641	loss	Intron (ENSMUST00000160242.7/223809, intron 29 of 42)	15	91847915	91861438	13524	1	223809	ENSMUST00000132674.1	53287	ENSMUSG00000047295	Smgc	submandibular gland protein C
chr15	92521802	92521900	99	*	100	*	22	51	0.431373	70	81	0.864198	2.00337	6	CG	1	7.87e-06	gain	Intron (ENSMUST00000169942.9/239618, intron 3 of 9)	15	92486661	92680623	193963	1	239618	ENSMUST00000229173.1	35141	ENSMUSG00000036218	Pdzrn4	PDZ domain containing RING finger 4
chr15	92622802	92622900	99	*	100	*	25	57	0.438596	71	104	0.682692	1.55654	6	CG	1	0.00509594	gain	Intron (ENSMUST00000169942.9/239618, intron 3 of 9)	15	92597126	92771819	174694	1	239618	ENSMUST00000035399.9	25676	ENSMUSG00000036218	Pdzrn4	PDZ domain containing RING finger 4
chr15	94075702	94075800	99	*	100	*	24	34	0.705882	47	50	0.94	1.33167	8	CG	1	0.0060675	gain	Distal Intergenic	15	93904856	93927111	22256	2	77248	ENSMUST00000230109.1	-148591	ENSMUSG00000116360	9430014N10Rik	RIKEN cDNA 9430014N10 gene
chr15	94280002	94280100	99	*	100	*	2	26	0.0769231	13	29	0.448276	5.82759	2	CG	1	0.00452333	gain	Exon (ENSMUST00000035342.10/223838, exon 37 of 39)	15	94270163	94404258	134096	2	223838	ENSMUST00000035342.10	124158	ENSMUSG00000022449	Adamts20	a disintegrin-like and metallopeptidase (reprolysin type) with thrombospondin type 1 motif, 20
chr15	94830102	94830200	99	*	100	*	2	13	0.153846	6	8	0.75	4.875	2	CG	1	0.00792964	gain	Intron (ENSMUST00000080141.5/320709, intron 3 of 7)	15	94629250	95096098	466849	1	320709	ENSMUST00000080141.5	200852	ENSMUSG00000063296	Tmem117	transmembrane protein 117
chr15	95535702	95535800	99	*	100	*	7	38	0.184211	40	82	0.487805	2.64808	4	CG	1	0.00396184	gain	Distal Intergenic	15	95219450	95528559	309110	2	54003	ENSMUST00000166170.8	-7143	ENSMUSG00000022454	Nell2	NEL-like 2
chr15	95608302	95608400	99	*	100	*	21	27	0.777778	35	35	1	1.28571	6	CG	1	0.0058547	gain	Distal Intergenic	15	95624738	95632828	8091	2	223843	ENSMUST00000229611.1	24428	ENSMUSG00000045608	Dbx2	developing brain homeobox 2
chr15	95699902	95700000	99	*	100	*	11	18	0.611111	33	36	0.916667	1.5	4	CG	1	0.00803753	gain	Distal Intergenic	15	95623563	95655960	32398	2	223843	ENSMUST00000054244.6	-43942	ENSMUSG00000045608	Dbx2	developing brain homeobox 2
chr15	95745202	95745300	99	*	100	*	0	8	0	7	11	0.636364	#DIV/0!	2	CG	1	0.00677503	gain	Intron (ENSMUST00000226370.1/ENSMUST00000226370.1, intron 1 of 1)	15	95747247	95751591	4345	2	629300	ENSMUST00000226312.1	6291	ENSMUSG00000115699	Gm6961	predicted gene 6961
chr15	96093002	96093100	99	*	100	*	2	34	0.0588235	8	20	0.4	6.8	4	CG	1	0.00428369	gain	Distal Intergenic	15	96073338	96079553	6216	2	402773	ENSMUST00000140253.1	-13449	ENSMUSG00000078925	D030018L15Rik	nuclear receptor coactivator 2 pseudogene
chr15	97148502	97148600	99	*	100	*	6	18	0.333333	19	25	0.76	2.28	4	CG	1	0.00720318	gain	Distal Intergenic	15	97165958	97167222	1265	2	102635594	ENSMUST00000229491.1	18622	ENSMUSG00000116295	Gm32885	predicted gene, 32885
chr15	97622302	97622400	99	*	100	*	22	38	0.578947	57	68	0.838235	1.44786	6	CG	1	0.00582323	gain	Distal Intergenic	15	97677793	97680353	2561	2	71919	ENSMUST00000229109.1	57953	ENSMUSG00000022466	Rpap3	RNA polymerase II associated protein 3
chr15	97786502	97786600	99	*	100	*	6	15	0.4	29	34	0.852941	2.13235	2	CG	1	0.00351386	gain	Intron (ENSMUST00000230531.1/67739, intron 1 of 2)	15	97784489	97791247	6759	1	67739	ENSMUST00000229084.1	2013	ENSMUSG00000081534	Slc48a1	solute carrier family 48 (heme transporter), member 1
chr15	99332902	99333000	99	*	100	*	7	18	0.388889	36	46	0.782609	2.01242	4	CG	1	0.00513199	gain	Intron (ENSMUST00000081224.13/22379, intron 4 of 24)	15	99327844	99335727	7884	2	22379	ENSMUST00000140368.1	2727	ENSMUSG00000023008	Fmnl3	formin-like 3
chr15	99428902	99429000	99	*	100	*	3	8	0.375	10	11	0.909091	2.42424	2	CG	1	0.0138466	gain	Intron (ENSMUST00000159738.1/ENSMUST00000159738.1, intron 2 of 7)	15	99423615	99424537	923	2	380969	ENSMUST00000161004.1	-4365	ENSMUSG00000023009	Nckap5l	NCK-associated protein 5-like
chr15	99450102	99450200	99	*	100	*	14	20	0.7	26	26	1	1.42857	5	CG	1	0.00527157	gain	Intron (ENSMUST00000023747.13/380969, intron 1 of 12)	15	99429421	99457712	28292	2	380969	ENSMUST00000161948.1	7512	ENSMUSG00000023009	Nckap5l	NCK-associated protein 5-like
chr15	99527902	99528000	99	*	100	*	5	8	0.625	1	14	0.0714286	0.114286	2	CG	-1	0.00713871	loss	Promoter	15	99497012	99528165	31154	2	72393	ENSMUST00000023750.8	165	ENSMUSG00000023011	Faim2	Fas apoptotic inhibitory molecule 2
chr15	99592702	99592800	99	*	100	*	22	33	0.666667	33	33	1	1.5	8	CG	1	0.00155446	gain	Promoter	15	99592448	99594198	1751	1	11830	ENSMUST00000229264.1	254	ENSMUSG00000044217	Aqp5	aquaporin 5
chr15	99691202	99691300	99	*	100	*	41	42	0.97619	55	94	0.585106	0.599377	8	CG	-1	9.93e-05	loss	Promoter	15	99692233	99699138	6906	1	11419	ENSMUST00000228185.1	-933	ENSMUSG00000023017	Asic1	acid-sensing (proton-gated) ion channel 1
chr15	99696602	99696700	99	*	100	*	31	53	0.584906	52	62	0.83871	1.43392	8	CG	1	0.00501248	gain	Promoter	15	99695190	99701130	5941	1	11419	ENSMUST00000227670.1	1412	ENSMUSG00000023017	Asic1	acid-sensing (proton-gated) ion channel 1
chr15	99704602	99704700	99	*	100	*	16	17	0.941176	20	37	0.540541	0.574324	2	CG	-1	0.00618093	loss	Promoter	15	99703485	99707918	4434	1	83797	ENSMUST00000229968.1	1117	ENSMUSG00000023018	Smarcd1	SWI/SNF related, matrix associated, actin dependent regulator of chromatin, subfamily d, member 1
chr15	99806302	99806400	99	*	100	*	12	16	0.75	52	54	0.962963	1.28395	2	CG	1	0.00878378	gain	Intron (ENSMUST00000109024.8/65970, intron 3 of 7)	15	99796418	99802133	5716	2	65970	ENSMUST00000230033.1	-4169	ENSMUSG00000023022	Lima1	LIM domain and actin binding 1
chr15	100114102	100114200	99	*	100	*	6	8	0.75	30	30	1	1.33333	2	CG	1	0.00706602	gain	Intron (ENSMUST00000100203.9/239667, intron 1 of 37)	15	100154396	100215666	61271	1	239667	ENSMUST00000023768.13	-40196	ENSMUSG00000023026	Dip2b	disco interacting protein 2 homolog B
chr15	100599102	100599200	99	*	100	*	13	36	0.361111	20	27	0.740741	2.05128	6	CG	1	0.00535934	gain	Promoter	15	100586616	100599864	13249	2	19009	ENSMUST00000177247.8	664	ENSMUSG00000009739	Pou6f1	POU domain, class 6, transcription factor 1
chr15	100631502	100631600	99	*	100	*	14	14	1	8	14	0.571429	0.571429	2	CG	-1	0.00761175	loss	Intron (ENSMUST00000066068.6/207818, intron 2 of 3)	15	100621719	100635500	13782	2	207818	ENSMUST00000229307.1	3900	ENSMUSG00000053559	Smagp	small cell adhesion glycoprotein
chr15	100632402	100632500	99	*	100	*	21	36	0.583333	40	48	0.833333	1.42857	6	CG	1	0.0116546	gain	Intron (ENSMUST00000066068.6/207818, intron 2 of 3)	15	100621719	100635500	13782	2	207818	ENSMUST00000229307.1	3000	ENSMUSG00000053559	Smagp	small cell adhesion glycoprotein
chr15	100700802	100700900	99	*	100	*	5	10	0.5	20	20	1	2	2	CG	1	0.00229371	gain	Intron (ENSMUST00000229410.1/ENSMUST00000229410.1, intron 1 of 2)	15	100674421	100687921	13501	2	109901	ENSMUST00000023775.8	-12881	ENSMUSG00000023031	Cela1	chymotrypsin-like elastase family, member 1
chr15	100746202	100746300	99	*	100	*	10	10	1	3	6	0.5	0.5	1	CG	-1	0.0135836	loss	Distal Intergenic	15	100730504	100732737	2234	2	619313	ENSMUST00000231090.1	-13465	ENSMUSG00000116504	I730030J21Rik	RIKEN cDNA I730030J21 gene
chr15	100766602	100766700	99	*	100	*	3	21	0.142857	11	17	0.647059	4.52941	2	CG	1	0.0037124	gain	Intron (ENSMUST00000023776.12/59033, intron 1 of 24)	15	100761888	100774963	13076	1	59033	ENSMUST00000160256.1	4714	ENSMUSG00000023032	Slc4a8	solute carrier family 4 (anion exchanger), member 8
chr15	100788702	100788800	99	*	100	*	30	43	0.697674	23	68	0.338235	0.484804	8	CG	-1	0.00134152	loss	Intron (ENSMUST00000023776.12/59033, intron 7 of 24)	15	100781254	100815935	34682	1	59033	ENSMUST00000162049.1	7448	ENSMUSG00000023032	Slc4a8	solute carrier family 4 (anion exchanger), member 8
chr15	100799502	100799600	99	*	100	*	14	28	0.5	34	43	0.790698	1.5814	4	CG	1	0.0112236	gain	Intron (ENSMUST00000023776.12/59033, intron 14 of 24)	15	100802748	100806289	3542	1	59033	ENSMUST00000162805.1	-3148	ENSMUSG00000023032	Slc4a8	solute carrier family 4 (anion exchanger), member 8
chr15	100977502	100977600	99	*	100	*	0	18	0	16	46	0.347826	#DIV/0!	2	CG	1	0.00628813	gain	Intron (ENSMUST00000201518.3/20273, intron 11 of 14)	15	100970122	100974767	4646	1	20273	ENSMUST00000202971.1	7380	ENSMUSG00000023033	Scn8a	sodium channel, voltage-gated, type VIII, alpha
chr15	100989802	100989900	99	*	100	*	1	11	0.0909091	13	14	0.928571	10.2143	2	CG	1	0.000368934	gain	Intron (ENSMUST00000201518.3/20273, intron 12 of 14)	15	100970122	100974767	4646	1	20273	ENSMUST00000202971.1	19680	ENSMUSG00000023033	Scn8a	sodium channel, voltage-gated, type VIII, alpha
chr15	101090102	101090200	99	*	100	*	11	11	1	10	20	0.5	0.5	2	CG	-1	0.00669435	loss	Distal Intergenic	15	101115755	101120040	4286	1	208258	ENSMUST00000070875.7	-25555	ENSMUSG00000047034	Ankrd33	ankyrin repeat domain 33
chr15	101143602	101143700	99	*	100	*	9	36	0.25	32	61	0.52459	2.09836	8	CG	1	0.00922691	gain	3' UTR	15	101137600	101142624	5025	1	11482	ENSMUST00000128525.1	6002	ENSMUSG00000000530	Acvrl1	activin A receptor, type II-like 1
chr15	101216202	101216300	99	*	100	*	14	19	0.736842	57	60	0.95	1.28929	4	CG	1	0.00858737	gain	Distal Intergenic	15	101221247	101222155	909	1	105968	ENSMUST00000229162.1	-4947	ENSMUSG00000115944	AU021063	expressed sequence AU021063
chr15	101266802	101266900	99	*	100	*	18	67	0.268657	79	137	0.576642	2.14639	14	CG	1	0.000421606	gain	Promoter	15	101266846	101270124	3279	1	15370	ENSMUST00000230814.1	0	ENSMUSG00000023034	Nr4a1	nuclear receptor subfamily 4, group A, member 1
chr15	101507202	101507300	99	*	100	*	2	9	0.222222	10	12	0.833333	3.75	2	CG	1	0.00717703	gain	Intron (ENSMUST00000230835.2/ENSMUST00000230835.2, intron 1 of 3)	15	101485130	101491512	6383	2	100126226	ENSMUST00000023718.8	-15690	ENSMUSG00000067613	Krt83	keratin 83
chr15	101527702	101527800	99	*	100	*	27	52	0.519231	63	83	0.759036	1.46185	8	CG	1	0.00642671	gain	Exon (ENSMUST00000023720.7/16680, exon 7 of 9)	15	101528468	101530341	1874	2	16680	ENSMUST00000229893.1	2541	ENSMUSG00000044294	Krt84	keratin 84
chr15	101568002	101568100	99	*	100	*	13	30	0.433333	2	30	0.0666667	0.153846	6	CG	-1	0.00324973	loss	Exon (ENSMUST00000042957.5/109052, exon 7 of 9)	15	101552356	101562950	10595	2	239673	ENSMUST00000023714.4	-5052	ENSMUSG00000048699	Krt90	keratin 90
chr15	101639802	101639900	99	*	100	*	32	40	0.8	54	96	0.5625	0.703125	4	CG	-1	0.0097005	loss	Exon (ENSMUST00000229579.1/ENSMUST00000229579.1, exon 3 of 3)	15	101643020	101647380	4361	2	432987	ENSMUST00000229963.1	7480	ENSMUSG00000095241	Gm5478	predicted pseudogene 5478
chr15	101679902	101680000	99	*	100	*	17	24	0.708333	78	84	0.928571	1.31092	6	CG	1	0.00593383	gain	Promoter	15	101676023	101680287	4265	2	16688	ENSMUST00000023786.6	287	ENSMUSG00000023041	Krt6b	keratin 6B
chr15	101802102	101802200	99	*	100	*	21	36	0.583333	84	94	0.893617	1.53191	8	CG	1	0.000581816	gain	Promoter	15	101793308	101802346	9039	2	223915	ENSMUST00000063292.7	146	ENSMUSG00000063661	Krt73	keratin 73
chr15	101889002	101889100	99	*	100	*	0	19	0	17	56	0.303571	#DIV/0!	2	CG	1	0.00794098	gain	Exon (ENSMUST00000100179.1/77055, exon 4 of 9)	15	101884351	101892920	8570	2	77055	ENSMUST00000100179.1	3820	ENSMUSG00000075402	Krt76	keratin 76
chr15	101931302	101931400	99	*	100	*	3	17	0.176471	11	19	0.578947	3.2807	2	CG	1	0.0138434	gain	Promoter	15	101929890	101930971	1082	2	223917	ENSMUST00000230273.1	-331	ENSMUSG00000061397	Krt79	keratin 79
chr15	101954102	101954200	99	*	100	*	2	27	0.0740741	19	59	0.322034	4.34746	6	CG	1	0.0134794	gain	Promoter	15	101946001	101954287	8287	2	332131	ENSMUST00000164932.2	87	ENSMUSG00000050463	Krt78	keratin 78
chr15	102104002	102104100	99	*	100	*	0	17	0	8	23	0.347826	#DIV/0!	2	CG	1	0.00813533	gain	Promoter	15	102104425	102116400	11976	1	209039	ENSMUST00000230474.1	-325	ENSMUSG00000037003	Tns2	tensin 2
chr15	102685302	102685400	99	*	100	*	5	10	0.5	16	16	1	2	2	CG	1	0.00409871	gain	Distal Intergenic	15	102665801	102672352	6552	2	67942	ENSMUST00000186952.1	-12950	ENSMUSG00000062683	Atp5g2	ATP synthase, H+ transporting, mitochondrial F0 complex, subunit C2 (subunit 9)
chr15	102693302	102693400	99	*	100	*	17	29	0.586207	55	65	0.846154	1.44344	6	CG	1	0.00777776	gain	Distal Intergenic	15	102706972	102709902	2931	2	67488	ENSMUST00000168112.7	16502	ENSMUSG00000023055	Calcoco1	calcium binding and coiled coil domain 1
chr15	102923602	102923700	99	*	100	*	9	12	0.75	28	28	1	1.33333	2	CG	1	0.00776131	gain	Intron (ENSMUST00000001700.6/15422, intron 1 of 1)	15	102921103	102928814	7712	1	15422	ENSMUST00000001700.6	2499	ENSMUSG00000001655	Hoxc13	homeobox C13
chr15	102943002	102943200	199	*	200	*	211	261	0.808429	339	578	0.586505	0.725487	40	CG	-1	6.28e-08	loss	Downstream (<1kb)	15	102944062	102947730	3669	2	100503872	ENSMUST00000151949.4	4530	ENSMUSG00000086903	Hotair	HOX transcript antisense RNA (non-protein coding)
chr15	103182202	103182300	99	*	100	*	10	53	0.188679	26	59	0.440678	2.33559	10	CG	1	0.00668202	gain	Distal Intergenic	15	103153290	103167092	13803	2	71726	ENSMUST00000229371.1	-15110	ENSMUSG00000036061	Smug1	single-strand selective monofunctional uracil DNA glycosylase
chr16	3402002	3402100	99	*	100	*	1	16	0.0625	16	34	0.470588	7.52941	2	CG	1	0.00676329	gain	Distal Intergenic	16	3592398	3593339	942	1	258859	ENSMUST00000061541.1	-190298	ENSMUSG00000051003	Olfr161	olfactory receptor 161
chr16	3738202	3738300	99	*	100	*	4	12	0.333333	0	20	0	0	2	CG	-1	0.00763449	loss	Distal Intergenic	16	3744093	3750781	6689	1	74120	ENSMUST00000023176.4	-5793	ENSMUSG00000022529	Zfp263	zinc finger protein 263
chr16	4393802	4393900	99	*	100	*	8	12	0.666667	29	30	0.966667	1.45	2	CG	1	0.00823016	gain	Intron (ENSMUST00000117801.7/11515, intron 2 of 10)	16	4287545	4419587	132043	2	11515	ENSMUST00000005719.3	25687	ENSMUSG00000005580	Adcy9	adenylate cyclase 9
chr16	4472802	4472900	99	*	100	*	5	12	0.416667	18	19	0.947368	2.27368	2	CG	1	0.00319019	gain	Distal Intergenic	16	4493603	4523063	29461	2	106393	ENSMUST00000132284.1	50163	ENSMUSG00000022519	Srl	sarcalumenin
chr16	5307102	5307200	99	*	100	*	51	55	0.927273	43	70	0.614286	0.662465	10	CG	-1	0.000573035	loss	Exon (ENSMUST00000229837.1/ENSMUST00000229837.1, exon 1 of 3)	16	5244152	5255983	11832	2	70511	ENSMUST00000064635.11	-51119	ENSMUSG00000022544	Eef2kmt	eukaryotic elongation factor 2 lysine methyltransferase
chr16	5386402	5386500	99	*	100	*	12	13	0.923077	9	19	0.473684	0.513158	3	CG	-1	0.00949347	loss	Intron (ENSMUST00000229837.1/ENSMUST00000229837.1, intron 1 of 2)	16	5244152	5255983	11832	2	70511	ENSMUST00000064635.11	-130419	ENSMUSG00000022544	Eef2kmt	eukaryotic elongation factor 2 lysine methyltransferase
chr16	7311902	7312000	99	*	100	*	0	8	0	5	8	0.625	#DIV/0!	2	CG	1	0.00843701	gain	Intron (ENSMUST00000230658.1/268859, intron 10 of 11)	16	7352970	7409969	57000	1	268859	ENSMUST00000231031.1	-40970	ENSMUSG00000008658	Rbfox1	RNA binding protein, fox-1 homolog (C. elegans) 1
chr16	10507302	10507400	99	*	100	*	5	17	0.294118	17	23	0.73913	2.51304	2	CG	1	0.00721488	gain	Intron (ENSMUST00000230395.1/12265, intron 7 of 18)	16	10489783	10492234	2452	1	12265	ENSMUST00000230392.1	17519	ENSMUSG00000022504	Ciita	class II transactivator
chr16	11395202	11395300	99	*	100	*	23	38	0.605263	78	86	0.906977	1.49848	8	CG	1	0.000626916	gain	Exon (ENSMUST00000180792.7/74478, exon 5 of 21)	16	11405648	11755472	349825	1	74478	ENSMUST00000096273.8	-10348	ENSMUSG00000071669	Snx29	sorting nexin 29
chr16	12479202	12479300	99	*	100	*	2	10	0.2	19	24	0.791667	3.95833	2	CG	1	0.00351386	gain	Distal Intergenic	16	12800579	12818298	17720	1	75493	ENSMUST00000231680.1	-321279	ENSMUSG00000101565	1700003L19Rik	RIKEN cDNA 1700003L19 gene
chr16	12638402	12638500	99	*	100	*	12	22	0.545455	8	52	0.153846	0.282051	4	CG	-1	0.00228568	loss	Intron (ENSMUST00000230696.1/ENSMUST00000230696.1, intron 11 of 11)	16	12800579	12818298	17720	1	75493	ENSMUST00000231680.1	-162079	ENSMUSG00000101565	1700003L19Rik	RIKEN cDNA 1700003L19 gene
chr16	16268702	16268800	99	*	100	*	6	9	0.666667	19	19	1	1.5	2	CG	1	0.00893666	gain	Exon (ENSMUST00000039408.2/67451, exon 11 of 13)	16	16275603	16275947	345	1	433003	ENSMUST00000231183.1	-6803	NA	Gm5481	ribosomal protein L30 pseudogene
chr16	17586702	17586800	99	*	100	*	0	9	0	20	34	0.588235	#DIV/0!	2	CG	1	0.00409892	gain	Distal Intergenic	16	17575704	17583214	7511	2	224022	ENSMUST00000232186.1	-3488	ENSMUSG00000022756	Slc7a4	solute carrier family 7 (cationic amino acid transporter, y+ system), member 4
chr16	18536802	18536900	99	*	100	*	19	24	0.791667	40	40	1	1.26316	6	CG	1	0.00520408	gain	Intron (ENSMUST00000231621.1/13972, intron 2 of 7)	16	18548743	18552584	3842	1	13972	ENSMUST00000151253.1	-11843	ENSMUSG00000000884	Gnb1l	guanine nucleotide binding protein (G protein), beta polypeptide 1-like
chr16	18574502	18574600	99	*	100	*	21	35	0.6	33	37	0.891892	1.48649	6	CG	1	0.00658945	gain	Distal Intergenic	16	18580979	18586969	5991	2	21380	ENSMUST00000232335.1	12369	ENSMUSG00000009097	Tbx1	T-box 1
chr16	18643402	18643500	99	*	100	*	5	9	0.555556	13	13	1	1.8	2	CG	1	0.00901364	gain	Distal Intergenic	16	18621811	18629954	8144	2	18951	ENSMUST00000096987.6	-13448	ENSMUSG00000072214	2020-09-05	septin 5
chr16	19937302	19937400	99	*	100	*	0	12	0	15	21	0.714286	#DIV/0!	2	CG	1	0.000661428	gain	Distal Intergenic	16	19956950	19966319	9370	2	239743	ENSMUST00000171910.1	28919	ENSMUSG00000043008	Klhl6	kelch-like 6
chr16	20792002	20792100	99	*	100	*	2	10	0.2	11	14	0.785714	3.92857	2	CG	1	0.00677503	gain	Distal Intergenic	16	20736206	20742382	6177	1	12667	ENSMUST00000151150.1	55796	ENSMUSG00000006958	Chrd	chordin
chr16	21744302	21744400	99	*	100	*	3	8	0.375	9	9	1	2.66667	2	CG	1	0.0069445	gain	Distal Intergenic	16	21761287	21787807	26521	2	74147	ENSMUST00000023559.6	43407	ENSMUSG00000022853	Ehhadh	enoyl-Coenzyme A, hydratase/3-hydroxyacyl Coenzyme A dehydrogenase
chr16	21868102	21868200	99	*	100	*	8	14	0.571429	17	17	1	1.75	2	CG	1	0.00520492	gain	Intron (ENSMUST00000231988.1/71751, intron 2 of 14)	16	21891969	21931877	39909	1	71751	ENSMUST00000042065.6	-23769	ENSMUSG00000033618	Map3k13	mitogen-activated protein kinase kinase kinase 13
chr16	22575402	22575500	99	*	100	*	1	13	0.0769231	16	24	0.666667	8.66667	2	CG	1	0.00245549	gain	Intron (ENSMUST00000089925.9/110197, intron 10 of 24)	16	22605326	22605432	107	1	102465962	ENSMUST00000184329.1	-29826	ENSMUSG00000098448	Mir6362	microRNA 6362
chr16	22594202	22594300	99	*	100	*	12	16	0.75	47	48	0.979167	1.30556	4	CG	1	0.00561532	gain	Intron (ENSMUST00000089925.9/110197, intron 5 of 24)	16	22605326	22605432	107	1	102465962	ENSMUST00000184329.1	-11026	ENSMUSG00000098448	Mir6362	microRNA 6362
chr16	23061102	23061200	99	*	100	*	12	17	0.705882	6	28	0.214286	0.303571	4	CG	-1	0.00336481	loss	Intron (ENSMUST00000125790.7/16644, intron 3 of 4)	16	23058393	23080170	21778	1	16644	ENSMUST00000089902.7	2709	ENSMUSG00000022875	Kng1	kininogen 1
chr16	23786402	23786500	99	*	100	*	16	21	0.761905	44	44	1	1.3125	4	CG	1	0.00275243	gain	Distal Intergenic	16	23889573	23890958	1386	2	20604	ENSMUST00000004480.4	104458	ENSMUSG00000004366	Sst	somatostatin
chr16	26805502	26805600	99	*	100	*	2	12	0.166667	17	25	0.68	4.08	2	CG	1	0.00593383	gain	Distal Intergenic	16	26729919	26755502	25584	2	100504628	ENSMUST00000173291.1	-50000	ENSMUSG00000092545	Gm20319	predicted gene, 20319
chr16	26953102	26953200	99	*	100	*	12	20	0.6	32	32	1	1.66667	4	CG	1	0.000808894	gain	Intron (ENSMUST00000231417.1/239789, intron 3 of 7)	16	26913553	26965606	52054	2	239789	ENSMUST00000231417.1	12406	ENSMUSG00000068428	Gmnc	geminin coiled-coil domain containing
chr16	27859902	27860000	99	*	100	*	6	10	0.6	18	18	1	1.66667	2	CG	1	0.00619456	gain	Intron (ENSMUST00000231532.1/100038623, intron 1 of 4)	16	27849930	27926128	76199	1	100038623	ENSMUST00000231532.1	9972	ENSMUSG00000116654	Gm10823	predicted gene 10823
chr16	29730202	29730300	99	*	100	*	10	17	0.588235	28	30	0.933333	1.58667	2	CG	1	0.00628813	gain	Distal Intergenic	16	29616625	29618707	2083	1	74143	ENSMUST00000160101.1	113577	ENSMUSG00000038084	Opa1	OPA1, mitochondrial dynamin like GTPase
chr16	29837502	29837600	99	*	100	*	8	27	0.296296	33	45	0.733333	2.475	6	CG	1	0.00158729	gain	Exon (ENSMUST00000181815.1/ENSMUST00000181815.1, exon 2 of 2)	16	29958493	29962307	3815	2	328657	ENSMUST00000100016.3	124707	ENSMUSG00000075286	Gm1968	predicted gene 1968
chr16	30428502	30428600	99	*	100	*	3	9	0.333333	10	10	1	3	2	CG	1	0.00425771	gain	Distal Intergenic	16	30362579	30405975	43397	2	224088	ENSMUST00000229616.1	-22527	ENSMUSG00000022533	Atp13a3	ATPase type 13A3
chr16	30520502	30520600	99	*	100	*	17	24	0.708333	15	48	0.3125	0.441176	6	CG	-1	0.00384719	loss	Intron (ENSMUST00000144491.7/224090, intron 9 of 9)	16	30513970	30540909	26940	2	224090	ENSMUST00000149110.2	20309	ENSMUSG00000022537	Tmem44	transmembrane protein 44
chr16	30633102	30633200	99	*	100	*	8	8	1	3	9	0.333333	0.333333	2	CG	-1	0.00647197	loss	Distal Intergenic	16	30599723	30602797	3075	1	224093	ENSMUST00000059078.3	33379	ENSMUSG00000046546	Fam43a	family with sequence similarity 43, member A
chr16	31467302	31467400	99	*	100	*	6	16	0.375	18	22	0.818182	2.18182	4	CG	1	0.00721488	gain	Distal Intergenic	16	31436091	31456750	20660	1	71911	ENSMUST00000149039.1	31211	ENSMUSG00000046598	Bdh1	3-hydroxybutyrate dehydrogenase, type 1
chr16	31881702	31881800	99	*	100	*	12	18	0.666667	29	30	0.966667	1.45	4	CG	1	0.00668202	gain	Intron (ENSMUST00000023464.5/30060, intron 2 of 15)	16	31878810	31899020	20211	1	30060	ENSMUST00000023464.5	2892	ENSMUSG00000022780	Meltf	melanotransferrin
chr16	31924702	31924800	99	*	100	*	5	11	0.454545	25	29	0.862069	1.89655	2	CG	1	0.00901364	gain	Distal Intergenic	16	31933851	31946046	12196	1	239827	ENSMUST00000052174.2	-9051	ENSMUSG00000045625	Pigz	phosphatidylinositol glycan anchor biosynthesis, class Z
chr16	34083202	34083300	99	*	100	*	10	10	1	3	8	0.375	0.375	2	CG	-1	0.00577906	loss	Intron (ENSMUST00000114973.8/545156, intron 1 of 26)	16	33969073	34095987	126915	2	545156	ENSMUST00000114973.8	12687	ENSMUSG00000061751	Kalrn	kalirin, RhoGEF kinase
chr16	35518302	35518400	99	*	100	*	8	36	0.222222	31	61	0.508197	2.28689	6	CG	1	0.00746518	gain	Distal Intergenic	16	35503170	35509419	6250	2	69768	ENSMUST00000187829.1	-8883	ENSMUSG00000099429	1600019K03Rik	RIKEN cDNA 1600019K03 gene
chr16	35524502	35524600	99	*	100	*	15	28	0.535714	25	28	0.892857	1.66667	4	CG	1	0.00561532	gain	Distal Intergenic	16	35503170	35509419	6250	2	69768	ENSMUST00000187829.1	-15083	ENSMUSG00000099429	1600019K03Rik	RIKEN cDNA 1600019K03 gene
chr16	36486002	36486100	99	*	100	*	0	9	0	12	21	0.571429	#DIV/0!	2	CG	1	0.00591452	gain	Distal Intergenic	16	36450537	36455392	4856	2	20863	ENSMUST00000068182.2	-30610	ENSMUSG00000054905	Stfa3	stefin A3
chr16	37271002	37271100	99	*	100	*	6	14	0.428571	0	26	0	0	2	CG	-1	0.0015958	loss	Intron (ENSMUST00000114787.7/207227, intron 7 of 27)	16	37156752	37204576	47825	2	207227	ENSMUST00000149984.1	-66426	ENSMUSG00000022829	Stxbp5l	syntaxin binding protein 5-like
chr16	37633702	37633800	99	*	100	*	9	13	0.692308	23	23	1	1.44444	2	CG	1	0.00696155	gain	Distal Intergenic	16	37621849	37632020	10172	1	15233	ENSMUST00000159938.1	11853	ENSMUSG00000022821	Hgd	homogentisate 1, 2-dioxygenase
chr16	38468502	38468600	99	*	100	*	19	30	0.633333	20	21	0.952381	1.50376	4	CG	1	0.00923669	gain	Intron (ENSMUST00000231716.1/12519, intron 2 of 6)	16	38459118	38486447	27330	1	12519	ENSMUST00000232409.1	9384	ENSMUSG00000075122	Cd80	CD80 antigen
chr16	38987302	38987400	99	*	100	*	2	17	0.117647	16	21	0.761905	6.47619	2	CG	1	0.000677914	gain	Intron (ENSMUST00000114706.7/207683, intron 1 of 6)	16	38902508	38924468	21961	1	207683	ENSMUST00000210471.1	84794	ENSMUSG00000022790	Igsf11	immunoglobulin superfamily, member 11
chr16	43708302	43708400	99	*	100	*	1	8	0.125	9	12	0.75	6	2	CG	1	0.00785281	gain	Intron (ENSMUST00000232267.1/ENSMUST00000232267.1, intron 1 of 2)	16	43648867	43664146	15280	2	100043314	ENSMUST00000096065.5	-44156	ENSMUSG00000071552	Tigit	T cell immunoreceptor with Ig and ITIM domains
chr16	44658402	44658500	99	*	100	*	17	20	0.85	24	54	0.444444	0.522876	4	CG	-1	0.00428369	loss	Distal Intergenic	16	44724301	44737284	12984	1	212547	ENSMUST00000048788.13	-65801	ENSMUSG00000036208	Nepro	nucleolus and neural progenitor protein
chr16	45429302	45429400	99	*	100	*	15	32	0.46875	44	46	0.956522	2.04058	4	CG	1	3.03e-05	gain	Exon (ENSMUST00000121567.2/ENSMUST00000121567.2, exon 1 of 1)	16	45382135	45409053	26919	2	17470	ENSMUST00000163230.7	-20249	ENSMUSG00000022661	Cd200	CD200 antigen
chr16	46108802	46108900	99	*	100	*	4	8	0.5	19	20	0.95	1.9	2	CG	1	0.00707801	gain	Intron (ENSMUST00000023336.9/84544, intron 3 of 14)	16	46035657	46120251	84595	2	84544	ENSMUST00000023336.9	11351	ENSMUSG00000022657	Cd96	CD96 antigen
chr16	49048102	49048200	99	*	100	*	8	12	0.666667	19	19	1	1.5	2	CG	1	0.00843701	gain	Distal Intergenic	16	49057486	49199104	141619	1	667772	ENSMUST00000168680.1	-9286	ENSMUSG00000092009	Myh15	myosin, heavy chain 15
chr16	49952302	49952400	99	*	100	*	8	26	0.307692	16	18	0.888889	2.88889	4	CG	1	0.00101245	gain	Distal Intergenic	16	49866833	49911091	44259	1	16423	ENSMUST00000229104.1	85469	ENSMUSG00000055447	Cd47	CD47 antigen (Rh-related antigen, integrin-associated signal transducer)
chr16	52243602	52243700	99	*	100	*	12	18	0.666667	46	47	0.978723	1.46809	4	CG	1	0.00156014	gain	Distal Intergenic	16	52253188	52269061	15874	2	11658	ENSMUST00000163788.7	25361	ENSMUSG00000022636	Alcam	activated leukocyte cell adhesion molecule
chr16	53463402	53463500	99	*	100	*	0	12	0	16	29	0.551724	#DIV/0!	2	CG	1	0.00316308	gain	Distal Intergenic	16	52799508	52815744	16237	2	73820	ENSMUST00000232028.1	-647658	ENSMUSG00000116611	4930404A05Rik	RIKEN cDNA 4930404A05 gene
chr16	53696802	53696900	99	*	100	*	0	15	0	19	34	0.558824	#DIV/0!	2	CG	1	0.00132702	gain	Distal Intergenic	16	52799508	52815744	16237	2	73820	ENSMUST00000232028.1	-881058	ENSMUSG00000116611	4930404A05Rik	RIKEN cDNA 4930404A05 gene
chr16	61475202	61475300	99	*	100	*	4	9	0.444444	10	10	1	2.25	2	CG	1	0.00781	gain	Distal Intergenic	16	60424262	60605531	181270	2	13840	ENSMUST00000159383.7	-869671	ENSMUSG00000055540	Epha6	Eph receptor A6
chr16	62381802	62381900	99	*	100	*	0	12	0	19	25	0.76	#DIV/0!	2	CG	1	0.000246028	gain	Distal Intergenic	16	62735161	62767123	31963	2	106338	ENSMUST00000156676.1	385223	ENSMUSG00000050312	Nsun3	NOL1/NOP2/Sun domain family member 3
chr16	66622102	66622200	99	*	100	*	5	9	0.555556	1	18	0.0555556	0.1	2	CG	-1	0.00574661	loss	Distal Intergenic	16	66657118	66664626	7509	1	75501	ENSMUST00000174502.1	-34918	ENSMUSG00000092599	1700010K23Rik	RIKEN cDNA 1700010K23 gene
chr16	69882502	69882600	99	*	100	*	0	9	0	12	20	0.6	#DIV/0!	2	CG	1	0.00492972	gain	Distal Intergenic	16	69856874	69863744	6871	2	224318	ENSMUST00000076500.13	-18758	ENSMUSG00000063163	Speer2	spermatogenesis associated glutamate (E)-rich protein 2
chr16	75527802	75527900	99	*	100	*	3	9	0.333333	0	27	0	0	2	CG	-1	0.00417405	loss	Distal Intergenic	16	75540544	75567682	27139	2	320355	ENSMUST00000186809.1	39782	ENSMUSG00000032948	Lipi	lipase, member I
chr16	76418302	76418400	99	*	100	*	5	8	0.625	1	13	0.0769231	0.123077	2	CG	-1	0.00842297	loss	Distal Intergenic	16	76403251	76403652	402	2	14109	ENSMUST00000052867.8	-14650	ENSMUSG00000038274	Fau	Finkel-Biskis-Reilly murine sarcoma virus (FBR-MuSV) ubiquitously expressed (fox derived)
chr16	76571502	76571600	99	*	100	*	5	9	0.555556	14	14	1	1.8	2	CG	1	0.00781454	gain	Distal Intergenic	16	76548795	76551224	2430	1	102632730	ENSMUST00000232268.1	22707	ENSMUSG00000116701	Gm30726	predicted gene, 30726
chr16	78061002	78061100	99	*	100	*	18	27	0.666667	50	53	0.943396	1.41509	6	CG	1	0.00325992	gain	Distal Intergenic	16	78250861	78254536	3676	2	100503619	ENSMUST00000211335.1	193436	ENSMUSG00000109841	E330011O21Rik	RIKEN cDNA E330011O21 gene
chr16	81221302	81221400	99	*	100	*	12	24	0.5	16	18	0.888889	1.77778	4	CG	1	0.00920794	gain	Intron (ENSMUST00000037785.13/17968, intron 1 of 15)	16	81200757	81485512	284756	1	17968	ENSMUST00000231687.1	20545	ENSMUSG00000022762	Ncam2	neural cell adhesion molecule 2
chr16	82573202	82573300	99	*	100	*	7	18	0.388889	22	28	0.785714	2.02041	4	CG	1	0.00809357	gain	Distal Intergenic	16	81465623	81518030	52408	1	17968	ENSMUST00000232550.1	1107579	ENSMUSG00000022762	Ncam2	neural cell adhesion molecule 2
chr16	86700502	86700600	99	*	100	*	5	9	0.555556	0	9	0	0	2	CG	-1	0.00943879	loss	Distal Intergenic	16	86770283	86806364	36082	2	102635020	ENSMUST00000232333.1	105764	NA	Gm32461	predicted gene, 32461
chr16	87792102	87792200	99	*	100	*	0	8	0	6	8	0.75	#DIV/0!	2	CG	1	0.00441273	gain	Intron (ENSMUST00000069809.5/ENSMUST00000069809.5, intron 2 of 2)	16	87699004	87722920	23917	1	12013	ENSMUST00000156958.1	93098	ENSMUSG00000025612	Bach1	BTB and CNC homology 1, basic leucine zipper transcription factor 1
chr16	88601102	88601200	99	*	100	*	0	10	0	7	10	0.7	#DIV/0!	2	CG	1	0.00323897	gain	Distal Intergenic	16	88610705	88612279	1575	2	239932	ENSMUST00000052512.3	11079	ENSMUSG00000050239	Krtap24-1	keratin associated protein 24-1
chr16	90205602	90205700	99	*	100	*	6	10	0.6	20	20	1	1.66667	2	CG	1	0.00489728	gain	Distal Intergenic	16	90220754	90226329	5576	1	20655	ENSMUST00000023707.10	-15054	ENSMUSG00000022982	Sod1	superoxide dismutase 1, soluble
chr16	90737802	90737900	99	*	100	*	0	8	0	7	11	0.636364	#DIV/0!	2	CG	1	0.00677503	gain	Promoter	16	90738207	90749785	11579	1	77037	ENSMUST00000125429.2	-307	ENSMUSG00000039956	Mrap	melanocortin 2 receptor accessory protein
chr16	90919902	90920000	99	*	100	*	8	12	0.666667	18	18	1	1.5	2	CG	1	0.00943879	gain	Distal Intergenic	16	90926303	90927505	1203	2	68001	ENSMUST00000231711.1	7505	ENSMUSG00000022972	Cfap298	cilia and flagella associate protien 298
chr16	91120102	91120200	99	*	100	*	18	28	0.642857	35	38	0.921053	1.43275	4	CG	1	0.00707801	gain	Distal Intergenic	16	91055838	91095122	39285	2	74387	ENSMUST00000146047.1	-24980	ENSMUSG00000039851	4932438H23Rik	RIKEN cDNA 4932438H23 gene
chr16	91144302	91144400	99	*	100	*	5	30	0.166667	30	56	0.535714	3.21429	4	CG	1	0.00302942	gain	Intron (ENSMUST00000231396.1/ENSMUST00000231396.1, intron 1 of 2)	16	91055838	91095122	39285	2	74387	ENSMUST00000146047.1	-49180	ENSMUSG00000039851	4932438H23Rik	RIKEN cDNA 4932438H23 gene
chr16	91175802	91175900	99	*	100	*	16	30	0.533333	79	90	0.877778	1.64583	6	CG	1	0.000573035	gain	Distal Intergenic	16	91225457	91228677	3221	1	50913	ENSMUST00000035608.9	-49557	ENSMUSG00000039830	Olig2	oligodendrocyte transcription factor 2
chr16	92239502	92239600	99	*	100	*	4	8	0.5	0	16	0	0	2	CG	-1	0.00441273	loss	Distal Intergenic	16	92292389	92298129	5741	1	246133	ENSMUST00000047383.9	-52789	ENSMUSG00000039672	Kcne2	potassium voltage-gated channel, Isk-related subfamily, gene 2
chr16	92261102	92261200	99	*	100	*	21	21	1	21	29	0.724138	0.724138	4	CG	-1	0.00953264	loss	Distal Intergenic	16	92292389	92298129	5741	1	246133	ENSMUST00000047383.9	-31189	ENSMUSG00000039672	Kcne2	potassium voltage-gated channel, Isk-related subfamily, gene 2
chr16	92270702	92270800	99	*	100	*	17	18	0.944444	19	35	0.542857	0.57479	4	CG	-1	0.00553792	loss	Distal Intergenic	16	92292389	92298129	5741	1	246133	ENSMUST00000047383.9	-21589	ENSMUSG00000039672	Kcne2	potassium voltage-gated channel, Isk-related subfamily, gene 2
chr16	92294302	92294400	99	*	100	*	8	20	0.4	3	52	0.0576923	0.144231	4	CG	-1	0.0016149	loss	Promoter	16	92295616	92298129	2514	1	246133	ENSMUST00000113971.1	-1216	ENSMUSG00000039672	Kcne2	potassium voltage-gated channel, Isk-related subfamily, gene 2
chr16	92476702	92476800	99	*	100	*	17	27	0.62963	50	55	0.909091	1.44385	6	CG	1	0.00462232	gain	Distal Intergenic	16	92478742	92497366	18625	1	76785	ENSMUST00000160494.2	-1942	ENSMUSG00000051297	2410124H12Rik	RIKEN cDNA 2410124H12 gene
chr16	93553402	93553500	99	*	100	*	4	17	0.235294	15	16	0.9375	3.98438	4	CG	1	0.000494304	gain	Distal Intergenic	16	93583562	93584008	447	2	224440	ENSMUST00000233912.1	30508	ENSMUSG00000022948	Setd4	SET domain containing 4
chr16	93927202	93927300	99	*	100	*	5	10	0.5	16	16	1	2	2	CG	1	0.00409871	gain	Intron (ENSMUST00000177648.7/56173, intron 1 of 1)	16	93919031	93929567	10537	2	56173	ENSMUST00000177648.7	2267	ENSMUSG00000047109	Cldn14	claudin 14
chr16	94088102	94088200	99	*	100	*	14	28	0.5	52	66	0.787879	1.57576	4	CG	1	0.00728812	gain	Intron (ENSMUST00000231688.1/20465, intron 1 of 10)	16	94084931	94127032	42102	1	20465	ENSMUST00000072182.8	3171	ENSMUSG00000062713	Sim2	single-minded family bHLH transcription factor 2
chr16	94186202	94186300	99	*	100	*	21	30	0.7	33	34	0.970588	1.38655	4	CG	1	0.00545514	gain	Intron (ENSMUST00000228910.1/110948, intron 2 of 6)	16	94133003	94175000	41998	2	110948	ENSMUST00000227618.1	-11202	ENSMUSG00000040820	Hlcs	holocarboxylase synthetase (biotin- [propriony-Coenzyme A-carboxylase (ATP-hydrolysing)] ligase)
chr16	94895202	94895300	99	*	100	*	19	26	0.730769	14	42	0.333333	0.45614	4	CG	-1	0.00384719	loss	Intron (ENSMUST00000095873.11/16522, intron 2 of 4)	16	94822532	94856680	34149	2	16522	ENSMUST00000165538.2	-38522	ENSMUSG00000043301	Kcnj6	potassium inwardly-rectifying channel, subfamily J, member 6
chr16	95219602	95219700	99	*	100	*	3	14	0.214286	13	19	0.684211	3.19298	2	CG	1	0.00884201	gain	Intron (ENSMUST00000232091.1/102633941, intron 3 of 4)	16	95257558	95298507	40950	1	16516	ENSMUST00000113861.7	-37858	ENSMUSG00000062609	Kcnj15	potassium inwardly-rectifying channel, subfamily J, member 15
chr16	95443602	95443700	99	*	100	*	7	10	0.7	21	21	1	1.42857	2	CG	1	0.0092687	gain	Intron (ENSMUST00000233881.1/13876, intron 2 of 10)	16	95360806	95459245	98440	2	13876	ENSMUST00000121809.10	15545	ENSMUSG00000040732	Erg	ETS transcription factor
chr16	95497202	95497300	99	*	100	*	4	13	0.307692	17	21	0.809524	2.63095	2	CG	1	0.0059251	gain	Intron (ENSMUST00000233881.1/13876, intron 2 of 10)	16	95360645	95524603	163959	2	13876	ENSMUST00000171646.9	27303	ENSMUSG00000040732	Erg	ETS transcription factor
chr16	95652002	95652100	99	*	100	*	3	10	0.3	18	21	0.857143	2.85714	2	CG	1	0.00441273	gain	Distal Intergenic	16	95702075	95721051	18977	1	23872	ENSMUST00000023612.16	-49975	ENSMUSG00000022895	Ets2	E26 avian leukemia oncogene 2, 3' domain
chr16	96182802	96182900	99	*	100	*	6	10	0.6	1	15	0.0666667	0.111111	2	CG	-1	0.00608858	loss	Exon (ENSMUST00000154445.2/385668, exon 5 of 5)	16	96158686	96185849	27164	2	385668	ENSMUST00000233151.1	2949	ENSMUSG00000045275	Lca5l	Leber congenital amaurosis 5-like
chr16	96720302	96720400	99	*	100	*	10	24	0.416667	0	18	0	0	4	CG	-1	0.0041348	loss	Intron (ENSMUST00000056102.8/13508, intron 11 of 32)	16	96592437	96622754	30318	2	13508	ENSMUST00000232829.1	-97548	ENSMUSG00000050272	Dscam	DS cell adhesion molecule
chr16	97328602	97328700	99	*	100	*	6	18	0.333333	42	52	0.807692	2.42308	4	CG	1	0.0012062	gain	Distal Intergenic	16	97356742	97442936	86195	1	56175	ENSMUST00000047275.7	-28042	ENSMUSG00000040605	Bace2	beta-site APP-cleaving enzyme 2
chr16	97743502	97743600	99	*	100	*	14	22	0.636364	61	67	0.910448	1.4307	4	CG	1	0.00470893	gain	Exon (ENSMUST00000019386.9/72388, exon 8 of 8)	16	97741933	97763787	21855	2	72388	ENSMUST00000019386.9	20187	ENSMUSG00000005251	Ripk4	receptor-interacting serine-threonine kinase 4
chr17	4205402	4205500	99	*	100	*	6	17	0.352941	19	25	0.76	2.15333	4	CG	1	0.00931321	gain	Distal Intergenic	17	4120217	4122113	1897	2	78043	ENSMUST00000231319.1	-83289	ENSMUSG00000116615	4930548J01Rik	RIKEN cDNA 4930548J01 gene
chr17	4498402	4498500	99	*	100	*	29	45	0.644444	36	91	0.395604	0.613869	8	CG	-1	0.00792657	loss	Distal Intergenic	17	4634978	4637471	2494	1	75117	ENSMUST00000232624.1	-136478	ENSMUSG00000116767	4930517M08Rik	RIKEN cDNA 4930517M08 gene
chr17	5286602	5286700	99	*	100	*	7	9	0.777778	39	39	1	1.28571	2	CG	1	0.00520297	gain	Intron (ENSMUST00000092723.10/239985, intron 7 of 18)	17	5417323	5418767	1445	2	106557	ENSMUST00000189788.1	132067	ENSMUSG00000101959	Ldhal6b	lactate dehydrogenase A-like 6B
chr17	5636302	5636400	99	*	100	*	0	12	0	7	15	0.466667	#DIV/0!	2	CG	1	0.00777776	gain	Intron (ENSMUST00000089185.5/224454, intron 1 of 8)	17	5492557	5753811	261255	1	224454	ENSMUST00000089185.5	143745	ENSMUSG00000034265	Zdhhc14	zinc finger, DHHC domain containing 14
chr17	5643302	5643400	99	*	100	*	7	24	0.291667	49	56	0.875	3	4	CG	1	9.46e-06	gain	Intron (ENSMUST00000089185.5/224454, intron 1 of 8)	17	5492557	5753811	261255	1	224454	ENSMUST00000089185.5	150745	ENSMUSG00000034265	Zdhhc14	zinc finger, DHHC domain containing 14
chr17	5665602	5665700	99	*	100	*	1	8	0.125	13	14	0.928571	7.42857	2	CG	1	0.00111379	gain	Intron (ENSMUST00000089185.5/224454, intron 2 of 8)	17	5798657	5802893	4237	1	78512	ENSMUST00000180924.7	-132957	ENSMUSG00000096965	3300005D01Rik	RIKEN cDNA 3300005D01 gene
chr17	6475202	6475300	99	*	100	*	3	16	0.1875	14	19	0.736842	3.92982	4	CG	1	0.00350074	gain	Distal Intergenic	17	6441402	6467022	25621	2	547127	ENSMUST00000167717.3	-8180	NA	Tmem181b-ps	transmembrane protein 181B, pseudogene
chr17	6476402	6476500	99	*	100	*	27	46	0.586957	67	80	0.8375	1.42685	8	CG	1	0.0043291	gain	Distal Intergenic	17	6441402	6467022	25621	2	547127	ENSMUST00000167717.3	-9380	NA	Tmem181b-ps	transmembrane protein 181B, pseudogene
chr17	6724202	6724300	99	*	100	*	7	42	0.166667	31	69	0.449275	2.69565	6	CG	1	0.0048641	gain	Intron (ENSMUST00000097430.9/83672, intron 10 of 15)	17	6708482	6734274	25793	1	83672	ENSMUST00000160771.1	15720	ENSMUSG00000041831	Sytl3	synaptotagmin-like 3
chr17	6861802	6861900	99	*	100	*	7	18	0.388889	27	32	0.84375	2.16964	4	CG	1	0.00309291	gain	Distal Intergenic	17	6895229	6895337	109	2	751529	ENSMUST00000102263.1	33437	ENSMUSG00000076218	Mir692-1	microRNA 692-1
chr17	7929302	7929400	99	*	100	*	32	42	0.761905	50	51	0.980392	1.28676	8	CG	1	0.0034668	gain	Exon (ENSMUST00000036370.7/72536, exon 6 of 10)	17	7926935	7927033	99	1	72536	ENSMUST00000226153.1	2367	ENSMUSG00000033450	Tagap	T cell activation Rho GTPase activating protein
chr17	8206202	8206300	99	*	100	*	6	10	0.6	1	14	0.0714286	0.119048	2	CG	-1	0.00707801	loss	Distal Intergenic	17	8182247	8194945	12699	1	75296	ENSMUST00000161898.1	23955	ENSMUSG00000069135	Fgfr1op	Fgfr1 oncogene partner
chr17	8266502	8266600	99	*	100	*	17	30	0.566667	59	72	0.819444	1.44608	4	CG	1	0.00884504	gain	Distal Intergenic	17	8282904	8296885	13982	1	55951	ENSMUST00000145402.7	-16304	ENSMUSG00000023861	Mpc1	mitochondrial pyruvate carrier 1
chr17	8486302	8486400	99	*	100	*	16	33	0.484848	48	64	0.75	1.54688	6	CG	1	0.00982951	gain	Distal Intergenic	17	8525372	8981671	456300	1	23984	ENSMUST00000115715.7	-38972	ENSMUSG00000023868	Pde10a	phosphodiesterase 10A
chr17	8707002	8707100	99	*	100	*	0	5	0	5	5	1	#DIV/0!	1	CG	1	0.00402668	gain	Intron (ENSMUST00000115715.7/23984, intron 1 of 21)	17	8757018	8899193	142176	1	23984	ENSMUST00000233652.1	-49918	ENSMUSG00000023868	Pde10a	phosphodiesterase 10A
chr17	8748902	8749000	99	*	100	*	3	26	0.115385	29	60	0.483333	4.18889	6	CG	1	0.00348268	gain	Intron (ENSMUST00000115715.7/23984, intron 1 of 21)	17	8757018	8899193	142176	1	23984	ENSMUST00000233652.1	-8018	ENSMUSG00000023868	Pde10a	phosphodiesterase 10A
chr17	9044702	9044800	99	*	100	*	5	9	0.555556	0	11	0	0	2	CG	-1	0.00664378	loss	Distal Intergenic	17	8988383	9005263	16881	1	66931	ENSMUST00000136954.2	56319	ENSMUSG00000023873	1700010I14Rik	RIKEN cDNA 1700010I14 gene
chr17	10649002	10649100	99	*	100	*	10	19	0.526316	21	23	0.913043	1.73478	4	CG	1	0.00679939	gain	Intron (ENSMUST00000041463.6/69310, intron 2 of 4)	17	10576478	10631067	54590	2	69310	ENSMUST00000160599.1	-17935	ENSMUSG00000037196	Pacrg	PARK2 co-regulated
chr17	10659302	10659400	99	*	100	*	18	24	0.75	50	51	0.980392	1.30719	6	CG	1	0.00374856	gain	Intron (ENSMUST00000041463.6/69310, intron 2 of 4)	17	10576478	10631067	54590	2	69310	ENSMUST00000160599.1	-28235	ENSMUSG00000037196	Pacrg	PARK2 co-regulated
chr17	10761202	10761300	99	*	100	*	4	32	0.125	24	60	0.4	3.2	4	CG	1	0.00795326	gain	Intron (ENSMUST00000041463.6/69310, intron 2 of 4)	17	10403012	10840311	437300	2	69310	ENSMUST00000041463.6	79011	ENSMUSG00000037196	Pacrg	PARK2 co-regulated
chr17	10768902	10769000	99	*	100	*	4	30	0.133333	42	72	0.583333	4.375	6	CG	1	0.000396769	gain	Intron (ENSMUST00000041463.6/69310, intron 2 of 4)	17	10403012	10840311	437300	2	69310	ENSMUST00000041463.6	71311	ENSMUSG00000037196	Pacrg	PARK2 co-regulated
chr17	11142402	11142500	99	*	100	*	1	11	0.0909091	10	15	0.666667	7.33333	2	CG	1	0.00584868	gain	Intron (ENSMUST00000066658.12/50873, intron 2 of 6)	17	11067125	11635446	568322	1	50873	ENSMUST00000218435.1	75277	ENSMUSG00000023826	Prkn	parkin RBR E3 ubiquitin protein ligase
chr17	11475602	11475700	99	*	100	*	5	19	0.263158	37	50	0.74	2.812	4	CG	1	0.00158732	gain	Intron (ENSMUST00000066658.12/50873, intron 5 of 6)	17	11303647	11610945	307299	1	50873	ENSMUST00000186406.1	171955	ENSMUSG00000023826	Prkn	parkin RBR E3 ubiquitin protein ligase
chr17	11573802	11573900	99	*	100	*	11	30	0.366667	2	43	0.0465116	0.12685	6	CG	-1	0.00202707	loss	Intron (ENSMUST00000191124.6/50873, intron 6 of 11)	17	11838602	11867561	28960	1	50873	ENSMUST00000179624.7	-264702	ENSMUSG00000023826	Prkn	parkin RBR E3 ubiquitin protein ligase
chr17	11881702	11881800	99	*	100	*	0	30	0	7	32	0.21875	#DIV/0!	4	CG	1	0.00811957	gain	Intron (ENSMUST00000191124.6/50873, intron 9 of 11)	17	11845210	11867561	22352	1	50873	ENSMUST00000190849.1	36492	ENSMUSG00000023826	Prkn	parkin RBR E3 ubiquitin protein ligase
chr17	11966902	11967000	99	*	100	*	11	16	0.6875	26	26	1	1.45455	4	CG	1	0.00490756	gain	Intron (ENSMUST00000191124.6/50873, intron 9 of 11)	17	12029916	12063358	33443	1	50873	ENSMUST00000190894.1	-62916	ENSMUSG00000023826	Prkn	parkin RBR E3 ubiquitin protein ligase
chr17	12847902	12848000	99	*	100	*	7	16	0.4375	17	20	0.85	1.94286	4	CG	1	0.00988175	gain	Promoter	17	12841115	12848120	7006	2	17171	ENSMUST00000165020.7	120	ENSMUSG00000068037	Mas1	MAS1 oncogene
chr17	13500502	13500600	99	*	100	*	7	18	0.388889	35	40	0.875	2.25	4	CG	1	0.000956113	gain	Promoter	17	13482553	13500336	17784	2	72578	ENSMUST00000138345.7	-166	ENSMUSG00000117042	2700054A10Rik	RIKEN cDNA 2700054A10 gene
chr17	14851802	14851900	99	*	100	*	7	11	0.636364	16	16	1	1.57143	2	CG	1	0.00978607	gain	Intron (ENSMUST00000232147.1/71682, intron 23 of 25)	17	14829331	14909519	80189	2	71682	ENSMUST00000228233.1	57619	ENSMUSG00000046991	Wdr27	WD repeat domain 27
chr17	14904702	14904800	99	*	100	*	18	24	0.75	27	78	0.346154	0.461538	6	CG	-1	0.00218618	loss	Intron (ENSMUST00000232147.1/71682, intron 16 of 25)	17	14829331	14909519	80189	2	71682	ENSMUST00000228233.1	4719	ENSMUSG00000046991	Wdr27	WD repeat domain 27
chr17	15096802	15096900	99	*	100	*	2	22	0.0909091	21	40	0.525	5.775	4	CG	1	0.00267475	gain	Distal Intergenic	17	15059454	15074993	15540	1	381062	ENSMUST00000187199.2	37348	ENSMUSG00000036552	Ermard	ER membrane associated RNA degradation
chr17	15115902	15116000	99	*	100	*	19	28	0.678571	53	55	0.963636	1.4201	4	CG	1	0.00159379	gain	Distal Intergenic	17	15059454	15074993	15540	1	381062	ENSMUST00000187199.2	56448	ENSMUSG00000036552	Ermard	ER membrane associated RNA degradation
chr17	15249602	15249700	99	*	100	*	2	12	0.166667	14	21	0.666667	4	2	CG	1	0.00761175	gain	Distal Intergenic	17	15231581	15247917	16337	2	328747	ENSMUST00000231526.1	-1685	ENSMUSG00000097624	Gm5091	predicted gene 5091
chr17	15666102	15666200	99	*	100	*	6	26	0.230769	16	24	0.666667	2.88889	4	CG	1	0.00441273	gain	Distal Intergenic	17	15631788	15641104	9317	1	71008	ENSMUST00000231822.1	34314	ENSMUSG00000116924	4933401D09Rik	RIKEN cDNA 4933401D09 gene
chr17	18175202	18175300	99	*	100	*	10	18	0.555556	4	27	0.148148	0.266667	4	CG	-1	0.00625858	loss	Intron (ENSMUST00000169686.2/627111, intron 5 of 5)	17	18151887	18188886	37000	1	627111	ENSMUST00000169686.2	23315	ENSMUSG00000091350	Vmn2r92	vomeronasal 2, receptor 92
chr17	18416002	18416100	99	*	100	*	0	8	0	6	9	0.666667	#DIV/0!	2	CG	1	0.00647197	gain	Distal Intergenic	17	18424078	18460849	36772	1	328759	ENSMUST00000166327.2	-7978	ENSMUSG00000091631	Vmn2r95	vomeronasal 2, receptor 95
chr17	20908202	20908300	99	*	100	*	3	8	0.375	0	17	0	0	2	CG	-1	0.00848435	loss	Intron (ENSMUST00000232004.1/ENSMUST00000232004.1, intron 1 of 3)	17	20913205	20914363	1159	2	171227	ENSMUST00000077001.2	6063	ENSMUSG00000062165	Vmn1r232	vomeronasal 1 receptor 232
chr17	21406502	21406600	99	*	100	*	0	13	0	12	30	0.4	#DIV/0!	2	CG	1	0.00858217	gain	Distal Intergenic	17	21423227	21435640	12414	1	22712	ENSMUST00000165230.7	-16627	ENSMUSG00000023882	Zfp54	zinc finger protein 54
chr17	21791002	21791100	99	*	100	*	2	10	0.2	16	20	0.8	4	2	CG	1	0.00402668	gain	Distal Intergenic	17	21816885	21845759	28875	2	75424	ENSMUST00000084141.5	54659	ENSMUSG00000069743	Zfp820	zinc finger protein 820
chr17	22792802	22792900	99	*	100	*	15	20	0.75	47	49	0.959184	1.27891	4	CG	1	0.00983698	gain	Intron (ENSMUST00000233975.1/ENSMUST00000233975.1, intron 1 of 1)	17	22849030	22861719	12690	2	240041	ENSMUST00000095615.2	68819	ENSMUSG00000059142	Zfp945	zinc finger protein 945
chr17	23523502	23523600	99	*	100	*	31	49	0.632653	82	93	0.88172	1.39369	10	CG	1	0.00211539	gain	Distal Intergenic	17	23550799	23565291	14493	1	320020	ENSMUST00000233076.1	-27199	ENSMUSG00000117322	6330415G19Rik	RIKEN cDNA 6330415G19 gene
chr17	23968702	23968800	99	*	100	*	0	13	0	7	16	0.4375	#DIV/0!	2	CG	1	0.0078603	gain	Distal Intergenic	17	23972127	23973747	1621	2	30943	ENSMUST00000234145.1	4947	ENSMUSG00000024124	Prss30	protease, serine 30
chr17	24044702	24044800	99	*	100	*	9	9	1	4	10	0.4	0.4	2	CG	-1	0.00707801	loss	Intron (ENSMUST00000059482.5/213171, intron 4 of 5)	17	24038144	24045954	7811	1	213171	ENSMUST00000059482.5	6558	ENSMUSG00000050762	Prss27	protease, serine 27
chr17	24396602	24396700	99	*	100	*	5	14	0.357143	0	22	0	0	2	CG	-1	0.00507773	loss	Exon (ENSMUST00000133816.7/27410, exon 19 of 20)	17	24412027	24413624	1598	2	654822	ENSMUST00000084725.5	16924	ENSMUSG00000073437	D330041H03Rik	RIKEN cDNA D330041H03 gene
chr17	24650202	24650300	99	*	100	*	39	148	0.263514	143	266	0.537594	2.0401	30	CG	1	4.6e-06	gain	Promoter	17	24639286	24650289	11004	2	65962	ENSMUST00000234557.1	0	ENSMUSG00000002504	Slc9a3r2	solute carrier family 9 (sodium/hydrogen exchanger), member 3 regulator 2
chr17	25042102	25042200	99	*	100	*	2	11	0.181818	12	15	0.8	4.4	2	CG	1	0.00424721	gain	Intron (ENSMUST00000142000.8/106633, intron 12 of 28)	17	25045517	25087991	42475	1	106633	ENSMUST00000140692.7	-3317	ENSMUSG00000024169	Ift140	intraflagellar transport 140
chr17	25475502	25475600	99	*	100	*	8	26	0.307692	26	37	0.702703	2.28378	2	CG	1	0.00442609	gain	Promoter	17	25474304	25476592	2289	1	71840	ENSMUST00000234436.1	1198	ENSMUSG00000024175	Tekt4	tektin 4
chr17	25518202	25518300	99	*	100	*	7	31	0.225806	43	68	0.632353	2.80042	6	CG	1	0.00115837	gain	Promoter	17	25518585	25522565	3981	1	102636737	ENSMUST00000234604.1	-285	ENSMUSG00000117437	Gm33727	predicted gene, 33727
chr17	25519602	25519700	99	*	100	*	2	12	0.166667	9	12	0.75	4.5	2	CG	1	0.00649611	gain	Promoter	17	25518585	25522565	3981	1	102636737	ENSMUST00000234604.1	1017	ENSMUSG00000117437	Gm33727	predicted gene, 33727
chr17	25791902	25792000	99	*	100	*	23	59	0.389831	11	67	0.164179	0.421155	14	CG	-1	0.00671386	loss	Promoter	17	25790511	25792077	1567	2	214917	ENSMUST00000236161.1	77	ENSMUSG00000057411	Fam173a	family with sequence similarity 173, member A
chr17	26381802	26381900	99	*	100	*	20	24	0.833333	20	42	0.47619	0.571429	6	CG	-1	0.00662444	loss	Distal Intergenic	17	26414829	26441795	26967	1	240055	ENSMUST00000182897.7	-32929	ENSMUSG00000034413	Neurl1b	neuralized E3 ubiquitin protein ligase 1B
chr17	26519002	26519100	99	*	100	*	9	9	1	6	13	0.461538	0.461538	2	CG	-1	0.00889775	loss	Intron (ENSMUST00000235532.1/19252, intron 3 of 5)	17	26505590	26508519	2930	2	19252	ENSMUST00000025025.6	-10483	ENSMUSG00000024190	Dusp1	dual specificity phosphatase 1
chr17	27083702	27083800	99	*	100	*	3	52	0.0576923	23	88	0.261364	4.5303	8	CG	1	0.00527799	gain	Intron (ENSMUST00000049308.8/16440, intron 3 of 57)	17	27091245	27091311	67	1	102465779	ENSMUST00000184226.1	-7445	ENSMUSG00000098826	Mir7677	microRNA 7677
chr17	27161102	27161200	99	*	100	*	6	21	0.285714	14	18	0.777778	2.72222	4	CG	1	0.0047025	gain	Intron (ENSMUST00000025046.3/271424, intron 1 of 5)	17	27143965	27167795	23831	2	271424	ENSMUST00000025046.3	6595	ENSMUSG00000024210	Ip6k3	inositol hexaphosphate kinase 3
chr17	27217502	27217600	99	*	100	*	8	16	0.5	15	16	0.9375	1.875	4	CG	1	0.00775383	gain	Distal Intergenic	17	27189600	27204469	14870	2	224640	ENSMUST00000055117.8	-13033	ENSMUSG00000044857	Lemd2	LEM domain containing 2
chr17	27219302	27219400	99	*	100	*	6	16	0.375	21	26	0.807692	2.15385	4	CG	1	0.0067595	gain	Distal Intergenic	17	27189600	27204469	14870	2	224640	ENSMUST00000055117.8	-14833	ENSMUSG00000044857	Lemd2	LEM domain containing 2
chr17	27248602	27248700	99	*	100	*	0	11	0	17	36	0.472222	#DIV/0!	2	CG	1	0.00666501	gain	Promoter	17	27235075	27248066	12992	2	319720	ENSMUST00000236498.1	-536	ENSMUSG00000117916	9630028I04Rik	RIKEN cDNA 9630028I04 gene
chr17	27327602	27327700	99	*	100	*	3	57	0.0526316	17	52	0.326923	6.21154	8	CG	1	0.00133598	gain	Promoter	17	27328385	27328460	76	1	102466818	ENSMUST00000185107.1	-685	ENSMUSG00000099237	Mir7216	microRNA 7216
chr17	27371902	27372100	199	*	200	*	14	40	0.35	46	57	0.807018	2.30576	6	CG	1	0.000124733	gain	Distal Intergenic	17	27358097	27358155	59	1	102466228	ENSMUST00000200050.1	13805	ENSMUSG00000106215	Mir7218	microRNA 7218
chr17	27378602	27378700	99	*	100	*	5	16	0.3125	18	21	0.857143	2.74286	4	CG	1	0.00267499	gain	Distal Intergenic	17	27358097	27358155	59	1	102466228	ENSMUST00000200050.1	20505	ENSMUSG00000106215	Mir7218	microRNA 7218
chr17	27408602	27408700	99	*	100	*	16	33	0.484848	22	95	0.231579	0.477632	4	CG	-1	0.00783053	loss	Distal Intergenic	17	27358097	27358155	59	1	102466228	ENSMUST00000200050.1	50505	ENSMUSG00000106215	Mir7218	microRNA 7218
chr17	27410002	27410100	99	*	100	*	27	46	0.586957	41	49	0.836735	1.42555	4	CG	1	0.00843701	gain	Distal Intergenic	17	27358097	27358155	59	1	102466228	ENSMUST00000200050.1	51905	ENSMUSG00000106215	Mir7218	microRNA 7218
chr17	27418902	27419000	99	*	100	*	7	15	0.466667	50	57	0.877193	1.8797	2	CG	1	0.00219137	gain	Distal Intergenic	17	27451629	27473067	21439	2	268934	ENSMUST00000147865.1	54067	ENSMUSG00000063239	Grm4	glutamate receptor, metabotropic 4
chr17	27426002	27426100	99	*	100	*	9	51	0.176471	26	63	0.412698	2.33862	12	CG	1	0.00813521	gain	3' UTR	17	27451629	27473067	21439	2	268934	ENSMUST00000147865.1	46967	ENSMUSG00000063239	Grm4	glutamate receptor, metabotropic 4
chr17	27733702	27733800	99	*	100	*	6	14	0.428571	16	18	0.888889	2.07407	2	CG	1	0.00731958	gain	Distal Intergenic	17	27714659	27728955	14297	2	30051	ENSMUST00000114870.8	-4747	ENSMUSG00000024215	Spdef	SAM pointed domain containing ets transcription factor
chr17	27767302	27767400	99	*	100	*	9	12	0.75	28	28	1	1.33333	2	CG	1	0.00776131	gain	Intron (ENSMUST00000114863.9/224647, intron 4 of 4)	17	27714659	27728955	14297	2	30051	ENSMUST00000114870.8	-38347	ENSMUSG00000024215	Spdef	SAM pointed domain containing ets transcription factor
chr17	28121902	28122000	99	*	100	*	12	30	0.4	37	49	0.755102	1.88776	6	CG	1	0.0040592	gain	Distal Intergenic	17	28142141	28174854	32714	1	268935	ENSMUST00000043503.10	-20141	ENSMUSG00000038677	Scube3	signal peptide, CUB domain, EGF-like 3
chr17	28171002	28171100	99	*	100	*	9	17	0.529412	34	37	0.918919	1.73574	2	CG	1	0.00313447	gain	Intron (ENSMUST00000043503.10/268935, intron 21 of 21)	17	28165809	28167651	1843	1	268935	ENSMUST00000142170.2	5193	ENSMUSG00000038677	Scube3	signal peptide, CUB domain, EGF-like 3
chr17	28499402	28499500	99	*	100	*	3	12	0.25	0	35	0	0	2	CG	-1	0.00476244	loss	5' UTR	17	28399226	28511357	112132	2	14229	ENSMUST00000233102.1	11857	ENSMUSG00000024222	Fkbp5	FK506 binding protein 5
chr17	28665902	28666000	99	*	100	*	1	11	0.0909091	8	13	0.615385	6.76923	2	CG	1	0.00922691	gain	Intron (ENSMUST00000114764.7/224661, intron 5 of 19)	17	28653778	28672768	18991	2	224661	ENSMUST00000233689.1	6768	ENSMUSG00000036196	Slc26a8	solute carrier family 26, member 8
chr17	28908402	28908500	99	*	100	*	14	26	0.538462	24	27	0.888889	1.65079	6	CG	1	0.00684432	gain	Intron (ENSMUST00000062357.5/207819, intron 2 of 11)	17	28904555	28905700	1146	2	207819	ENSMUST00000228025.1	-2702	ENSMUSG00000048905	4930539E08Rik	RIKEN cDNA 4930539E08 gene
chr17	29726902	29727000	99	*	100	*	13	16	0.8125	8	21	0.380952	0.468864	4	CG	-1	0.0095504	loss	Distal Intergenic	17	29703332	29717044	13713	2	68597	ENSMUST00000128751.2	-9858	ENSMUSG00000024018	Ccdc167	coiled-coil domain containing 167
chr17	29774002	29774100	99	*	100	*	2	8	0.25	10	12	0.833333	3.33333	2	CG	1	0.00988175	gain	Distal Intergenic	17	29703332	29717044	13713	2	68597	ENSMUST00000128751.2	-56958	ENSMUSG00000024018	Ccdc167	coiled-coil domain containing 167
chr17	30576102	30576200	99	*	100	*	17	104	0.163462	67	181	0.370166	2.26454	22	CG	1	0.0013803	gain	Promoter	17	30220056	30576169	356114	2	224671	ENSMUST00000079924.7	0	ENSMUSG00000062202	Btbd9	BTB (POZ) domain containing 9
chr17	30670802	30670900	99	*	100	*	6	12	0.5	21	23	0.913043	1.82609	2	CG	1	0.00761807	gain	Promoter	17	30670640	30674038	3399	1	13417	ENSMUST00000237892.1	162	ENSMUSG00000033826	Dnah8	dynein, axonemal, heavy chain 8
chr17	30788002	30788100	99	*	100	*	4	8	0.5	0	11	0	0	2	CG	-1	0.00928461	loss	Intron (ENSMUST00000170651.1/13417, intron 74 of 92)	17	30779733	30792766	13034	1	13417	ENSMUST00000237094.1	8269	ENSMUSG00000033826	Dnah8	dynein, axonemal, heavy chain 8
chr17	30802202	30802300	99	*	100	*	6	24	0.25	23	38	0.605263	2.42105	4	CG	1	0.00794387	gain	Promoter	17	30803281	30810319	7039	1	13417	ENSMUST00000237591.1	-981	ENSMUSG00000033826	Dnah8	dynein, axonemal, heavy chain 8
chr17	30904602	30904700	99	*	100	*	7	33	0.212121	22	33	0.666667	3.14286	6	CG	1	0.00125885	gain	Intron (ENSMUST00000114574.2/14652, intron 1 of 12)	17	30901859	30937567	35709	1	14652	ENSMUST00000236038.1	2743	ENSMUSG00000024027	Glp1r	glucagon-like peptide 1 receptor
chr17	30913502	30913600	99	*	100	*	32	72	0.444444	85	122	0.696721	1.56762	10	CG	1	0.00226995	gain	Intron (ENSMUST00000114574.2/14652, intron 3 of 12)	17	30459502	30923831	464330	2	224671	ENSMUST00000235858.1	10231	ENSMUSG00000062202	Btbd9	BTB (POZ) domain containing 9
chr17	30945602	30945700	99	*	100	*	1	57	0.0175439	19	64	0.296875	16.9219	6	CG	1	0.000426454	gain	Intron (ENSMUST00000236572.1/ENSMUST00000236572.1, intron 2 of 2)	17	30954640	31010710	56071	1	52020	ENSMUST00000114555.2	-8940	ENSMUSG00000054134	Umodl1	uromodulin-like 1
chr17	30945602	30945700	99	*	100	*	1	57	0.0175439	19	64	0.296875	16.9219	6	CG	1	0.000426454	gain	Intron (ENSMUST00000236572.1/ENSMUST00000236572.1, intron 2 of 2)	17	30954640	31010710	56071	1	52020	ENSMUST00000114555.2	-8940	ENSMUSG00000054134	Umodl1	uromodulin-like 1
chr17	30945902	30946000	99	*	100	*	19	60	0.316667	46	76	0.605263	1.91136	10	CG	1	0.00290362	gain	Exon (ENSMUST00000236151.1/ENSMUST00000236151.1, exon 1 of 2)	17	30954640	31010710	56071	1	52020	ENSMUST00000114555.2	-8640	ENSMUSG00000054134	Umodl1	uromodulin-like 1
chr17	30945902	30946000	99	*	100	*	19	60	0.316667	46	76	0.605263	1.91136	10	CG	1	0.00290362	gain	Exon (ENSMUST00000236151.1/ENSMUST00000236151.1, exon 1 of 2)	17	30954640	31010710	56071	1	52020	ENSMUST00000114555.2	-8640	ENSMUSG00000054134	Umodl1	uromodulin-like 1
chr17	31108602	31108700	99	*	100	*	23	32	0.71875	45	48	0.9375	1.30435	4	CG	1	0.00858737	gain	Exon (ENSMUST00000024829.7/11307, exon 10 of 15)	17	31110965	31114488	3524	1	11307	ENSMUST00000236241.1	-2265	ENSMUSG00000024030	Abcg1	ATP binding cassette subfamily G member 1
chr17	31180102	31180200	99	*	100	*	7	16	0.4375	17	20	0.85	1.94286	4	CG	1	0.00988175	gain	3' UTR	17	31161395	31165277	3883	2	21784	ENSMUST00000024831.7	-14825	ENSMUSG00000024032	Tff1	trefoil factor 1
chr17	31324302	31324400	99	*	100	*	21	39	0.538462	72	78	0.923077	1.71429	6	CG	1	4.24e-05	gain	Promoter	17	31325627	31340990	15364	1	224674	ENSMUST00000237425.1	-1227	ENSMUSG00000024036	Slc37a1	solute carrier family 37 (glycerol-3-phosphate transporter), member 1
chr17	31456502	31456600	99	*	100	*	8	16	0.5	16	16	1	2	4	CG	1	0.00334634	gain	Intron (ENSMUST00000047168.12/18585, intron 9 of 18)	17	31453332	31461709	8378	1	18585	ENSMUST00000155395.2	3170	ENSMUSG00000041119	Pde9a	phosphodiesterase 9A
chr17	31856202	31856300	99	*	100	*	17	41	0.414634	66	83	0.795181	1.91779	10	CG	1	0.000322147	gain	Promoter	17	31844250	31855804	11555	2	17691	ENSMUST00000024839.5	-398	ENSMUSG00000024042	Sik1	salt inducible kinase 1
chr17	32118202	32118300	99	*	100	*	4	18	0.222222	31	42	0.738095	3.32143	4	CG	1	0.00127806	gain	Intron (ENSMUST00000237900.1/ENSMUST00000237900.1, intron 1 of 1)	17	32078797	32107350	28554	2	435518	ENSMUST00000183934.1	-10852	ENSMUSG00000002791	Pdxk-ps	pyridoxal (pyridoxine, vitamin B6) kinase, pseudogene
chr17	32158002	32158100	99	*	100	*	1	8	0.125	19	28	0.678571	5.42857	2	CG	1	0.00741241	gain	Exon (ENSMUST00000087723.4/18131, exon 6 of 33)	17	32120820	32166852	46033	2	18131	ENSMUST00000087723.4	8752	ENSMUSG00000038146	Notch3	notch 3
chr17	32445102	32445200	99	*	100	*	11	33	0.333333	11	92	0.119565	0.358696	6	CG	-1	0.00757852	loss	Distal Intergenic	17	32452723	32493320	40598	1	320997	ENSMUST00000237491.1	-7523	ENSMUSG00000061126	Cyp4f39	cytochrome P450, family 4, subfamily f, polypeptide 39
chr17	32455202	32455300	99	*	100	*	21	26	0.807692	15	47	0.319149	0.395137	4	CG	-1	0.000606382	loss	Intron (ENSMUST00000237491.1/320997, intron 1 of 13)	17	32452752	32470898	18147	1	320997	ENSMUST00000236307.1	2450	ENSMUSG00000061126	Cyp4f39	cytochrome P450, family 4, subfamily f, polypeptide 39
chr17	32758302	32758400	99	*	100	*	5	11	0.454545	21	24	0.875	1.925	2	CG	1	0.00925597	gain	Distal Intergenic	17	32773252	32787547	14296	2	208292	ENSMUST00000057501.8	29147	ENSMUSG00000024298	Zfp871	zinc finger protein 871
chr17	33041002	33041100	99	*	100	*	22	34	0.647059	49	54	0.907407	1.40236	6	CG	1	0.00516364	gain	Distal Intergenic	17	33016863	33033402	16540	2	73451	ENSMUST00000087654.4	-7600	ENSMUSG00000067430	Zfp763	zinc finger protein 763
chr17	33085902	33086000	99	*	100	*	8	12	0.666667	20	20	1	1.5	2	CG	1	0.00763449	gain	Distal Intergenic	17	33089310	33110705	21396	1	240068	ENSMUST00000131722.8	-3310	ENSMUSG00000067424	Zfp563	zinc finger protein 563
chr17	34045102	34045200	99	*	100	*	8	8	1	11	24	0.458333	0.458333	2	CG	-1	0.0083951	loss	Intron (ENSMUST00000087497.10/12815, intron 5 of 63)	17	34048280	34059952	11673	1	12815	ENSMUST00000143354.2	-3080	ENSMUSG00000024330	Col11a2	collagen, type XI, alpha 2
chr17	34583502	34583600	99	*	100	*	0	18	0	10	26	0.384615	#DIV/0!	4	CG	1	0.00528129	gain	Promoter	17	34583882	34586622	2741	1	18132	ENSMUST00000151654.7	-282	ENSMUSG00000015468	Notch4	notch 4
chr17	34628102	34628200	99	*	100	*	5	48	0.104167	18	54	0.333333	3.2	8	CG	1	0.00761175	gain	Promoter	17	34617229	34628039	10811	2	54397	ENSMUST00000166040.8	-63	ENSMUSG00000015474	Ppt2	palmitoyl-protein thioesterase 2
chr17	34706702	34706800	99	*	100	*	10	12	0.833333	13	40	0.325	0.39	2	CG	-1	0.0043291	loss	Intron (ENSMUST00000238967.1/81877, intron 24 of 43)	17	34728380	34729265	886	2	12268	ENSMUST00000173669.1	22465	ENSMUSG00000073418	C4b	complement component 4B (Chido blood group)
chr17	34770202	34770300	99	*	100	*	12	34	0.352941	23	34	0.676471	1.91667	8	CG	1	0.00884504	gain	Exon (ENSMUST00000173935.1/ENSMUST00000173935.1, exon 4 of 5)	17	34728380	34743882	15503	2	12268	ENSMUST00000069507.8	-26320	ENSMUSG00000073418	C4b	complement component 4B (Chido blood group)
chr17	34928402	34928500	99	*	100	*	8	16	0.5	20	20	1	2	4	CG	1	0.00173898	gain	Exon (ENSMUST00000173664.1/70129, exon 16 of 20)	17	34931253	34935921	4669	1	18010	ENSMUST00000007253.5	-2753	ENSMUSG00000007038	Neu1	neuraminidase 1
chr17	34931502	34931600	99	*	100	*	45	82	0.54878	132	173	0.763006	1.39037	10	CG	1	0.00228422	gain	Promoter	17	34931314	34935953	4640	1	18010	ENSMUST00000173269.1	188	ENSMUSG00000007038	Neu1	neuraminidase 1
chr17	35008202	35008300	99	*	100	*	19	19	1	21	32	0.65625	0.65625	2	CG	-1	0.00632575	loss	Intron (ENSMUST00000087315.13/22321, intron 8 of 29)	17	35011215	35012399	1185	1	22321	ENSMUST00000173911.1	-2915	ENSMUSG00000007029	Vars	valyl-tRNA synthetase
chr17	35263302	35263400	99	*	100	*	79	104	0.759615	75	147	0.510204	0.671661	23	CG	-1	0.000606382	loss	Promoter	17	35263096	35267353	4258	1	14964	ENSMUST00000172503.2	206	ENSMUSG00000073411	H2-D1	histocompatibility 2, D region locus 1
chr17	35424702	35424800	99	*	100	*	4	11	0.363636	9	9	1	2.75	2	CG	1	0.00552101	gain	Promoter	17	35424850	35430055	5206	1	110557	ENSMUST00000174699.7	-50	ENSMUSG00000073409	H2-Q6	histocompatibility 2, Q region locus 6
chr17	35734602	35734700	99	*	100	*	13	22	0.590909	21	22	0.954545	1.61538	4	CG	1	0.00640347	gain	Distal Intergenic	17	35690059	35704621	14563	2	12305	ENSMUST00000134995.7	-29981	ENSMUSG00000003534	Ddr1	discoidin domain receptor family, member 1
chr17	36233702	36233800	99	*	100	*	41	102	0.401961	120	173	0.693642	1.72565	6	CG	1	6.48e-05	gain	Distal Intergenic	17	36255673	36256350	678	2	67676	ENSMUST00000173122.1	22550	ENSMUSG00000024446	Rpp21	ribonuclease P 21 subunit
chr17	36408402	36408500	99	*	100	*	1	27	0.037037	11	33	0.333333	9	6	CG	1	0.00664378	gain	Exon (ENSMUST00000174378.1/ENSMUST00000174378.1, exon 3 of 5)	17	36365003	36368417	3415	2	110696	ENSMUST00000073546.4	-39985	ENSMUSG00000058124	H2-M10.3	histocompatibility 2, M region locus 10.3
chr17	37791202	37791300	99	*	100	*	0	12	0	13	22	0.590909	#DIV/0!	2	CG	1	0.00267023	gain	Distal Intergenic	17	37795446	37796375	930	1	258623	ENSMUST00000054748.5	-4146	ENSMUSG00000045202	Olfr123	olfactory receptor 123
chr17	37923902	37924000	99	*	100	*	3	10	0.3	8	8	1	3.33333	2	CG	1	0.00501248	gain	Promoter	17	37923506	37924555	1050	1	383243	ENSMUST00000080231.4	396	ENSMUSG00000059030	Olfr128	olfactory receptor 128
chr17	38633202	38633300	99	*	100	*	3	14	0.214286	12	17	0.705882	3.29412	2	CG	1	0.00803363	gain	Distal Intergenic	17	38639447	38645653	6207	1	100126768	ENSMUST00000174742.2	-6147	ENSMUSG00000092342	Esp31	exocrine gland secreted peptide 31
chr17	39872202	39872300	99	*	100	*	0	9	0	8	15	0.533333	#DIV/0!	2	CG	1	0.00858737	gain	Distal Intergenic	17	39846958	39848788	1831	1	100861531	ENSMUST00000182010.1	25244	NA	Rn45s	45S pre-ribosomal RNA
chr17	40419502	40419600	99	*	100	*	4	11	0.363636	10	11	0.909091	2.5	2	CG	1	0.00899409	gain	Distal Intergenic	17	40293758	40319207	25450	2	11571	ENSMUST00000026498.4	-100295	ENSMUSG00000025431	Crisp1	cysteine-rich secretory protein 1
chr17	41137302	41137400	99	*	100	*	1	8	0.125	16	24	0.666667	5.33333	2	CG	1	0.00899409	gain	Intron (ENSMUST00000233396.1/ENSMUST00000233396.1, intron 2 of 3)	17	40955188	40958981	3794	1	17850	ENSMUST00000233222.1	182114	ENSMUSG00000023921	Mmut	methylmalonyl-Coenzyme A mutase
chr17	45484002	45484100	99	*	100	*	1	19	0.0526316	15	35	0.428571	8.14286	2	CG	1	0.00628813	gain	Distal Intergenic	17	45440578	45475415	34838	2	71020	ENSMUST00000233323.1	-8587	ENSMUSG00000023935	Spats1	spermatogenesis associated, serine-rich 1
chr17	45885902	45886000	99	*	100	*	7	9	0.777778	34	34	1	1.28571	2	CG	1	0.00705301	gain	Exon (ENSMUST00000233085.1/ENSMUST00000233085.1, exon 1 of 2)	17	45879850	45881452	1603	2	75154	ENSMUST00000233801.1	-4450	ENSMUSG00000117085	4930542M03Rik	RIKEN cDNA 4930542M03 gene
chr17	46001802	46001900	99	*	100	*	28	39	0.717949	56	61	0.918033	1.27869	8	CG	1	0.00896087	gain	Distal Intergenic	17	46018712	46021372	2661	2	22339	ENSMUST00000143985.1	19472	ENSMUSG00000023951	Vegfa	vascular endothelial growth factor A
chr17	47444202	47444300	99	*	100	*	3	8	0.375	0	19	0	0	2	CG	-1	0.00684432	loss	Intron (ENSMUST00000037701.12/224833, intron 1 of 4)	17	47413628	47437376	23749	2	75462	ENSMUST00000160678.1	-6826	ENSMUSG00000047150	1700001C19Rik	RIKEN cDNA 1700001C19 gene
chr17	47793502	47793600	99	*	100	*	0	22	0	6	18	0.333333	#DIV/0!	4	CG	1	0.00582815	gain	Distal Intergenic	17	47789441	47791613	2173	1	21425	ENSMUST00000140715.1	4061	ENSMUSG00000023990	Tfeb	transcription factor EB
chr17	47806402	47806500	99	*	100	*	16	36	0.444444	8	66	0.121212	0.272727	6	CG	-1	0.00139769	loss	Distal Intergenic	17	47789441	47791613	2173	1	21425	ENSMUST00000140715.1	16961	ENSMUSG00000023990	Tfeb	transcription factor EB
chr17	47834002	47834100	99	*	100	*	7	16	0.4375	27	32	0.84375	1.92857	4	CG	1	0.00597997	gain	Promoter	17	47815328	47834691	19364	2	17240	ENSMUST00000066368.12	591	ENSMUSG00000032717	Mdfi	MyoD family inhibitor
chr17	48831502	48831600	99	*	100	*	1	9	0.111111	11	15	0.733333	6.6	2	CG	1	0.00570376	gain	Distal Intergenic	17	48932379	49097588	165210	1	70530	ENSMUST00000046254.2	-100779	ENSMUSG00000040490	Lrfn2	leucine rich repeat and fibronectin type III domain containing 2
chr17	48836802	48836900	99	*	100	*	4	22	0.181818	15	16	0.9375	5.15625	4	CG	1	0.000107081	gain	Distal Intergenic	17	48932379	49097588	165210	1	70530	ENSMUST00000046254.2	-95479	ENSMUSG00000040490	Lrfn2	leucine rich repeat and fibronectin type III domain containing 2
chr17	48901302	48901400	99	*	100	*	12	28	0.428571	25	32	0.78125	1.82292	4	CG	1	0.00714375	gain	Distal Intergenic	17	48932379	49097588	165210	1	70530	ENSMUST00000046254.2	-30979	ENSMUSG00000040490	Lrfn2	leucine rich repeat and fibronectin type III domain containing 2
chr17	48948202	48948300	99	*	100	*	28	50	0.56	52	64	0.8125	1.45089	6	CG	1	0.00593383	gain	Intron (ENSMUST00000046254.2/70530, intron 1 of 2)	17	48932379	49097588	165210	1	70530	ENSMUST00000046254.2	15823	ENSMUSG00000040490	Lrfn2	leucine rich repeat and fibronectin type III domain containing 2
chr17	49070702	49070800	99	*	100	*	15	33	0.454545	38	46	0.826087	1.81739	6	CG	1	0.00228568	gain	Exon (ENSMUST00000046254.2/70530, exon 2 of 3)	17	49112265	49113436	1172	2	69311	ENSMUST00000187177.6	42636	ENSMUSG00000101012	1700008K24Rik	RIKEN cDNA 1700008K24 gene
chr17	49094102	49094200	99	*	100	*	1	20	0.05	12	18	0.666667	13.3333	4	CG	1	0.000605892	gain	Intron (ENSMUST00000046254.2/70530, intron 2 of 2)	17	49112265	49113436	1172	2	69311	ENSMUST00000187177.6	19236	ENSMUSG00000101012	1700008K24Rik	RIKEN cDNA 1700008K24 gene
chr17	50047602	50047700	99	*	100	*	14	32	0.4375	35	48	0.729167	1.66667	4	CG	1	0.00958705	gain	Intron (ENSMUST00000044503.13/76438, intron 5 of 9)	17	49993260	50094332	101073	2	76438	ENSMUST00000113195.7	46632	ENSMUSG00000039316	Rftn1	raftlin lipid raft linker 1
chr17	50055302	50055400	99	*	100	*	2	41	0.0487805	19	69	0.275362	5.64493	8	CG	1	0.00593858	gain	5' UTR	17	49993260	50094332	101073	2	76438	ENSMUST00000113195.7	38932	ENSMUSG00000039316	Rftn1	raftlin lipid raft linker 1
chr17	50201302	50201400	99	*	100	*	22	44	0.5	60	78	0.769231	1.53846	4	CG	1	0.00487258	gain	Distal Intergenic	17	49992257	50190674	198418	2	76438	ENSMUST00000044503.13	-10628	ENSMUSG00000039316	Rftn1	raftlin lipid raft linker 1
chr17	50213402	50213500	99	*	100	*	3	16	0.1875	15	24	0.625	3.33333	4	CG	1	0.00803753	gain	Exon (ENSMUST00000232865.1/ENSMUST00000232865.1, exon 1 of 1)	17	49992257	50190674	198418	2	76438	ENSMUST00000044503.13	-22728	ENSMUSG00000039316	Rftn1	raftlin lipid raft linker 1
chr17	50453402	50453500	99	*	100	*	8	9	0.888889	5	22	0.227273	0.255682	2	CG	-1	0.00267023	loss	Distal Intergenic	17	50509403	50688484	179082	1	224860	ENSMUST00000043938.7	-55903	ENSMUSG00000038910	Plcl2	phospholipase C-like 2
chr17	50622202	50622300	99	*	100	*	7	12	0.583333	0	13	0	0	2	CG	-1	0.00347516	loss	Intron (ENSMUST00000043938.7/224860, intron 3 of 5)	17	50606994	50615113	8120	1	224860	ENSMUST00000233823.1	15208	ENSMUSG00000038910	Plcl2	phospholipase C-like 2
chr17	51280902	51281000	99	*	100	*	2	10	0.2	13	16	0.8125	4.0625	2	CG	1	0.00462509	gain	Distal Intergenic	17	50797727	51179352	381626	2	72238	ENSMUST00000225252.1	-101550	ENSMUSG00000023923	Tbc1d5	TBC1 domain family, member 5
chr17	51329402	51329500	99	*	100	*	1	19	0.0526316	13	24	0.541667	10.2917	2	CG	1	0.00264515	gain	Distal Intergenic	17	51425209	51435838	10630	2	328837	ENSMUST00000233466.1	106338	ENSMUSG00000117204	C330011F03Rik	RIKEN cDNA C330011F03 gene
chr17	51332902	51333000	99	*	100	*	1	10	0.1	7	10	0.7	7	2	CG	1	0.00785281	gain	Distal Intergenic	17	51425209	51435838	10630	2	328837	ENSMUST00000233466.1	102838	ENSMUSG00000117204	C330011F03Rik	RIKEN cDNA C330011F03 gene
chr17	51401602	51401700	99	*	100	*	2	20	0.1	18	40	0.45	4.5	4	CG	1	0.00824106	gain	Distal Intergenic	17	51425209	51435838	10630	2	328837	ENSMUST00000233466.1	34138	ENSMUSG00000117204	C330011F03Rik	RIKEN cDNA C330011F03 gene
chr17	51860102	51860200	99	*	100	*	4	22	0.181818	25	36	0.694444	3.81944	4	CG	1	0.00107002	gain	Exon (ENSMUST00000193300.1/ENSMUST00000193300.1, exon 1 of 1)	17	51882727	51965257	82531	1	100504169	ENSMUST00000233779.1	-22527	ENSMUSG00000117175	Gm20098	predicted gene, 20098
chr17	52479102	52479200	99	*	100	*	1	12	0.0833333	15	21	0.714286	8.57143	2	CG	1	0.00216843	gain	Distal Intergenic	17	52592981	52602660	9680	2	108168350	ENSMUST00000183438.1	123460	ENSMUSG00000098552	Gm27217	predicted gene 27217
chr17	55817002	55817100	99	*	100	*	0	18	0	10	30	0.333333	#DIV/0!	2	CG	1	0.00774434	gain	Exon (ENSMUST00000025004.6/52614, exon 13 of 17)	17	55864892	55878930	14039	2	104349	ENSMUST00000079642.7	61830	ENSMUSG00000057835	Zfp119a	zinc finger protein 119a
chr17	56018402	56018500	99	*	100	*	9	11	0.818182	3	13	0.230769	0.282051	2	CG	-1	0.00649611	loss	Intron (ENSMUST00000003268.10/20405, intron 7 of 9)	17	56011943	56015120	3178	1	68047	ENSMUST00000159420.1	6459	ENSMUSG00000003199	Mpnd	MPN domain containing
chr17	56112402	56112500	99	*	100	*	35	37	0.945946	62	84	0.738095	0.780272	6	CG	-1	0.00926221	loss	Exon (ENSMUST00000019808.11/66968, exon 9 of 9)	17	56100591	56109803	9213	2	57435	ENSMUST00000238734.1	-2599	ENSMUSG00000002831	Plin4	perilipin 4
chr17	56479502	56479600	99	*	100	*	9	22	0.409091	73	86	0.848837	2.07494	4	CG	1	0.000262599	gain	Distal Intergenic	17	56412433	56476483	64051	2	19280	ENSMUST00000067538.5	-3019	ENSMUSG00000013236	Ptprs	protein tyrosine phosphatase, receptor type, S
chr17	57001402	57001500	99	*	100	*	9	20	0.45	59	68	0.867647	1.9281	4	CG	1	0.000752408	gain	Promoter	17	56999457	57000018	562	2	19197	ENSMUST00000002740.2	-1384	ENSMUSG00000002664	Pspn	persephin
chr17	58169202	58169300	99	*	100	*	0	8	0	12	18	0.666667	#DIV/0!	2	CG	1	0.00409871	gain	Intron (ENSMUST00000076038.6/620292, intron 12 of 23)	17	57769570	58410355	640786	1	620292	ENSMUST00000076038.6	399632	ENSMUSG00000038048	Cntnap5c	contactin associated protein-like 5C
chr17	60874402	60874500	99	*	100	*	8	9	0.888889	4	17	0.235294	0.264706	2	CG	-1	0.00388013	loss	Distal Intergenic	17	59017314	59024729	7416	1	75039	ENSMUST00000167453.1	1857088	ENSMUSG00000086594	Nudt12os	nudix (nucleoside diphosphate linked moiety X)-type motif 12, opposite strand
chr17	64780902	64781000	99	*	100	*	5	11	0.454545	31	35	0.885714	1.94857	2	CG	1	0.00504338	gain	Distal Intergenic	17	64767111	64767931	821	1	101202683	ENSMUST00000233348.1	13791	ENSMUSG00000117105	Dreh	down-regulated in hepatocellular carcinoma
chr17	64898002	64898100	99	*	100	*	27	52	0.519231	97	131	0.740458	1.42607	10	CG	1	0.00630922	gain	Distal Intergenic	17	64832523	64836071	3549	2	78057	ENSMUST00000232860.1	-61931	ENSMUSG00000024088	4930583I09Rik	RIKEN cDNA 4930583I09 gene
chr17	65196202	65196300	99	*	100	*	6	10	0.6	16	16	1	1.66667	2	CG	1	0.00777026	gain	Distal Intergenic	17	65378996	65436395	57400	2	381107	ENSMUST00000233493.1	240095	ENSMUSG00000045036	Tmem232	transmembrane protein 232
chr17	65437902	65438000	99	*	100	*	7	10	0.7	21	21	1	1.42857	2	CG	1	0.0092687	gain	Intron (ENSMUST00000233328.1/381107, intron 7 of 12)	17	65378996	65436395	57400	2	381107	ENSMUST00000233493.1	-1507	ENSMUSG00000045036	Tmem232	transmembrane protein 232
chr17	65630102	65630200	99	*	100	*	9	32	0.28125	57	77	0.74026	2.63203	6	CG	1	0.000162788	gain	Distal Intergenic	17	65637514	65639826	2313	2	213272	ENSMUST00000233702.1	9626	ENSMUSG00000050612	Txndc2	thioredoxin domain containing 2 (spermatozoa)
chr17	65940002	65940100	99	*	100	*	31	36	0.861111	12	24	0.5	0.580645	6	CG	-1	0.00488413	loss	Intron (ENSMUST00000233580.1/65960, intron 2 of 5)	17	65921972	65951115	29144	2	65960	ENSMUST00000233580.1	11015	ENSMUSG00000024098	Twsg1	twisted gastrulation BMP signaling modulator 1
chr17	66233602	66233700	99	*	100	*	15	24	0.625	49	54	0.907407	1.45185	6	CG	1	0.00523379	gain	Intron (ENSMUST00000233985.1/ENSMUST00000233985.1, intron 3 of 4)	17	66143709	66148917	5209	1	320209	ENSMUST00000226095.1	89893	ENSMUSG00000035842	Ddx11	DEAD/H (Asp-Glu-Ala-Asp/His) box helicase 11
chr17	66277002	66277100	99	*	100	*	12	18	0.666667	22	22	1	1.5	4	CG	1	0.00582815	gain	Distal Intergenic	17	66343946	66346545	2600	2	68617	ENSMUST00000129525.1	69445	ENSMUSG00000052105	Mtcl1	microtubule crosslinking factor 1
chr17	66278202	66278300	99	*	100	*	4	8	0.5	0	15	0	0	2	CG	-1	0.00515134	loss	Distal Intergenic	17	66343946	66346545	2600	2	68617	ENSMUST00000129525.1	68245	ENSMUSG00000052105	Mtcl1	microtubule crosslinking factor 1
chr17	66340902	66341000	99	*	100	*	20	30	0.666667	70	78	0.897436	1.34615	6	CG	1	0.00635149	gain	Intron (ENSMUST00000086693.11/68617, intron 13 of 13)	17	66343946	66346545	2600	2	68617	ENSMUST00000129525.1	5545	ENSMUSG00000052105	Mtcl1	microtubule crosslinking factor 1
chr17	66449802	66449900	99	*	100	*	86	134	0.641791	157	184	0.853261	1.3295	26	CG	1	0.000214199	gain	Promoter	17	66336986	66449750	112765	2	68617	ENSMUST00000097291.9	-52	ENSMUSG00000052105	Mtcl1	microtubule crosslinking factor 1
chr17	67047702	67047800	99	*	100	*	4	13	0.307692	20	23	0.869565	2.82609	2	CG	1	0.00245846	gain	Promoter	17	66956991	67047985	90995	2	19274	ENSMUST00000224862.1	185	ENSMUSG00000033278	Ptprm	protein tyrosine phosphatase, receptor type, M
chr17	67368302	67368400	99	*	100	*	2	16	0.125	16	28	0.571429	4.57143	4	CG	1	0.00620566	gain	Distal Intergenic	17	66761075	67354457	593383	2	19274	ENSMUST00000224091.1	-13845	ENSMUSG00000033278	Ptprm	protein tyrosine phosphatase, receptor type, M
chr17	67503002	67503100	99	*	100	*	12	22	0.545455	16	16	1	1.83333	4	CG	1	0.00410999	gain	Distal Intergenic	17	67559748	67629332	69585	2	102640031	ENSMUST00000233130.1	126232	ENSMUSG00000117029	Gm36201	predicted gene, 36201
chr17	67791402	67791500	99	*	100	*	8	20	0.4	39	45	0.866667	2.16667	4	CG	1	0.00082298	gain	Exon (ENSMUST00000035471.8/16772, exon 39 of 63)	17	67812406	67816176	3771	1	16772	ENSMUST00000233224.1	-20906	ENSMUSG00000032796	Lama1	laminin, alpha 1
chr17	69880402	69880500	99	*	100	*	4	20	0.2	44	74	0.594595	2.97297	4	CG	1	0.00418528	gain	Distal Intergenic	17	69969073	70821413	852341	1	224997	ENSMUST00000133983.7	-88573	ENSMUSG00000003279	Dlgap1	DLG associated protein 1
chr17	69981002	69981200	199	*	200	*	3	31	0.0967742	19	27	0.703704	7.2716	6	CG	1	6.4e-05	gain	Intron (ENSMUST00000133983.7/224997, intron 1 of 13)	17	69969421	70594408	624988	1	224997	ENSMUST00000130971.1	11581	ENSMUSG00000003279	Dlgap1	DLG associated protein 1
chr17	70677302	70677400	99	*	100	*	22	34	0.647059	68	76	0.894737	1.38278	4	CG	1	0.00432112	gain	Intron (ENSMUST00000133983.7/224997, intron 8 of 13)	17	70561552	70816093	254542	1	224997	ENSMUST00000097288.3	115750	ENSMUSG00000003279	Dlgap1	DLG associated protein 1
chr17	70854202	70854300	99	*	100	*	5	18	0.277778	21	31	0.677419	2.43871	2	CG	1	0.00838337	gain	Promoter	17	70844211	70853546	9336	2	21815	ENSMUST00000118283.7	-656	ENSMUSG00000047407	Tgif1	TGFB-induced factor homeobox 1
chr17	70990302	70990400	99	*	100	*	68	109	0.623853	30	121	0.247934	0.397423	22	CG	-1	9.64e-07	loss	Promoter	17	70976936	70990530	13595	2	67938	ENSMUST00000131820.1	130	ENSMUSG00000034868	Myl12b	myosin, light chain 12B, regulatory
chr17	71598302	71598400	99	*	100	*	46	79	0.582278	75	87	0.862069	1.48051	18	CG	1	0.000534075	gain	Promoter	17	71588557	71598253	9697	2	68789	ENSMUST00000143828.1	-49	ENSMUSG00000085492	Trmt61b	tRNA methyltransferase 61B
chr17	71604102	71604200	99	*	100	*	36	49	0.734694	47	49	0.959184	1.30556	8	CG	1	0.00453234	gain	Distal Intergenic	17	71557027	71598755	41729	2	68789	ENSMUST00000130952.7	-5347	ENSMUSG00000085492	Trmt61b	tRNA methyltransferase 61B
chr17	71752502	71752600	99	*	100	*	3	9	0.333333	17	18	0.944444	2.83333	2	CG	1	0.00253123	gain	Promoter	17	71743555	71752894	9340	2	225004	ENSMUST00000057405.8	294	ENSMUSG00000044375	Pcare	photoreceptor cilium actin regulator
chr17	71955102	71955200	99	*	100	*	5	16	0.3125	32	46	0.695652	2.22609	4	CG	1	0.00849031	gain	Intron (ENSMUST00000086639.5/11682, intron 9 of 28)	17	71856286	71864273	7988	1	78785	ENSMUST00000230290.1	98816	ENSMUSG00000024059	Clip4	CAP-GLY domain containing linker protein family, member 4
chr17	72394202	72394300	99	*	100	*	6	14	0.428571	2	32	0.0625	0.145833	2	CG	-1	0.00515134	loss	Intron (ENSMUST00000086639.5/11682, intron 1 of 28)	17	71868972	72603827	734856	2	11682	ENSMUST00000086639.5	209527	ENSMUSG00000055471	Alk	anaplastic lymphoma kinase
chr17	72404602	72404700	99	*	100	*	9	18	0.5	44	52	0.846154	1.69231	4	CG	1	0.00570202	gain	Intron (ENSMUST00000086639.5/11682, intron 1 of 28)	17	71868972	72603827	734856	2	11682	ENSMUST00000086639.5	199127	ENSMUSG00000055471	Alk	anaplastic lymphoma kinase
chr17	73342502	73342600	99	*	100	*	14	39	0.358974	29	45	0.644444	1.79524	6	CG	1	0.00985282	gain	Intron (ENSMUST00000095208.3/381122, intron 8 of 22)	17	73306464	73399296	92833	2	381122	ENSMUST00000095208.3	56696	ENSMUSG00000043705	Capn13	calpain 13
chr17	73391902	73392000	99	*	100	*	5	22	0.227273	29	40	0.725	3.19	2	CG	1	0.00111477	gain	Intron (ENSMUST00000095208.3/381122, intron 1 of 22)	17	73306464	73399296	92833	2	381122	ENSMUST00000095208.3	7296	ENSMUSG00000043705	Capn13	calpain 13
chr17	75414302	75414400	99	*	100	*	9	15	0.6	27	29	0.931034	1.55172	2	CG	1	0.00843701	gain	Distal Intergenic	17	75435896	75491790	55895	1	240168	ENSMUST00000235103.1	-21496	ENSMUSG00000071042	Rasgrp3	RAS, guanyl releasing protein 3
chr17	76557402	76557500	99	*	100	*	4	8	0.5	25	25	1	2	2	CG	1	0.00110913	gain	Distal Intergenic	17	75861023	75889039	28017	1	100043885	ENSMUST00000234389.1	696379	ENSMUSG00000117539	Gm4710	predicted gene 4710
chr17	76583202	76583300	99	*	100	*	17	30	0.566667	19	20	0.95	1.67647	4	CG	1	0.00562283	gain	Distal Intergenic	17	75861023	75889039	28017	1	100043885	ENSMUST00000234389.1	722179	ENSMUSG00000117539	Gm4710	predicted gene 4710
chr17	76959902	76960000	99	*	100	*	10	19	0.526316	38	44	0.863636	1.64091	4	CG	1	0.00633495	gain	Distal Intergenic	17	75861023	75889039	28017	1	100043885	ENSMUST00000234389.1	1098879	ENSMUSG00000117539	Gm4710	predicted gene 4710
chr17	79198002	79198100	99	*	100	*	3	5	0.6	18	18	1	1.66667	1	CG	1	0.00707801	gain	Distal Intergenic	17	79077002	79081853	4852	1	70536	ENSMUST00000233899.1	121000	ENSMUSG00000024084	Qpct	glutaminyl-peptide cyclotransferase (glutaminyl cyclase)
chr17	80948502	80948600	99	*	100	*	4	13	0.307692	12	12	1	3.25	2	CG	1	0.00166865	gain	Intron (ENSMUST00000025092.4/68027, intron 1 of 3)	17	80944632	81001816	57185	1	68027	ENSMUST00000025092.4	3870	ENSMUSG00000024245	Tmem178	transmembrane protein 178
chr17	83277402	83277500	99	*	100	*	6	10	0.6	25	26	0.961538	1.60256	2	CG	1	0.00707801	gain	Distal Intergenic	17	83221035	83224575	3541	1	106522	ENSMUST00000168118.1	56367	ENSMUSG00000024247	Pkdcc	protein kinase domain containing, cytoplasmic
chr17	83613402	83613500	99	*	100	*	3	10	0.3	13	16	0.8125	2.70833	2	CG	1	0.00978607	gain	Intron (ENSMUST00000051482.1/225030, intron 1 of 1)	17	83585957	83631895	45939	2	225030	ENSMUST00000051482.1	18395	ENSMUSG00000045053	Kcng3	potassium voltage-gated channel, subfamily G, member 3
chr17	83879802	83879900	99	*	100	*	23	24	0.958333	27	48	0.5625	0.586957	6	CG	-1	0.00245325	loss	Distal Intergenic	17	83851751	83854418	2668	2	320021	ENSMUST00000234697.1	-25384	ENSMUSG00000097254	C430042M11Rik	RIKEN cDNA C430042M11 gene
chr17	84694502	84694600	99	*	100	*	0	8	0	16	27	0.592593	#DIV/0!	2	CG	1	0.00566	gain	Intron (ENSMUST00000170725.7/67470, intron 5 of 11)	17	84683131	84698963	15833	1	67470	ENSMUST00000171915.1	11371	ENSMUSG00000024254	Abcg8	ATP binding cassette subfamily G member 8
chr17	85407502	85407600	99	*	100	*	22	30	0.733333	36	36	1	1.36364	6	CG	1	0.00312116	gain	Intron (ENSMUST00000095188.6/73582, intron 7 of 10)	17	85613608	85625222	11615	1	20473	ENSMUST00000175898.3	-206008	ENSMUSG00000038805	Six3	sine oculis-related homeobox 3
chr17	85663502	85663600	99	*	100	*	2	32	0.0625	18	30	0.6	9.6	4	CG	1	0.000138376	gain	Distal Intergenic	17	85684282	85688254	3973	2	20472	ENSMUST00000024947.7	24654	ENSMUSG00000024134	Six2	sine oculis-related homeobox 2
chr17	85707802	85707900	99	*	100	*	5	14	0.357143	36	49	0.734694	2.05714	2	CG	1	0.00978607	gain	Intron (ENSMUST00000235073.1/ENSMUST00000235073.1, intron 3 of 3)	17	85684277	85688274	3998	2	20472	ENSMUST00000163568.3	-19528	ENSMUSG00000024134	Six2	sine oculis-related homeobox 2
chr17	85765002	85765100	99	*	100	*	1	12	0.0833333	16	29	0.551724	6.62069	2	CG	1	0.00754114	gain	Distal Intergenic	17	85684277	85688274	3998	2	20472	ENSMUST00000163568.3	-76728	ENSMUSG00000024134	Six2	sine oculis-related homeobox 2
chr17	85815902	85816000	99	*	100	*	9	32	0.28125	49	65	0.753846	2.68034	4	CG	1	0.00016339	gain	Intron (ENSMUST00000186162.1/ENSMUST00000186162.1, intron 2 of 4)	17	85684277	85688274	3998	2	20472	ENSMUST00000163568.3	-127628	ENSMUSG00000024134	Six2	sine oculis-related homeobox 2
chr17	85916202	85916300	99	*	100	*	20	30	0.666667	72	78	0.923077	1.38462	6	CG	1	0.00281024	gain	Exon (ENSMUST00000234707.1/ENSMUST00000234707.1, exon 2 of 3)	17	85984947	86040364	55418	2	78586	ENSMUST00000234682.1	124064	ENSMUSG00000024135	Srbd1	S1 RNA binding domain 1
chr17	87610002	87610100	99	*	100	*	20	31	0.645161	32	35	0.914286	1.41714	7	CG	1	0.00884504	gain	Distal Intergenic	17	87635979	87639964	3986	1	17075	ENSMUST00000235125.1	-25879	ENSMUSG00000045394	Epcam	epithelial cell adhesion molecule
chr17	87903302	87903400	99	*	100	*	8	12	0.666667	30	30	1	1.5	2	CG	1	0.00300493	gain	Distal Intergenic	17	87975062	87990892	15831	1	17688	ENSMUST00000005503.4	-71662	ENSMUSG00000005370	Msh6	mutS homolog 6
chr17	89164702	89164800	99	*	100	*	3	13	0.230769	23	35	0.657143	2.84762	2	CG	1	0.00939542	gain	Intron (ENSMUST00000035701.5/14309, intron 1 of 9)	17	88984952	89200675	215724	2	14309	ENSMUST00000035701.5	35875	ENSMUSG00000032937	Fshr	follicle stimulating hormone receptor
chr17	89367702	89367800	99	*	100	*	1	16	0.0625	10	21	0.47619	7.61905	2	CG	1	0.00800516	gain	Distal Intergenic	17	89379241	89384993	5753	1	100043904	ENSMUST00000234513.1	-11441	ENSMUSG00000117524	Gm4719	predicted gene 4719
chr17	94640902	94641000	99	*	100	*	11	31	0.354839	22	27	0.814815	2.2963	6	CG	1	0.0019792	gain	Distal Intergenic	17	94722590	94749892	27303	2	76781	ENSMUST00000234990.1	108892	ENSMUSG00000055660	Mettl4	methyltransferase like 4
chr17	94750302	94750400	99	*	100	*	7	31	0.225806	1	41	0.0243902	0.108014	6	CG	-1	0.00848435	loss	Promoter	17	94750138	94775132	24995	1	77022	ENSMUST00000182475.7	164	ENSMUSG00000098090	2700099C18Rik	NDC80 homolog, kinetochore complex component pseudogene
chr18	4622102	4622200	99	*	100	*	2	8	0.25	12	12	1	4	2	CG	1	0.00173898	gain	Distal Intergenic	18	4634878	4649927	15050	1	240185	ENSMUST00000234494.1	-12678	ENSMUSG00000033960	Jcad	junctional cadherin 5 associated
chr18	5927402	5927500	99	*	100	*	3	9	0.333333	0	24	0	0	2	CG	-1	0.00553792	loss	Distal Intergenic	18	6032960	6034707	1748	2	75415	ENSMUST00000182343.1	107207	ENSMUSG00000041225	Arhgap12	Rho GTPase activating protein 12
chr18	8870602	8870700	99	*	100	*	18	24	0.75	47	48	0.979167	1.30556	6	CG	1	0.00445449	gain	Distal Intergenic	18	9212163	9218136	5974	1	14370	ENSMUST00000041080.6	-341463	ENSMUSG00000036904	Fzd8	frizzled class receptor 8
chr18	10986702	10986800	99	*	100	*	5	18	0.277778	40	42	0.952381	3.42857	4	CG	1	2.71e-06	gain	Downstream (1-2kb)	18	10987944	11047637	59694	2	68434	ENSMUST00000232314.1	60837	ENSMUSG00000097222	1010001N08Rik	RIKEN cDNA 1010001N08 gene
chr18	20514502	20514600	99	*	100	*	10	16	0.625	23	24	0.958333	1.53333	4	CG	1	0.00814687	gain	Intron (ENSMUST00000070892.7/13512, intron 1 of 15)	18	20510283	20547459	37177	1	13512	ENSMUST00000234945.1	4219	ENSMUSG00000056632	Dsg3	desmoglein 3
chr18	21573502	21573600	99	*	100	*	5	20	0.25	26	40	0.65	2.6	4	CG	1	0.00594329	gain	Intron (ENSMUST00000049105.10/225266, intron 2 of 7)	18	21651448	21655148	3701	1	74644	ENSMUST00000144487.7	-77848	ENSMUSG00000043168	4930426D05Rik	RIKEN cDNA 4930426D05 gene
chr18	21700602	21700700	99	*	100	*	9	20	0.45	3	46	0.0652174	0.144928	4	CG	-1	0.00124064	loss	Distal Intergenic	18	21550379	21654718	104340	2	225266	ENSMUST00000122333.1	-45884	ENSMUSG00000042514	Klhl14	kelch-like 14
chr18	23157902	23158000	99	*	100	*	11	22	0.5	25	28	0.892857	1.78571	4	CG	1	0.0046607	gain	Distal Intergenic	18	23216669	23217611	943	1	665797	ENSMUST00000234562.1	-58669	NA	Gm7788	glyceraldehyde-3-phosphate dehydrogenase pseudogene
chr18	25553802	25553900	99	*	100	*	1	10	0.1	14	22	0.636364	6.36364	2	CG	1	0.00701347	gain	Intron (ENSMUST00000115816.2/108013, intron 2 of 12)	18	25487268	25501239	13972	2	108013	ENSMUST00000226091.1	-52563	ENSMUSG00000024268	Celf4	CUGBP, Elav-like family member 4
chr18	25685602	25685700	99	*	100	*	1	9	0.111111	8	9	0.888889	8	2	CG	1	0.00313447	gain	Intron (ENSMUST00000115816.2/108013, intron 1 of 12)	18	25504220	25752692	248473	2	108013	ENSMUST00000225927.1	66992	ENSMUSG00000024268	Celf4	CUGBP, Elav-like family member 4
chr18	25718402	25718500	99	*	100	*	20	20	1	24	36	0.666667	0.666667	4	CG	-1	0.00605933	loss	Exon (ENSMUST00000224766.1/ENSMUST00000224766.1, exon 2 of 2)	18	25504220	25752692	248473	2	108013	ENSMUST00000225927.1	34192	ENSMUSG00000024268	Celf4	CUGBP, Elav-like family member 4
chr18	30095402	30095500	99	*	100	*	3	11	0.272727	18	23	0.782609	2.86957	2	CG	1	0.00654985	gain	Distal Intergenic	18	30272747	30348126	75380	1	225326	ENSMUST00000115812.9	-177247	ENSMUSG00000033628	Pik3c3	phosphatidylinositol 3-kinase catalytic subunit type 3
chr18	31933402	31933500	99	*	100	*	9	28	0.321429	41	58	0.706897	2.19923	4	CG	1	0.00265399	gain	Intron (ENSMUST00000233994.1/225341, intron 1 of 4)	18	31935514	31954479	18966	1	225341	ENSMUST00000225470.1	-2014	ENSMUSG00000024395	Lims2	LIM and senescent cell antigen like domains 2
chr18	31952702	31952800	99	*	100	*	1	9	0.111111	17	19	0.894737	8.05263	2	CG	1	0.000543375	gain	Promoter	18	31954096	31954571	476	1	225341	ENSMUST00000226112.1	-1296	ENSMUSG00000024395	Lims2	LIM and senescent cell antigen like domains 2
chr18	33947002	33947100	99	*	100	*	0	9	0	5	8	0.625	#DIV/0!	2	CG	1	0.0069445	gain	Intron (ENSMUST00000025234.6/13824, intron 2 of 23)	18	33876955	33891974	15020	2	13824	ENSMUST00000235876.1	-55028	ENSMUSG00000024376	Epb41l4a	erythrocyte membrane protein band 4.1 like 4a
chr18	33982302	33982400	99	*	100	*	2	12	0.166667	24	29	0.827586	4.96552	2	CG	1	0.000606382	gain	Intron (ENSMUST00000025234.6/13824, intron 2 of 23)	18	33796327	34006919	210593	2	13824	ENSMUST00000025234.6	24519	ENSMUSG00000024376	Epb41l4a	erythrocyte membrane protein band 4.1 like 4a
chr18	34133802	34133900	99	*	100	*	2	9	0.222222	15	19	0.789474	3.55263	2	CG	1	0.00647463	gain	Distal Intergenic	18	34220924	34313506	92583	1	11789	ENSMUST00000171187.7	-87024	ENSMUSG00000005871	Apc	APC, WNT signaling pathway regulator
chr18	36064402	36064500	99	*	100	*	2	9	0.222222	8	9	0.888889	4	2	CG	1	0.00671386	gain	Intron (ENSMUST00000115713.8/100042150, intron 1 of 9)	18	36022306	36052884	30579	2	100042150	ENSMUST00000237681.1	-11518	ENSMUSG00000060275	Nrg2	neuregulin 2
chr18	37994402	37994500	99	*	100	*	22	33	0.666667	47	51	0.921569	1.38235	8	CG	1	0.00541523	gain	Intron (ENSMUST00000237272.1/106952, intron 4 of 32)	18	37982806	37997555	14750	2	106952	ENSMUST00000237188.1	3055	ENSMUSG00000024451	Arap3	ArfGAP with RhoGAP domain, ankyrin repeat and PH domain 3
chr18	54837902	54838000	99	*	100	*	3	9	0.333333	11	11	1	3	2	CG	1	0.00350406	gain	Distal Intergenic	18	54892481	54895562	3082	2	269023	ENSMUST00000237009.1	57562	ENSMUSG00000052713	Zfp608	zinc finger protein 608
chr18	55379702	55379800	99	*	100	*	34	34	1	34	43	0.790698	0.790698	8	CG	-1	0.00678159	loss	Distal Intergenic	18	54888723	54992555	103833	2	269023	ENSMUST00000237844.1	-387147	ENSMUSG00000052713	Zfp608	zinc finger protein 608
chr18	56999402	56999500	99	*	100	*	26	45	0.577778	82	103	0.796117	1.37789	4	CG	1	0.00776131	gain	Distal Intergenic	18	56955833	56975368	19536	2	77422	ENSMUST00000025488.14	-24034	ENSMUSG00000024592	C330018D20Rik	RIKEN cDNA C330018D20 gene
chr18	58298102	58298200	99	*	100	*	6	8	0.75	1	10	0.1	0.133333	2	CG	-1	0.00707801	loss	Distal Intergenic	18	58008623	58210487	201865	2	14119	ENSMUST00000025497.7	-87615	ENSMUSG00000024598	Fbn2	fibrillin 2
chr18	69739602	69739700	99	*	100	*	13	20	0.65	25	26	0.961538	1.47929	4	CG	1	0.00761175	gain	Distal Intergenic	18	69682380	69683633	1254	1	21413	ENSMUST00000136019.2	57222	ENSMUSG00000053477	Tcf4	transcription factor 4
chr18	74627202	74627300	99	*	100	*	0	9	0	8	13	0.615385	#DIV/0!	2	CG	1	0.00571473	gain	Exon (ENSMUST00000074157.12/17919, exon 7 of 39)	18	74633177	74644023	10847	1	17919	ENSMUST00000125751.1	-5877	ENSMUSG00000025885	Myo5b	myosin VB
chr18	76441202	76441300	99	*	100	*	8	9	0.888889	4	15	0.266667	0.3	2	CG	-1	0.00570376	loss	Distal Intergenic	18	76262492	76302642	40151	1	17126	ENSMUST00000113930.2	178710	ENSMUSG00000024563	Smad2	SMAD family member 2
chr18	77304702	77304800	99	*	100	*	5	27	0.185185	24	38	0.631579	3.41053	6	CG	1	0.00182259	gain	Intron (ENSMUST00000096547.10/240411, intron 4 of 38)	18	77307750	77382328	74579	1	240411	ENSMUST00000035501.10	-2950	ENSMUSG00000032818	Loxhd1	lipoxygenase homology domains 1
chr18	82241402	82241500	99	*	100	*	0	8	0	11	18	0.611111	#DIV/0!	2	CG	1	0.00607373	gain	Distal Intergenic	18	82392380	82406777	14398	2	14427	ENSMUST00000065224.7	165277	ENSMUSG00000024553	Galr1	galanin receptor 1
chr19	3408102	3408200	99	*	100	*	8	16	0.5	21	23	0.913043	1.82609	4	CG	1	0.00613701	gain	Downstream (1-2kb)	19	3409932	3414447	4516	2	14419	ENSMUST00000025842.7	6247	ENSMUSG00000024907	Gal	galanin and GMAP prepropeptide
chr19	3969702	3969800	99	*	100	*	31	46	0.673913	19	64	0.296875	0.440524	8	CG	-1	0.000752461	loss	3' UTR	19	3972328	3981646	9319	1	621603	ENSMUST00000143380.2	-2528	ENSMUSG00000075296	Aldh3b2	aldehyde dehydrogenase 3 family, member B2
chr19	4632302	4632400	99	*	100	*	25	44	0.568182	42	48	0.875	1.54	10	CG	1	0.00312116	gain	Intron (ENSMUST00000225896.1/381196, intron 13 of 15)	19	4622591	4625641	3051	2	19671	ENSMUST00000225476.1	-6661	ENSMUSG00000024889	Rce1	Ras converting CAAX endopeptidase 1
chr19	5056402	5056500	99	*	100	*	0	26	0	16	65	0.246154	#DIV/0!	6	CG	1	0.00731958	gain	3' UTR	19	5053105	5054131	1027	1	225870	ENSMUST00000224032.1	3297	ENSMUSG00000024883	Rin1	Ras and Rab interactor 1
chr19	5140202	5140300	99	*	100	*	5	14	0.357143	0	26	0	0	2	CG	-1	0.00339431	loss	Intron (ENSMUST00000025786.8/107975, intron 19 of 23)	19	5141498	5143430	1933	2	107975	ENSMUST00000236624.1	3130	ENSMUSG00000024855	Pacs1	phosphofurin acidic cluster sorting protein 1
chr19	5152302	5152400	99	*	100	*	7	18	0.388889	22	27	0.814815	2.09524	4	CG	1	0.00593383	gain	3' UTR	19	5141549	5143499	1951	2	107975	ENSMUST00000237967.1	-8803	ENSMUSG00000024855	Pacs1	phosphofurin acidic cluster sorting protein 1
chr19	5524602	5524700	99	*	100	*	19	70	0.271429	59	123	0.479675	1.76722	6	CG	1	0.00682673	gain	Intron (ENSMUST00000210638.1/ENSMUST00000210638.1, intron 2 of 3)	19	5495274	5510538	15265	2	225861	ENSMUST00000070172.5	-14064	ENSMUSG00000056185	Snx32	sorting nexin 32
chr19	6018202	6018300	99	*	100	*	3	24	0.125	23	52	0.442308	3.53846	4	CG	1	0.00825713	gain	Exon (ENSMUST00000180505.2/100502985, exon 5 of 5)	19	5990010	6015897	25888	2	12333	ENSMUST00000236798.1	-2305	ENSMUSG00000024942	Capn1	calpain 1
chr19	6850802	6850900	99	*	100	*	4	14	0.285714	19	23	0.826087	2.8913	2	CG	1	0.00320496	gain	Intron (ENSMUST00000236028.1/78317, intron 5 of 17)	19	6847724	6848408	685	2	78317	ENSMUST00000237252.1	-2394	ENSMUSG00000047810	Ccdc88b	coiled-coil domain containing 88B
chr19	6932602	6932700	99	*	100	*	0	10	0	7	13	0.538462	#DIV/0!	2	CG	1	0.00738948	gain	Promoter	19	6928717	6932827	4111	2	16528	ENSMUST00000236443.1	127	ENSMUSG00000024957	Kcnk4	potassium channel, subfamily K, member 4
chr19	7639002	7639100	99	*	100	*	3	28	0.107143	23	53	0.433962	4.05031	4	CG	1	0.00526703	gain	Exon (ENSMUST00000025929.10/66727, exon 6 of 6)	19	7612605	7639642	27038	1	66727	ENSMUST00000148558.1	26397	ENSMUSG00000024973	Plaat5	phospholipase A and acyltransferase 5
chr19	8009702	8009800	99	*	100	*	5	12	0.416667	12	13	0.923077	2.21538	2	CG	1	0.00823016	gain	Distal Intergenic	19	7864388	7966027	101640	2	171405	ENSMUST00000075619.4	-43675	ENSMUSG00000067656	Slc22a27	solute carrier family 22, member 27
chr19	9751002	9751100	99	*	100	*	2	26	0.0769231	23	47	0.489362	6.3617	4	CG	1	0.00186382	gain	Distal Intergenic	19	9872342	9874923	2582	2	16319	ENSMUST00000238004.1	123823	ENSMUSG00000024660	Incenp	inner centromere protein
chr19	9807702	9807800	99	*	100	*	30	45	0.666667	128	146	0.876712	1.31507	10	CG	1	0.00339431	gain	Distal Intergenic	19	9872342	9874923	2582	2	16319	ENSMUST00000238004.1	67123	ENSMUSG00000024660	Incenp	inner centromere protein
chr19	10469902	10470000	99	*	100	*	2	9	0.222222	12	15	0.8	3.6	2	CG	1	0.00740981	gain	Distal Intergenic	19	10455371	10457473	2103	2	278795	ENSMUST00000171400.3	-12429	ENSMUSG00000090291	Lrrc10b	leucine rich repeat containing 10B
chr19	10920502	10920600	99	*	100	*	15	21	0.714286	25	25	1	1.4	5	CG	1	0.00651967	gain	Promoter	19	10914289	10920632	6344	2	22786	ENSMUST00000025641.1	32	ENSMUSG00000024734	Zp1	zona pellucida glycoprotein 1
chr19	15158402	15158500	99	*	100	*	3	24	0.125	12	24	0.5	4	6	CG	1	0.00715037	gain	Distal Intergenic	19	14448150	14598051	149902	2	21888	ENSMUST00000167776.2	-560351	ENSMUSG00000024642	Tle4	transducin-like enhancer of split 4
chr19	15371702	15371800	99	*	100	*	0	30	0	14	60	0.233333	#DIV/0!	4	CG	1	0.00638915	gain	Distal Intergenic	19	15905130	15909712	4583	2	107272	ENSMUST00000161707.1	537912	ENSMUSG00000024640	Psat1	phosphoserine aminotransferase 1
chr19	23407502	23407600	99	*	100	*	8	16	0.5	24	27	0.888889	1.77778	2	CG	1	0.00691599	gain	Intron (ENSMUST00000036069.7/71738, intron 2 of 13)	19	23302609	23448398	145790	2	71738	ENSMUST00000036069.7	40798	ENSMUSG00000033207	Mamdc2	MAM domain containing 2
chr19	23531502	23531600	99	*	100	*	4	10	0.4	1	30	0.0333333	0.0833333	2	CG	-1	0.0049128	loss	Distal Intergenic	19	23302745	23448442	145698	2	71738	ENSMUST00000236349.1	-83060	ENSMUSG00000033207	Mamdc2	MAM domain containing 2
chr19	24700602	24700700	99	*	100	*	11	18	0.611111	10	56	0.178571	0.292208	4	CG	-1	0.0019315	loss	Intron (ENSMUST00000047666.4/226041, intron 10 of 10)	19	24674008	24682233	8226	1	226040	ENSMUST00000057243.5	26594	ENSMUSG00000048572	Tmem252	transmembrane protein 252
chr19	25003002	25003100	99	*	100	*	16	25	0.64	35	37	0.945946	1.47804	6	CG	1	0.00446344	gain	Intron (ENSMUST00000025831.7/76088, intron 1 of 47)	19	24999544	25067106	67563	1	76088	ENSMUST00000235722.1	3458	ENSMUSG00000052085	Dock8	dedicator of cytokinesis 8
chr19	25351902	25352000	99	*	100	*	4	11	0.363636	22	26	0.846154	2.32692	2	CG	1	0.00585095	gain	Intron (ENSMUST00000049400.14/107351, intron 3 of 13)	19	25395303	25409772	14470	1	107351	ENSMUST00000137260.1	-43303	ENSMUSG00000032702	Kank1	KN motif and ankyrin repeat domains 1
chr19	25570002	25570100	99	*	100	*	6	32	0.1875	26	53	0.490566	2.61635	6	CG	1	0.00725161	gain	Intron (ENSMUST00000025755.10/50796, intron 4 of 4)	19	25610537	25623921	13385	1	240590	ENSMUST00000048935.5	-40437	ENSMUSG00000042372	Dmrt3	doublesex and mab-3 related transcription factor 3
chr19	27007202	27007300	99	*	100	*	20	26	0.769231	32	32	1	1.3	4	CG	1	0.00647818	gain	Distal Intergenic	19	26885925	26888647	2723	1	329047	ENSMUST00000099536.3	121277	ENSMUSG00000074913	Gm815	predicted gene 815
chr19	28783502	28783600	99	*	100	*	3	22	0.136364	11	20	0.55	4.03333	4	CG	1	0.00677503	gain	Distal Intergenic	19	28835049	28879301	44253	1	20510	ENSMUST00000161340.1	-51449	ENSMUSG00000024935	Slc1a1	solute carrier family 1 (neuronal/epithelial high affinity glutamate transporter, system Xag), member 1
chr19	28981602	28981700	99	*	100	*	35	38	0.921053	41	66	0.621212	0.674459	8	CG	-1	0.00303176	loss	Distal Intergenic	19	28990352	29015771	25420	1	67072	ENSMUST00000225310.1	-8652	ENSMUSG00000024780	Cdc37l1	cell division cycle 37-like 1
chr19	29871702	29871800	99	*	100	*	9	17	0.529412	20	22	0.909091	1.71717	4	CG	1	0.00848435	gain	Distal Intergenic	19	29925114	29960718	35605	1	77125	ENSMUST00000120388.8	-53314	ENSMUSG00000024810	Il33	interleukin 33
chr19	37051702	37051800	99	*	100	*	25	27	0.925926	29	72	0.402778	0.435	6	CG	-1	8.72e-05	loss	Intron (ENSMUST00000079754.10/208922, intron 9 of 10)	19	36961315	36965832	4518	1	107182	ENSMUST00000236343.1	90387	ENSMUSG00000040565	Btaf1	B-TFIID TATA-box binding protein associated factor 1
chr19	38112602	38112700	99	*	100	*	7	10	0.7	36	37	0.972973	1.38996	2	CG	1	0.00781454	gain	Intron (ENSMUST00000067098.7/107221, intron 2 of 2)	19	38124070	38124725	656	2	19662	ENSMUST00000236283.1	12025	ENSMUSG00000024990	Rbp4	retinol binding protein 4, plasma
chr19	38550002	38550100	99	*	100	*	5	18	0.277778	28	28	1	3.6	4	CG	1	6.65e-06	gain	Intron (ENSMUST00000182481.7/74055, intron 2 of 32)	19	38524209	38782795	258587	1	74055	ENSMUST00000182267.1	25793	ENSMUSG00000024998	Plce1	phospholipase C, epsilon 1
chr19	39493102	39493200	99	*	100	*	3	11	0.272727	14	17	0.823529	3.01961	2	CG	1	0.00604038	gain	Distal Intergenic	19	39510862	39568529	57668	1	13098	ENSMUST00000025968.4	-17662	ENSMUSG00000025003	Cyp2c39	cytochrome P450, family 2, subfamily c, polypeptide 39
chr19	40453902	40454000	99	*	100	*	11	16	0.6875	58	62	0.935484	1.3607	4	CG	1	0.00756107	gain	Intron (ENSMUST00000226047.1/20411, intron 1 of 23)	19	40294997	40451387	156391	2	20411	ENSMUST00000225786.1	-2515	ENSMUSG00000025006	Sorbs1	sorbin and SH3 domain containing 1
chr19	40637202	40637300	99	*	100	*	5	13	0.384615	37	41	0.902439	2.34634	2	CG	1	0.000762219	gain	Intron (ENSMUST00000134063.7/12495, intron 1 of 9)	19	40659770	40741602	81833	1	12495	ENSMUST00000112231.8	-22470	ENSMUSG00000048120	Entpd1	ectonucleoside triphosphate diphosphohydrolase 1
chr19	40717202	40717300	99	*	100	*	11	18	0.611111	47	50	0.94	1.53818	4	CG	1	0.00270532	gain	Intron (ENSMUST00000134063.7/12495, intron 2 of 9)	19	40726050	40739755	13706	1	12495	ENSMUST00000127268.1	-8750	ENSMUSG00000048120	Entpd1	ectonucleoside triphosphate diphosphohydrolase 1
chr19	40741802	40741900	99	*	100	*	3	11	0.272727	0	28	0	0	2	CG	-1	0.00642671	loss	Distal Intergenic	19	40736184	40736865	682	1	12495	ENSMUST00000151726.1	5618	ENSMUSG00000048120	Entpd1	ectonucleoside triphosphate diphosphohydrolase 1
chr19	41006502	41006600	99	*	100	*	2	10	0.2	7	8	0.875	4.375	2	CG	1	0.00671386	gain	Distal Intergenic	19	40964605	40994535	29931	2	17060	ENSMUST00000134568.1	-11967	ENSMUSG00000061132	Blnk	B cell linker
chr19	42416602	42416700	99	*	100	*	0	12	0	23	38	0.605263	#DIV/0!	3	CG	1	0.00143256	gain	Intron (ENSMUST00000238290.1/72832, intron 1 of 14)	19	42283035	42431783	148749	2	72832	ENSMUST00000048630.7	15083	ENSMUSG00000042401	Crtac1	cartilage acidic protein 1
chr19	42724202	42724300	99	*	100	*	24	35	0.685714	12	37	0.324324	0.472973	8	CG	-1	0.00470077	loss	Downstream (1-2kb)	19	42726644	42752472	25829	2	74580	ENSMUST00000235183.1	28172	ENSMUSG00000060224	Pyroxd2	pyridine nucleotide-disulphide oxidoreductase domain 2
chr19	43650202	43650300	99	*	100	*	2	18	0.111111	32	43	0.744186	6.69767	4	CG	1	0.000134629	gain	Intron (ENSMUST00000237632.1/ENSMUST00000237632.1, intron 2 of 2)	19	43663801	43665974	2174	2	246696	ENSMUST00000236286.1	15674	ENSMUSG00000040414	Slc25a28	solute carrier family 25, member 28
chr19	44012402	44012500	99	*	100	*	13	32	0.40625	61	80	0.7625	1.87692	6	CG	1	0.00169656	gain	Exon (ENSMUST00000026211.9/226143, exon 7 of 9)	19	44005022	44029199	24178	2	226143	ENSMUST00000026211.9	16699	ENSMUSG00000025197	Cyp2c23	cytochrome P450, family 2, subfamily c, polypeptide 23
chr19	44487502	44487600	99	*	100	*	5	8	0.625	0	9	0	0	2	CG	-1	0.0069445	loss	Distal Intergenic	19	44493472	44514273	20802	1	22423	ENSMUST00000041163.4	-5872	ENSMUSG00000036961	Wnt8b	wingless-type MMTV integration site family, member 8B
chr19	44761102	44761200	99	*	100	*	4	16	0.25	26	30	0.866667	3.46667	4	CG	1	0.000375772	gain	Promoter	19	44759915	44818554	58640	1	18504	ENSMUST00000173346.3	1187	ENSMUSG00000004231	Pax2	paired box 2
chr19	45534902	45535000	99	*	100	*	3	14	0.214286	20	27	0.740741	3.45679	2	CG	1	0.00359043	gain	Distal Intergenic	19	45552275	45560531	8257	2	56626	ENSMUST00000026239.6	25531	ENSMUSG00000025218	Poll	polymerase (DNA directed), lambda
chr19	45544702	45544800	99	*	100	*	17	56	0.303571	77	105	0.733333	2.41569	14	CG	1	7.87e-06	gain	Distal Intergenic	19	45552275	45560531	8257	2	56626	ENSMUST00000026239.6	15731	ENSMUSG00000025218	Poll	polymerase (DNA directed), lambda
chr19	46742702	46742800	99	*	100	*	6	8	0.75	2	13	0.153846	0.205128	2	CG	-1	0.00792964	loss	Distal Intergenic	19	46761596	46880192	118597	1	94219	ENSMUST00000099373.11	-18796	ENSMUSG00000064105	Cnnm2	cyclin M2
chr19	47698302	47698400	99	*	100	*	13	36	0.361111	75	114	0.657895	1.82186	8	CG	1	0.00408158	gain	Distal Intergenic	19	47646344	47692094	45751	2	12821	ENSMUST00000086923.5	-6208	ENSMUSG00000025064	Col17a1	collagen, type XVII, alpha 1
chr19	48776202	48776300	99	*	100	*	1	10	0.1	9	12	0.75	7.5	2	CG	1	0.004825	gain	Intron (ENSMUST00000078880.5/66673, intron 20 of 26)	19	48704216	48804537	100322	1	66673	ENSMUST00000235967.1	71986	ENSMUSG00000063434	Sorcs3	sortilin-related VPS10 domain containing receptor 3
chr19	54270902	54271000	99	*	100	*	1	13	0.0769231	12	19	0.631579	8.21053	2	CG	1	0.0041348	gain	Distal Intergenic	19	54044151	54048982	4832	1	11551	ENSMUST00000036700.6	226751	ENSMUSG00000033717	Adra2a	adrenergic receptor, alpha 2a
chr19	56740902	56741000	99	*	100	*	4	22	0.181818	46	76	0.605263	3.32895	4	CG	1	0.00211539	gain	Distal Intergenic	19	56722199	56725150	2952	1	11554	ENSMUST00000038949.5	18703	ENSMUSG00000035283	Adrb1	adrenergic receptor, beta 1
chr19	57589802	57590000	199	*	200	*	7	24	0.291667	60	82	0.731707	2.50871	6	CG	1	0.000718145	gain	Distal Intergenic	19	57611034	58133343	522310	1	226255	ENSMUST00000077282.6	-21034	ENSMUSG00000054843	Atrnl1	attractin like 1
chr19	58164802	58164900	99	*	100	*	19	29	0.655172	43	47	0.914894	1.39642	4	CG	1	0.00679939	gain	Distal Intergenic	19	58051167	58051236	70	1	100885835	ENSMUST00000176631.1	113635	ENSMUSG00000093757	Mir5623	microRNA 5623
chr19	58888102	58888200	99	*	100	*	18	41	0.439024	37	42	0.880952	2.00661	4	CG	1	0.000305146	gain	Intron (ENSMUST00000237297.1/73442, intron 2 of 6)	19	58911673	58911759	87	2	100526480	ENSMUST00000175072.1	23559	ENSMUSG00000092813	Mir3086	microRNA 3086
chr19	59018702	59018800	99	*	100	*	2	36	0.0555556	21	30	0.7	12.6	6	CG	1	3.34e-06	gain	Intron (ENSMUST00000163821.2/71653, intron 10 of 14)	19	59007707	59038285	30579	2	71653	ENSMUST00000237215.1	19485	ENSMUSG00000041362	Shtn1	shootin 1
chr19	59274602	59274700	99	*	100	*	15	16	0.9375	8	22	0.363636	0.387879	4	CG	-1	0.00179934	loss	Exon (ENSMUST00000026084.4/214084, exon 9 of 16)	19	59260959	59295243	34285	1	214084	ENSMUST00000236270.1	13643	ENSMUSG00000025094	Slc18a2	solute carrier family 18 (vesicular monoamine), member 2
chr2	3345103	3345201	99	*	100	*	9	12	0.75	26	26	1	1.33333	2	CG	1	0.00902317	gain	Intron (ENSMUST00000027955.10/99035, intron 6 of 7)	2	3336168	3340993	4826	1	78245	ENSMUST00000228935.1	8935	ENSMUSG00000026644	Acbd7	acyl-Coenzyme A binding domain containing 7
chr2	3926503	3926601	99	*	100	*	6	18	0.333333	2	38	0.0526316	0.157895	4	CG	-1	0.0071408	loss	Intron (ENSMUST00000136489.1/ENSMUST00000136489.1, intron 1 of 1)	2	4017717	4167006	149290	1	209630	ENSMUST00000138735.1	-91116	ENSMUSG00000026657	Frmd4a	FERM domain containing 4A
chr2	5902603	5902701	99	*	100	*	13	18	0.722222	33	34	0.970588	1.34389	4	CG	1	0.00888844	gain	Intron (ENSMUST00000095147.8/209692, intron 14 of 16)	2	5870987	5895432	24446	2	57743	ENSMUST00000102981.9	-7171	ENSMUSG00000025816	Sec61a2	Sec61, alpha subunit 2 (S. cerevisiae)
chr2	8649403	8649501	99	*	100	*	1	12	0.0833333	13	21	0.619048	7.42857	2	CG	1	0.00527157	gain	Distal Intergenic	2	9189515	9197477	7963	1	73438	ENSMUST00000132414.1	-540014	ENSMUSG00000085580	1700061F12Rik	RIKEN cDNA 1700061F12 gene
chr2	8822403	8822501	99	*	100	*	16	28	0.571429	56	64	0.875	1.53125	4	CG	1	0.00345961	gain	Distal Intergenic	2	9189515	9197477	7963	1	73438	ENSMUST00000132414.1	-367014	ENSMUSG00000085580	1700061F12Rik	RIKEN cDNA 1700061F12 gene
chr2	10080303	10080401	99	*	100	*	48	108	0.444444	8	129	0.0620155	0.139535	26	CG	-1	1.3e-09	loss	Promoter	2	10063286	10080322	17037	2	11949	ENSMUST00000145530.7	0	ENSMUSG00000025781	Atp5c1	ATP synthase, H+ transporting, mitochondrial F1 complex, gamma polypeptide 1
chr2	10360303	10360401	99	*	100	*	5	12	0.416667	24	24	1	2.4	2	CG	1	0.000391099	gain	Intron (ENSMUST00000137351.1/ENSMUST00000137351.1, intron 1 of 3)	2	10370510	10439137	68628	1	353282	ENSMUST00000114862.7	-10109	ENSMUSG00000061186	Sfmbt2	Scm-like with four mbt domains 2
chr2	10427203	10427301	99	*	100	*	2	16	0.125	18	34	0.529412	4.23529	4	CG	1	0.00806921	gain	Intron (ENSMUST00000114862.7/353282, intron 5 of 5)	2	10466663	10466746	84	1	100526481	ENSMUST00000175052.1	-39362	ENSMUSG00000092793	Mir466m	microRNA 466m
chr2	11343503	11343601	99	*	100	*	8	19	0.421053	27	32	0.84375	2.00391	4	CG	1	0.00410054	gain	Exon (ENSMUST00000131188.2/100503147, exon 4 of 4)	2	11339488	11344111	4624	1	100503147	ENSMUST00000131188.2	4015	ENSMUSG00000086006	Gm13293	predicted gene 13293
chr2	17671703	17671801	99	*	100	*	1	12	0.0833333	12	19	0.631579	7.57895	2	CG	1	0.00515134	gain	Intron (ENSMUST00000028080.11/74103, intron 2 of 6)	2	17343909	17731043	387135	2	74103	ENSMUST00000028080.11	59242	ENSMUSG00000053702	Nebl	nebulette
chr2	17837603	17837701	99	*	100	*	10	28	0.357143	23	32	0.71875	2.0125	4	CG	1	0.00707801	gain	Distal Intergenic	2	17727386	17731464	4079	2	74103	ENSMUST00000130725.1	-106139	ENSMUSG00000053702	Nebl	nebulette
chr2	19271903	19272001	99	*	100	*	11	30	0.366667	41	55	0.745455	2.03306	6	CG	1	0.00249512	gain	Intron (ENSMUST00000049255.6/70882, intron 10 of 18)	2	19344317	19349202	4886	1	108871	ENSMUST00000141289.7	-72316	NA	4930447M23Rik	RIKEN cDNA 4930447M23 gene
chr2	20804803	20804901	99	*	100	*	15	21	0.714286	35	36	0.972222	1.36111	4	CG	1	0.00654985	gain	Intron (ENSMUST00000114627.7/208618, intron 18 of 21)	2	20807454	20810524	3071	1	208618	ENSMUST00000156587.1	-2553	ENSMUSG00000036617	Etl4	enhancer trap locus 4
[truncated: 2,193 more rows]
