# Supplementary material for: Predicting Carcinogenic Mechanisms of Non-Genotoxic Carcinogens via Combined Analysis of Global DNA Methylation and In Vitro Cell Transformation
Source: Int J Mol Sci. 2020 Jul 29;21(15):5387. doi: 10.3390/ijms21155387 (PMC7432388; doi:10.3390/ijms21155387)
Supplement: Supplementary file 1 [file ijms-21-05387-s001.zip › Suppl Table S3_DMR_OA.xls]

## Sheet: DMSO_vs_OA_anno_1500
Supplementary Table S3. List of DMRs associated with okadaic acid (OA)
							Control			OA
seqnames	start	end	width	strand	width.1	strand.1	sumReadsM1	sumReadsN1	proportion1	sumReadsM2	sumReadsN2	proportion2	cytosinesCount	context	direction	pValue	regionType	annotation	geneChr	geneStart	geneEnd	geneLength	geneStrand	geneId	transcriptId	distanceToTSS	ENSEMBL	SYMBOL	GENENAME
chr1	23692104	23692202	99	*	100	*	18	18	1	8	17	0.470588	4	CG	-1	0.000667213	loss	Distal Intergenic	1	23761753	23815740	53988	1	280645	ENSMUST00000144602.1	-69551	ENSMUSG00000026156	B3gat2	beta-1,3-glucuronyltransferase 2 (glucuronosyltransferase S)
chr1	24908904	24909002	99	*	100	*	4	15	0.266667	36	44	0.818182	2	CG	1	0.000309163	gain	Distal Intergenic	1	24744873	24762393	17521	1	68421	ENSMUST00000190195.1	164031	ENSMUSG00000073725	Lmbrd1	LMBR1 domain containing 1
chr1	55870304	55870402	99	*	100	*	6	34	0.176471	11	16	0.6875	4	CG	1	0.00070955	gain	Distal Intergenic	1	55931241	55972098	40858	1	329159	ENSMUST00000189293.1	-60839	ENSMUSG00000099950	9130227L01Rik	RIKEN cDNA 9130227L01 gene
chr1	75458704	75458802	99	*	100	*	74	102	0.72549	50	126	0.396825	16	CG	-1	9.12329e-06	loss	Intron (ENSMUST00000113577.7/241118, intron 1 of 8)	1	75450699	75474343	23645	1	241118	ENSMUST00000037708.9	8005	ENSMUSG00000033007	Asic4	acid-sensing (proton-gated) ion channel family member 4
chr1	82290404	82290502	99	*	100	*	65	98	0.663265	76	85	0.894118	18	CG	1	0.000511505	gain	Promoter	1	82233101	82291416	58316	2	16367	ENSMUST00000069799.2	914	ENSMUSG00000055980	Irs1	insulin receptor substrate 1
chr1	92910604	92910702	99	*	100	*	14	90	0.155556	62	126	0.492063	20	CG	1	4.32868e-06	gain	Promoter	1	92908378	92910764	2387	2	75995	ENSMUST00000181575.2	62	ENSMUSG00000097251	5033417F24Rik	RIKEN cDNA 5033417F24 gene
chr1	107428304	107428402	99	*	100	*	12	22	0.545455	5	46	0.108696	5	CG	-1	0.000331434	loss	Exon (ENSMUST00000154538.7/116872, exon 2 of 4)	1	107422689	107452689	30001	1	116872	ENSMUST00000086690.5	5615	ENSMUSG00000067001	Serpinb7	serine (or cysteine) peptidase inhibitor, clade B, member 7
chr1	120607004	120607102	99	*	100	*	0	42	0	21	49	0.428571	10	CG	1	1.35808e-05	gain	Exon (ENSMUST00000079721.8/13798, exon 2 of 2)	1	120602418	120607992	5575	1	13798	ENSMUST00000079721.8	4586	ENSMUSG00000058665	En1	engrailed 1
chr1	129898204	129898302	99	*	100	*	4	20	0.2	21	27	0.777778	4	CG	1	0.000320029	gain	Intron (ENSMUST00000073527.12/210417, intron 12 of 27)	1	129915539	130183181	267643	1	210417	ENSMUST00000151700.7	-17237	ENSMUSG00000042581	Thsd7b	thrombospondin, type I, domain containing 7B
chr1	132781904	132782002	99	*	100	*	20	26	0.769231	5	29	0.172414	6	CG	-1	6.40316e-05	loss	Distal Intergenic	1	132599835	132741797	141963	2	269116	ENSMUST00000188307.1	-40107	ENSMUSG00000026442	Nfasc	neurofascin
chr1	157616704	157616802	99	*	100	*	8	13	0.615385	0	17	0	2	CG	-1	0.000426902	loss	Distal Intergenic	1	157538051	157543963	5913	1	89867	ENSMUST00000155665.1	78653	ENSMUSG00000026589	Sec16b	SEC16 homolog B (S. cerevisiae)
chr1	159232504	159232602	99	*	100	*	98	148	0.662162	57	201	0.283582	37	CG	-1	1.4105e-10	loss	Promoter	1	159232648	159289019	56372	1	26374	ENSMUST00000192215.5	-46	ENSMUSG00000040782	Cop1	COP1, E3 ubiquitin ligase
chr10	19933602	19933700	99	*	100	*	63	120	0.525	84	108	0.777778	24	CG	1	0.000303765	gain	Promoter	10	19934472	20142753	208282	1	26408	ENSMUST00000095806.9	-772	ENSMUSG00000071369	Map3k5	mitogen-activated protein kinase kinase kinase 5
chr10	22339602	22339700	99	*	100	*	8	20	0.4	15	16	0.9375	4	CG	1	0.00111013	gain	Intron (ENSMUST00000178026.1/19370, intron 5 of 5)	10	22360552	22374139	13588	1	56554	ENSMUST00000182677.7	-20852	ENSMUSG00000078452	Raet1d	retinoic acid early transcript delta
chr10	25769202	25769300	99	*	100	*	17	22	0.772727	4	17	0.235294	4	CG	-1	0.00111013	loss	Distal Intergenic	10	25779314	25837437	58124	2	73803	ENSMUST00000218300.1	68137	ENSMUSG00000112444	4930401C15Rik	RIKEN cDNA 4930401C15 gene
chr10	26709202	26709300	99	*	100	*	9	10	0.9	2	14	0.142857	2	CG	-1	0.000526813	loss	Intron (ENSMUST00000218733.1/ENSMUST00000218733.1, intron 1 of 1)	10	26673601	26674612	1012	2	667572	ENSMUST00000183230.1	-34590	ENSMUSG00000098179	Gm8709	glyceraldehyde-3-phosphate dehydrogenase pseudogene
chr10	43728202	43728300	99	*	100	*	21	22	0.954545	18	34	0.529412	4	CG	-1	0.000997442	loss	Distal Intergenic	10	43745809	43757569	11761	1	69443	ENSMUST00000213330.1	-17509	ENSMUSG00000111422	1700027J07Rik	RIKEN cDNA 1700027J07 gene
chr10	85338902	85339000	99	*	100	*	24	56	0.428571	47	64	0.734375	8	CG	1	0.000970275	gain	Distal Intergenic	10	85386814	85660292	273479	1	74007	ENSMUST00000105307.7	-47814	ENSMUSG00000020042	Btbd11	BTB (POZ) domain containing 11
chr10	107395802	107395900	99	*	100	*	41	54	0.759259	45	100	0.45	6	CG	-1	0.000522822	loss	Intron (ENSMUST00000020057.15/108030, intron 4 of 5)	10	107482908	107486134	3227	2	17877	ENSMUST00000000445.1	90234	ENSMUSG00000000435	Myf5	myogenic factor 5
chr10	107542702	107542800	99	*	100	*	26	53	0.490566	81	101	0.80198	4	CG	1	0.000302038	gain	Exon (ENSMUST00000050702.8/237523, exon 37 of 45)	10	107492853	107494737	1885	2	17878	ENSMUST00000044210.4	-47965	ENSMUSG00000035923	Myf6	myogenic factor 6
chr10	115635802	115635900	99	*	100	*	4	24	0.166667	18	27	0.666667	6	CG	1	0.000651162	gain	Distal Intergenic	10	115450311	115587780	137470	2	14160	ENSMUST00000020350.14	-48022	ENSMUSG00000020140	Lgr5	leucine rich repeat containing G protein coupled receptor 5
chr10	117994002	117994100	99	*	100	*	8	186	0.0430108	276	489	0.564417	6	CG	1	2.14497e-32	gain	Distal Intergenic	10	117925459	117948292	22834	1	71067	ENSMUST00000217950.1	68543	ENSMUSG00000112500	4933411E08Rik	RIKEN cDNA 4933411E08 gene
chr10	118005102	118005200	99	*	100	*	1283	1488	0.862231	545	857	0.635939	8	CG	-1	1.17719e-34	loss	Exon (ENSMUST00000193027.1/ENSMUST00000193027.1, exon 1 of 1)	10	117925459	117948292	22834	1	71067	ENSMUST00000217950.1	79643	ENSMUSG00000112500	4933411E08Rik	RIKEN cDNA 4933411E08 gene
chr10	118203802	118203900	99	*	100	*	59	59	1	35	44	0.795455	10	CG	-1	0.000583146	loss	Promoter	10	118204942	118210047	5106	1	50929	ENSMUST00000096691.4	-1042	ENSMUSG00000074695	Il22	interleukin 22
chr10	122884302	122884400	99	*	100	*	25	44	0.568182	94	112	0.839286	8	CG	1	0.000667213	gain	Intron (ENSMUST00000161487.7/319468, intron 6 of 8)	10	122895368	122941449	46082	1	319468	ENSMUST00000162969.1	-10968	ENSMUSG00000034613	Ppm1h	protein phosphatase 1H (PP2C domain containing)
chr11	8087703	8087801	99	*	100	*	10	11	0.909091	1	9	0.111111	2	CG	-1	0.000691273	loss	Distal Intergenic	11	8451070	8468675	17606	2	319939	ENSMUST00000129074.1	380874	ENSMUSG00000020422	Tns3	tensin 3
chr11	9022003	9022101	99	*	100	*	8	13	0.615385	1	18	0.0555556	2	CG	-1	0.000981033	loss	Intron (ENSMUST00000043377.5/194974, intron 7 of 9)	11	8993137	9011191	18055	2	15574	ENSMUST00000020683.9	-10812	ENSMUSG00000020413	Hus1	HUS1 checkpoint clamp component
chr11	22619503	22619601	99	*	100	*	8	8	1	2	13	0.153846	2	CG	-1	0.000427484	loss	Distal Intergenic	11	22512088	22519234	7147	1	103765	ENSMUST00000059319.7	107415	ENSMUSG00000049904	Tmem17	transmembrane protein 17
chr11	24076203	24076301	99	*	100	*	22	70	0.314286	69	104	0.663462	14	CG	1	4.66017e-05	gain	Distal Intergenic	11	24078056	24173194	95139	1	14025	ENSMUST00000000881.12	-1755	ENSMUSG00000000861	Bcl11a	B cell CLL/lymphoma 11A (zinc finger protein)
chr11	32868003	32868101	99	*	100	*	10	22	0.454545	0	20	0	4	CG	-1	0.000885998	loss	Distal Intergenic	11	32820373	32824605	4233	2	69351	ENSMUST00000020508.3	-43398	ENSMUSG00000020270	Smim23	small integral membrane protein 23
chr11	33752103	33752201	99	*	100	*	6	16	0.375	18	20	0.9	4	CG	1	0.00113202	gain	Intron (ENSMUST00000101368.8/70357, intron 1 of 7)	11	33630551	33680571	50021	2	70357	ENSMUST00000238436.1	-71532	ENSMUSG00000053519	Kcnip1	Kv channel-interacting protein 1
chr11	33819203	33819301	99	*	100	*	4	39	0.102564	26	62	0.419355	6	CG	1	0.000981033	gain	Intron (ENSMUST00000101368.8/70357, intron 1 of 7)	11	33629339	33843461	214123	2	70357	ENSMUST00000101368.8	24160	ENSMUSG00000053519	Kcnip1	Kv channel-interacting protein 1
chr11	33933803	33933901	99	*	100	*	24	26	0.923077	34	60	0.566667	6	CG	-1	0.00129455	loss	Intron (ENSMUST00000238903.1/70357, intron 1 of 7)	11	33963013	33973641	10629	1	16533	ENSMUST00000020362.2	-29112	ENSMUSG00000020155	Kcnmb1	potassium large conductance calcium-activated channel, subfamily M, beta member 1
chr11	36725403	36725501	99	*	100	*	2	20	0.1	16	26	0.615385	4	CG	1	0.000721399	gain	Intron (ENSMUST00000102801.7/23964, intron 4 of 30)	11	36140752	36677745	536994	2	23964	ENSMUST00000149787.7	-47658	ENSMUSG00000049336	Tenm2	teneurin transmembrane protein 2
chr11	52287103	52287201	99	*	100	*	0	13	0	11	20	0.55	2	CG	1	0.00121748	gain	Distal Intergenic	11	52253236	52283331	30096	2	21414	ENSMUST00000109071.2	-3772	ENSMUSG00000000782	Tcf7	transcription factor 7, T cell specific
chr11	53623403	53623501	99	*	100	*	83	92	0.902174	67	99	0.676768	8	CG	-1	0.000418838	loss	Distal Intergenic	11	53612460	53618669	6210	2	16189	ENSMUST00000000889.6	-4734	ENSMUSG00000000869	Il4	interleukin 4
chr11	58778803	58778901	99	*	100	*	31	47	0.659574	57	62	0.919355	10	CG	1	0.000963062	gain	Promoter	11	58778089	58779086	998	1	258531	ENSMUST00000081533.4	714	ENSMUSG00000056959	Olfr315	olfactory receptor 315
chr11	64472203	64472301	99	*	100	*	26	36	0.722222	17	47	0.361702	9	CG	-1	0.00125351	loss	Intron (ENSMUST00000058652.5/15478, intron 1 of 1)	11	64435332	64522841	87510	1	15478	ENSMUST00000058652.5	36871	ENSMUSG00000047759	Hs3st3a1	heparan sulfate (glucosamine) 3-O-sulfotransferase 3A1
chr11	65111403	65111501	99	*	100	*	15	17	0.882353	9	24	0.375	4	CG	-1	0.00128396	loss	Intron (ENSMUST00000047463.14/216831, intron 1 of 20)	11	65051475	65162567	111093	2	216831	ENSMUST00000093001.4	51066	ENSMUSG00000033389	Arhgap44	Rho GTPase activating protein 44
chr11	68379503	68379601	99	*	100	*	25	28	0.892857	9	24	0.375	6	CG	-1	0.000325107	loss	Intron (ENSMUST00000021284.3/18208, intron 2 of 6)	11	68209364	68386826	177463	2	18208	ENSMUST00000021284.3	7225	ENSMUSG00000020902	Ntn1	netrin 1
chr11	68864703	68864801	99	*	100	*	8	10	0.8	2	21	0.0952381	2	CG	-1	0.000320029	loss	Promoter	11	68839914	68864993	25080	2	83431	ENSMUST00000127469.1	192	ENSMUSG00000018736	Ndel1	nudE neurodevelopment protein 1 like 1
chr11	69529303	69529401	99	*	100	*	17	44	0.386364	3	39	0.0769231	6	CG	-1	0.0012036	loss	Exon (ENSMUST00000035539.11/327954, exon 3 of 85)	11	69515982	69518389	2408	2	327954	ENSMUST00000208777.1	-10914	ENSMUSG00000005237	Dnah2	dynein, axonemal, heavy chain 2
chr11	72151503	72151601	99	*	100	*	21	22	0.954545	12	27	0.444444	4	CG	-1	0.000419157	loss	Downstream (2-3kb)	11	72067802	72135778	67977	2	327958	ENSMUST00000142471.1	-15725	ENSMUSG00000040543	Pitpnm3	PITPNM family member 3
chr11	77515203	77515301	99	*	100	*	101	116	0.87069	87	150	0.58	28	CG	-1	3.48574e-06	loss	Promoter	11	77515121	77520045	4925	1	67477	ENSMUST00000094004.4	82	ENSMUSG00000000686	Abhd15	abhydrolase domain containing 15
chr11	77515403	77515501	99	*	100	*	96	102	0.941176	154	210	0.733333	21	CG	-1	9.78036e-05	loss	Promoter	11	77509101	77515731	6631	2	216964	ENSMUST00000136101.1	230	ENSMUSG00000044328	Trp53i13	transformation related protein 53 inducible protein 13
chr11	80865403	80865501	99	*	100	*	5	10	0.5	0	18	0	2	CG	-1	0.00116191	loss	Intron (ENSMUST00000103223.7/75622, intron 5 of 5)	11	80858372	80867814	9443	1	75622	ENSMUST00000103222.3	7031	ENSMUSG00000053184	Spaca3	sperm acrosome associated 3
chr11	81121503	81121601	99	*	100	*	63	84	0.75	37	83	0.445783	8	CG	-1	0.000290918	loss	Intron (ENSMUST00000021045.12/11418, intron 1 of 9)	11	80880169	81153321	273153	2	11418	ENSMUST00000021045.12	31720	ENSMUSG00000020704	Asic2	acid-sensing (proton-gated) ion channel 2
chr11	83743003	83743101	99	*	100	*	41	41	1	39	51	0.764706	6	CG	-1	0.00112233	loss	Distal Intergenic	11	83746940	83752642	5703	1	66107	ENSMUST00000070832.2	-3839	ENSMUSG00000051748	Wfdc21	WAP four-disulfide core domain 21
chr11	84561703	84561801	99	*	100	*	20	28	0.714286	11	37	0.297297	6	CG	-1	0.00111829	loss	Distal Intergenic	11	84525684	84535830	10147	1	78365	ENSMUST00000128121.1	36019	ENSMUSG00000087211	Lhx1os	LIM homeobox 1, opposite strand
chr11	85995503	85995601	99	*	100	*	33	68	0.485294	108	148	0.72973	12	CG	1	0.000782046	gain	Distal Intergenic	11	85896765	85916095	19331	1	21387	ENSMUST00000108045.2	98738	ENSMUSG00000000094	Tbx4	T-box 4
chr11	90365503	90365601	99	*	100	*	31	36	0.861111	14	30	0.466667	6	CG	-1	0.000924055	loss	Intron (ENSMUST00000004051.7/217082, intron 2 of 3)	11	90340827	90381935	41109	2	217082	ENSMUST00000137957.1	16334	ENSMUSG00000003949	Hlf	hepatic leukemia factor
chr11	95561003	95561101	99	*	100	*	6	8	0.75	1	19	0.0526316	2	CG	-1	0.000426902	loss	Distal Intergenic	11	95568818	95587735	18918	2	18053	ENSMUST00000000122.6	26634	ENSMUSG00000000120	Ngfr	nerve growth factor receptor (TNFR superfamily, member 16)
chr11	98022203	98022301	99	*	100	*	1	72	0.0138889	23	103	0.223301	16	CG	1	0.000309163	gain	Promoter	11	98002901	98022627	19727	2	12295	ENSMUST00000103144.9	326	ENSMUSG00000020882	Cacnb1	calcium channel, voltage-dependent, beta 1 subunit
chr11	102731903	102732001	99	*	100	*	46	48	0.958333	52	72	0.722222	8	CG	-1	0.00121748	loss	Exon (ENSMUST00000120601.1/ENSMUST00000120601.1, exon 1 of 2)	11	102761439	102780262	18824	1	11488	ENSMUST00000068150.6	-29438	ENSMUSG00000020926	Adam11	a disintegrin and metallopeptidase domain 11
chr11	103359103	103359201	99	*	100	*	61	62	0.983871	87	145	0.6	14	CG	-1	4.03702e-07	loss	Intron (ENSMUST00000123812.1/ENSMUST00000123812.1, intron 1 of 1)	11	103331497	103360900	29404	2	544817	ENSMUST00000107024.7	1699	ENSMUSG00000034255	Arhgap27	Rho GTPase activating protein 27
chr11	106730503	106730601	99	*	100	*	47	53	0.886792	47	75	0.626667	6	CG	-1	0.00120552	loss	Intron (ENSMUST00000068021.8/18613, intron 1 of 15)	11	106654218	106715394	61177	2	18613	ENSMUST00000106796.8	-15109	ENSMUSG00000020717	Pecam1	platelet/endothelial cell adhesion molecule 1
chr11	114793903	114794001	99	*	100	*	48	56	0.857143	36	64	0.5625	10	CG	-1	0.000769027	loss	Exon (ENSMUST00000156053.7/72014, exon 2 of 2)	11	114791217	114795873	4657	2	72014	ENSMUST00000156053.7	1872	ENSMUSG00000000202	Btbd17	BTB (POZ) domain containing 17
chr11	115551403	115551501	99	*	100	*	6	12	0.5	1	24	0.0416667	2	CG	-1	0.00121748	loss	Distal Intergenic	11	115564434	115583985	19552	1	445007	ENSMUST00000021085.10	-12933	ENSMUSG00000020739	Nup85	nucleoporin 85
chr11	117779603	117779701	99	*	100	*	13	43	0.302326	55	84	0.654762	8	CG	1	0.000427484	gain	Promoter	11	117765988	117779648	13661	2	217353	ENSMUST00000131606.7	0	ENSMUSG00000025572	Tmc6	transmembrane channel-like gene family 6
chr11	117790303	117790401	99	*	100	*	22	44	0.5	54	64	0.84375	8	CG	1	0.000373478	gain	Promoter	11	117791188	117792613	1426	1	217356	ENSMUST00000156458.1	-787	ENSMUSG00000050106	Tmc8	transmembrane channel-like gene family 8
chr11	119187103	119187201	99	*	100	*	11	47	0.234043	44	83	0.53012	10	CG	1	0.00120552	gain	Intron (ENSMUST00000036113.3/207592, intron 3 of 11)	11	119154076	119154137	62	2	102465563	ENSMUST00000183965.1	-32966	ENSMUSG00000098704	Mir6934	microRNA 6934
chr11	120353803	120353901	99	*	100	*	52	52	1	55	96	0.572917	12	CG	-1	5.38937e-07	loss	Distal Intergenic	11	120348678	120351190	2513	1	66838	ENSMUST00000143813.1	5125	ENSMUSG00000043644	0610009L18Rik	RIKEN cDNA 0610009L18 gene
chr12	11196402	11196500	99	*	100	*	17	51	0.333333	77	96	0.802083	12	CG	1	3.66124e-07	gain	Exon (ENSMUST00000219371.1/77442, exon 3 of 5)	12	11186348	11204381	18034	2	77442	ENSMUST00000219371.1	7881	ENSMUSG00000112041	9530020I12Rik	RIKEN cDNA 9530020I12 gene
chr12	12349202	12349300	99	*	100	*	4	28	0.142857	28	46	0.608696	4	CG	1	0.000320029	gain	Intron (ENSMUST00000069066.13/76820, intron 4 of 12)	12	12351522	12392615	41094	2	70858	ENSMUST00000220545.1	43315	ENSMUSG00000114136	4921511I17Rik	RIKEN cDNA 4921511I17 gene
chr12	20990302	20990400	99	*	100	*	26	108	0.240741	58	80	0.725	20	CG	1	1.66073e-09	gain	Promoter	12	20990459	21200919	210461	1	211914	ENSMUST00000174530.1	-59	ENSMUSG00000052632	Asap2	ArfGAP with SH3 domain, ankyrin repeat and PH domain 2
chr12	36881602	36881700	99	*	100	*	9	15	0.6	0	13	0	2	CG	-1	0.000981033	loss	Intron (ENSMUST00000221321.1/ENSMUST00000221321.1, intron 1 of 3)	12	36816205	36816278	74	1	100628578	ENSMUST00000175257.1	65397	ENSMUSG00000092998	Mir5099	microRNA 5099
chr12	73542102	73542200	99	*	100	*	1	10	0.1	12	13	0.923077	2	CG	1	0.000309163	gain	Downstream (1-2kb)	12	73543402	73546392	2991	2	238257	ENSMUST00000042975.6	4192	ENSMUSG00000034435	Tmem30b	transmembrane protein 30B
chr13	55212605	55212703	99	*	100	*	36	107	0.336449	76	98	0.77551	18	CG	1	9.10639e-09	gain	Promoter	13	55212386	55213310	925	1	18193	ENSMUST00000225169.1	219	ENSMUSG00000021488	Nsd1	nuclear receptor-binding SET-domain protein 1
chr13	56168505	56168603	99	*	100	*	23	26	0.884615	6	18	0.333333	4	CG	-1	0.000418838	loss	Distal Intergenic	13	56173704	56178801	5098	2	212937	ENSMUST00000169652.2	10198	ENSMUSG00000049625	Tifab	TRAF-interacting protein with forkhead-associated domain, family member B
chr13	60485805	60485903	99	*	100	*	11	33	0.333333	34	42	0.809524	6	CG	1	0.000163045	gain	Exon (ENSMUST00000224134.1/ENSMUST00000224134.1, exon 1 of 2)	13	60601947	60762802	160856	1	69635	ENSMUST00000226059.1	-116044	ENSMUSG00000021559	Dapk1	death associated protein kinase 1
chr13	64274705	64274803	99	*	100	*	104	173	0.601156	44	120	0.366667	30	CG	-1	0.000309163	loss	Promoter	13	64195337	64274879	79543	2	218294	ENSMUST00000221139.1	76	ENSMUSG00000033102	Cdc14b	CDC14 cell division cycle 14B
chr14	17173202	17173300	99	*	100	*	36	48	0.75	60	62	0.967742	8	CG	1	0.000970275	gain	Distal Intergenic	14	17105561	17105876	316	1	100417973	ENSMUST00000225472.1	67641	NA	Pou5f1-rs6	POU domain, class 5, transcription factor 1, related sequence 6
chr14	17923702	17923800	99	*	100	*	9	10	0.9	2	12	0.166667	2	CG	-1	0.000924055	loss	Intron (ENSMUST00000224470.1/21834, intron 2 of 3)	14	17962821	18011261	48441	1	21834	ENSMUST00000224934.1	-39021	ENSMUSG00000021779	Thrb	thyroid hormone receptor beta
chr14	24213002	24213100	99	*	100	*	1	14	0.0714286	14	21	0.666667	2	CG	1	0.000823563	gain	Intron (ENSMUST00000073687.12/71228, intron 1 of 30)	14	24190318	24244865	54548	2	71228	ENSMUST00000169880.2	31765	ENSMUSG00000021782	Dlg5	discs large MAGUK scaffold protein 5
chr14	24969802	24969900	99	*	100	*	10	13	0.769231	1	11	0.0909091	2	CG	-1	0.00113202	loss	Distal Intergenic	14	25109384	25112926	3543	1	102634576	ENSMUST00000225462.1	-139484	ENSMUSG00000114288	Gm32123	predicted gene, 32123
chr14	28131902	28132000	99	*	100	*	8	16	0.5	1	23	0.0434783	2	CG	-1	0.00112692	loss	Intron (ENSMUST00000210135.1/238988, intron 15 of 19)	14	28046428	28478324	431897	1	238988	ENSMUST00000209800.1	85474	ENSMUSG00000040640	Erc2	ELKS/RAB6-interacting/CAST family member 2
chr14	30716402	30716500	99	*	100	*	83	124	0.669355	54	136	0.397059	26	CG	-1	7.36555e-05	loss	Promoter	14	30716491	30818346	101856	1	54650	ENSMUST00000228006.1	0	ENSMUSG00000006527	Sfmbt1	Scm-like with four mbt domains 1
chr14	32408802	32408900	99	*	100	*	27	30	0.9	36	74	0.486486	6	CG	-1	0.000325968	loss	Exon (ENSMUST00000070125.5/12647, exon 16 of 16)	14	32376068	32388391	12324	2	67085	ENSMUST00000100723.3	-20411	ENSMUSG00000072473	1700024G13Rik	RIKEN cDNA 1700024G13 gene
chr14	33057002	33057100	99	*	100	*	0	13	0	7	12	0.583333	2	CG	1	0.00128407	gain	Intron (ENSMUST00000061753.14/545030, intron 36 of 58)	14	33018284	33023337	5054	2	545030	ENSMUST00000132153.1	-33665	ENSMUSG00000051506	Wdfy4	WD repeat and FYVE domain containing 4
chr14	33151702	33151800	99	*	100	*	4	28	0.142857	34	61	0.557377	6	CG	1	0.000526813	gain	Exon (ENSMUST00000061753.14/545030, exon 6 of 59)	14	32959547	33185066	225520	2	545030	ENSMUST00000061753.14	33266	ENSMUSG00000051506	Wdfy4	WD repeat and FYVE domain containing 4
chr14	43215502	43215600	99	*	100	*	3	14	0.214286	17	22	0.772727	2	CG	1	0.0012036	gain	Distal Intergenic	14	43275036	43289618	14583	1	108168154	ENSMUST00000228840.1	-59436	ENSMUSG00000115483	Gm9732	predicted gene 9732
chr14	51924402	51924500	99	*	100	*	29	36	0.805556	23	52	0.442308	8	CG	-1	0.000961546	loss	Distal Intergenic	14	51921362	51922773	1412	2	497071	ENSMUST00000089771.3	-1629	ENSMUSG00000068392	Rnase13	ribonuclease, RNase A family, 13 (non-active)
chr14	59678702	59678800	99	*	100	*	11	13	0.846154	2	16	0.125	2	CG	-1	0.000338097	loss	Intron (ENSMUST00000080368.12/50769, intron 34 of 35)	14	59627189	59629677	2489	1	219134	ENSMUST00000224155.1	51513	ENSMUSG00000044461	Shisa2	shisa family member 2
chr14	62669902	62670000	99	*	100	*	9	9	1	3	11	0.272727	2	CG	-1	0.00117184	loss	Intron (ENSMUST00000171692.1/319433, intron 2 of 8)	14	62663667	62692243	28577	1	319433	ENSMUST00000171692.1	6235	ENSMUSG00000091155	Serpine3	serpin peptidase inhibitor, clade E (nexin, plasminogen activator inhibitor type 1), member 3
chr15	12547102	12547200	99	*	100	*	18	23	0.782609	8	28	0.285714	4	CG	-1	0.000744612	loss	Intron (ENSMUST00000075317.11/68070, intron 1 of 23)	15	12407282	12549278	141997	2	68070	ENSMUST00000190929.1	2078	ENSMUSG00000022197	Pdzd2	PDZ domain containing 2
chr15	32014302	32014400	99	*	100	*	0	9	0	11	15	0.733333	2	CG	1	0.000814359	gain	Distal Intergenic	15	32177289	32178294	1006	1	57254	ENSMUST00000057633.3	-162889	ENSMUSG00000045267	Tas2r119	taste receptor, type 2, member 119
chr15	41724902	41725000	99	*	100	*	4	28	0.142857	21	35	0.6	4	CG	1	0.000523936	gain	Intron (ENSMUST00000090096.10/170719, intron 3 of 15)	15	41710604	41820380	109777	1	170719	ENSMUST00000229769.1	14298	ENSMUSG00000022307	Oxr1	oxidation resistance 1
chr15	46931702	46931800	99	*	100	*	25	28	0.892857	17	36	0.472222	4	CG	-1	0.000769027	loss	Distal Intergenic	15	46623305	46639858	16554	1	75281	ENSMUST00000190364.1	308397	ENSMUSG00000051198	4930548G14Rik	RIKEN cDNA 4930548G14 gene
chr15	48790002	48790100	99	*	100	*	8	70	0.114286	28	64	0.4375	16	CG	1	0.000143628	gain	Intron (ENSMUST00000160658.7/239420, intron 1 of 68)	15	47580637	48791933	1211297	2	239420	ENSMUST00000160658.7	1833	ENSMUSG00000022311	Csmd3	CUB and Sushi multiple domains 3
chr15	48791802	48791900	99	*	100	*	9	53	0.169811	33	70	0.471429	12	CG	1	0.000811233	gain	Promoter	15	47580637	48791933	1211297	2	239420	ENSMUST00000160658.7	33	ENSMUSG00000022311	Csmd3	CUB and Sushi multiple domains 3
chr15	65035302	65035400	99	*	100	*	17	30	0.566667	49	51	0.960784	6	CG	1	6.96119e-05	gain	Distal Intergenic	15	64697084	64922296	225213	2	11514	ENSMUST00000228014.1	-113006	ENSMUSG00000022376	Adcy8	adenylate cyclase 8
chr15	73972902	73973000	99	*	100	*	11	36	0.305556	33	45	0.733333	6	CG	1	0.000373478	gain	Distal Intergenic	15	73796736	73839699	42964	2	268816	ENSMUST00000136698.1	-133203	ENSMUSG00000072487	Mroh5	maestro heat-like repeat family member 5
chr15	74787002	74787100	99	*	100	*	15	16	0.9375	11	27	0.407407	4	CG	-1	0.0009107	loss	Intron (ENSMUST00000163707.1/ENSMUST00000163707.1, intron 1 of 2)	15	74770909	74778859	7951	2	78725	ENSMUST00000191407.1	-8143	ENSMUSG00000101026	Ly6g6g	lymphocyte antigen 6 complex, locus G6G
chr15	79804502	79804600	99	*	100	*	60	125	0.48	21	110	0.190909	22	CG	-1	2.86737e-05	loss	Promoter	15	79786352	79804709	18358	2	73340	ENSMUST00000175858.8	109	ENSMUSG00000022421	Nptxr	neuronal pentraxin receptor
chr15	83122302	83122400	99	*	100	*	2	52	0.0384615	16	50	0.32	12	CG	1	0.000479661	gain	Promoter	15	83119255	83122149	2895	2	74778	ENSMUST00000166019.1	-153	ENSMUSG00000018040	Rrp7a	ribosomal RNA processing 7 homolog A (S. cerevisiae)
chr15	99267302	99267400	99	*	100	*	41	43	0.953488	23	38	0.605263	4	CG	-1	0.000373478	loss	Distal Intergenic	15	99242817	99251961	9145	2	51812	ENSMUST00000041190.16	-15341	ENSMUSG00000037570	Mcrs1	microspherule protein 1
chr15	99592702	99592800	99	*	100	*	22	33	0.666667	36	37	0.972973	8	CG	1	0.000979307	gain	Promoter	15	99592448	99594198	1751	1	11830	ENSMUST00000229264.1	254	ENSMUSG00000044217	Aqp5	aquaporin 5
chr15	99691202	99691300	99	*	100	*	41	42	0.97619	17	34	0.5	8	CG	-1	1.2877e-05	loss	Promoter	15	99692233	99699138	6906	1	11419	ENSMUST00000228185.1	-933	ENSMUSG00000023017	Asic1	acid-sensing (proton-gated) ion channel 1
chr15	102943102	102943200	99	*	100	*	90	111	0.810811	65	128	0.507812	20	CG	-1	1.1153e-05	loss	Downstream (<1kb)	15	102944062	102947730	3669	2	100503872	ENSMUST00000151949.4	4530	ENSMUSG00000086903	Hotair	HOX transcript antisense RNA (non-protein coding)
chr16	9248602	9248700	99	*	100	*	13	16	0.8125	2	16	0.125	4	CG	-1	0.000331434	loss	Distal Intergenic	16	8831321	8844131	12811	1	69053	ENSMUST00000229318.1	417281	ENSMUSG00000022507	1810013L24Rik	RIKEN cDNA 1810013L24 gene
chr16	10224502	10224600	99	*	100	*	16	27	0.592593	3	30	0.1	6	CG	-1	0.000310983	loss	Intron (ENSMUST00000044005.13/75329, intron 6 of 10)	16	10212806	10251478	38673	1	75329	ENSMUST00000230872.1	11696	ENSMUSG00000039200	Atf7ip2	activating transcription factor 7 interacting protein 2
chr16	11395202	11395300	99	*	100	*	23	38	0.605263	74	77	0.961039	8	CG	1	9.45488e-06	gain	Exon (ENSMUST00000180792.7/74478, exon 5 of 21)	16	11405648	11755472	349825	1	74478	ENSMUST00000096273.8	-10348	ENSMUSG00000071669	Snx29	sorting nexin 29
chr16	18610502	18610600	99	*	100	*	21	24	0.875	10	24	0.416667	6	CG	-1	0.00113202	loss	Distal Intergenic	16	18620317	18621640	1324	2	14724	ENSMUST00000167388.2	11040	ENSMUSG00000050761	Gp1bb	glycoprotein Ib, beta polypeptide
chr16	22575402	22575500	99	*	100	*	1	13	0.0769231	14	20	0.7	2	CG	1	0.000769027	gain	Intron (ENSMUST00000089925.9/110197, intron 10 of 24)	16	22605326	22605432	107	1	102465962	ENSMUST00000184329.1	-29826	ENSMUSG00000098448	Mir6362	microRNA 6362
chr16	26105702	26105800	99	*	100	*	8	105	0.0761905	31	104	0.298077	24	CG	1	0.000198269	gain	Promoter	16	25959288	26105784	146497	2	210530	ENSMUST00000039990.5	0	ENSMUSG00000038168	P3h2	prolyl 3-hydroxylase 2
chr16	92294302	92294400	99	*	100	*	8	20	0.4	1	44	0.0227273	4	CG	-1	0.000279982	loss	Promoter	16	92295616	92298129	2514	1	246133	ENSMUST00000113971.1	-1216	ENSMUSG00000039672	Kcne2	potassium voltage-gated channel, Isk-related subfamily, gene 2
chr16	95664702	95664800	99	*	100	*	41	51	0.803922	27	60	0.45	6	CG	-1	0.000396875	loss	Distal Intergenic	16	95702075	95721051	18977	1	23872	ENSMUST00000023612.16	-37275	ENSMUSG00000022895	Ets2	E26 avian leukemia oncogene 2, 3' domain
chr16	96632302	96632400	99	*	100	*	45	57	0.789474	41	82	0.5	12	CG	-1	0.000885173	loss	Intron (ENSMUST00000056102.8/13508, intron 27 of 32)	16	96592437	96622754	30318	2	13508	ENSMUST00000232829.1	-9548	ENSMUSG00000050272	Dscam	DS cell adhesion molecule
chr17	6828102	6828200	99	*	100	*	35	104	0.336538	8	110	0.0727273	17	CG	-1	1.47635e-05	loss	Distal Intergenic	17	6738041	6782784	44744	2	22350	ENSMUST00000064234.6	-45318	ENSMUSG00000052397	Ezr	ezrin
chr17	14904702	14904800	99	*	100	*	18	24	0.75	15	50	0.3	6	CG	-1	0.000571062	loss	Intron (ENSMUST00000232147.1/71682, intron 16 of 25)	17	14829331	14909519	80189	2	71682	ENSMUST00000228233.1	4719	ENSMUSG00000046991	Wdr27	WD repeat domain 27
chr17	24351902	24352000	99	*	100	*	29	74	0.391892	58	82	0.707317	17	CG	1	0.000309163	gain	Promoter	17	24351950	24397783	45834	1	27410	ENSMUST00000133816.7	0	ENSMUSG00000024130	Abca3	ATP-binding cassette, sub-family A (ABC1), member 3
chr17	26441602	26441700	99	*	100	*	68	80	0.85	72	122	0.590164	15	CG	-1	0.000325107	loss	Exon (ENSMUST00000182897.7/240055, exon 4 of 4)	17	26414965	26446349	31385	1	240055	ENSMUST00000053020.7	26637	ENSMUSG00000034413	Neurl1b	neuralized E3 ubiquitin protein ligase 1B
chr17	30853802	30853900	99	*	100	*	15	16	0.9375	11	30	0.366667	4	CG	-1	0.000492694	loss	Promoter	17	30854269	30875263	20995	1	13417	ENSMUST00000236829.1	-369	ENSMUSG00000033826	Dnah8	dynein, axonemal, heavy chain 8
chr17	34628102	34628200	99	*	100	*	5	48	0.104167	30	70	0.428571	8	CG	1	0.000418838	gain	Promoter	17	34617229	34628039	10811	2	54397	ENSMUST00000166040.8	-63	ENSMUSG00000015474	Ppt2	palmitoyl-protein thioesterase 2
chr17	37428602	37428700	99	*	100	*	0	18	0	7	13	0.538462	2	CG	1	0.000741432	gain	Distal Intergenic	17	37445480	37446517	1038	1	258457	ENSMUST00000078207.3	-16780	ENSMUSG00000059687	Olfr108	olfactory receptor 108
chr17	46433802	46433900	99	*	100	*	28	36	0.777778	65	66	0.984848	8	CG	1	0.000764364	gain	Exon (ENSMUST00000087012.6/108114, exon 7 of 10)	17	46430965	46431697	733	1	114570	ENSMUST00000165750.1	2837	ENSMUSG00000023968	Crip3	cysteine-rich protein 3
chr17	56784302	56784400	99	*	100	*	28	32	0.875	15	34	0.441176	6	CG	-1	0.000513304	loss	Promoter	17	56781867	56783704	1838	2	19725	ENSMUST00000233624.1	-598	ENSMUSG00000024206	Rfx2	regulatory factor X, 2 (influences HLA class II expression)
chr17	73009102	73009200	99	*	100	*	0	15	0	7	11	0.636364	2	CG	1	0.000626475	gain	Distal Intergenic	17	72921188	72939345	18158	1	77889	ENSMUST00000148556.1	87914	ENSMUSG00000024063	Lbh	limb-bud and heart
chr18	20934902	20935000	99	*	100	*	15	16	0.9375	8	20	0.4	4	CG	-1	0.00111013	loss	Distal Intergenic	18	20944625	20983862	39238	1	67664	ENSMUST00000050004.2	-9625	ENSMUSG00000033107	Rnf125	ring finger protein 125
chr18	82033505	82033603	99	*	100	*	16	18	0.888889	7	22	0.318182	4	CG	-1	0.000587879	loss	Distal Intergenic	18	81992010	81992080	71	2	100628596	ENSMUST00000175295.1	-41425	ENSMUSG00000093036	Mir5127	microRNA 5127
chr19	5525402	5525500	99	*	100	*	7	19	0.368421	23	27	0.851852	4	CG	1	0.000981033	gain	Intron (ENSMUST00000210638.1/ENSMUST00000210638.1, intron 2 of 3)	19	5495274	5510538	15265	2	225861	ENSMUST00000070172.5	-14864	ENSMUSG00000056185	Snx32	sorting nexin 32
chr19	7105302	7105400	99	*	100	*	52	60	0.866667	53	99	0.535354	12	CG	-1	0.000114559	loss	Promoter	19	7092001	7105729	13729	2	396184	ENSMUST00000113383.3	329	ENSMUSG00000047787	Flrt1	fibronectin leucine rich transmembrane protein 1
chr19	16956102	16956200	99	*	100	*	25	64	0.390625	52	77	0.675325	16	CG	1	0.000997442	gain	Promoter	19	16956118	17055782	99665	1	353211	ENSMUST00000224145.1	0	ENSMUSG00000039126	Prune2	prune homolog 2
chr19	34043102	34043200	99	*	100	*	0	26	0	11	34	0.323529	4	CG	1	0.00139708	gain	3' UTR	19	34067358	34084918	17561	1	70166	ENSMUST00000025682.11	-24158	ENSMUSG00000024770	Lipn	lipase, family member N
chr19	37051702	37051800	99	*	100	*	25	27	0.925926	12	24	0.5	6	CG	-1	0.000970275	loss	Intron (ENSMUST00000079754.10/208922, intron 9 of 10)	19	36961315	36965832	4518	1	107182	ENSMUST00000236343.1	90387	ENSMUSG00000040565	Btaf1	B-TFIID TATA-box binding protein associated factor 1
chr19	42506102	42506200	99	*	100	*	9	11	0.818182	4	19	0.210526	2	CG	-1	0.00129455	loss	Distal Intergenic	19	42518759	42592343	73585	1	52013	ENSMUST00000026188.9	-12559	ENSMUSG00000025184	R3hcc1l	R3H domain and coiled-coil containing 1 like
chr19	53529602	53529700	99	*	100	*	24	128	0.1875	61	149	0.409396	24	CG	1	0.000300124	gain	Promoter	19	53529109	53542431	13323	1	240672	ENSMUST00000038287.6	493	ENSMUSG00000034765	Dusp5	dual specificity phosphatase 5
chr19	55620902	55621000	99	*	100	*	1	16	0.0625	10	13	0.769231	3	CG	1	0.000331434	gain	Intron (ENSMUST00000223690.1/53611, intron 8 of 8)	19	55741820	55933229	191410	1	21416	ENSMUST00000111662.10	-120820	ENSMUSG00000024985	Tcf7l2	transcription factor 7 like 2, T cell specific, HMG box
chr2	153422703	153422801	99	*	100	*	29	40	0.725	14	56	0.25	4	CG	-1	3.26093e-05	loss	Intron (ENSMUST00000035346.13/329540, intron 5 of 10)	2	153407466	153444479	37014	2	329540	ENSMUST00000109784.1	21678	ENSMUSG00000061411	Nol4l	nucleolar protein 4-like
chr2	156613303	156613401	99	*	100	*	92	164	0.560976	160	192	0.833333	18	CG	1	3.66124e-07	gain	Promoter	2	156609206	156613422	4217	2	100504350	ENSMUST00000124676.1	21	ENSMUSG00000086118	Gm14169	predicted gene 14169
chr3	5860602	5860700	99	*	100	*	121	508	0.238189	487	918	0.530501	20	CG	1	1.10566e-24	gain	Distal Intergenic	3	5560500	5576239	15740	2	19302	ENSMUST00000059021.9	-284363	ENSMUSG00000040374	Pex2	peroxisomal biogenesis factor 2
chr3	6346102	6346200	99	*	100	*	14	19	0.736842	10	44	0.227273	4	CG	-1	0.000396875	loss	Distal Intergenic	3	6615418	6620443	5026	2	69347	ENSMUST00000091364.3	274243	ENSMUSG00000069118	1700008P02Rik	RIKEN cDNA 1700008P02 gene
chr3	8651002	8651100	99	*	100	*	13	18	0.722222	8	32	0.25	4	CG	-1	0.00128407	loss	Distal Intergenic	3	8664796	8666625	1830	2	15213	ENSMUST00000192102.1	15525	ENSMUSG00000040289	Hey1	hairy/enhancer-of-split related with YRPW motif 1
chr3	9064902	9065000	99	*	100	*	26	33	0.787879	43	93	0.462366	6	CG	-1	0.00132599	loss	Intron (ENSMUST00000194792.1/75149, intron 1 of 2)	3	9061964	9071074	9111	1	75149	ENSMUST00000194792.1	2938	ENSMUSG00000103116	4930539M17Rik	RIKEN cDNA 4930539M17 gene
chr3	9076002	9076100	99	*	100	*	40	46	0.869565	65	110	0.590909	8	CG	-1	0.000995508	loss	Distal Intergenic	3	9061964	9071074	9111	1	75149	ENSMUST00000194792.1	14038	ENSMUSG00000103116	4930539M17Rik	RIKEN cDNA 4930539M17 gene
chr3	14202802	14202900	99	*	100	*	9	18	0.5	0	21	0	4	CG	-1	0.000513304	loss	Distal Intergenic	3	14363117	14377587	14471	1	622229	ENSMUST00000192393.1	-160217	NA	Gm6300	solute carrier family 7 (cationic amino acid transporter, y+ system), member pseudogene
chr3	16801502	16801600	99	*	100	*	19	45	0.422222	56	78	0.717949	6	CG	1	0.00129455	gain	Distal Intergenic	3	16183236	16216855	33620	1	229096	ENSMUST00000108346.4	618266	ENSMUSG00000047213	Ythdf3	YTH N6-methyladenosine RNA binding protein 3
chr3	21361402	21361500	99	*	100	*	11	16	0.6875	3	22	0.136364	4	CG	-1	0.000836174	loss	Distal Intergenic	3	22076652	22216594	139943	1	81004	ENSMUST00000193734.5	-715152	ENSMUSG00000027630	Tbl1xr1	transducin (beta)-like 1X-linked receptor 1
chr3	23183502	23183600	99	*	100	*	19	24	0.791667	8	36	0.222222	6	CG	-1	9.00379e-05	loss	Distal Intergenic	3	23804335	23939477	135143	2	635702	ENSMUST00000192246.3	755877	ENSMUSG00000102758	Naaladl2	N-acetylated alpha-linked acidic dipeptidase-like 2
chr3	30536202	30536300	99	*	100	*	25	34	0.735294	28	74	0.378378	8	CG	-1	0.000902268	loss	Intron (ENSMUST00000172754.7/14013, intron 2 of 8)	3	29977344	30548008	570665	2	14013	ENSMUST00000172754.7	11708	ENSMUSG00000027684	Mecom	MDS1 and EVI1 complex locus
chr3	31977002	31977100	99	*	100	*	2	18	0.111111	29	46	0.630435	4	CG	1	0.000466684	gain	Intron (ENSMUST00000119310.7/72413, intron 1 of 4)	3	31902703	32200180	297478	1	72413	ENSMUST00000119970.7	74299	ENSMUSG00000037610	Kcnmb2	potassium large conductance calcium-activated channel, subfamily M, beta member 2
chr3	32507102	32507200	99	*	100	*	2	8	0.25	13	14	0.928571	2	CG	1	0.0012036	gain	Distal Intergenic	3	32510259	32520833	10575	1	67778	ENSMUST00000193287.5	-3059	ENSMUSG00000027667	Zfp639	zinc finger protein 639
chr3	32948802	32948900	99	*	100	*	6	18	0.333333	1	48	0.0208333	4	CG	-1	0.000526813	loss	Intron (ENSMUST00000192259.1/ENSMUST00000192259.1, intron 3 of 9)	3	32915003	32933294	18292	1	72607	ENSMUST00000156769.1	33799	ENSMUSG00000056900	Usp13	ubiquitin specific peptidase 13 (isopeptidase T-3)
chr3	35462802	35462900	99	*	100	*	9	18	0.5	50	52	0.961538	4	CG	1	2.99928e-05	gain	Distal Intergenic	3	35618814	35630964	12151	2	625963	ENSMUST00000199182.1	168064	ENSMUSG00000105662	Gm6639	predicted gene 6639
chr3	40489002	40489100	99	*	100	*	3	8	0.375	13	13	1	2	CG	1	0.00123971	gain	Distal Intergenic	3	40508430	40509774	1345	2	100040882	ENSMUST00000202778.1	20674	ENSMUSG00000037884	1700017G19Rik	RIKEN cDNA 1700017G19 gene
chr3	40950902	40951000	99	*	100	*	22	65	0.338462	42	65	0.646154	14	CG	1	0.000774781	gain	Promoter	3	40950818	40962228	11411	1	214048	ENSMUST00000200432.1	84	ENSMUSG00000025762	Larp1b	La ribonucleoprotein domain family, member 1B
chr3	41333602	41333700	99	*	100	*	10	12	0.833333	5	24	0.208333	2	CG	-1	0.000667213	loss	Distal Intergenic	3	41487679	41493190	5512	2	78706	ENSMUST00000199155.1	159490	ENSMUSG00000097639	Platr4	pluripotency associated transcript 4
chr3	41463102	41463200	99	*	100	*	36	36	1	21	31	0.677419	6	CG	-1	0.000513304	loss	Distal Intergenic	3	41487679	41493190	5512	2	78706	ENSMUST00000199155.1	29990	ENSMUSG00000097639	Platr4	pluripotency associated transcript 4
chr3	52673902	52674000	99	*	100	*	19	22	0.863636	13	35	0.371429	4	CG	-1	0.000571062	loss	Distal Intergenic	3	52739716	52776656	36941	1	329639	ENSMUST00000193813.5	-65716	ENSMUSG00000102785	Gm2447	predicted gene 2447
chr3	53022202	53022300	99	*	100	*	3	17	0.176471	15	20	0.75	2	CG	1	0.000836174	gain	Distal Intergenic	3	52981875	53017237	35363	2	67542	ENSMUST00000036665.9	-4965	ENSMUSG00000027742	Cog6	component of oligomeric golgi complex 6
chr3	63544602	63544700	99	*	100	*	6	9	0.666667	0	14	0	2	CG	-1	0.00071801	loss	Distal Intergenic	3	63481112	63483879	2768	2	102637511	ENSMUST00000192926.1	-60723	ENSMUSG00000103476	Strit1	small transmembrane regulator of ion transport 1
chr3	66978802	66978900	99	*	100	*	28	82	0.341463	75	127	0.590551	20	CG	1	0.000769027	gain	Promoter	3	66973898	66978811	4914	2	20429	ENSMUST00000195261.1	0	ENSMUSG00000027833	Shox2	short stature homeobox 2
chr3	74301302	74301400	99	*	100	*	15	16	0.9375	14	36	0.388889	4	CG	-1	0.000526813	loss	Distal Intergenic	3	74009217	74017277	8061	2	100504692	ENSMUST00000193390.1	-284025	ENSMUSG00000104096	Gm20356	predicted gene, 20356
chr3	84298302	84298400	99	*	100	*	10	18	0.555556	19	19	1	2	CG	1	0.00120552	gain	Intron (ENSMUST00000107692.7/80890, intron 1 of 11)	3	84299962	84304741	4780	2	80890	ENSMUST00000136805.1	6341	ENSMUSG00000027993	Trim2	tripartite motif-containing 2
chr3	89643802	89643900	99	*	100	*	7	15	0.466667	29	32	0.90625	2	CG	1	0.0011347	gain	Intron (ENSMUST00000000811.7/140493, intron 3 of 7)	3	89662518	89675132	12615	1	140493	ENSMUST00000124584.3	-18618	ENSMUSG00000000794	Kcnn3	potassium intermediate/small conductance calcium-activated channel, subfamily N, member 3
chr3	93129802	93129900	99	*	100	*	3	42	0.0714286	24	69	0.347826	6	CG	1	0.0012036	gain	Distal Intergenic	3	93144787	93149471	4685	1	381457	ENSMUST00000107300.6	-14887	ENSMUSG00000078657	Crnn	cornulin
chr3	96197102	96197200	99	*	100	*	27	76	0.355263	90	152	0.592105	18	CG	1	0.00100929	gain	Promoter	3	96196588	96197586	999	2	69168	ENSMUST00000016087.3	386	ENSMUSG00000015943	Bola1	bolA-like 1 (E. coli)
chr3	98291202	98291300	99	*	100	*	12	30	0.4	1	30	0.0333333	6	CG	-1	0.000902268	loss	Exon (ENSMUST00000120541.7/15360, exon 2 of 11)	3	98280435	98310738	30304	1	15360	ENSMUST00000090746.2	10767	ENSMUSG00000027875	Hmgcs2	3-hydroxy-3-methylglutaryl-Coenzyme A synthase 2
chr3	101281202	101281300	99	*	100	*	3	22	0.136364	19	33	0.575758	4	CG	1	0.00125351	gain	Promoter	3	101275908	101280389	4482	2	12481	ENSMUST00000156103.1	-813	ENSMUSG00000027863	Cd2	CD2 antigen
chr3	101490502	101490600	99	*	100	*	14	32	0.4375	40	50	0.8	4	CG	1	0.000999878	gain	Distal Intergenic	3	101576316	101577560	1245	2	11928	ENSMUST00000130649.1	86960	ENSMUSG00000033161	Atp1a1	ATPase, Na+/K+ transporting, alpha 1 polypeptide
chr3	108721702	108721900	199	*	200	*	83	208	0.399038	37	291	0.127148	26	CG	-1	1.4105e-10	loss	Promoter	3	108702976	108722116	19141	2	76123	ENSMUST00000124043.1	216	ENSMUSG00000027883	Gpsm2	G-protein signalling modulator 2 (AGS3-like, C. elegans)
chr3	109076202	109076300	99	*	100	*	20	56	0.357143	50	64	0.78125	8	CG	1	2.42847e-05	gain	Distal Intergenic	3	109080469	109116687	36219	1	74686	ENSMUST00000029478.4	-4169	ENSMUSG00000027880	Slc25a54	solute carrier family 25, member 54
chr3	121849902	121850000	99	*	100	*	14	14	1	3	12	0.25	2	CG	-1	0.000290918	loss	Distal Intergenic	3	121758907	121815302	56396	2	19299	ENSMUST00000029770.7	-34600	ENSMUSG00000028127	Abcd3	ATP-binding cassette, sub-family D (ALD), member 3
chr3	136290302	136290400	99	*	100	*	12	18	0.666667	51	53	0.962264	4	CG	1	0.000924055	gain	Intron (ENSMUST00000196159.4/242248, intron 1 of 15)	3	136053449	136326025	272577	2	242248	ENSMUST00000198206.1	35625	ENSMUSG00000037922	Bank1	B cell scaffold protein with ankyrin repeats 1
chr3	152917002	152917100	99	*	100	*	6	18	0.333333	26	33	0.787879	4	CG	1	0.00139708	gain	Intron (ENSMUST00000161596.5/329777, intron 14 of 14)	3	152975374	152982052	6679	2	26938	ENSMUST00000161757.1	64952	ENSMUSG00000039037	St6galnac5	ST6 (alpha-N-acetyl-neuraminyl-2,3-beta-galactosyl-1,3)-N-acetylgalactosaminide alpha-2,6-sialyltransferase 5
chr3	153886802	153886900	99	*	100	*	36	36	1	32	44	0.727273	6	CG	-1	0.000970275	loss	Exon (ENSMUST00000005630.10/55993, exon 7 of 20)	3	153857269	153880243	22975	2	55993	ENSMUST00000191606.1	-6559	ENSMUSG00000005493	Msh4	mutS homolog 4
chr4	44260304	44260402	99	*	100	*	12	18	0.666667	4	32	0.125	4	CG	-1	0.000310983	loss	Distal Intergenic	4	44152434	44233789	81356	2	73469	ENSMUST00000153116.1	-26515	ENSMUSG00000035696	Rnf38	ring finger protein 38
chr4	61822804	61822902	99	*	100	*	25	26	0.961538	27	46	0.586957	6	CG	-1	0.000961546	loss	Distal Intergenic	4	61831319	61835233	3915	2	17844	ENSMUST00000082287.2	12331	ENSMUSG00000058523	Mup5	major urinary protein 5
chr4	61845204	61845302	99	*	100	*	16	28	0.571429	2	22	0.0909091	4	CG	-1	0.000769027	loss	Distal Intergenic	4	61831319	61835233	3915	2	17844	ENSMUST00000082287.2	-9971	ENSMUSG00000058523	Mup5	major urinary protein 5
chr4	63425804	63425902	99	*	100	*	10	11	0.909091	3	19	0.157895	2	CG	-1	0.000293756	loss	Exon (ENSMUST00000148957.1/73750, exon 3 of 3)	4	63419469	63431929	12461	2	73750	ENSMUST00000145630.7	6027	ENSMUSG00000039137	Whrn	whirlin
chr4	76325204	76325302	99	*	100	*	22	32	0.6875	54	56	0.964286	8	CG	1	0.000580201	gain	Promoter	4	75944958	76325243	380286	2	19266	ENSMUST00000174831.7	0	ENSMUSG00000028399	Ptprd	protein tyrosine phosphatase, receptor type, D
chr4	114693204	114693302	99	*	100	*	16	31	0.516129	27	29	0.931034	6	CG	1	0.000698867	gain	Distal Intergenic	4	114821722	114856166	34445	1	433746	ENSMUST00000137570.1	-128420	ENSMUSG00000055198	Gm12830	predicted gene 12830
chr4	123324504	123324602	99	*	100	*	14	30	0.466667	40	48	0.833333	6	CG	1	0.000950568	gain	Promoter	4	123321875	123323634	1760	2	64059	ENSMUST00000102640.1	-870	ENSMUSG00000076436	Oxct2a	3-oxoacid CoA transferase 2A
chr4	138017404	138017502	99	*	100	*	10	12	0.833333	3	18	0.166667	2	CG	-1	0.000627738	loss	Intron (ENSMUST00000139759.7/230861, intron 2 of 9)	4	138004752	138103394	98643	1	230861	ENSMUST00000155142.1	12652	ENSMUSG00000028760	Eif4g3	eukaryotic translation initiation factor 4 gamma, 3
chr4	150583704	150583802	99	*	100	*	48	70	0.685714	82	85	0.964706	10	CG	1	2.42847e-05	gain	Intron (ENSMUST00000105682.8/68703, intron 12 of 22)	4	150569657	150612069	42413	1	68703	ENSMUST00000137112.1	14047	ENSMUSG00000039852	Rere	arginine glutamic acid dipeptide (RE) repeats
chr4	152257304	152257402	99	*	100	*	13	36	0.361111	45	57	0.789474	6	CG	1	0.000172197	gain	Intron (ENSMUST00000075363.9/70025, intron 7 of 8)	4	152274232	152285337	11106	1	100129	ENSMUST00000105650.7	-16830	ENSMUSG00000042804	Gpr153	G protein-coupled receptor 153
chr5	3845802	3845900	99	*	100	*	73	107	0.682243	114	126	0.904762	2	CG	1	0.000124801	gain	Promoter	5	3845187	3850188	5002	1	242838	ENSMUST00000143027.1	615	ENSMUSG00000040367	Lrrd1	leucine rich repeats and death domain containing 1
chr5	3903702	3903800	99	*	100	*	12	126	0.0952381	89	275	0.323636	2	CG	1	1.1153e-05	gain	Distal Intergenic	5	3890581	3893933	3353	2	545725	ENSMUST00000044746.4	-9769	ENSMUSG00000040429	Mterf1a	mitochondrial transcription termination factor 1a
chr5	5559502	5559600	99	*	100	*	68	202	0.336634	150	235	0.638298	32	CG	1	9.28394e-09	gain	Promoter	5	5537454	5559538	22085	2	207704	ENSMUST00000115441.8	0	ENSMUSG00000040464	Gtpbp10	GTP-binding protein 10 (putative)
chr5	7926902	7927000	99	*	100	*	73	80	0.9125	89	128	0.695312	8	CG	-1	0.000526813	loss	Intron (ENSMUST00000198825.1/ENSMUST00000198825.1, intron 2 of 5)	5	7960457	7982213	21757	1	117167	ENSMUST00000115421.2	-33457	ENSMUSG00000012428	Steap4	STEAP family member 4
chr5	9879902	9880000	99	*	100	*	15	29	0.517241	7	47	0.148936	6	CG	-1	0.000906603	loss	Distal Intergenic	5	9485541	9725170	239630	2	108069	ENSMUST00000004076.4	-154732	ENSMUSG00000003974	Grm3	glutamate receptor, metabotropic 3
chr5	20656202	20656300	99	*	100	*	12	34	0.352941	36	48	0.75	6	CG	1	0.000653348	gain	Intron (ENSMUST00000197354.4/50791, intron 21 of 21)	5	20701669	20702803	1135	1	50791	ENSMUST00000197307.1	-45369	ENSMUSG00000040003	Magi2	membrane associated guanylate kinase, WW and PDZ domain containing 2
chr5	30421002	30421100	99	*	100	*	34	42	0.809524	11	36	0.305556	6	CG	-1	5.24797e-05	loss	Exon (ENSMUST00000114747.8/83762, exon 4 of 47)	5	30404909	30408061	3153	2	83762	ENSMUST00000128177.1	-12941	ENSMUSG00000062372	Otof	otoferlin
chr5	31154402	31154500	99	*	100	*	15	36	0.416667	46	62	0.741935	8	CG	1	0.00142333	gain	Promoter	5	31140654	31154251	13598	2	17527	ENSMUST00000154241.7	-151	ENSMUSG00000107283	Mpv17	MpV17 mitochondrial inner membrane protein
chr5	33955902	33956000	99	*	100	*	6	10	0.6	26	26	1	2	CG	1	0.000935882	gain	Distal Intergenic	5	33897916	33936413	38498	2	24116	ENSMUST00000030993.7	-19489	ENSMUSG00000029111	Nelfa	negative elongation factor complex member A, Whsc2
chr5	34660402	34660500	99	*	100	*	31	108	0.287037	105	203	0.517241	26	CG	1	0.000331434	gain	Promoter	5	34660379	34755303	94925	1	14772	ENSMUST00000001112.13	23	ENSMUSG00000052783	Grk4	G protein-coupled receptor kinase 4
chr5	34661202	34661300	99	*	100	*	14	32	0.4375	30	37	0.810811	4	CG	1	0.00136547	gain	Promoter	5	34660975	34674715	13741	1	14772	ENSMUST00000148588.1	227	ENSMUSG00000052783	Grk4	G protein-coupled receptor kinase 4
chr5	36430502	36430600	99	*	100	*	22	24	0.916667	30	56	0.535714	6	CG	-1	0.00121748	loss	Distal Intergenic	5	36150203	36398139	247937	2	81840	ENSMUST00000070720.7	-32363	ENSMUSG00000029093	Sorcs2	sortilin-related VPS10 domain containing receptor 2
chr5	37244602	37244700	99	*	100	*	23	33	0.69697	39	39	1	6	CG	1	0.000511505	gain	Promoter	5	37245764	37292101	46338	1	12933	ENSMUST00000031004.10	-1064	ENSMUSG00000029121	Crmp1	collapsin response mediator protein 1
chr5	43782402	43782500	99	*	100	*	59	102	0.578431	148	173	0.855491	22	CG	1	3.69597e-06	gain	Promoter	5	43744616	43782150	37535	2	242960	ENSMUST00000047857.15	-252	ENSMUSG00000039753	Fbxl5	F-box and leucine-rich repeat protein 5
chr5	52402102	52402200	99	*	100	*	26	29	0.896552	24	47	0.510638	4	CG	-1	0.000902268	loss	Intron (ENSMUST00000198008.4/100503884, intron 4 of 4)	5	52376027	52405122	29096	2	100503884	ENSMUST00000213027.1	2922	ENSMUSG00000045790	Ccdc149	coiled-coil domain containing 149
chr5	52549702	52549800	99	*	100	*	8	14	0.571429	3	28	0.107143	2	CG	-1	0.00132851	loss	Intron (ENSMUST00000199942.4/246316, intron 6 of 7)	5	52533517	52566303	32787	2	246316	ENSMUST00000199942.4	16503	ENSMUSG00000039252	Lgi2	leucine-rich repeat LGI family, member 2
chr5	53245702	53245800	99	*	100	*	6	8	0.75	2	18	0.111111	2	CG	-1	0.00125351	loss	Distal Intergenic	5	53267083	53268591	1509	1	66278	ENSMUST00000203623.1	-21283	ENSMUSG00000061461	Smim20	small integral membrane protein 20
chr5	57719102	57719200	99	*	100	*	60	104	0.576923	78	80	0.975	16	CG	1	1.54331e-08	gain	Promoter	5	57719097	58129351	410255	1	54216	ENSMUST00000094783.6	5	ENSMUSG00000029108	Pcdh7	protocadherin 7
chr5	57720202	57720300	99	*	100	*	51	71	0.71831	112	121	0.92562	14	CG	1	0.000345809	gain	Promoter	5	57720123	57916032	195910	1	54216	ENSMUST00000192287.5	79	ENSMUSG00000029108	Pcdh7	protocadherin 7
chr5	67427402	67427500	99	*	100	*	75	138	0.543478	117	151	0.774834	33	CG	1	0.00017012	gain	Promoter	5	67392148	67427330	35183	2	666938	ENSMUST00000201705.3	-72	ENSMUSG00000092060	Bend4	BEN domain containing 4
chr5	67460902	67461000	99	*	100	*	53	57	0.929825	39	59	0.661017	10	CG	-1	0.000684482	loss	Distal Intergenic	5	67463897	67470831	6935	1	320479	ENSMUST00000201973.3	-2897	ENSMUSG00000107385	C330024D21Rik	RIKEN cDNA C330024D21 gene
chr5	75684702	75684800	99	*	100	*	27	28	0.964286	22	37	0.594595	6	CG	-1	0.000924055	loss	Distal Intergenic	5	75649094	75656694	7601	1	16590	ENSMUST00000202167.1	35608	ENSMUSG00000005672	Kit	KIT proto-oncogene receptor tyrosine kinase
chr5	87851102	87851200	99	*	100	*	38	41	0.926829	40	69	0.57971	10	CG	-1	0.000344998	loss	Promoter	5	87850518	87851642	1125	1	654494	ENSMUST00000180954.1	584	ENSMUSG00000067156	Gm7337	DAZ interacting protein 1 pseudogene
chr5	88839402	88839500	99	*	100	*	0	13	0	7	12	0.583333	2	CG	1	0.00128407	gain	Distal Intergenic	5	88886818	89239653	352836	1	54403	ENSMUST00000148750.7	-47318	ENSMUSG00000060961	Slc4a4	solute carrier family 4 (anion exchanger), member 4
chr5	90492802	90492900	99	*	100	*	8	13	0.615385	1	16	0.0625	2	CG	-1	0.00142577	loss	Intron (ENSMUST00000042755.6/11576, intron 3 of 14)	5	90491238	90496103	4866	1	11576	ENSMUST00000201061.1	1564	ENSMUSG00000054932	Afp	alpha fetoprotein
chr5	91761502	91761600	99	*	100	*	30	57	0.526316	52	61	0.852459	10	CG	1	0.000373478	gain	Exon (ENSMUST00000202613.1/ENSMUST00000202613.1, exon 1 of 1)	5	91766242	91767300	1059	2	73452	ENSMUST00000187067.1	5700	ENSMUSG00000101978	1700063O14Rik	RIKEN cDNA 1700063O14 gene
chr5	97214802	97214900	99	*	100	*	1	10	0.1	13	18	0.722222	2	CG	1	0.00164345	gain	Distal Intergenic	5	97102142	97111596	9455	2	231474	ENSMUST00000112968.1	-103206	ENSMUSG00000055725	Paqr3	progestin and adipoQ receptor family member III
chr5	98107202	98107300	99	*	100	*	5	19	0.263158	25	35	0.714286	4	CG	1	0.00149443	gain	Distal Intergenic	5	98167198	98187454	20257	1	77630	ENSMUST00000210477.1	-59898	ENSMUSG00000035456	Prdm8	PR domain containing 8
chr5	98142102	98142200	99	*	100	*	9	9	1	2	8	0.25	2	CG	-1	0.0013209	loss	Distal Intergenic	5	98167198	98187454	20257	1	77630	ENSMUST00000210477.1	-24998	ENSMUSG00000035456	Prdm8	PR domain containing 8
chr5	112942502	112942600	99	*	100	*	2	16	0.125	19	26	0.730769	4	CG	1	0.000396875	gain	Intron (ENSMUST00000065167.8/320129, intron 11 of 20)	5	112920062	112925798	5737	2	320129	ENSMUST00000195928.1	-16704	ENSMUSG00000042249	Grk3	G protein-coupled receptor kinase 3
chr5	113803802	113803900	99	*	100	*	32	34	0.941176	22	35	0.628571	4	CG	-1	0.00168224	loss	Distal Intergenic	5	113793729	113800516	6788	2	231633	ENSMUST00000067853.5	-3286	ENSMUSG00000054675	Tmem119	transmembrane protein 119
chr5	113873902	113874000	99	*	100	*	13	33	0.393939	29	37	0.783784	5	CG	1	0.00113202	gain	Promoter	5	113848553	113874648	26096	2	23790	ENSMUST00000166647.7	648	ENSMUSG00000004530	Coro1c	coronin, actin binding protein 1C
chr5	114744302	114744400	99	*	100	*	28	32	0.875	29	59	0.491525	6	CG	-1	0.000627738	loss	Promoter	5	114727411	114743868	16458	2	26431	ENSMUST00000146044.7	-434	ENSMUSG00000041890	Git2	GIT ArfGAP 2
chr5	115979502	115979600	99	*	100	*	11	16	0.6875	2	21	0.0952381	4	CG	-1	0.000466684	loss	Intron (ENSMUST00000141101.4/12704, intron 27 of 45)	5	115987174	115990790	3617	1	12704	ENSMUST00000134609.1	-7574	ENSMUSG00000029516	Cit	citron
chr5	119024002	119024100	99	*	100	*	5	8	0.625	1	20	0.05	2	CG	-1	0.00107699	loss	Distal Intergenic	5	118952339	118961261	8923	1	74627	ENSMUST00000202500.1	71663	ENSMUSG00000107144	4930413E15Rik	RIKEN cDNA 4930413E15 gene
chr5	120481602	120481700	99	*	100	*	25	30	0.833333	9	28	0.321429	5	CG	-1	0.000309163	loss	Promoter	5	120480363	120480888	526	1	231691	ENSMUST00000124978.1	1239	ENSMUSG00000029597	Sds	serine dehydratase
chr5	120716602	120716700	99	*	100	*	11	13	0.846154	6	23	0.26087	2	CG	-1	0.000997442	loss	Distal Intergenic	5	120680202	120711927	31726	2	14357	ENSMUST00000031607.6	-4675	ENSMUSG00000029603	Dtx1	deltex 1, E3 ubiquitin ligase
chr5	122002202	122002300	99	*	100	*	39	43	0.906977	16	28	0.571429	3	CG	-1	0.00116859	loss	Promoter	5	121887421	122002344	114924	2	13048	ENSMUST00000134326.1	44	ENSMUSG00000042589	Cux2	cut-like homeobox 2
chr5	127322702	127322800	99	*	100	*	12	20	0.6	48	52	0.923077	4	CG	1	0.00120123	gain	Intron (ENSMUST00000119026.7/208213, intron 1 of 8)	5	127256858	127281634	24777	2	67351	ENSMUST00000145064.7	-41068	ENSMUSG00000087104	Tmem132cos	transmembrane protein 132C, opposite strand
chr5	128283902	128284000	99	*	100	*	16	24	0.666667	10	54	0.185185	6	CG	-1	0.00017012	loss	Intron (ENSMUST00000044441.7/243274, intron 1 of 8)	5	128268805	128275879	7075	2	243274	ENSMUST00000200136.1	-8023	ENSMUSG00000034310	Tmem132d	transmembrane protein 132D
chr5	129371902	129372000	99	*	100	*	11	21	0.52381	3	30	0.1	3	CG	-1	0.00111013	loss	Distal Intergenic	5	129501221	129571384	70164	1	231769	ENSMUST00000053737.8	-129221	ENSMUSG00000029439	Sfswap	splicing factor SWAP
chr5	129687802	129687900	99	*	100	*	6	8	0.75	0	10	0	2	CG	-1	0.00107028	loss	Intron (ENSMUST00000182381.1/74222, intron 4 of 5)	5	129683391	129693232	9842	2	74222	ENSMUST00000182381.1	5332	ENSMUSG00000034219	2020-09-14	septin 14
chr5	133890802	133890900	99	*	100	*	32	35	0.914286	21	58	0.362069	4	CG	-1	2.85506e-06	loss	Distal Intergenic	5	134099711	134144343	44633	1	80909	ENSMUST00000016088.8	-208811	ENSMUSG00000015944	Castor2	cytosolic arginine sensor for mTORC1 subunit 2
chr5	136951302	136951400	99	*	100	*	13	24	0.541667	58	67	0.865672	6	CG	1	0.0012036	gain	Distal Intergenic	5	136953275	136966232	12958	1	66437	ENSMUST00000111094.7	-1875	ENSMUSG00000019054	Fis1	fission, mitochondrial 1
chr5	137330102	137330200	99	*	100	*	9	9	1	6	17	0.352941	2	CG	-1	0.00152978	loss	Exon (ENSMUST00000149847.1/83704, exon 4 of 4)	5	137332456	137333010	555	2	83704	ENSMUST00000156646.2	2810	ENSMUSG00000037344	Slc12a9	solute carrier family 12 (potassium/chloride transporters), member 9
chr5	139932102	139932200	99	*	100	*	48	48	1	51	64	0.796875	12	CG	-1	0.00113202	loss	Intron (ENSMUST00000050519.7/243312, intron 1 of 1)	5	139908474	139971050	62577	1	243312	ENSMUST00000198608.1	23628	ENSMUSG00000048988	Elfn1	leucine rich repeat and fibronectin type III, extracellular 1
chr5	140873302	140873400	99	*	100	*	18	26	0.692308	8	36	0.222222	6	CG	-1	0.000511996	loss	3' UTR	5	140872992	140882205	9214	2	108723	ENSMUST00000196169.1	8805	ENSMUSG00000036526	Card11	caspase recruitment domain family, member 11
chr5	143328502	143328600	99	*	100	*	63	92	0.684783	41	92	0.445652	17	CG	-1	0.00122126	loss	Promoter	5	143324333	143328569	4237	2	72881	ENSMUST00000159718.1	0	ENSMUSG00000001844	Zdhhc4	zinc finger, DHHC domain containing 4
chr5	143543102	143543200	99	*	100	*	12	22	0.545455	6	40	0.15	4	CG	-1	0.00120552	loss	Distal Intergenic	5	143548706	143564525	15820	1	67238	ENSMUST00000067145.11	-5506	ENSMUSG00000083012	Fam220a	family with sequence similarity 220, member A
chr5	143633702	143633800	99	*	100	*	12	20	0.6	23	23	1	4	CG	1	0.0010451	gain	Promoter	5	143634066	143692652	58587	1	19159	ENSMUST00000131436.7	-266	ENSMUSG00000018001	Cyth3	cytohesin 3
chr5	144594102	144594200	99	*	100	*	28	28	1	24	35	0.685714	6	CG	-1	0.00123971	loss	Distal Intergenic	5	144545902	144557478	11577	1	53324	ENSMUST00000071782.7	48200	ENSMUSG00000059991	Nptx2	neuronal pentraxin 2
chr5	145201302	145201400	99	*	100	*	22	42	0.52381	4	41	0.097561	10	CG	-1	0.000160917	loss	Promoter	5	145195623	145201857	6235	2	67235	ENSMUST00000162220.1	457	ENSMUSG00000029627	Zkscan14	zinc finger with KRAB and SCAN domains 14
chr5	146969202	146969300	99	*	100	*	4	42	0.0952381	25	60	0.416667	10	CG	1	0.000740963	gain	Distal Intergenic	5	146958948	146963800	4853	2	76366	ENSMUST00000140526.1	-5402	ENSMUSG00000016510	Mtif3	mitochondrial translational initiation factor 3
chr5	151467502	151467600	99	*	100	*	18	32	0.5625	6	33	0.181818	6	CG	-1	0.00152293	loss	Distal Intergenic	5	151063546	151428163	364618	2	243362	ENSMUST00000202365.1	-39339	ENSMUSG00000016128	Stard13	StAR-related lipid transfer (START) domain containing 13
chr6	8958702	8958800	99	*	100	*	13	26	0.5	25	27	0.925926	6	CG	1	0.000906603	gain	Intron (ENSMUST00000160300.1/18231, intron 2 of 2)	6	8949676	9249030	299355	1	18231	ENSMUST00000060369.3	9026	ENSMUSG00000046178	Nxph1	neurexophilin 1
chr6	25038002	25038100	99	*	100	*	8	22	0.363636	22	26	0.846154	4	CG	1	0.000906603	gain	Distal Intergenic	6	24951141	24956297	5157	2	319832	ENSMUST00000127247.3	-81705	ENSMUSG00000048022	Tmem229a	transmembrane protein 229A
chr6	34384202	34384300	99	*	100	*	11	17	0.647059	3	24	0.125	4	CG	-1	0.000845353	loss	Promoter	6	34384218	34396950	12733	1	67861	ENSMUST00000038383.13	0	ENSMUSG00000061758	Akr1b10	aldo-keto reductase family 1, member B10 (aldose reductase)
chr6	39118002	39118100	99	*	100	*	206	240	0.858333	188	306	0.614379	28	CG	-1	9.10639e-09	loss	Promoter	6	39086410	39118349	31940	2	243771	ENSMUST00000038398.6	249	ENSMUSG00000038507	Parp12	poly (ADP-ribose) polymerase family, member 12
chr6	39420002	39420100	99	*	100	*	58	226	0.256637	93	178	0.522472	32	CG	1	7.10911e-07	gain	Promoter	6	39400754	39420067	19314	2	54484	ENSMUST00000122996.7	0	ENSMUSG00000029922	Mkrn1	makorin, ring finger protein, 1
chr6	51330702	51330800	99	*	100	*	26	32	0.8125	11	32	0.34375	6	CG	-1	0.000418838	loss	Distal Intergenic	6	51379710	51392791	13082	1	625167	ENSMUST00000204678.1	-48910	ENSMUSG00000107660	Gm6559	predicted gene 6559
chr6	52165002	52165100	99	*	100	*	1	26	0.0384615	13	29	0.448276	6	CG	1	0.000827182	gain	Promoter	6	52162417	52164831	2415	2	15399	ENSMUST00000014848.10	-171	ENSMUSG00000014704	Hoxa2	homeobox A2
chr6	52203702	52203800	99	*	100	*	70	138	0.507246	81	110	0.736364	16	CG	1	0.000526813	gain	Promoter	6	52201754	52204587	2834	2	15402	ENSMUST00000048794.6	787	ENSMUSG00000038253	Hoxa5	homeobox A5
chr6	61180202	61180300	99	*	100	*	183	249	0.73494	110	210	0.52381	40	CG	-1	2.46668e-05	loss	Promoter	6	61173983	61180270	6288	2	100504262	ENSMUST00000180421.2	0	NA	A730020E08Rik	RIKEN cDNA A730020E08 gene
chr6	85337102	85337200	99	*	100	*	58	78	0.74359	10	42	0.238095	6	CG	-1	1.57732e-06	loss	Promoter	6	85336292	85336373	82	2	735267	ENSMUST00000102058.1	-729	ENSMUSG00000076012	Mir705	microRNA 705
chr6	86364202	86364300	99	*	100	*	12	16	0.75	2	18	0.111111	4	CG	-1	0.000426902	loss	Promoter	6	86365646	86370058	4413	1	66488	ENSMUST00000071492.8	-1346	ENSMUSG00000057497	Fam136a	family with sequence similarity 136, member A
chr6	88836702	88836800	99	*	100	*	17	20	0.85	3	16	0.1875	4	CG	-1	0.000308176	loss	3' UTR	6	88836278	88838715	2438	2	80283	ENSMUST00000204560.2	1915	ENSMUSG00000030083	Abtb1	ankyrin repeat and BTB (POZ) domain containing 1
chr6	114291502	114291600	99	*	100	*	17	19	0.894737	8	23	0.347826	4	CG	-1	0.000653348	loss	Intron (ENSMUST00000032454.7/232333, intron 1 of 15)	6	114300014	114301942	1929	1	232333	ENSMUST00000203330.1	-8414	ENSMUSG00000030310	Slc6a1	solute carrier family 6 (neurotransmitter transporter, GABA), member 1
chr6	126774002	126774100	99	*	100	*	18	50	0.36	0	34	0	4	CG	-1	0.000309163	loss	Distal Intergenic	6	126708332	126740674	32343	2	16494	ENSMUST00000185333.1	-33328	ENSMUSG00000038077	Kcna6	potassium voltage-gated channel, shaker-related, subfamily, member 6
chr6	129678802	129678900	99	*	100	*	31	39	0.794872	16	39	0.410256	8	CG	-1	0.000847785	loss	Promoter	6	129674859	129678910	4052	2	16641	ENSMUST00000118447.1	10	ENSMUSG00000030167	Klrc1	killer cell lectin-like receptor subfamily C, member 1
chr7	67408102	67408200	99	*	100	*	5	60	0.0833333	30	72	0.416667	6	CG	1	9.78036e-05	gain	Distal Intergenic	7	67251809	67372858	121050	2	17258	ENSMUST00000133074.1	-35244	ENSMUSG00000030557	Mef2a	myocyte enhancer factor 2A
chr7	76410702	76410800	99	*	100	*	7	8	0.875	1	14	0.0714286	2	CG	-1	0.000427484	loss	Promoter	7	76411062	76700123	289062	1	244071	ENSMUST00000026854.9	-262	ENSMUSG00000025754	Agbl1	ATP/GTP binding protein-like 1
chr7	109703702	109703800	99	*	100	*	105	158	0.664557	71	156	0.455128	24	CG	-1	0.000466684	loss	Promoter	7	109703752	109708973	5222	1	57373	ENSMUST00000143581.1	0	ENSMUSG00000031023	Akip1	A kinase (PRKA) interacting protein 1
chr7	144024702	144024800	99	*	100	*	26	32	0.8125	14	48	0.291667	4	CG	-1	4.02218e-05	loss	Intron (ENSMUST00000105902.7/210274, intron 1 of 22)	7	144031264	144396431	365168	1	210274	ENSMUST00000213146.1	-6464	ENSMUSG00000037541	Shank2	SH3 and multiple ankyrin repeat domains 2
chr8	12126802	12126900	99	*	100	*	4	24	0.166667	29	48	0.604167	6	CG	1	0.000769027	gain	Distal Intergenic	8	12385771	12436729	50959	1	434280	ENSMUST00000080795.8	-258871	ENSMUSG00000047935	Sox1ot	Sox1 overlapping transcript
chr8	18950802	18950900	99	*	100	*	94	123	0.764228	46	123	0.373984	18	CG	-1	1.54331e-08	loss	Promoter	8	18932729	18950871	18143	2	319581	ENSMUST00000144987.7	0	ENSMUSG00000039814	Xkr5	X-linked Kx blood group related 5
chr8	20297002	20297100	99	*	100	*	46	112	0.410714	17	103	0.165049	24	CG	-1	0.000309163	loss	Promoter	8	20268286	20297432	29147	2	547150	ENSMUST00000153748.1	332	ENSMUSG00000071796	6820431F20Rik	cadherin 11 pseudogene
chr8	23277302	23277400	99	*	100	*	4	25	0.16	20	33	0.606061	6	CG	1	0.000947441	gain	Distal Intergenic	8	23241346	23257074	15729	2	57437	ENSMUST00000051094.8	-20228	ENSMUSG00000015341	Golga7	golgi autoantigen, golgin subfamily a, 7
chr8	27316102	27316200	99	*	100	*	2	8	0.25	13	14	0.928571	2	CG	1	0.0012036	gain	Distal Intergenic	8	27296055	27296801	747	1	732482	ENSMUST00000209480.1	20047	NA	Gm9731	Fam58a pseudogene
chr8	28428002	28428100	99	*	100	*	12	26	0.461538	0	22	0	4	CG	-1	0.000526813	loss	Distal Intergenic	8	28083330	28084920	1591	2	666422	ENSMUST00000209921.1	-343082	ENSMUSG00000110372	Gm8096	3-phosphoglycerate dehydrogenase pseudogene
chr8	35182302	35182400	99	*	100	*	18	20	0.9	6	22	0.272727	4	CG	-1	0.00020708	loss	Intron (ENSMUST00000209412.1/ENSMUST00000209412.1, intron 2 of 2)	8	35375739	35388129	12391	1	244416	ENSMUST00000210337.1	-193339	ENSMUSG00000046794	Ppp1r3b	protein phosphatase 1, regulatory subunit 3B
chr8	42493102	42493200	99	*	100	*	28	38	0.736842	93	99	0.939394	6	CG	1	0.00116859	gain	Distal Intergenic	8	43130423	43136593	6171	2	244448	ENSMUST00000211541.1	643393	ENSMUSG00000031651	Triml1	tripartite motif family-like 1
chr8	46289302	46289400	99	*	100	*	36	36	1	36	48	0.75	8	CG	-1	0.00129455	loss	Downstream (2-3kb)	8	46292444	46293335	892	2	234219	ENSMUST00000210696.1	3935	ENSMUSG00000047171	Helt	helt bHLH transcription factor
chr8	46394102	46394200	99	*	100	*	12	18	0.666667	8	40	0.2	4	CG	-1	0.000879517	loss	Distal Intergenic	8	46471037	46536051	65015	1	14081	ENSMUST00000034046.12	-76837	ENSMUSG00000018796	Acsl1	acyl-CoA synthetase long-chain family member 1
chr8	47532802	47532900	99	*	100	*	2	26	0.0769231	11	20	0.55	4	CG	1	0.000744612	gain	Promoter	8	47490115	47533467	43353	2	320714	ENSMUST00000039061.14	567	ENSMUSG00000038102	Trappc11	trafficking protein particle complex 11
chr8	47580202	47580300	99	*	100	*	9	16	0.5625	27	28	0.964286	2	CG	1	0.00113202	gain	Distal Intergenic	8	47533686	47544143	10458	1	192174	ENSMUST00000176379.1	46516	ENSMUSG00000031568	Rwdd4a	RWD domain containing 4A
chr8	60983002	60983100	99	*	100	*	13	83	0.156627	32	74	0.432432	16	CG	1	0.000396875	gain	Promoter	8	60911923	60983239	71317	2	12725	ENSMUST00000004430.13	139	ENSMUSG00000004319	Clcn3	chloride channel, voltage-sensitive 3
chr8	66363002	66363100	99	*	100	*	15	16	0.9375	19	42	0.452381	4	CG	-1	0.00107052	loss	Intron (ENSMUST00000152320.7/72925, intron 5 of 8)	8	66386294	66470421	84128	1	72925	ENSMUST00000039540.11	-23194	ENSMUSG00000036469	2020-03-01	membrane-associated ring finger (C3HC4) 1
chr8	71668402	71668500	99	*	100	*	32	85	0.376471	64	89	0.719101	12	CG	1	4.33623e-05	gain	Promoter	8	71660346	71668082	7737	2	382018	ENSMUST00000175780.1	-320	ENSMUSG00000034799	Unc13a	unc-13 homolog A
chr8	74931802	74931900	99	*	100	*	9	41	0.219512	0	43	0	7	CG	-1	0.0012764	loss	Distal Intergenic	8	74873540	74893147	19608	1	71597	ENSMUST00000174427.1	58262	ENSMUSG00000031621	Isx	intestine specific homeobox
chr8	81037602	81037700	99	*	100	*	13	36	0.361111	36	46	0.782609	4	CG	1	0.000356318	gain	Exon (ENSMUST00000123595.7/ENSMUST00000123595.7, exon 2 of 2)	8	80980733	81014928	34196	2	74841	ENSMUST00000042724.7	-22674	ENSMUSG00000038250	Usp38	ubiquitin specific peptidase 38
chr8	91146002	91146100	99	*	100	*	13	22	0.590909	7	43	0.162791	4	CG	-1	0.000741432	loss	Intron (ENSMUST00000210426.1/14339, intron 1 of 7)	8	91123499	91134465	10967	2	14339	ENSMUST00000120349.7	-11537	ENSMUSG00000031667	Aktip	thymoma viral proto-oncogene 1 interacting protein
chr8	95888502	95888600	99	*	100	*	45	50	0.9	40	69	0.57971	8	CG	-1	0.000396875	loss	Promoter	8	95864134	95888547	24414	2	14719	ENSMUST00000034097.7	0	ENSMUSG00000031672	Got2	glutamatic-oxaloacetic transaminase 2, mitochondrial
chr8	110357702	110357800	99	*	100	*	75	86	0.872093	58	94	0.617021	8	CG	-1	0.000331434	loss	Intron (ENSMUST00000043141.6/244653, intron 9 of 86)	8	110444489	110447518	3030	1	244653	ENSMUST00000212034.1	-86689	ENSMUSG00000059854	Hydin	HYDIN, axonemal central pair apparatus protein
chr8	111087302	111087400	99	*	100	*	1	11	0.0909091	8	10	0.8	2	CG	1	0.00121221	gain	Intron (ENSMUST00000190222.1/353287, intron 2 of 13)	8	111069498	111092426	22929	2	353287	ENSMUST00000190222.1	5026	ENSMUSG00000033633	Clec18a	C-type lectin domain family 18, member A
chr8	111903802	111903900	99	*	100	*	14	25	0.56	38	41	0.926829	6	CG	1	0.000742593	gain	Intron (ENSMUST00000034430.5/56773, intron 1 of 1)	8	111889136	111910447	21312	2	56773	ENSMUST00000034430.5	6547	ENSMUSG00000031952	Chst5	carbohydrate (N-acetylglucosamine 6-O) sulfotransferase 5
chr8	112148702	112148800	99	*	100	*	21	28	0.75	7	24	0.291667	4	CG	-1	0.00116859	loss	Distal Intergenic	8	112011398	112020528	9131	1	57321	ENSMUST00000052138.10	137304	ENSMUSG00000033430	Terf2ip	telomeric repeat binding factor 2, interacting protein
chr8	115597702	115597800	99	*	100	*	10	10	1	4	12	0.333333	2	CG	-1	0.00129455	loss	Distal Intergenic	8	115701435	115707794	6360	2	17132	ENSMUST00000109104.1	109994	ENSMUSG00000055435	Maf	avian musculoaponeurotic fibrosarcoma oncogene homolog
chr8	116993302	116993400	99	*	100	*	73	123	0.593496	50	224	0.223214	28	CG	-1	2.54777e-10	loss	Promoter	8	116981810	116993537	11728	2	68133	ENSMUST00000040484.5	137	ENSMUSG00000034424	Gcsh	glycine cleavage system protein H (aminomethyl carrier)
chr8	117908002	117908100	99	*	100	*	11	14	0.785714	1	12	0.0833333	2	CG	-1	0.000667213	loss	Distal Intergenic	8	117791645	117801943	10299	2	68533	ENSMUST00000034303.2	-106059	ENSMUSG00000031843	Mphosph6	M phase phosphoprotein 6
chr8	119394902	119395000	99	*	100	*	22	90	0.244444	58	126	0.460317	20	CG	1	0.00129455	gain	Promoter	8	119394898	119411087	16190	1	56690	ENSMUST00000145121.1	4	ENSMUSG00000074064	Mlycd	malonyl-CoA decarboxylase
chr8	120488002	120488100	99	*	100	*	54	115	0.469565	65	83	0.783133	20	CG	1	6.32226e-05	gain	Promoter	8	120488447	120581390	92944	1	382034	ENSMUST00000034279.15	-347	ENSMUSG00000031822	Gse1	genetic suppressor element 1, coiled-coil protein
chr8	120504302	120504400	99	*	100	*	1	11	0.0909091	9	11	0.818182	2	CG	1	0.000924055	gain	Intron (ENSMUST00000127664.1/108148, intron 1 of 15)	8	120488447	120581390	92944	1	382034	ENSMUST00000034279.15	15855	ENSMUSG00000031822	Gse1	genetic suppressor element 1, coiled-coil protein
chr8	122085202	122085300	99	*	100	*	3	18	0.166667	21	29	0.724138	3	CG	1	0.000494683	gain	Intron (ENSMUST00000127664.1/108148, intron 1 of 15)	8	122000847	122007140	6294	1	53325	ENSMUST00000173201.1	84355	ENSMUSG00000025316	Banp	BTG3 associated nuclear protein
chr8	125519902	125520000	99	*	100	*	14	15	0.933333	5	14	0.357143	2	CG	-1	0.00124844	loss	5' UTR	8	125418063	125492710	74648	2	244668	ENSMUST00000108775.1	-27192	ENSMUSG00000001995	Sipa1l2	signal-induced proliferation-associated 1 like 2
chr9	40612502	40612600	99	*	100	*	17	20	0.85	8	30	0.266667	4	CG	-1	0.000264691	loss	Intron (ENSMUST00000216936.1/ENSMUST00000216936.1, intron 2 of 3)	9	40685962	40761060	75099	1	71566	ENSMUST00000139577.1	-73362	ENSMUSG00000032024	Clmp	CXADR-like membrane protein
chrX	15322602	15322700	99	*	100	*	14	44	0.318182	34	48	0.708333	8	CG	1	0.000466684	gain	Distal Intergenic	20	15110585	15111466	882	2	67395	ENSMUST00000173852.1	-211136	ENSMUSG00000045217	Ppp1r2-ps9	protein phosphatase 1, regulatory (inhibitor) subunit 2, pseudogene 9
chrX	87937602	87937700	99	*	100	*	0	8	0	7	10	0.7	2	CG	1	0.00248592	gain	Intron (ENSMUST00000113966.7/331461, intron 1 of 10)	20	86747242	87890235	1142994	2	331461	ENSMUST00000078875.7	-47367	ENSMUSG00000052372	Il1rapl1	interleukin 1 receptor accessory protein-like 1
chrX	101841102	101841200	99	*	100	*	4	8	0.5	0	15	0	2	CG	-1	0.00259467	loss	Distal Intergenic	20	101849385	101949635	100251	1	100042480	ENSMUST00000125115.1	-8185	ENSMUSG00000079481	Nhsl2	NHS-like 2
chrX	126931002	126931100	99	*	100	*	0	14	0	10	21	0.47619	2	CG	1	0.00227383	gain	Distal Intergenic	20	127039972	127063986	24015	1	211208	ENSMUST00000096332.1	-108872	ENSMUSG00000062791	Gm382	predicted gene 382
chrX	132010002	132010100	99	*	100	*	22	24	0.916667	7	24	0.291667	4	CG	-1	6.56669e-05	loss	Distal Intergenic	20	133681320	133684991	3672	2	279653	ENSMUST00000193485.1	1674891	ENSMUSG00000051323	Pcdh19	protocadherin 19
chrX	140018602	140018700	99	*	100	*	7	9	0.777778	1	11	0.0909091	2	CG	-1	0.00184412	loss	Intron (ENSMUST00000101212.8/279706, intron 8 of 8)	20	139889511	139998595	109085	2	237073	ENSMUST00000087400.11	-20007	ENSMUSG00000031433	Rbm41	RNA binding motif protein 41
chrX	142286102	142286200	99	*	100	*	8	16	0.5	19	20	0.95	4	CG	1	0.00197308	gain	Distal Intergenic	20	142297565	142298530	966	1	434858	ENSMUST00000117081.1	-11365	NA	Gm5643	heterogeneous nuclear ribonucleoprotein A1 pseudogene
