# Supplementary material for: Predicting Carcinogenic Mechanisms of Non-Genotoxic Carcinogens via Combined Analysis of Global DNA Methylation and In Vitro Cell Transformation
Source: Int J Mol Sci. 2020 Jul 29;21(15):5387. doi: 10.3390/ijms21155387 (PMC7432388; doi:10.3390/ijms21155387)
Supplement: Supplementary file 1 [file ijms-21-05387-s001.zip › Suppl Table S4_DMR_TCDD.xls]

## Sheet: DMSO_vs_TCDD_anno_1500
Supplementary Table S4. List of DMRs associated with 2,3,7,8-tetrachlorodibenzo-p-dioxin (TCDD)
					Control			TCDD
seqnames	start	end	width	strand	sumReadsM1	sumReadsN1	proportion1	sumReadsM2	sumReadsN2	proportion2	cytosinesCount	context	direction	pValue	regionType	annotation	geneChr	geneStart	geneEnd	geneLength	geneStrand	geneId	transcriptId	distanceToTSS	ENSEMBL	SYMBOL	GENENAME
chr1	6174303	6174402	100	*	3	13	0.230769	13	16	0.8125	2	CG	1	0.00309763	gain	Distal Intergenic	1	6206197	6234311	28115	1	12421	ENSMUST00000159906.7	-31795	ENSMUSG00000025907	Rb1cc1	RB1-inducible coiled-coil 1
chr1	6807503	6807602	100	*	0	17	0	4	9	0.444444	2	CG	1	0.0038214	gain	3' UTR	1	6802791	6809365	6575	1	240690	ENSMUST00000132207.1	4712	ENSMUSG00000033740	St18	suppression of tumorigenicity 18
chr1	8444903	8445002	100	*	0	24	0	6	14	0.428571	2	CG	1	0.00168951	gain	Intron (ENSMUST00000132064.7/71096, intron 18 of 19)	1	8363425	8470479	107055	2	71096	ENSMUST00000135046.3	25477	ENSMUSG00000025909	Sntg1	syntrophin, gamma 1
chr1	9371003	9371102	100	*	8	14	0.571429	1	19	0.0526316	2	CG	-1	0.00235533	loss	Distal Intergenic	1	8362678	9299878	937201	2	71096	ENSMUST00000140302.7	-71125	ENSMUSG00000025909	Sntg1	syntrophin, gamma 1
chr1	11223803	11223902	100	*	31	45	0.688889	34	36	0.944444	6	CG	1	0.00470098	gain	Exon (ENSMUST00000187404.1/ENSMUST00000187404.1, exon 1 of 1)	1	11258067	11297898	39832	1	109294	ENSMUST00000188189.6	-34165	ENSMUSG00000048960	Prex2	phosphatidylinositol-3,4,5-trisphosphate-dependent Rac exchange factor 2
chr1	13133503	13133602	100	*	10	11	0.909091	4	12	0.333333	2	CG	-1	0.00508098	loss	Distal Intergenic	1	13113457	13127163	13707	2	383491	ENSMUST00000047577.6	-6340	ENSMUSG00000042414	Prdm14	PR domain containing 14
chr1	13486203	13486302	100	*	10	10	1	7	15	0.466667	2	CG	-1	0.00532564	loss	Distal Intergenic	1	13576144	13579798	3655	2	72265	ENSMUST00000185447.1	93496	ENSMUSG00000025935	Tram1	translocating chain-associating membrane protein 1
chr1	14786303	14786402	100	*	0	12	0	5	9	0.555556	2	CG	1	0.00403275	gain	Distal Intergenic	1	14753346	14755990	2645	2	17681	ENSMUST00000027062.6	-30313	ENSMUSG00000025930	Msc	musculin
chr1	15416603	15416702	100	*	12	32	0.375	27	36	0.75	4	CG	1	0.0031264	gain	Intron (ENSMUST00000175681.2/98741, intron 2 of 2)	1	15312452	15723750	411299	1	98741	ENSMUST00000170146.2	104151	ENSMUSG00000092083	Kcnb2	potassium voltage gated channel, Shab-related subfamily, member 2
chr1	16175503	16175602	100	*	35	42	0.833333	14	27	0.518519	6	CG	-1	0.00521426	loss	Distal Intergenic	1	16130502	16132547	2046	1	98711	ENSMUST00000152626.1	45001	ENSMUSG00000025921	Rdh10	retinol dehydrogenase 10 (all-trans)
chr1	17294903	17295002	100	*	12	14	0.857143	3	14	0.214286	2	CG	-1	0.00197765	loss	Distal Intergenic	1	17145468	17161631	16164	1	14545	ENSMUST00000189736.1	149435	ENSMUSG00000025777	Gdap1	ganglioside-induced differentiation-associated-protein 1
chr1	18430803	18430902	100	*	4	44	0.0909091	21	48	0.4375	6	CG	1	0.00107806	gain	Distal Intergenic	1	18250980	18265138	14159	2	77673	ENSMUST00000088463.1	-165665	ENSMUSG00000067773	Defb41	defensin beta 41
chr1	19552603	19552702	100	*	3	35	0.0857143	18	46	0.391304	4	CG	1	0.00319042	gain	Distal Intergenic	1	19213879	19219253	5375	1	21419	ENSMUST00000186972.1	338724	ENSMUSG00000025927	Tfap2b	transcription factor AP-2 beta
chr1	20845703	20845802	100	*	18	20	0.9	5	16	0.3125	4	CG	-1	0.00132821	loss	Distal Intergenic	1	20802968	20820312	17345	2	17215	ENSMUST00000053266.10	-25391	ENSMUSG00000041859	Mcm3	minichromosome maintenance complex component 3
chr1	20988303	20988402	100	*	27	28	0.964286	14	22	0.636364	4	CG	-1	0.00376775	loss	Intron (ENSMUST00000038447.5/71877, intron 9 of 10)	1	20951688	20990841	39154	1	71877	ENSMUST00000038447.5	36615	ENSMUSG00000041809	Efhc1	EF-hand domain (C-terminal) containing 1
chr1	21458703	21458802	100	*	5	16	0.3125	20	23	0.869565	4	CG	1	0.00150336	gain	Intron (ENSMUST00000029667.12/226922, intron 9 of 13)	1	21383556	21386373	2818	1	98582	ENSMUST00000147615.1	75147	ENSMUSG00000085079	Khdc1b	KH domain containing 1B
chr1	23133603	23133702	100	*	37	47	0.787234	27	64	0.421875	4	CG	-1	0.000870427	loss	Intron (ENSMUST00000191045.1/ENSMUST00000191045.1, intron 3 of 3)	1	23100473	23102253	1781	2	66755	ENSMUST00000073179.5	-31350	ENSMUSG00000073730	Ppp1r14bl	protein phosphatase 1, regulatory inhibitor subunit 14B like
chr1	24543103	24543202	100	*	5	14	0.357143	11	12	0.916667	2	CG	1	0.00429665	gain	Intron (ENSMUST00000115244.8/12823, intron 4 of 50)	1	24279770	24587411	307642	2	12823	ENSMUST00000051344.5	44209	ENSMUSG00000026141	Col19a1	collagen, type XIX, alpha 1
chr1	24908903	24909002	100	*	4	15	0.266667	21	29	0.724138	2	CG	1	0.0044581	gain	Distal Intergenic	1	24744873	24762393	17521	1	68421	ENSMUST00000190195.1	164030	ENSMUSG00000073725	Lmbrd1	LMBR1 domain containing 1
chr1	26218803	26218902	100	*	3	11	0.272727	18	20	0.9	2	CG	1	0.00149059	gain	Distal Intergenic	1	25067550	25829707	762158	2	210933	ENSMUST00000151309.7	-389096	ENSMUSG00000033569	Adgrb3	adhesion G protein-coupled receptor B3
chr1	28388103	28388202	100	*	12	30	0.4	2	28	0.0714286	6	CG	-1	0.00430893	loss	Distal Intergenic	1	28776117	28780252	4136	2	210962	ENSMUST00000059937.4	392050	ENSMUSG00000048411	Gm597	predicted gene 597
chr1	30720203	30720302	100	*	9	24	0.375	18	22	0.818182	4	CG	1	0.003472	gain	Distal Intergenic	1	30806205	30809105	2901	2	213109	ENSMUST00000190190.1	88803	ENSMUSG00000048874	Phf3	PHD finger protein 3
chr1	35687803	35687902	100	*	4	17	0.235294	13	18	0.722222	4	CG	1	0.00465956	gain	Distal Intergenic	1	36068400	36106446	38047	1	50785	ENSMUST00000088174.3	-380498	ENSMUSG00000045216	Hs6st1	heparan sulfate 6-O-sulfotransferase 1
chr1	35992103	35992202	100	*	24	28	0.857143	8	19	0.421053	4	CG	-1	0.00302894	loss	Distal Intergenic	1	36068400	36106446	38047	1	50785	ENSMUST00000088174.3	-76198	ENSMUSG00000045216	Hs6st1	heparan sulfate 6-O-sulfotransferase 1
chr1	37063003	37063102	100	*	0	11	0	10	15	0.666667	2	CG	1	0.0018523	gain	Intron (ENSMUST00000117172.8/70853, intron 6 of 7)	1	37035708	37186609	150902	1	70853	ENSMUST00000027289.13	27295	ENSMUSG00000050122	Vwa3b	von Willebrand factor A domain containing 3B
chr1	37509603	37509702	100	*	10	13	0.769231	4	18	0.222222	2	CG	-1	0.00365173	loss	Intron (ENSMUST00000042161.14/269181, intron 1 of 14)	1	37462913	37496133	33221	2	269181	ENSMUST00000149791.7	-13470	ENSMUSG00000026110	Mgat4a	mannoside acetylglucosaminyltransferase 4, isoenzyme A
chr1	37697203	37697302	100	*	0	13	0	6	11	0.545455	2	CG	1	0.00336106	gain	Intron (ENSMUST00000162875.7/72097, intron 1 of 9)	1	37637986	37719795	81810	2	72097	ENSMUST00000160589.1	22493	ENSMUSG00000026090	2010300C02Rik	RIKEN cDNA 2010300C02 gene
chr1	38228303	38228402	100	*	17	18	0.944444	12	26	0.461538	4	CG	-1	0.002289	loss	Intron (ENSMUST00000095027.8/16764, intron 10 of 21)	1	38181262	38197443	16182	2	16764	ENSMUST00000136641.2	-30860	ENSMUSG00000037138	Aff3	AF4/FMR2 family, member 3
chr1	38358903	38359002	100	*	41	45	0.911111	19	32	0.59375	8	CG	-1	0.00235005	loss	Intron (ENSMUST00000095027.8/16764, intron 5 of 21)	1	38181262	38197443	16182	2	16764	ENSMUST00000136641.2	-161460	ENSMUSG00000037138	Aff3	AF4/FMR2 family, member 3
chr1	38591403	38591502	100	*	88	92	0.956522	43	58	0.741379	8	CG	-1	0.000857236	loss	Intron (ENSMUST00000095027.8/16764, intron 1 of 21)	1	38177326	38627185	449860	2	16764	ENSMUST00000095027.8	35683	ENSMUSG00000037138	Aff3	AF4/FMR2 family, member 3
chr1	40780303	40780402	100	*	8	9	0.888889	2	9	0.222222	2	CG	-1	0.00490879	loss	Intron (ENSMUST00000195134.1/ENSMUST00000195134.1, intron 1 of 2)	1	40781230	40790657	9428	2	211798	ENSMUST00000144385.1	10255	ENSMUSG00000041945	Mfsd9	major facilitator superfamily domain containing 9
chr1	40812103	40812202	100	*	13	17	0.764706	3	13	0.230769	2	CG	-1	0.0044581	loss	Intron (ENSMUST00000114765.3/381339, intron 3 of 4)	1	40805601	40856887	51287	1	381339	ENSMUST00000114765.3	6502	ENSMUSG00000079588	Tmem182	transmembrane protein 182
chr1	46083503	46083602	100	*	15	26	0.576923	2	20	0.1	4	CG	-1	0.002289	loss	Intron (ENSMUST00000238593.1/227058, intron 4 of 65)	1	46066853	46373546	306694	1	227058	ENSMUST00000238212.1	16650	ENSMUSG00000041144	Dnah7b	dynein, axonemal, heavy chain 7B
chr1	47126803	47126902	100	*	8	20	0.4	17	19	0.894737	4	CG	1	0.00270193	gain	Distal Intergenic	1	46835640	46892852	57213	2	227059	ENSMUST00000186852.1	-233951	ENSMUSG00000025986	Slc39a10	solute carrier family 39 (zinc transporter), member 10
chr1	52713503	52713602	100	*	7	18	0.388889	0	16	0	4	CG	-1	0.00534459	loss	Intron (ENSMUST00000156876.7/98682, intron 1 of 6)	1	52656527	52709195	52669	2	98682	ENSMUST00000147758.7	-4308	ENSMUSG00000041439	Mfsd6	major facilitator superfamily domain containing 6
chr1	54661503	54661602	100	*	31	32	0.96875	24	36	0.666667	4	CG	-1	0.00298562	loss	Intron (ENSMUST00000179030.7/329154, intron 20 of 27)	1	54649097	54657687	8591	2	329154	ENSMUST00000178156.7	-3816	ENSMUSG00000052331	Ankrd44	ankyrin repeat domain 44
chr1	57096003	57096102	100	*	49	50	0.98	31	51	0.607843	10	CG	-1	0.00012055	loss	Distal Intergenic	1	56969740	56978650	8911	2	212712	ENSMUST00000177282.1	-117353	ENSMUSG00000038331	Satb2	special AT-rich sequence binding protein 2
chr1	57938003	57938102	100	*	4	9	0.444444	11	11	1	2	CG	1	0.0048328	gain	Exon (ENSMUST00000163239.7/67198, exon 9 of 12)	1	57956720	57962102	5383	2	51960	ENSMUST00000163006.1	24000	ENSMUSG00000054770	Kctd18	potassium channel tetramerisation domain containing 18
chr1	59615803	59615902	100	*	7	14	0.5	17	18	0.944444	2	CG	1	0.00465956	gain	Intron (ENSMUST00000114243.7/381260, intron 13 of 19)	1	59619414	59628243	8830	1	381260	ENSMUST00000191051.1	-3512	ENSMUSG00000047361	Gm973	predicted gene 973
chr1	60566603	60566702	100	*	63	271	0.232472	130	291	0.446735	35	CG	1	6.43912e-06	gain	Promoter	1	60483236	60566765	83530	2	77300	ENSMUST00000027168.11	63	ENSMUSG00000026014	Raph1	Ras association (RalGDS/AF-6) and pleckstrin homology domains 1
chr1	64624003	64624102	100	*	5	6	0.833333	0	8	0	1	CG	-1	0.00270193	loss	Exon (ENSMUST00000186895.1/ENSMUST00000186895.1, exon 2 of 4)	1	64606473	64617242	10770	2	67099	ENSMUST00000114079.8	-6761	ENSMUSG00000025956	Mettl21a	methyltransferase like 21A
chr1	66175203	66175302	100	*	118	276	0.427536	27	132	0.204545	33	CG	-1	0.000211819	loss	Promoter	1	66175273	66380617	205345	1	17756	ENSMUST00000156636.8	0	ENSMUSG00000015222	Map2	microtubule-associated protein 2
chr1	68012903	68013002	100	*	8	9	0.888889	2	13	0.153846	2	CG	-1	0.00198176	loss	Distal Intergenic	1	68290155	68298318	8164	2	13869	ENSMUST00000131148.1	285316	ENSMUSG00000062209	Erbb4	erb-b2 receptor tyrosine kinase 4
chr1	72682503	72682602	100	*	1	18	0.0555556	7	11	0.636364	2	CG	1	0.00202268	gain	Intron (ENSMUST00000212573.1/319695, intron 4 of 22)	1	72642982	72700539	57558	2	319695	ENSMUST00000211837.1	17937	ENSMUSG00000039342	Ankar	ankyrin and armadillo repeat containing
chr1	74803503	74803602	100	*	50	90	0.555556	13	89	0.146067	22	CG	-1	1.15333e-06	loss	Exon (ENSMUST00000006718.14/22409, exon 4 of 4)	1	74793363	74803495	10133	1	22409	ENSMUST00000187238.1	10140	ENSMUSG00000026167	Wnt10a	wingless-type MMTV integration site family, member 10A
chr1	74961903	74962002	100	*	10	12	0.833333	2	15	0.133333	2	CG	-1	0.00133535	loss	Distal Intergenic	1	74945315	74951672	6358	2	16147	ENSMUST00000164097.3	-10231	ENSMUSG00000006538	Ihh	Indian hedgehog
chr1	74974903	74975002	100	*	11	18	0.611111	2	18	0.111111	2	CG	-1	0.0031264	loss	Intron (ENSMUST00000152855.1/75570, intron 2 of 4)	1	74945315	74951672	6358	2	16147	ENSMUST00000164097.3	-23231	ENSMUSG00000006538	Ihh	Indian hedgehog
chr1	75413303	75413402	100	*	28	30	0.933333	26	40	0.65	6	CG	-1	0.00542396	loss	Intron (ENSMUST00000087122.11/11790, intron 18 of 40)	1	75423510	75427623	4114	1	11790	ENSMUST00000143679.1	-10108	ENSMUSG00000026207	Speg	SPEG complex locus
chr1	75458703	75458802	100	*	74	102	0.72549	31	95	0.326316	16	CG	-1	1.90114e-06	loss	Intron (ENSMUST00000113577.7/241118, intron 1 of 8)	1	75450699	75474343	23645	1	241118	ENSMUST00000037708.9	8004	ENSMUSG00000033007	Asic4	acid-sensing (proton-gated) ion channel family member 4
chr1	78279203	78279302	100	*	5	8	0.625	0	11	0	2	CG	-1	0.00346775	loss	Distal Intergenic	1	78310345	78420289	109945	1	433323	ENSMUST00000036172.9	-31043	ENSMUSG00000032908	Sgpp2	sphingosine-1-phosphate phosphotase 2
chr1	82290403	82290502	100	*	65	98	0.663265	80	92	0.869565	18	CG	1	0.00220195	gain	Promoter	1	82233101	82291416	58316	2	16367	ENSMUST00000069799.2	914	ENSMUSG00000055980	Irs1	insulin receptor substrate 1
chr1	84935803	84935902	100	*	26	34	0.764706	32	32	1	8	CG	1	0.00428417	gain	Promoter	1	84905898	84935134	29237	2	71781	ENSMUST00000027422.6	-669	ENSMUSG00000026220	Slc16a14	solute carrier family 16 (monocarboxylic acid transporters), member 14
chr1	86675303	86675402	100	*	30	32	0.9375	9	18	0.5	4	CG	-1	0.001462	loss	Distal Intergenic	1	86666291	86670571	4281	2	18159	ENSMUST00000027449.5	-4732	ENSMUSG00000026241	Nppc	natriuretic peptide type C
chr1	87089103	87089202	100	*	7	14	0.5	12	12	1	3	CG	1	0.00473274	gain	Promoter	1	87088780	87089805	1026	2	11650	ENSMUST00000190082.1	603	ENSMUSG00000026246	Alppl2	alkaline phosphatase, placental-like 2
chr1	87655403	87655502	100	*	2	16	0.125	15	24	0.625	2	CG	1	0.00309763	gain	Intron (ENSMUST00000169754.7/16331, intron 2 of 26)	1	87676239	87720502	44264	1	16331	ENSMUST00000167032.1	-20737	ENSMUSG00000026288	Inpp5d	inositol polyphosphate-5-phosphatase D
chr1	88628803	88628902	100	*	11	12	0.916667	5	15	0.333333	2	CG	-1	0.0034273	loss	Distal Intergenic	1	88698225	88702221	3997	2	320982	ENSMUST00000159814.1	73319	ENSMUSG00000049866	Arl4c	ADP-ribosylation factor-like 4C
chr1	89947903	89948002	100	*	11	21	0.52381	2	19	0.105263	4	CG	-1	0.00510829	loss	Downstream (2-3kb)	1	89927956	89931179	3224	2	14472	ENSMUST00000036954.8	-16724	ENSMUSG00000034486	Gbx2	gastrulation brain homeobox 2
chr1	90540503	90540602	100	*	28	38	0.736842	9	30	0.3	4	CG	-1	0.00144766	loss	Distal Intergenic	1	90602981	90613341	10361	1	108679	ENSMUST00000036153.11	-62379	ENSMUSG00000034432	Cops8	COP9 signalosome subunit 8
chr1	90584203	90584302	100	*	13	17	0.764706	0	10	0	2	CG	-1	0.000875551	loss	Distal Intergenic	1	90602981	90613341	10361	1	108679	ENSMUST00000036153.11	-18679	ENSMUSG00000034432	Cops8	COP9 signalosome subunit 8
chr1	90590103	90590202	100	*	31	34	0.911765	16	34	0.470588	4	CG	-1	0.000729661	loss	Distal Intergenic	1	90602981	90613341	10361	1	108679	ENSMUST00000036153.11	-12779	ENSMUSG00000034432	Cops8	COP9 signalosome subunit 8
chr1	91053103	91053202	100	*	33	67	0.492537	84	94	0.893617	16	CG	1	1.84571e-06	gain	Promoter	1	91053444	91128944	75501	1	16978	ENSMUST00000068167.12	-242	ENSMUSG00000026305	Lrrfip1	leucine rich repeat (in FLII) interacting protein 1
chr1	91562003	91562102	100	*	15	20	0.75	4	18	0.222222	4	CG	-1	0.00258963	loss	Distal Intergenic	1	91541080	91555117	14038	1	65247	ENSMUST00000188879.1	20923	ENSMUSG00000026311	Asb1	ankyrin repeat and SOCS box-containing 1
chr1	92212903	92213002	100	*	43	57	0.754386	21	48	0.4375	10	CG	-1	0.00231385	loss	Distal Intergenic	1	92030144	92195699	165556	2	208727	ENSMUST00000212408.1	-17204	ENSMUSG00000026313	Hdac4	histone deacetylase 4
chr1	92493403	92493502	100	*	17	36	0.472222	3	24	0.125	4	CG	-1	0.0054048	loss	Intron (ENSMUST00000204009.2/ENSMUST00000204009.2, intron 1 of 1)	1	92490818	92491753	936	2	258228	ENSMUST00000071521.2	-1650	ENSMUSG00000057464	Olfr1415	olfactory receptor 1415
chr1	92619803	92619902	100	*	1	17	0.0588235	8	9	0.888889	2	CG	1	0.000357935	gain	Promoter	1	92619881	92621001	1121	1	257890	ENSMUST00000081274.5	0	ENSMUSG00000061616	Olfr12	olfactory receptor 12
chr1	93138003	93138102	100	*	9	12	0.75	0	10	0	2	CG	-1	0.00151322	loss	Intron (ENSMUST00000027491.6/11611, intron 4 of 10)	1	93139879	93145417	5539	1	11611	ENSMUST00000190603.1	-1777	ENSMUSG00000026272	Agxt	alanine-glyoxylate aminotransferase
chr1	106163603	106163702	100	*	40	42	0.952381	19	36	0.527778	4	CG	-1	0.000231081	loss	Exon (ENSMUST00000190105.1/626049, exon 2 of 3)	1	106152625	106171524	18900	2	626049	ENSMUST00000190105.1	7822	ENSMUSG00000101583	Gm20753	predicted gene, 20753
chr1	118677403	118677502	100	*	1	16	0.0625	8	13	0.615385	2	CG	1	0.00281245	gain	3' UTR	1	118627946	118685168	57223	1	81879	ENSMUST00000027629.9	49457	ENSMUSG00000026380	Tfcp2l1	transcription factor CP2-like 1
chr1	118682603	118682702	100	*	0	15	0	4	8	0.5	2	CG	1	0.00368308	gain	3' UTR	1	118627946	118685168	57223	1	81879	ENSMUST00000027629.9	54657	ENSMUSG00000026380	Tfcp2l1	transcription factor CP2-like 1
chr1	119519803	119519902	100	*	32	32	1	16	24	0.666667	6	CG	-1	0.00161304	loss	Distal Intergenic	1	119526160	119528983	2824	1	226351	ENSMUST00000183952.1	-6258	ENSMUSG00000098923	Tmem185b	transmembrane protein 185B
chr1	121346503	121346602	100	*	1	10	0.1	10	12	0.833333	2	CG	1	0.00193972	gain	Distal Intergenic	1	121305522	121332589	27068	2	72999	ENSMUST00000071064.12	-13914	ENSMUSG00000003721	Insig2	insulin induced gene 2
chr1	122738703	122738802	100	*	2	20	0.1	14	26	0.538462	4	CG	1	0.00323989	gain	Distal Intergenic	1	122205145	122252180	47036	1	102638832	ENSMUST00000185679.1	533558	ENSMUSG00000099960	Gm28590	predicted gene 28590
chr1	125735503	125735602	100	*	12	14	0.857143	2	14	0.142857	2	CG	-1	0.000964653	loss	Intron (ENSMUST00000027581.6/71111, intron 1 of 1)	1	125676995	125873862	196868	1	71111	ENSMUST00000027581.6	58508	ENSMUSG00000026343	Gpr39	G protein-coupled receptor 39
chr1	127088303	127088402	100	*	15	20	0.75	5	20	0.25	4	CG	-1	0.00298562	loss	Distal Intergenic	1	127205015	127388212	183198	1	107895	ENSMUST00000189427.6	-116613	ENSMUSG00000036155	Mgat5	mannoside acetylglucosaminyltransferase 5
chr1	127569903	127570002	100	*	2	9	0.222222	16	19	0.842105	2	CG	1	0.00281532	gain	Intron (ENSMUST00000027585.13/72160, intron 2 of 8)	1	127491545	127537430	45886	2	72160	ENSMUST00000162406.1	-32473	ENSMUSG00000026347	Tmem163	transmembrane protein 163
chr1	129898203	129898302	100	*	4	20	0.2	18	22	0.818182	4	CG	1	0.000623398	gain	Intron (ENSMUST00000073527.12/210417, intron 12 of 27)	1	129915539	130183181	267643	1	210417	ENSMUST00000151700.7	-17237	ENSMUSG00000042581	Thsd7b	thrombospondin, type I, domain containing 7B
chr1	130973503	130973602	100	*	7	9	0.777778	0	11	0	2	CG	-1	0.00135724	loss	Distal Intergenic	1	130932816	130940115	7300	2	329244	ENSMUST00000187916.6	-33388	ENSMUSG00000016524	Il19	interleukin 19
chr1	131574003	131574102	100	*	31	35	0.885714	22	47	0.468085	8	CG	-1	0.000774419	loss	Distal Intergenic	1	131599239	131612000	12762	1	26361	ENSMUST00000027690.6	-25137	ENSMUSG00000026432	Avpr1b	arginine vasopressin receptor 1B
chr1	132346503	132346602	100	*	7	40	0.175	19	39	0.487179	8	CG	1	0.00407171	gain	Exon (ENSMUST00000189288.1/ENSMUST00000189288.1, exon 3 of 3)	1	132361026	132364948	3923	2	68875	ENSMUST00000125439.1	18346	ENSMUSG00000042066	Tmcc2	transmembrane and coiled-coil domains 2
chr1	132355203	132355302	100	*	16	28	0.571429	29	30	0.966667	4	CG	1	0.00141529	gain	Downstream (1-2kb)	1	132361026	132364948	3923	2	68875	ENSMUST00000125439.1	9646	ENSMUSG00000042066	Tmcc2	transmembrane and coiled-coil domains 2
chr1	133237703	133237802	100	*	14	20	0.7	0	16	0	4	CG	-1	0.000315578	loss	Intron (ENSMUST00000212252.1/240753, intron 3 of 9)	1	133246097	133303435	57339	1	240753	ENSMUST00000105082.8	-8295	ENSMUSG00000041757	Plekha6	pleckstrin homology domain containing, family A member 6
chr1	133282903	133283002	100	*	17	20	0.85	3	26	0.115385	4	CG	-1	3.06724e-05	loss	Intron (ENSMUST00000187285.6/240753, intron 12 of 22)	1	133274254	133284955	10702	1	240753	ENSMUST00000189598.1	8649	ENSMUSG00000041757	Plekha6	pleckstrin homology domain containing, family A member 6
chr1	133777803	133777902	100	*	2	26	0.0769231	10	20	0.5	4	CG	1	0.00260734	gain	Exon (ENSMUST00000193173.1/ENSMUST00000193173.1, exon 1 of 1)	1	133699457	133801041	101585	2	381290	ENSMUST00000143567.7	23139	ENSMUSG00000026463	Atp2b4	ATPase, Ca++ transporting, plasma membrane 4
chr1	134273703	134273802	100	*	21	24	0.875	9	28	0.321429	6	CG	-1	0.000611951	loss	Distal Intergenic	1	134289989	134292548	2560	1	17928	ENSMUST00000027730.5	-16187	ENSMUSG00000026459	Myog	myogenin
chr1	135186003	135186102	100	*	11	12	0.916667	5	16	0.3125	2	CG	-1	0.00281532	loss	Distal Intergenic	1	135160234	135167681	7448	2	171469	ENSMUST00000027682.8	-18322	ENSMUSG00000026424	Gpr37l1	G protein-coupled receptor 37-like 1
chr1	135241603	135241702	100	*	15	18	0.833333	7	20	0.35	4	CG	-1	0.00368308	loss	Distal Intergenic	1	135256657	135257649	993	2	13710	ENSMUST00000188895.1	15947	ENSMUSG00000003051	Elf3	E74-like factor 3
chr1	136041403	136041502	100	*	53	65	0.815385	52	95	0.547368	10	CG	-1	0.00167406	loss	Distal Intergenic	1	136033254	136034780	1527	1	66241	ENSMUST00000140545.1	8149	ENSMUSG00000026411	Tmem9	transmembrane protein 9
chr1	136587103	136587202	100	*	17	30	0.566667	4	29	0.137931	4	CG	-1	0.00190501	loss	Distal Intergenic	1	136624901	136630053	5153	1	226442	ENSMUST00000047734.14	-37699	ENSMUSG00000041483	Zfp281	zinc finger protein 281
chr1	137250603	137250702	100	*	10	28	0.357143	34	46	0.73913	7	CG	1	0.00259333	gain	Distal Intergenic	1	136842571	136960448	117878	2	26424	ENSMUST00000027649.13	-290155	ENSMUSG00000026398	Nr5a2	nuclear receptor subfamily 5, group A, member 2
chr1	137510603	137510702	100	*	5	33	0.151515	17	27	0.62963	6	CG	1	0.000912203	gain	Distal Intergenic	1	137966455	137966541	87	1	735252	ENSMUST00000083631.1	-455753	ENSMUSG00000065565	Mir181a-1	microRNA 181a-1
chr1	150465403	150465502	100	*	32	32	1	11	16	0.6875	4	CG	-1	0.00220635	loss	Promoter	1	150449412	150465598	16187	2	96875	ENSMUST00000006171.15	96	ENSMUSG00000006014	Prg4	proteoglycan 4 (megakaryocyte stimulating factor, articular superficial zone protein)
chr1	151267403	151267502	100	*	17	26	0.653846	22	22	1	4	CG	1	0.00343734	gain	Distal Intergenic	1	151344477	151364422	19946	1	117198	ENSMUST00000023918.12	-76975	ENSMUSG00000023150	Ivns1abp	influenza virus NS1A binding protein
chr1	153673903	153674002	100	*	25	52	0.480769	4	28	0.142857	4	CG	-1	0.00375659	loss	Intron (ENSMUST00000041776.11/67792, intron 5 of 6)	1	153667489	153670839	3351	1	67792	ENSMUST00000147794.1	6414	ENSMUSG00000042671	Rgs8	regulator of G-protein signaling 8
chr1	153874903	153875002	100	*	1	9	0.111111	7	9	0.777778	2	CG	1	0.00490879	gain	Promoter	1	153874345	153876871	2527	1	433365	ENSMUST00000055314.3	558	ENSMUSG00000043282	Teddm1b	transmembrane epididymal protein 1B
chr1	159997003	159997102	100	*	20	21	0.952381	5	12	0.416667	2	CG	-1	0.00184905	loss	Distal Intergenic	1	160044384	160071540	27157	1	67647	ENSMUST00000168250.7	-47282	ENSMUSG00000090394	4930523C07Rik	RIKEN cDNA 4930523C07 gene
chr1	162749003	162749102	100	*	14	26	0.538462	16	17	0.941176	4	CG	1	0.00522987	gain	Distal Intergenic	1	162670727	162740556	69830	2	226562	ENSMUST00000182660.7	-8447	ENSMUSG00000040225	Prrc2c	proline-rich coiled-coil 2C
chr1	164777803	164777902	100	*	27	29	0.931034	13	22	0.590909	4	CG	-1	0.00428855	loss	Distal Intergenic	1	164796644	164824266	27623	1	56429	ENSMUST00000027861.5	-18742	ENSMUSG00000026574	Dpt	dermatopontin
chr1	165033303	165033402	100	*	9	9	1	4	10	0.4	2	CG	-1	0.00524009	loss	Distal Intergenic	1	165064024	165068114	4091	2	75857	ENSMUST00000193317.1	34712	ENSMUSG00000102408	4930568G15Rik	RIKEN cDNA 4930568G15 gene
chr1	165279403	165279502	100	*	23	24	0.958333	33	58	0.568966	4	CG	-1	0.0018706	loss	Distal Intergenic	1	165295789	165321797	26009	1	240888	ENSMUST00000178700.7	-16287	ENSMUSG00000040836	Gpr161	G protein-coupled receptor 161
chr1	165682603	165682702	100	*	26	30	0.866667	16	32	0.5	6	CG	-1	0.00328354	loss	Intron (ENSMUST00000097474.8/226594, intron 1 of 5)	1	165648947	165708048	59102	2	226594	ENSMUST00000040357.10	25346	ENSMUSG00000040723	Rcsd1	RCSD domain containing 1
chr1	169248303	169248402	100	*	6	8	0.75	0	9	0	2	CG	-1	0.00263439	loss	Distal Intergenic	1	169018974	169019089	116	2	102466632	ENSMUST00000184979.1	-229214	ENSMUSG00000098829	Mir6354	microRNA 6354
chr1	170458403	170458502	100	*	19	24	0.791667	5	16	0.3125	4	CG	-1	0.00358654	loss	Intron (ENSMUST00000160456.7/70729, intron 2 of 9)	1	170338209	170454914	116706	2	70729	ENSMUST00000160816.7	-3489	ENSMUSG00000038473	Nos1ap	nitric oxide synthase 1 (neuronal) adaptor protein
chr1	172554003	172554102	100	*	23	30	0.766667	7	26	0.269231	6	CG	-1	0.00110681	loss	Intron (ENSMUST00000169111.1/ENSMUST00000169111.1, intron 1 of 1)	1	172555938	172563717	7780	1	240916	ENSMUST00000061835.9	-1836	ENSMUSG00000049598	Vsig8	V-set and immunoglobulin domain containing 8
chr1	172560403	172560502	100	*	7	10	0.7	0	8	0	2	CG	-1	0.00359705	loss	Promoter	1	172559906	172563716	3811	1	240916	ENSMUST00000177086.1	497	ENSMUSG00000049598	Vsig8	V-set and immunoglobulin domain containing 8
chr1	175308803	175308902	100	*	7	18	0.388889	9	9	1	2	CG	1	0.00349474	gain	Intron (ENSMUST00000194555.5/24012, intron 2 of 17)	1	175059736	175491130	431395	2	24012	ENSMUST00000027812.10	182228	ENSMUSG00000026527	Rgs7	regulator of G protein signaling 7
chr1	176073603	176073702	100	*	37	44	0.840909	16	34	0.470588	8	CG	-1	0.00176568	loss	Intron (ENSMUST00000065967.13/319455, intron 4 of 9)	1	176042304	176213841	171538	2	319455	ENSMUST00000156184.1	140139	ENSMUSG00000055214	Pld5	phospholipase D family, member 5
chr1	178835803	178835902	100	*	29	29	1	25	35	0.714286	6	CG	-1	0.00309763	loss	Intron (ENSMUST00000161017.7/269152, intron 5 of 14)	1	178798438	178932855	134418	1	269152	ENSMUST00000160789.1	37365	ENSMUSG00000026494	Kif26b	kinesin family member 26B
chr1	180458303	180458402	100	*	6	29	0.206897	17	30	0.566667	6	CG	1	0.00501541	gain	Intron (ENSMUST00000136521.1/381310, intron 1 of 3)	1	180437882	180462612	24731	2	381310	ENSMUST00000210737.1	4210	ENSMUSG00000053963	Stum	mechanosensory transduction mediator
chr1	180884503	180884602	100	*	39	45	0.866667	16	29	0.551724	6	CG	-1	0.00359705	loss	Distal Intergenic	1	180893108	180899103	5996	1	320202	ENSMUST00000085797.5	-8506	ENSMUSG00000066652	Lefty2	left-right determination factor 2
chr1	181439703	181439802	100	*	11	11	1	2	8	0.25	2	CG	-1	0.00176683	loss	Intron (ENSMUST00000161880.7/72978, intron 3 of 5)	1	181509633	181511451	1819	2	403180	ENSMUST00000058825.4	71649	ENSMUSG00000050625	Ccdc121	coiled-coil domain containing 121
chr1	182170303	182170402	100	*	4	32	0.125	10	18	0.555556	4	CG	1	0.00256352	gain	Distal Intergenic	1	182157178	182158098	921	2	625823	ENSMUST00000169123.3	-12205	ENSMUSG00000091013	Vmn1r1	vomeronasal 1 receptor 1
chr1	182768803	182769002	200	*	51	57	0.894737	24	57	0.421053	6	CG	-1	6.65272e-06	loss	Intron (ENSMUST00000155229.6/96935, intron 2 of 3)	1	182764895	182896591	131697	1	96935	ENSMUST00000085724.4	3908	ENSMUSG00000038576	Susd4	sushi domain containing 4
chr1	182866903	182867002	100	*	23	23	1	15	25	0.6	4	CG	-1	0.00197765	loss	Intron (ENSMUST00000153348.7/96935, intron 5 of 8)	1	182954788	182975692	20905	1	53791	ENSMUST00000193687.5	-87786	ENSMUSG00000079164	Tlr5	toll-like receptor 5
chr1	184351903	184352002	100	*	25	28	0.892857	7	18	0.388889	4	CG	-1	0.00135724	loss	Distal Intergenic	1	184527841	184557691	29851	2	73590	ENSMUST00000188766.1	205689	ENSMUSG00000101574	1700112H15Rik	RIKEN cDNA 1700112H15 gene
chr1	184407703	184407802	100	*	13	16	0.8125	3	12	0.25	2	CG	-1	0.00390886	loss	Distal Intergenic	1	184527841	184557691	29851	2	73590	ENSMUST00000188766.1	149889	ENSMUSG00000101574	1700112H15Rik	RIKEN cDNA 1700112H15 gene
chr1	185117203	185117302	100	*	13	15	0.866667	3	10	0.3	2	CG	-1	0.00456132	loss	Distal Intergenic	1	185204117	185284185	80069	1	98732	ENSMUST00000194740.5	-86815	ENSMUSG00000039318	Rab3gap2	RAB3 GTPase activating protein subunit 2
chr1	185587603	185587702	100	*	3	15	0.2	11	15	0.733333	2	CG	1	0.00427975	gain	Distal Intergenic	1	185497388	185498017	630	1	114668	ENSMUST00000192616.1	90215	ENSMUSG00000102185	5033404E19Rik	NSA2 ribosome biogenesis homolog pseudogene
chr1	186437903	186438002	100	*	13	16	0.8125	7	22	0.318182	4	CG	-1	0.00368308	loss	Distal Intergenic	1	186511838	186558472	46635	2	320449	ENSMUST00000193084.1	120470	ENSMUSG00000103690	A730004F24Rik	RIKEN cDNA A730004F24 gene
chr1	187918503	187918602	100	*	28	28	1	15	20	0.75	4	CG	-1	0.0054044	loss	Intron (ENSMUST00000127489.7/26381, intron 3 of 3)	1	187997827	188214885	217059	1	26381	ENSMUST00000027906.12	-79225	ENSMUSG00000026610	Esrrg	estrogen-related receptor gamma
chr1	189718203	189718302	100	*	9	10	0.9	3	11	0.272727	2	CG	-1	0.00447519	loss	Distal Intergenic	1	189728268	189876695	148428	1	19250	ENSMUST00000097442.8	-9966	ENSMUSG00000026604	Ptpn14	protein tyrosine phosphatase, non-receptor type 14
chr1	189870103	189870202	100	*	13	16	0.8125	8	24	0.333333	4	CG	-1	0.00391276	loss	3' UTR	1	189862659	189863433	775	1	19250	ENSMUST00000148129.1	7444	ENSMUSG00000026604	Ptpn14	protein tyrosine phosphatase, non-receptor type 14
chr1	189975703	189975802	100	*	20	32	0.625	11	42	0.261905	4	CG	-1	0.00309763	loss	Distal Intergenic	1	189880492	189922363	41872	2	226830	ENSMUST00000027897.7	-53340	ENSMUSG00000026603	Smyd2	SET and MYND domain containing 2
chr1	191160503	191160602	100	*	16	18	0.888889	7	16	0.4375	4	CG	-1	0.00524009	loss	Downstream (1-2kb)	1	191162584	191164817	2234	2	619288	ENSMUST00000171798.1	4215	ENSMUSG00000091017	Fam71a	family with sequence similarity 71, member A
chr1	191276903	191277002	100	*	20	20	1	17	34	0.5	5	CG	-1	0.000912203	loss	Intron (ENSMUST00000192965.1/ENSMUST00000192965.1, intron 1 of 5)	1	191306789	191318194	11406	2	66208	ENSMUST00000046770.9	41192	ENSMUSG00000037499	Nenf	neuron derived neurotrophic factor
chr1	191326403	191326502	100	*	75	97	0.773196	40	82	0.487805	20	CG	-1	0.00065829	loss	Promoter	1	191325912	191350914	25003	1	66950	ENSMUST00000027940.5	491	ENSMUSG00000026627	Pacc1	proton activated chloride channel 1
chr1	192180303	192180402	100	*	1	23	0.0434783	8	14	0.571429	2	CG	1	0.00135724	gain	Distal Intergenic	1	192190774	192510159	319386	1	16510	ENSMUST00000078470.11	-10372	ENSMUSG00000058248	Kcnh1	potassium voltage-gated channel, subfamily H (eag-related), member 1
chr1	192736303	192736402	100	*	56	57	0.982456	37	60	0.616667	6	CG	-1	3.83865e-05	loss	Promoter	1	192726197	192737280	11084	2	226861	ENSMUST00000154203.2	878	ENSMUSG00000037375	Hhat	hedgehog acyltransferase
chr10	3530301	3530400	100	*	27	27	1	22	34	0.647059	4	CG	-1	0.00188428	loss	Distal Intergenic	10	3540240	3554877	14638	1	70337	ENSMUST00000019896.4	-9840	ENSMUSG00000019762	Iyd	iodotyrosine deiodinase
chr10	9544601	9544700	100	*	22	25	0.88	7	16	0.4375	4	CG	-1	0.00354225	loss	Distal Intergenic	10	9628672	9630941	2270	2	320825	ENSMUST00000221079.1	86241	ENSMUSG00000060487	Samd5	sterile alpha motif domain containing 5
chr10	11087101	11087200	100	*	7	24	0.291667	29	40	0.725	4	CG	1	0.00206315	gain	Distal Intergenic	10	10686059	11082356	396298	2	14816	ENSMUST00000044306.12	-4745	ENSMUSG00000019828	Grm1	glutamate receptor, metabotropic 1
chr10	24356401	24356500	100	*	5	8	0.625	0	11	0	2	CG	-1	0.00346775	loss	Distal Intergenic	10	24223545	24231199	7655	1	59012	ENSMUST00000154916.1	132856	ENSMUSG00000020000	Moxd1	monooxygenase, DBH-like 1
chr10	39036301	39036400	100	*	7	8	0.875	1	11	0.0909091	2	CG	-1	0.00196438	loss	Intron (ENSMUST00000019992.5/16775, intron 8 of 37)	10	39053805	39057667	3863	1	16775	ENSMUST00000161992.1	-17405	ENSMUSG00000019846	Lama4	laminin, alpha 4
chr10	43088001	43088100	100	*	16	24	0.666667	28	28	1	6	CG	1	0.002289	gain	Intron (ENSMUST00000040275.8/109205, intron 4 of 6)	10	43172974	43174521	1548	2	109205	ENSMUST00000189987.1	86421	ENSMUSG00000038248	Sobp	sine oculis binding protein
chr10	43634501	43634600	100	*	8	17	0.470588	23	24	0.958333	4	CG	1	0.00146217	gain	Intron (ENSMUST00000215599.1/414125, intron 3 of 4)	10	43623747	43630806	7060	1	414125	ENSMUST00000216735.1	10754	ENSMUSG00000075184	F930017D23Rik	RIKEN cDNA F930017D23 gene
chr10	44022101	44022200	100	*	9	10	0.9	0	11	0	2	CG	-1	0.000435581	loss	Intron (ENSMUST00000200401.1/11630, intron 2 of 21)	10	43950638	44004369	53732	2	11630	ENSMUST00000020017.13	-17732	ENSMUSG00000019866	Crybg1	crystallin beta-gamma domain containing 1
chr10	47538301	47538400	100	*	0	13	0	7	8	0.875	2	CG	1	0.000459416	gain	Distal Intergenic	10	49101128	49103931	2804	2	14806	ENSMUST00000220330.1	1565531	ENSMUSG00000056073	Grik2	glutamate receptor, ionotropic, kainate 2 (beta 2)
chr10	53652401	53652500	100	*	7	8	0.875	1	14	0.0714286	2	CG	-1	0.000993544	loss	Exon (ENSMUST00000020003.14/75906, exon 11 of 18)	10	53633369	53655033	21665	2	75906	ENSMUST00000165986.7	2533	ENSMUSG00000019856	Fam184a	family with sequence similarity 184, member A
chr10	60306801	60306900	100	*	15	20	0.75	5	27	0.185185	2	CG	-1	0.000835393	loss	Promoter	10	60303352	60305649	2298	2	22295	ENSMUST00000156501.1	-1152	ENSMUSG00000012819	Cdh23	cadherin 23 (otocadherin)
chr10	64041401	64041500	100	*	16	18	0.888889	8	27	0.296296	4	CG	-1	0.000774419	loss	Intron (ENSMUST00000105441.7/216033, intron 7 of 17)	10	64087496	64090247	2752	2	216028	ENSMUST00000148712.1	48747	ENSMUSG00000042846	Lrrtm3	leucine rich repeat transmembrane neuronal 3
chr10	70451001	70451100	100	*	24	24	1	18	27	0.666667	6	CG	-1	0.00314293	loss	5' UTR	10	70440926	70558731	117806	1	71721	ENSMUST00000062883.6	10075	ENSMUSG00000043259	Fam13c	family with sequence similarity 13, member C
chr10	78449701	78449800	100	*	32	32	1	27	36	0.75	4	CG	-1	0.00354534	loss	Promoter	10	78446943	78448246	1304	2	216134	ENSMUST00000218245.1	-1455	ENSMUSG00000032788	Pdxk	pyridoxal (pyridoxine, vitamin B6) kinase
chr10	79794101	79794200	100	*	8	47	0.170213	35	78	0.448718	10	CG	1	0.002942	gain	Promoter	10	79793667	79817398	23732	1	18483	ENSMUST00000218631.1	434	ENSMUSG00000035863	Palm	paralemmin
chr10	80931901	80932000	100	*	21	40	0.525	7	44	0.159091	10	CG	-1	0.00153744	loss	Promoter	10	80930812	80931759	948	1	17873	ENSMUST00000219449.1	1089	ENSMUSG00000015312	Gadd45b	growth arrest and DNA-damage-inducible 45 beta
chr10	80986001	80986100	100	*	2	24	0.0833333	27	46	0.586957	6	CG	1	0.000563437	gain	Intron (ENSMUST00000099462.7/14708, intron 2 of 3)	10	80951187	80998190	47004	2	14708	ENSMUST00000118465.7	12090	ENSMUSG00000048240	Gng7	guanine nucleotide binding protein (G protein), gamma 7
chr10	85288901	85289000	100	*	6	24	0.25	35	56	0.625	4	CG	1	0.00336106	gain	Distal Intergenic	10	85386814	85660292	273479	1	74007	ENSMUST00000105307.7	-97814	ENSMUSG00000020042	Btbd11	BTB (POZ) domain containing 11
chr10	85571001	85571100	100	*	0	9	0	11	17	0.647059	2	CG	1	0.00293166	gain	Intron (ENSMUST00000105307.7/74007, intron 3 of 16)	10	85598401	85660292	61892	1	74007	ENSMUST00000105306.2	-27301	ENSMUSG00000020042	Btbd11	BTB (POZ) domain containing 11
chr10	87103901	87104000	100	*	0	11	0	6	8	0.75	2	CG	1	0.00176683	gain	Intron (ENSMUST00000189456.6/76640, intron 2 of 4)	10	87058046	87230588	172543	1	76640	ENSMUST00000169849.2	45855	ENSMUSG00000047129	1700113H08Rik	RIKEN cDNA 1700113H08 gene
chr10	87588101	87588200	100	*	8	27	0.296296	0	30	0	6	CG	-1	0.00271979	loss	Distal Intergenic	10	87546673	87570332	23660	1	18478	ENSMUST00000217864.1	41428	ENSMUSG00000020051	Pah	phenylalanine hydroxylase
chr10	89256801	89256900	100	*	33	49	0.673469	34	89	0.382022	10	CG	-1	0.00249016	loss	Promoter	10	89067732	89257136	189405	2	320091	ENSMUST00000181976.7	236	ENSMUSG00000035189	Ano4	anoctamin 4
chr10	91243601	91243700	100	*	14	15	0.933333	2	16	0.125	2	CG	-1	0.000158006	loss	Distal Intergenic	10	91208258	91220642	12385	2	102633753	ENSMUST00000216311.1	-22959	ENSMUSG00000111544	4930534H03Rik	RIKEN cDNA 4930534H03 gene
chr10	97189401	97189500	100	*	8	9	0.888889	3	17	0.176471	2	CG	-1	0.00168641	loss	Distal Intergenic	10	97035780	97061049	25270	1	75301	ENSMUST00000219048.1	153621	ENSMUSG00000111924	4930556N09Rik	RIKEN cDNA 4930556N09 gene
chr10	106103301	106103400	100	*	9	17	0.529412	0	20	0	4	CG	-1	0.00106371	loss	Distal Intergenic	10	105841504	105842982	1479	1	52713	ENSMUST00000155406.1	261797	ENSMUSG00000019897	Ccdc59	coiled-coil domain containing 59
chr10	107674901	107675000	100	*	52	78	0.666667	52	120	0.433333	2	CG	-1	0.0027437	loss	Intron (ENSMUST00000050702.8/237523, intron 14 of 44)	10	107645553	107720027	74475	2	237523	ENSMUST00000218399.1	45027	ENSMUSG00000035916	Ptprq	protein tyrosine phosphatase, receptor type, Q
chr10	107697501	107697600	100	*	67	95	0.705263	69	145	0.475862	2	CG	-1	0.00167177	loss	Intron (ENSMUST00000050702.8/237523, intron 9 of 44)	10	107645553	107720027	74475	2	237523	ENSMUST00000218399.1	22427	ENSMUSG00000035916	Ptprq	protein tyrosine phosphatase, receptor type, Q
chr10	107721701	107721800	100	*	28	59	0.474576	108	154	0.701299	4	CG	1	0.00330892	gain	Distal Intergenic	10	107517049	107720051	203003	2	237523	ENSMUST00000050702.8	-1650	ENSMUSG00000035916	Ptprq	protein tyrosine phosphatase, receptor type, Q
chr10	115635801	115635900	100	*	4	24	0.166667	16	27	0.592593	6	CG	1	0.00319042	gain	Distal Intergenic	10	115450311	115587780	137470	2	14160	ENSMUST00000020350.14	-48021	ENSMUSG00000020140	Lgr5	leucine rich repeat containing G protein coupled receptor 5
chr10	116145601	116145700	100	*	13	30	0.433333	35	45	0.777778	6	CG	1	0.00349984	gain	Intron (ENSMUST00000063470.10/19279, intron 2 of 13)	10	116143903	116274930	131028	1	19279	ENSMUST00000105271.8	1698	ENSMUSG00000020151	Ptprr	protein tyrosine phosphatase, receptor type, R
chr10	116208501	116208600	100	*	34	40	0.85	28	51	0.54902	8	CG	-1	0.00345952	loss	Intron (ENSMUST00000063470.10/19279, intron 6 of 13)	10	116196396	116237261	40866	1	19279	ENSMUST00000124369.1	12105	ENSMUSG00000020151	Ptprr	protein tyrosine phosphatase, receptor type, R
chr10	117078401	117078500	100	*	6	23	0.26087	0	37	0	2	CG	-1	0.0025026	loss	Intron (ENSMUST00000020381.4/327826, intron 7 of 9)	10	117051001	117063814	12814	2	12461	ENSMUST00000047672.8	-14587	ENSMUSG00000034024	Cct2	chaperonin containing Tcp1, subunit 2 (beta)
chr10	118005101	118005200	100	*	1283	1488	0.862231	689	1066	0.646341	8	CG	-1	1.66067e-34	loss	Exon (ENSMUST00000193027.1/ENSMUST00000193027.1, exon 1 of 1)	10	117925459	117948292	22834	1	71067	ENSMUST00000217950.1	79642	ENSMUSG00000112500	4933411E08Rik	RIKEN cDNA 4933411E08 gene
chr10	121811101	121811200	100	*	11	12	0.916667	8	22	0.363636	2	CG	-1	0.00321723	loss	Intron (ENSMUST00000020322.11/117600, intron 15 of 21)	10	121785240	121807104	21865	2	117600	ENSMUST00000161996.1	-3997	ENSMUSG00000020121	Srgap1	SLIT-ROBO Rho GTPase activating protein 1
chr10	122884301	122884400	100	*	25	44	0.568182	69	80	0.8625	8	CG	1	0.00128462	gain	Intron (ENSMUST00000161487.7/319468, intron 6 of 8)	10	122895368	122941449	46082	1	319468	ENSMUST00000162969.1	-10968	ENSMUSG00000034613	Ppm1h	protein phosphatase 1H (PP2C domain containing)
chr10	126024301	126024400	100	*	22	25	0.88	11	24	0.458333	3	CG	-1	0.00302894	loss	Distal Intergenic	10	126012425	126015230	2806	1	320398	ENSMUST00000219974.1	11876	ENSMUSG00000020105	Lrig3	leucine-rich repeats and immunoglobulin-like domains 3
chr10	126960201	126960300	100	*	45	49	0.918367	34	57	0.596491	6	CG	-1	0.000941815	loss	Exon (ENSMUST00000217769.1/102632477, exon 3 of 3)	10	126958023	126960997	2975	1	102632477	ENSMUST00000217769.1	2178	ENSMUSG00000112035	Gm30539	predicted gene, 30539
chr10	130551701	130551800	100	*	5	14	0.357143	13	14	0.928571	2	CG	1	0.00301875	gain	Intron (ENSMUST00000218557.1/ENSMUST00000218557.1, intron 1 of 2)	10	130471052	130497396	26345	2	625131	ENSMUST00000164227.3	-54305	ENSMUSG00000091511	Vmn2r87	vomeronasal 2, receptor 87
chr11	3189302	3189401	100	*	50	82	0.609756	109	132	0.825758	6	CG	1	0.00164645	gain	Promoter	11	3131886	3189056	57171	2	78887	ENSMUST00000153425.8	-246	ENSMUSG00000023764	Sfi1	Sfi1 homolog, spindle assembly associated (yeast)
chr11	3847402	3847501	100	*	29	32	0.90625	24	43	0.55814	6	CG	-1	0.0025026	loss	Intron (ENSMUST00000070552.13/74309, intron 1 of 13)	11	3703731	3863903	160173	2	74309	ENSMUST00000070552.13	16402	ENSMUSG00000020435	Osbp2	oxysterol binding protein 2
chr11	3862602	3862701	100	*	11	22	0.5	15	16	0.9375	4	CG	1	0.00474096	gain	Promoter	11	3703731	3863903	160173	2	74309	ENSMUST00000070552.13	1202	ENSMUSG00000020435	Osbp2	oxysterol binding protein 2
chr11	4079302	4079401	100	*	7	13	0.538462	0	14	0	2	CG	-1	0.00285823	loss	Distal Intergenic	11	4071409	4076761	5353	1	380683	ENSMUST00000126396.1	7893	ENSMUSG00000054986	Sec14l3	SEC14-like lipid binding 3
chr11	5189902	5190001	100	*	19	26	0.730769	8	26	0.307692	4	CG	-1	0.00346775	loss	Downstream (1-2kb)	11	5106265	5152257	45993	2	140703	ENSMUST00000062821.12	-37645	ENSMUSG00000034164	Emid1	EMI domain containing 1
chr11	5193402	5193501	100	*	19	20	0.95	21	37	0.567568	2	CG	-1	0.00368308	loss	3' UTR	11	5106265	5152257	45993	2	140703	ENSMUST00000062821.12	-41145	ENSMUSG00000034164	Emid1	EMI domain containing 1
chr11	5213302	5213401	100	*	12	12	1	2	9	0.222222	2	CG	-1	0.00106329	loss	Intron (ENSMUST00000020662.14/84035, intron 4 of 8)	11	5204833	5238448	33616	2	84035	ENSMUST00000151978.1	25047	ENSMUSG00000020393	Kremen1	kringle containing transmembrane protein 1
chr11	9318402	9318501	100	*	25	39	0.641026	11	40	0.275	6	CG	-1	0.00251748	loss	Intron (ENSMUST00000042740.12/268379, intron 23 of 61)	11	9193451	9256178	62728	1	268379	ENSMUST00000151522.1	124951	ENSMUSG00000004668	Abca13	ATP-binding cassette, sub-family A (ABC1), member 13
chr11	9893002	9893101	100	*	6	22	0.272727	15	20	0.75	5	CG	1	0.00327187	gain	Distal Intergenic	11	9193451	9256178	62728	1	268379	ENSMUST00000151522.1	699551	ENSMUSG00000004668	Abca13	ATP-binding cassette, sub-family A (ABC1), member 13
chr11	11050402	11050501	100	*	13	34	0.382353	25	34	0.735294	8	CG	1	0.00426175	gain	Distal Intergenic	11	11114223	11263526	149304	1	319922	ENSMUST00000109681.7	-63722	ENSMUSG00000050830	Vwc2	von Willebrand factor C domain containing 2
chr11	11931202	11931301	100	*	32	33	0.969697	33	49	0.673469	6	CG	-1	0.00259333	loss	3' UTR	11	11936718	11938616	1899	2	14783	ENSMUST00000124587.1	7315	ENSMUSG00000020176	Grb10	growth factor receptor bound protein 10
chr11	14608202	14608301	100	*	11	11	1	3	9	0.333333	2	CG	-1	0.00260734	loss	Distal Intergenic	11	14599276	14600314	1039	1	432536	ENSMUST00000117584.2	8926	ENSMUSG00000084135	Pom121l12	POM121 membrane glycoprotein-like 12
chr11	19377702	19377801	100	*	19	22	0.863636	7	24	0.291667	4	CG	-1	0.000774419	loss	Distal Intergenic	11	19065276	19075740	10465	1	74059	ENSMUST00000144854.1	312426	ENSMUSG00000086025	4933406G16Rik	RIKEN cDNA 4933406G16 gene
chr11	19585702	19585901	200	*	15	93	0.16129	45	105	0.428571	14	CG	1	0.0005338	gain	Distal Intergenic	11	19924375	20024026	99652	1	114716	ENSMUST00000093299.12	-338474	ENSMUSG00000045671	Spred2	sprouty-related EVH1 domain containing 2
chr11	23021602	23021701	100	*	7	16	0.4375	3	37	0.0810811	4	CG	-1	0.00349984	loss	Promoter	11	23020556	23023730	3175	1	73873	ENSMUST00000151877.1	1046	ENSMUSG00000049811	Fam161a	family with sequence similarity 161, member A
chr11	24465602	24465701	100	*	18	40	0.45	49	66	0.742424	8	CG	1	0.00360461	gain	Intron (ENSMUST00000153153.1/ENSMUST00000153153.1, intron 2 of 3)	11	24481909	24569952	88044	1	71316	ENSMUST00000152726.1	-16208	ENSMUSG00000086892	4933430M04Rik	RIKEN cDNA 4933430M04 gene
chr11	32310802	32310901	100	*	4	16	0.25	0	30	0	2	CG	-1	0.00473274	loss	Distal Intergenic	11	32300069	32300873	805	1	216635	ENSMUST00000020535.1	10733	ENSMUSG00000020295	Hbq1a	hemoglobin, theta 1A
chr11	32868002	32868101	100	*	10	22	0.454545	2	24	0.0833333	4	CG	-1	0.00474468	loss	Distal Intergenic	11	32820373	32824605	4233	2	69351	ENSMUST00000020508.3	-43397	ENSMUSG00000020270	Smim23	small integral membrane protein 23
chr11	33013902	33014001	100	*	11	13	0.846154	5	16	0.3125	2	CG	-1	0.00470098	loss	Distal Intergenic	11	33117430	33146795	29366	2	14172	ENSMUST00000109363.7	132794	ENSMUSG00000057967	Fgf18	fibroblast growth factor 18
chr11	33752102	33752201	100	*	6	16	0.375	17	20	0.85	4	CG	1	0.00411551	gain	Intron (ENSMUST00000101368.8/70357, intron 1 of 7)	11	33630551	33680571	50021	2	70357	ENSMUST00000238436.1	-71531	ENSMUSG00000053519	Kcnip1	Kv channel-interacting protein 1
chr11	33928402	33928501	100	*	9	16	0.5625	14	14	1	2	CG	1	0.00508098	gain	Intron (ENSMUST00000238903.1/70357, intron 1 of 7)	11	33963013	33973641	10629	1	16533	ENSMUST00000020362.2	-34512	ENSMUSG00000020155	Kcnmb1	potassium large conductance calcium-activated channel, subfamily M, beta member 1
chr11	34232302	34232401	100	*	5	17	0.294118	28	37	0.756757	4	CG	1	0.00260734	gain	Promoter	11	34230559	34231670	1112	2	94176	ENSMUST00000127846.1	-632	ENSMUSG00000020143	Dock2	dedicator of cyto-kinesis 2
chr11	34742802	34742901	100	*	3	34	0.0882353	29	56	0.517857	4	CG	1	0.000459416	gain	Intron (ENSMUST00000093193.11/94176, intron 2 of 51)	11	34437312	34783883	346572	2	94176	ENSMUST00000154178.1	40982	ENSMUSG00000020143	Dock2	dedicator of cyto-kinesis 2
chr11	34802602	34802701	100	*	10	13	0.769231	0	11	0	2	CG	-1	0.000930587	loss	Distal Intergenic	11	34437312	34783892	346581	2	94176	ENSMUST00000143540.7	-18710	ENSMUSG00000020143	Dock2	dedicator of cyto-kinesis 2
chr11	35565302	35565401	100	*	17	27	0.62963	3	23	0.130435	2	CG	-1	0.00144766	loss	Intron (ENSMUST00000069837.3/20564, intron 7 of 35)	11	35544685	35612636	67952	1	20564	ENSMUST00000124438.1	20617	ENSMUSG00000056427	Slit3	slit guidance ligand 3
chr11	35618802	35618901	100	*	13	14	0.928571	8	21	0.380952	2	CG	-1	0.00260734	loss	Intron (ENSMUST00000069837.3/20564, intron 14 of 35)	11	35616816	35616925	110	1	723924	ENSMUST00000083649.1	1986	ENSMUSG00000065583	Mir218-2	microRNA 218-2
chr11	35669902	35670001	100	*	12	18	0.666667	6	26	0.230769	4	CG	-1	0.00456178	loss	Intron (ENSMUST00000069837.3/20564, intron 26 of 35)	11	35616816	35616925	110	1	723924	ENSMUST00000083649.1	53086	ENSMUSG00000065583	Mir218-2	microRNA 218-2
chr11	35997402	35997501	100	*	33	33	1	19	27	0.703704	6	CG	-1	0.00216125	loss	Distal Intergenic	11	35838400	35980527	142128	2	211652	ENSMUST00000018993.6	-16875	ENSMUSG00000018849	Wwc1	WW, C2 and coiled-coil domain containing 1
chr11	36725402	36725501	100	*	2	20	0.1	18	22	0.818182	4	CG	1	0.000100681	gain	Intron (ENSMUST00000102801.7/23964, intron 4 of 30)	11	36140752	36677745	536994	2	23964	ENSMUST00000149787.7	-47657	ENSMUSG00000049336	Tenm2	teneurin transmembrane protein 2
chr11	42222502	42222601	100	*	0	8	0	14	21	0.666667	2	CG	1	0.00275483	gain	Distal Intergenic	11	42175984	42182930	6947	2	14394	ENSMUST00000132971.2	-39572	ENSMUSG00000010803	Gabra1	gamma-aminobutyric acid (GABA) A receptor, subunit alpha 1
chr11	43359202	43359301	100	*	2	12	0.166667	13	17	0.764706	2	CG	1	0.00294508	gain	Distal Intergenic	11	43374397	43374461	65	2	387164	ENSMUST00000083667.1	15160	ENSMUSG00000065601	Mir146	microRNA 146
chr11	43579702	43579801	100	*	16	16	1	10	18	0.555556	4	CG	-1	0.003472	loss	Exon (ENSMUST00000050574.6/380694, exon 4 of 6)	11	43596049	43601540	5492	2	16204	ENSMUST00000020672.4	21739	ENSMUSG00000020405	Fabp6	fatty acid binding protein 6
chr11	46237802	46237901	100	*	15	24	0.625	7	39	0.179487	6	CG	-1	0.00143417	loss	Exon (ENSMUST00000060185.2/320116, exon 2 of 2)	11	46235531	46239872	4342	1	320116	ENSMUST00000060185.2	2271	ENSMUSG00000048721	Fndc9	fibronectin type III domain containing 9
chr11	48766102	48766201	100	*	7	10	0.7	0	11	0	2	CG	-1	0.00200712	loss	Distal Intergenic	11	48800332	48804974	4643	1	14694	ENSMUST00000142269.1	-34131	ENSMUSG00000020372	Rack1	receptor for activated C kinase 1
chr11	48826102	48826201	100	*	28	30	0.933333	15	31	0.483871	4	CG	-1	0.000870427	loss	Promoter	11	48826140	48851187	25048	1	94089	ENSMUST00000109213.8	0	ENSMUSG00000040350	Trim7	tripartite motif-containing 7
chr11	50361402	50361501	100	*	0	10	0	7	12	0.583333	2	CG	1	0.00428855	gain	Distal Intergenic	11	50357785	50357879	95	2	100049547	ENSMUST00000103251.1	-3523	ENSMUSG00000076450	Mir804	microRNA 804
chr11	50641602	50641701	100	*	6	9	0.666667	3	21	0.142857	2	CG	-1	0.00471271	loss	Intron (ENSMUST00000142118.2/216725, intron 2 of 20)	11	50602084	50807573	205490	1	216725	ENSMUST00000040523.8	39518	ENSMUSG00000036545	Adamts2	a disintegrin-like and metallopeptidase (reprolysin type) with thrombospondin type 1 motif, 2
chr11	50784702	50784801	100	*	20	24	0.833333	9	30	0.3	4	CG	-1	0.000774419	loss	Exon (ENSMUST00000142118.2/216725, exon 13 of 21)	11	50781770	50782798	1029	1	216725	ENSMUST00000127534.1	2932	ENSMUSG00000036545	Adamts2	a disintegrin-like and metallopeptidase (reprolysin type) with thrombospondin type 1 motif, 2
chr11	50916102	50916201	100	*	69	98	0.704082	45	92	0.48913	12	CG	-1	0.00363967	loss	Promoter	11	50898712	50916142	17431	2	22678	ENSMUST00000116378.7	0	ENSMUSG00000049321	Zfp2	zinc finger protein 2
chr11	51156902	51157001	100	*	2	10	0.2	12	12	1	2	CG	1	0.000808232	gain	Distal Intergenic	11	51190251	51219526	29276	2	71297	ENSMUST00000137964.1	62525	ENSMUSG00000086646	Platr20	pluripotency associated transcript 20
chr11	51940502	51940601	100	*	20	41	0.487805	7	39	0.179487	6	CG	-1	0.00438096	loss	Distal Intergenic	11	51967661	51977334	9674	1	52626	ENSMUST00000102763.4	-27060	ENSMUSG00000020392	Cdkn2aipnl	CDKN2A interacting protein N-terminal like
chr11	52431002	52431101	100	*	15	29	0.517241	3	22	0.136364	4	CG	-1	0.00513902	loss	Distal Intergenic	11	52396646	52403274	6629	1	213673	ENSMUST00000136303.1	34356	ENSMUSG00000036275	9530068E07Rik	RIKEN cDNA 9530068E07 gene
chr11	53015902	53016001	100	*	8	14	0.571429	2	19	0.105263	2	CG	-1	0.00466208	loss	Intron (ENSMUST00000036796.7/320027, intron 4 of 15)	11	53111451	53120056	8606	2	790909	ENSMUST00000137096.1	104055	ENSMUSG00000087668	Gm11186	predicted gene 11186
chr11	53992002	53992101	100	*	26	26	1	28	38	0.736842	4	CG	-1	0.00490879	loss	Exon (ENSMUST00000020586.6/30805, exon 6 of 10)	11	53949965	53980332	30368	2	56517	ENSMUST00000076493.10	-11670	ENSMUSG00000063652	Slc22a21	solute carrier family 22 (organic cation transporter), member 21
chr11	54101402	54101501	100	*	1	16	0.0625	17	32	0.53125	4	CG	1	0.00298562	gain	Promoter	11	54101245	54111574	10330	1	18452	ENSMUST00000135653.7	157	ENSMUSG00000018906	P4ha2	procollagen-proline, 2-oxoglutarate 4-dioxygenase (proline 4-hydroxylase), alpha II polypeptide
chr11	55026602	55026701	100	*	15	15	1	15	25	0.6	2	CG	-1	0.00506133	loss	Intron (ENSMUST00000102727.2/11749, intron 1 of 24)	11	54990950	55033415	42466	2	11749	ENSMUST00000148298.1	6714	ENSMUSG00000018340	Anxa6	annexin A6
chr11	55349702	55349801	100	*	4	8	0.5	1	21	0.047619	2	CG	-1	0.00465956	loss	Distal Intergenic	11	55250609	55336564	85956	2	245827	ENSMUST00000068853.12	-13138	ENSMUSG00000055333	Fat2	FAT atypical cadherin 2
chr11	55455402	55455501	100	*	6	15	0.4	11	11	1	2	CG	1	0.00293166	gain	Intron (ENSMUST00000108857.1/11927, intron 1 of 3)	11	55446644	55461197	14554	2	11927	ENSMUST00000138412.1	5696	ENSMUSG00000018585	Atox1	antioxidant 1 copper chaperone
chr11	58645802	58645901	100	*	3	14	0.214286	7	8	0.875	2	CG	1	0.0037844	gain	Exon (ENSMUST00000075084.4/216781, exon 3 of 6)	11	58640465	58652404	11940	1	216781	ENSMUST00000075084.4	5337	ENSMUSG00000037124	Trim58	tripartite motif-containing 58
chr11	59661902	59662101	200	*	19	93	0.204301	59	115	0.513043	20	CG	1	0.000126887	gain	Promoter	11	59662495	59780860	118366	1	26936	ENSMUST00000072031.12	-394	ENSMUSG00000005417	Mprip	myosin phosphatase Rho interacting protein
chr11	59975002	59975101	100	*	6	17	0.352941	0	28	0	4	CG	-1	0.00209429	loss	Intron (ENSMUST00000102692.9/18618, intron 4 of 6)	11	59970614	59971510	897	2	18618	ENSMUST00000150954.7	-3492	ENSMUSG00000000301	Pemt	phosphatidylethanolamine N-methyltransferase
chr11	60034402	60034501	100	*	10	11	0.909091	4	12	0.333333	2	CG	-1	0.00508098	loss	Intron (ENSMUST00000102692.9/18618, intron 1 of 6)	11	59970827	60036906	66080	2	18618	ENSMUST00000136660.1	2405	ENSMUSG00000000301	Pemt	phosphatidylethanolamine N-methyltransferase
chr11	60361202	60361301	100	*	21	24	0.875	15	30	0.5	4	CG	-1	0.0044581	loss	Intron (ENSMUST00000070805.12/74665, intron 3 of 6)	11	60353380	60394333	40954	1	74665	ENSMUST00000108722.4	7822	ENSMUSG00000056598	Drc3	dynein regulatory complex subunit 3
chr11	61012102	61012201	100	*	5	10	0.5	1	21	0.047619	2	CG	-1	0.00388685	loss	Distal Intergenic	11	61022564	61071131	48568	1	16515	ENSMUST00000089184.10	-10363	ENSMUSG00000042529	Kcnj12	potassium inwardly-rectifying channel, subfamily J, member 12
chr11	61051402	61051501	100	*	11	21	0.52381	1	20	0.05	2	CG	-1	0.00225244	loss	Intron (ENSMUST00000089184.10/16515, intron 1 of 1)	11	61065804	61071127	5324	1	16515	ENSMUST00000041944.8	-14303	ENSMUSG00000042529	Kcnj12	potassium inwardly-rectifying channel, subfamily J, member 12
chr11	61591502	61591601	100	*	7	14	0.5	2	29	0.0689655	2	CG	-1	0.00255823	loss	Distal Intergenic	11	61517250	61579687	62438	2	13855	ENSMUST00000179936.7	-11815	ENSMUSG00000001036	Epn2	epsin 2
chr11	61614002	61614101	100	*	8	8	1	2	8	0.25	2	CG	-1	0.00321723	loss	Distal Intergenic	11	61517250	61579687	62438	2	13855	ENSMUST00000179936.7	-34315	ENSMUSG00000001036	Epn2	epsin 2
chr11	61766202	61766301	100	*	15	19	0.789474	8	27	0.296296	2	CG	-1	0.00240258	loss	Distal Intergenic	11	61729650	61762088	32439	2	212627	ENSMUST00000168115.7	-4114	ENSMUSG00000020528	Prpsap2	phosphoribosyl pyrophosphate synthetase-associated protein 2
chr11	62538902	62539001	100	*	38	192	0.197917	72	149	0.483221	30	CG	1	1.90114e-06	gain	Promoter	11	62533887	62539003	5117	2	73139	ENSMUST00000123181.1	2	ENSMUSG00000018509	Cenpv	centromere protein V
chr11	62857202	62857301	100	*	58	70	0.828571	46	75	0.613333	10	CG	-1	0.00469416	loss	Intron (ENSMUST00000036085.10/213980, intron 6 of 13)	11	62847132	62877443	30312	1	213980	ENSMUST00000176577.1	10070	ENSMUSG00000090173	Fbxw10	F-box and WD-40 domain protein 10
chr11	65111402	65111501	100	*	15	17	0.882353	9	25	0.36	4	CG	-1	0.00216631	loss	Intron (ENSMUST00000047463.14/216831, intron 1 of 20)	11	65051475	65162567	111093	2	216831	ENSMUST00000093001.4	51066	ENSMUSG00000033389	Arhgap44	Rho GTPase activating protein 44
chr11	66742002	66742101	100	*	1	10	0.1	14	16	0.875	2	CG	1	0.000797884	gain	Distal Intergenic	11	66911981	66929876	17896	1	193003	ENSMUST00000123434.2	-169880	ENSMUSG00000048070	Pirt	phosphoinositide-interacting regulator of transient receptor potential channels
chr11	67626402	67626501	100	*	10	11	0.909091	1	10	0.1	2	CG	-1	0.00115064	loss	Intron (ENSMUST00000108681.7/14457, intron 2 of 13)	11	67652577	67683688	31112	1	14457	ENSMUST00000140863.1	-26076	ENSMUSG00000033066	Gas7	growth arrest specific 7
chr11	67662302	67662401	100	*	12	12	1	6	20	0.3	2	CG	-1	0.000844218	loss	Intron (ENSMUST00000108681.7/14457, intron 7 of 13)	11	67652577	67683688	31112	1	14457	ENSMUST00000140863.1	9725	ENSMUSG00000033066	Gas7	growth arrest specific 7
chr11	69197102	69197201	100	*	13	18	0.722222	8	28	0.285714	4	CG	-1	0.00447519	loss	Promoter	11	69191537	69197384	5848	2	11688	ENSMUST00000156157.1	183	ENSMUSG00000020891	Alox8	arachidonate 8-lipoxygenase
chr11	69197502	69197601	100	*	35	41	0.853659	35	67	0.522388	9	CG	-1	0.00168641	loss	Promoter	11	69191537	69197384	5848	2	11688	ENSMUST00000156157.1	-118	ENSMUSG00000020891	Alox8	arachidonate 8-lipoxygenase
chr11	69211502	69211601	100	*	4	18	0.222222	0	34	0	4	CG	-1	0.00476888	loss	Distal Intergenic	11	69183932	69197843	13912	2	11688	ENSMUST00000021262.9	-13659	ENSMUSG00000020891	Alox8	arachidonate 8-lipoxygenase
chr11	69326002	69326101	100	*	9	67	0.134328	29	79	0.367089	12	CG	1	0.00283635	gain	Promoter	11	69326258	69333042	6785	1	16499	ENSMUST00000018614.2	-157	ENSMUSG00000018470	Kcnab3	potassium voltage-gated channel, shaker-related subfamily, beta member 3
chr11	70492502	70492601	100	*	33	42	0.785714	21	45	0.466667	6	CG	-1	0.0034305	loss	Distal Intergenic	11	70505244	70511178	5935	1	75604	ENSMUST00000019063.2	-12643	ENSMUSG00000018919	Tm4sf5	transmembrane 4 superfamily member 5
chr11	72565602	72565701	100	*	10	31	0.322581	26	35	0.742857	6	CG	1	0.00195157	gain	Distal Intergenic	11	72498155	72550506	52352	2	77577	ENSMUST00000092940.12	-15096	ENSMUSG00000020798	Spns3	spinster homolog 3
chr11	72993402	72993501	100	*	9	12	0.75	2	12	0.166667	2	CG	-1	0.00471711	loss	Distal Intergenic	11	72999103	73015200	16098	1	18436	ENSMUST00000021141.13	-5602	ENSMUSG00000020787	P2rx1	purinergic receptor P2X, ligand-gated ion channel, 1
chr11	75244502	75244601	100	*	12	18	0.666667	5	23	0.217391	2	CG	-1	0.0045032	loss	Intron (ENSMUST00000102514.3/237847, intron 1 of 1)	11	75193783	75267769	73987	1	237847	ENSMUST00000102514.3	50719	ENSMUSG00000045287	Rtn4rl1	reticulon 4 receptor-like 1
chr11	75812102	75812201	100	*	7	17	0.411765	24	29	0.827586	4	CG	1	0.0044581	gain	Intron (ENSMUST00000127424.7/102641247, intron 2 of 4)	11	75768966	75796049	27084	2	13447	ENSMUST00000021209.7	-16053	ENSMUSG00000020848	Doc2b	double C2, beta
chr11	75992602	75992701	100	*	34	34	1	15	20	0.75	4	CG	-1	0.00344378	loss	Distal Intergenic	11	75999912	76003569	3658	1	74230	ENSMUST00000066408.5	-7211	ENSMUSG00000053783	1700016K19Rik	RIKEN cDNA 1700016K19 gene
chr11	76504202	76504301	100	*	21	34	0.617647	35	38	0.921053	4	CG	1	0.00327187	gain	Intron (ENSMUST00000094012.10/109934, intron 1 of 21)	11	76416735	76508995	92261	2	109934	ENSMUST00000108407.9	4694	ENSMUSG00000017631	Abr	active BCR-related gene
chr11	76679902	76680001	100	*	32	36	0.888889	26	48	0.541667	8	CG	-1	0.00197765	loss	Promoter	11	76679808	76698664	18857	1	237858	ENSMUST00000062024.2	94	ENSMUSG00000046275	Trarg1	trafficking regulator of GLUT4 (SLC2A4) 1
chr11	77776902	77777001	100	*	32	32	1	25	33	0.757576	6	CG	-1	0.00391276	loss	Promoter	11	77777265	77865980	88716	1	360013	ENSMUST00000000645.12	-264	ENSMUSG00000000631	Myo18a	myosin XVIIIA
chr11	78399702	78399801	100	*	22	29	0.758621	10	28	0.357143	6	CG	-1	0.00346775	loss	Intron (ENSMUST00000149865.1/790911, intron 4 of 4)	11	78394485	78405657	11173	1	790911	ENSMUST00000149865.1	5217	ENSMUSG00000085747	Slc13a2os	solute carrier family 13 (sodium-dependent dicarboxylate transporter), member 2, opposite strand
chr11	79649502	79649601	100	*	10	26	0.384615	2	52	0.0384615	6	CG	-1	0.000628956	loss	Intron (ENSMUST00000017783.12/268451, intron 3 of 14)	11	79660562	79683498	22937	1	268451	ENSMUST00000155381.1	-10961	ENSMUSG00000017639	Rab11fip4	RAB11 family interacting protein 4 (class II)
chr11	79675902	79676001	100	*	39	39	1	19	24	0.791667	6	CG	-1	0.0039326	loss	Promoter	11	79673867	79675128	1262	2	72218	ENSMUST00000123067.1	-774	ENSMUSG00000086569	Rab11fip4os2	RAB11 family interacting protein 4 (class II), opposite strand 2
chr11	79840402	79840501	100	*	24	28	0.857143	14	28	0.5	4	CG	-1	0.00476754	loss	Intron (ENSMUST00000131441.1/ENSMUST00000131441.1, intron 2 of 4)	11	79935850	79942264	6415	2	216987	ENSMUST00000131921.1	101763	ENSMUSG00000035575	Utp6	UTP6 small subunit processome component
chr11	79848402	79848501	100	*	9	10	0.9	1	9	0.111111	2	CG	-1	0.00190501	loss	Intron (ENSMUST00000131441.1/ENSMUST00000131441.1, intron 2 of 4)	11	79935850	79942264	6415	2	216987	ENSMUST00000131921.1	93763	ENSMUSG00000035575	Utp6	UTP6 small subunit processome component
chr11	80604702	80604801	100	*	14	23	0.608696	4	25	0.16	4	CG	-1	0.00276617	loss	Intron (ENSMUST00000041065.13/338367, intron 16 of 21)	11	80507410	80509106	1697	2	77417	ENSMUST00000133400.1	-95596	ENSMUSG00000085078	C030013C21Rik	RIKEN cDNA C030013C21 gene
chr11	80879602	80879701	100	*	5	14	0.357143	28	34	0.823529	2	CG	1	0.00296568	gain	Downstream (<1kb)	11	80858372	80867814	9443	1	75622	ENSMUST00000103222.3	21230	ENSMUSG00000053184	Spaca3	sperm acrosome associated 3
chr11	81725902	81726001	100	*	47	78	0.602564	61	71	0.859155	12	CG	1	0.00167406	gain	Intron (ENSMUST00000066197.6/11418, intron 1 of 9)	11	81860673	81866416	5744	1	71388	ENSMUST00000126433.1	-134672	ENSMUSG00000020703	5530401A14Rik	RIKEN cDNA 5530401A14 gene
chr11	82399302	82399401	100	*	2	9	0.222222	11	12	0.916667	2	CG	1	0.00259333	gain	Intron (ENSMUST00000092852.5/270893, intron 1 of 9)	11	82389123	82434723	45601	1	270893	ENSMUST00000132477.1	10179	ENSMUSG00000020701	Tmem132e	transmembrane protein 132E
chr11	83472402	83472501	100	*	3	28	0.107143	15	28	0.535714	4	CG	1	0.00191563	gain	Promoter	11	83473086	83489213	16128	1	70439	ENSMUST00000134185.7	-585	ENSMUSG00000020680	Taf15	TATA-box binding protein associated factor 15
chr11	84561702	84561801	100	*	20	28	0.714286	8	32	0.25	6	CG	-1	0.00144163	loss	Distal Intergenic	11	84525684	84535830	10147	1	78365	ENSMUST00000128121.1	36018	ENSMUSG00000087211	Lhx1os	LIM homeobox 1, opposite strand
chr11	84711902	84712001	100	*	8	31	0.258065	18	29	0.62069	4	CG	1	0.00501541	gain	Distal Intergenic	11	84716976	84720432	3457	2	78471	ENSMUST00000150735.1	8431	ENSMUSG00000085044	1700109G15Rik	RIKEN cDNA 1700109G15 gene
chr11	84760902	84761001	100	*	20	41	0.487805	10	55	0.181818	10	CG	-1	0.00281245	loss	Distal Intergenic	11	84716976	84720432	3457	2	78471	ENSMUST00000150735.1	-40470	ENSMUSG00000085044	1700109G15Rik	RIKEN cDNA 1700109G15 gene
chr11	84932302	84932401	100	*	15	25	0.6	6	36	0.166667	3	CG	-1	0.00167406	loss	Distal Intergenic	11	84911469	84916366	4898	2	448850	ENSMUST00000136656.7	-15936	ENSMUSG00000020526	Znhit3	zinc finger, HIT type 3
chr11	84935002	84935101	100	*	9	24	0.375	0	26	0	4	CG	-1	0.0018706	loss	Distal Intergenic	11	84911469	84916366	4898	2	448850	ENSMUST00000136656.7	-18636	ENSMUSG00000020526	Znhit3	zinc finger, HIT type 3
chr11	85490602	85490701	100	*	22	22	1	16	24	0.666667	4	CG	-1	0.00388919	loss	Intron (ENSMUST00000108056.7/192197, intron 14 of 15)	11	85492568	85495914	3347	1	192197	ENSMUST00000140215.1	-1867	ENSMUSG00000059439	Bcas3	breast carcinoma amplified sequence 3
chr11	85645502	85645601	100	*	28	32	0.875	22	40	0.55	6	CG	-1	0.00391177	loss	Intron (ENSMUST00000108061.7/192197, intron 24 of 27)	11	85640704	85826055	185352	1	192197	ENSMUST00000130343.7	4798	ENSMUSG00000059439	Bcas3	breast carcinoma amplified sequence 3
chr11	85880102	85880201	100	*	19	32	0.59375	8	33	0.242424	6	CG	-1	0.00470098	loss	Distal Intergenic	11	85886422	85916095	29674	1	21387	ENSMUST00000108047.7	-6221	ENSMUSG00000000094	Tbx4	T-box 4
chr11	85995502	85995601	100	*	33	68	0.485294	81	115	0.704348	12	CG	1	0.00405001	gain	Distal Intergenic	11	85896765	85916095	19331	1	21387	ENSMUST00000108045.2	98737	ENSMUSG00000000094	Tbx4	T-box 4
chr11	86228402	86228501	100	*	15	16	0.9375	5	14	0.357143	2	CG	-1	0.00213647	loss	Promoter	11	86217809	86229233	11425	2	70422	ENSMUST00000134828.7	732	ENSMUSG00000018068	Ints2	integrator complex subunit 2
chr11	89449602	89449701	100	*	6	12	0.5	1	18	0.0555556	2	CG	-1	0.00513589	loss	Intron (ENSMUST00000238273.2/382543, intron 11 of 21)	11	89390223	89418948	28726	2	382543	ENSMUST00000208932.1	-30654	ENSMUSG00000047773	Ankfn1	ankyrin-repeat and fibronectin type III domain containing 1
chr11	89501802	89502001	200	*	34	65	0.523077	105	124	0.846774	12	CG	1	6.18264e-05	gain	Intron (ENSMUST00000238273.2/382543, intron 9 of 21)	11	89391608	89526647	135040	2	382543	ENSMUST00000207815.1	24646	ENSMUSG00000047773	Ankfn1	ankyrin-repeat and fibronectin type III domain containing 1
chr11	91362402	91362501	100	*	33	48	0.6875	50	54	0.925926	12	CG	1	0.00328006	gain	Distal Intergenic	11	91575315	91577558	2244	2	73470	ENSMUST00000061019.5	215057	ENSMUSG00000046755	Kif2b	kinesin family member 2B
chr11	92303002	92303101	100	*	8	18	0.444444	16	16	1	4	CG	1	0.00154154	gain	Distal Intergenic	11	91575315	91577558	2244	2	73470	ENSMUST00000061019.5	-725444	ENSMUSG00000046755	Kif2b	kinesin family member 2B
chr11	92648602	92648701	100	*	11	18	0.611111	21	21	1	2	CG	1	0.00301876	gain	Distal Intergenic	11	93098028	93099866	1839	1	72605	ENSMUST00000149611.1	-449327	ENSMUSG00000056158	Car10	carbonic anhydrase 10
chr11	93045202	93045301	100	*	0	8	0	6	9	0.666667	2	CG	1	0.00470098	gain	Distal Intergenic	11	93098028	93099866	1839	1	72605	ENSMUST00000149611.1	-52727	ENSMUSG00000056158	Car10	carbonic anhydrase 10
chr11	93228902	93229001	100	*	0	11	0	9	17	0.529412	2	CG	1	0.0042699	gain	Intron (ENSMUST00000107859.7/72605, intron 3 of 4)	11	93099290	93601749	502460	1	72605	ENSMUST00000107863.3	129612	ENSMUSG00000056158	Car10	carbonic anhydrase 10
chr11	94243502	94243601	100	*	33	38	0.868421	28	51	0.54902	6	CG	-1	0.00276108	loss	Promoter	11	94235956	94242707	6752	2	278507	ENSMUST00000061469.3	-795	ENSMUSG00000044177	Wfikkn2	WAP, follistatin/kazal, immunoglobulin, kunitz and netrin domain containing 2
chr11	94972302	94972401	100	*	16	30	0.533333	35	39	0.897436	6	CG	1	0.0019756	gain	Promoter	11	94962822	94973463	10642	2	20391	ENSMUST00000100551.10	1062	ENSMUSG00000001508	Sgca	sarcoglycan, alpha (dystrophin-associated glycoprotein)
chr11	95142802	95142901	100	*	6	11	0.545455	18	18	1	2	CG	1	0.00304588	gain	Intron (ENSMUST00000021241.7/13394, intron 1 of 2)	11	95145052	95159047	13996	1	320453	ENSMUST00000156477.3	-2151	ENSMUSG00000086552	Dlx4os	distal-less homeobox 4, opposite strand
chr11	97032002	97032101	100	*	23	30	0.766667	18	45	0.4	6	CG	-1	0.00312121	loss	Exon (ENSMUST00000021249.10/217140, exon 4 of 8)	11	97030134	97032276	2143	1	217140	ENSMUST00000153482.1	1868	ENSMUSG00000020877	Scrn2	secernin 2
chr11	97537202	97537301	100	*	29	36	0.805556	24	54	0.444444	8	CG	-1	0.00197765	loss	Promoter	11	97509340	97536945	27606	2	56013	ENSMUST00000238233.1	-257	ENSMUSG00000038453	Srcin1	SRC kinase signaling inhibitor 1
chr11	97999402	97999501	100	*	30	33	0.909091	20	35	0.571429	8	CG	-1	0.00302025	loss	Downstream (2-3kb)	11	97989578	97996181	6604	2	217151	ENSMUST00000042971.15	-3221	ENSMUSG00000038352	Arl5c	ADP-ribosylation factor-like 5C
chr11	98534702	98534801	100	*	0	8	0	6	8	0.75	2	CG	1	0.00321723	gain	Intron (ENSMUST00000103141.3/22780, intron 1 of 7)	11	98464902	98545800	80899	2	22780	ENSMUST00000103141.3	10999	ENSMUSG00000018168	Ikzf3	IKAROS family zinc finger 3
chr11	99165002	99165101	100	*	35	36	0.972222	23	36	0.638889	8	CG	-1	0.00149059	loss	Distal Intergenic	11	99144196	99155077	10882	2	12775	ENSMUST00000103134.3	-9925	ENSMUSG00000037944	Ccr7	chemokine (C-C motif) receptor 7
chr11	99696702	99696801	100	*	7	12	0.583333	0	19	0	2	CG	-1	0.000957526	loss	Distal Intergenic	11	99665043	99665960	918	2	68768	ENSMUST00000100476.2	-30742	ENSMUSG00000075566	Krtap4-6	keratin associated protein 4-6
chr11	99837702	99837801	100	*	2	14	0.142857	10	14	0.714286	2	CG	1	0.00346775	gain	Promoter	11	99836802	99838066	1265	2	100502865	ENSMUST00000105054.2	265	ENSMUSG00000078257	2300003K06Rik	RIKEN cDNA 2300003K06 gene
chr11	100260702	100260801	100	*	1	8	0.125	10	12	0.833333	2	CG	1	0.0031264	gain	Promoter	11	100256217	100261029	4813	2	16667	ENSMUST00000080893.6	228	ENSMUSG00000035557	Krt17	keratin 17
chr11	100654302	100654401	100	*	22	23	0.956522	10	17	0.588235	4	CG	-1	0.00467285	loss	Intron (ENSMUST00000151589.1/278304, intron 1 of 4)	11	100629957	100651684	21728	2	278304	ENSMUST00000148560.1	-2618	ENSMUSG00000014198	Zfp385c	zinc finger protein 385C
chr11	100938002	100938101	100	*	5	8	0.625	0	9	0	2	CG	-1	0.0051068	loss	Promoter	11	100888236	100939380	51145	2	20848	ENSMUST00000092671.11	1279	ENSMUSG00000004040	Stat3	signal transducer and activator of transcription 3
chr11	101830202	101830301	100	*	36	40	0.9	21	41	0.512195	8	CG	-1	0.000912203	loss	Distal Intergenic	11	101769747	101785371	15625	2	18612	ENSMUST00000107176.7	-44831	ENSMUSG00000017724	Etv4	ets variant 4
chr11	102412702	102412801	100	*	3	9	0.333333	12	13	0.923077	2	CG	1	0.00432699	gain	Distal Intergenic	11	102404854	102407946	3093	2	68066	ENSMUST00000124755.1	-4756	ENSMUSG00000018677	Slc25a39	solute carrier family 25, member 39
chr11	102742102	102742201	100	*	38	45	0.844444	26	47	0.553191	8	CG	-1	0.00355263	loss	Intron (ENSMUST00000124025.1/ENSMUST00000124025.1, intron 5 of 10)	11	102761439	102780262	18824	1	11488	ENSMUST00000068150.6	-19238	ENSMUSG00000020926	Adam11	a disintegrin and metallopeptidase domain 11
chr11	104763202	104763301	100	*	10	18	0.555556	3	22	0.136364	2	CG	-1	0.00517829	loss	Intron (ENSMUST00000212287.1/70894, intron 26 of 187)	11	104685707	105117394	431688	1	70894	ENSMUST00000212287.1	77495	ENSMUSG00000020690	Efcab3	EF-hand calcium binding domain 3
chr11	105397302	105397401	100	*	18	20	0.9	10	21	0.47619	2	CG	-1	0.00438096	loss	Intron (ENSMUST00000138977.7/632687, intron 5 of 11)	11	105396695	105408707	12013	2	632687	ENSMUST00000151305.1	11306	ENSMUSG00000078627	2020-03-10	membrane-associated ring finger (C3HC4) 10
chr11	105899702	105899801	100	*	15	16	0.9375	4	10	0.4	2	CG	-1	0.00373388	loss	Promoter	11	105899722	105924732	25011	1	77097	ENSMUST00000089485.5	0	ENSMUSG00000053580	Tanc2	tetratricopeptide repeat, ankyrin repeat and coiled-coil containing 2
chr11	105941502	105941601	100	*	47	60	0.783333	29	69	0.42029	6	CG	-1	0.000426052	loss	Intron (ENSMUST00000019734.10/13056, intron 1 of 5)	11	105935084	105944139	9056	2	13056	ENSMUST00000184086.7	2538	ENSMUSG00000019590	Cyb561	cytochrome b-561
chr11	107395302	107395401	100	*	14	16	0.875	5	17	0.294118	4	CG	-1	0.00210051	loss	Intron (ENSMUST00000103064.9/71795, intron 1 of 9)	11	107226257	107348130	121874	2	71795	ENSMUST00000134763.1	-47172	ENSMUSG00000040430	Pitpnc1	phosphatidylinositol transfer protein, cytoplasmic 1
chr11	108936702	108936801	100	*	31	40	0.775	36	36	1	6	CG	1	0.00358434	gain	Intron (ENSMUST00000052915.13/12006, intron 3 of 10)	11	108938874	108942559	3686	1	12006	ENSMUST00000144130.1	-2073	ENSMUSG00000000142	Axin2	axin 2
chr11	109193402	109193501	100	*	11	16	0.6875	6	27	0.222222	2	CG	-1	0.00365703	loss	Distal Intergenic	11	109139291	109144369	5079	2	268498	ENSMUST00000106710.2	-49033	ENSMUSG00000078605	E030025P04Rik	RIKEN cDNA E030025P04 gene
chr11	109648802	109648901	100	*	8	15	0.533333	0	16	0	2	CG	-1	0.0020249	loss	Promoter	11	109649405	109653961	4557	1	19084	ENSMUST00000123354.7	-504	ENSMUSG00000020612	Prkar1a	protein kinase, cAMP dependent regulatory, type I, alpha
chr11	110073802	110073901	100	*	9	9	1	6	14	0.428571	2	CG	-1	0.00524009	loss	Intron (ENSMUST00000100287.8/217258, intron 10 of 38)	11	110070313	110075657	5345	2	217258	ENSMUST00000146635.2	1756	ENSMUSG00000041828	Abca8a	ATP-binding cassette, sub-family A (ABC1), member 8a
chr11	110478002	110478101	100	*	22	22	1	15	25	0.6	4	CG	-1	0.00220195	loss	Promoter	11	110477377	110499522	22146	1	26399	ENSMUST00000146540.7	625	ENSMUSG00000020623	Map2k6	mitogen-activated protein kinase kinase 6
chr11	112215102	112215201	100	*	30	30	1	44	66	0.666667	6	CG	-1	0.00143417	loss	Distal Intergenic	11	112664839	112669398	4560	2	217294	ENSMUST00000141399.1	454197	ENSMUSG00000041674	BC006965	cDNA sequence BC006965
chr11	112315802	112315901	100	*	7	9	0.777778	2	13	0.153846	2	CG	-1	0.00428501	loss	Distal Intergenic	11	112664839	112669398	4560	2	217294	ENSMUST00000141399.1	353497	ENSMUSG00000041674	BC006965	cDNA sequence BC006965
chr11	112418302	112418401	100	*	70	72	0.972222	60	87	0.689655	8	CG	-1	0.000120808	loss	Distal Intergenic	11	112664839	112669398	4560	2	217294	ENSMUST00000141399.1	250997	ENSMUSG00000041674	BC006965	cDNA sequence BC006965
chr11	112464602	112464701	100	*	8	9	0.888889	2	11	0.181818	2	CG	-1	0.00302894	loss	Distal Intergenic	11	112664839	112669398	4560	2	217294	ENSMUST00000141399.1	204697	ENSMUSG00000041674	BC006965	cDNA sequence BC006965
chr11	112764402	112764501	100	*	13	13	1	1	9	0.111111	2	CG	-1	0.000328443	loss	Intron (ENSMUST00000137081.7/217294, intron 3 of 5)	11	112687645	112781976	94332	2	217294	ENSMUST00000137081.7	17475	ENSMUSG00000041674	BC006965	cDNA sequence BC006965
chr11	113718702	113718801	100	*	37	45	0.822222	25	46	0.543478	6	CG	-1	0.00485026	loss	Distal Intergenic	11	113698172	113710017	11846	2	52670	ENSMUST00000018871.7	-8685	ENSMUSG00000018727	Cpsf4l	cleavage and polyadenylation specific factor 4-like
chr11	113828702	113828801	100	*	28	42	0.666667	22	58	0.37931	4	CG	-1	0.00499131	loss	Intron (ENSMUST00000041627.13/237979, intron 29 of 44)	11	113806341	113826219	19879	2	237979	ENSMUST00000125879.1	-2483	ENSMUSG00000041592	Sdk2	sidekick cell adhesion molecule 2
chr11	114178902	114179001	100	*	13	18	0.722222	6	28	0.214286	4	CG	-1	0.0019756	loss	Distal Intergenic	11	114198258	114199199	942	1	73536	ENSMUST00000106604.1	-19257	ENSMUSG00000078600	1700092K14Rik	RIKEN cDNA 1700092K14 gene
chr11	114499902	114500001	100	*	39	51	0.764706	26	54	0.481481	11	CG	-1	0.00382838	loss	Distal Intergenic	11	114413401	114448860	35460	2	319819	ENSMUST00000148405.1	-51042	ENSMUSG00000062391	4932435O22Rik	RIKEN cDNA 4932435O22 gene
chr11	114864302	114864401	100	*	6	32	0.1875	15	28	0.535714	4	CG	1	0.00511844	gain	Promoter	11	114864492	114870607	6116	1	70355	ENSMUST00000152314.1	-91	ENSMUSG00000051043	Gprc5c	G protein-coupled receptor, family C, group 5, member C
chr11	115358602	115358701	100	*	1	20	0.05	10	23	0.434783	4	CG	1	0.00464512	gain	Promoter	11	115358673	115359313	641	2	217310	ENSMUST00000152977.1	612	ENSMUSG00000034586	Hid1	HID1 domain containing
chr11	115603102	115603201	100	*	10	24	0.416667	3	43	0.0697674	6	CG	-1	0.00189033	loss	Promoter	11	115592499	115603724	11226	2	260302	ENSMUST00000149814.7	523	ENSMUSG00000020740	Gga3	golgi associated, gamma adaptin ear containing, ARF binding protein 3
chr11	115746802	115746901	100	*	19	38	0.5	28	30	0.933333	5	CG	1	0.000875551	gain	Distal Intergenic	11	115765433	115799366	33934	1	71947	ENSMUST00000093912.10	-18532	ENSMUSG00000020747	Tmem94	transmembrane protein 94
chr11	115958002	115958101	100	*	3	23	0.130435	15	29	0.517241	4	CG	1	0.00440865	gain	Intron (ENSMUST00000140991.1/57230, intron 5 of 10)	11	115974709	116008412	33704	1	192897	ENSMUST00000021107.13	-16608	ENSMUSG00000020758	Itgb4	integrin beta 4
chr11	116342102	116342201	100	*	15	16	0.9375	11	23	0.478261	4	CG	-1	0.00379114	loss	Intron (ENSMUST00000149147.7/217340, intron 12 of 12)	11	116338339	116347444	9106	2	217340	ENSMUST00000137264.1	5243	ENSMUSG00000052949	Rnf157	ring finger protein 157
chr11	116658002	116658101	100	*	18	49	0.367347	15	99	0.151515	11	CG	-1	0.00393957	loss	Promoter	11	116657156	116660116	2961	1	100038570	ENSMUST00000156088.1	846	ENSMUSG00000075410	Prcd	photoreceptor disc component
chr11	116658002	116658101	100	*	18	49	0.367347	15	99	0.151515	11	CG	-1	0.00393957	loss	Promoter	11	116657156	116660116	2961	1	100038570	ENSMUST00000156088.1	846	ENSMUSG00000075410	Prcd	photoreceptor disc component
chr11	116658302	116658401	100	*	1	8	0.125	10	13	0.769231	2	CG	1	0.00470098	gain	Promoter	11	116657156	116660116	2961	1	100038570	ENSMUST00000156088.1	1146	ENSMUSG00000075410	Prcd	photoreceptor disc component
chr11	116658302	116658401	100	*	1	8	0.125	10	13	0.769231	2	CG	1	0.00470098	gain	Promoter	11	116657156	116660116	2961	1	100038570	ENSMUST00000156088.1	1146	ENSMUSG00000075410	Prcd	photoreceptor disc component
chr11	116928802	116928901	100	*	4	16	0.25	11	13	0.846154	2	CG	1	0.00282977	gain	Intron (ENSMUST00000103027.9/268510, intron 2 of 17)	11	116918863	116986948	68086	1	268510	ENSMUST00000103027.9	9939	ENSMUSG00000043857	Mgat5b	mannoside acetylglucosaminyltransferase 5, isoenzyme B
chr11	116941602	116941701	100	*	4	8	0.5	13	13	1	2	CG	1	0.00501541	gain	Intron (ENSMUST00000103027.9/268510, intron 3 of 17)	11	116947335	116974307	26973	1	268510	ENSMUST00000139905.1	-5634	ENSMUSG00000043857	Mgat5b	mannoside acetylglucosaminyltransferase 5, isoenzyme B
chr11	117163502	117163601	100	*	42	42	1	25	33	0.757576	6	CG	-1	0.00209591	loss	Distal Intergenic	11	117155069	117156475	1407	1	74136	ENSMUST00000153437.1	8433	ENSMUSG00000020823	Sec14l1	SEC14-like lipid binding 1
chr11	117172502	117172601	100	*	13	28	0.464286	30	37	0.810811	4	CG	1	0.00429665	gain	Distal Intergenic	11	117155069	117156475	1407	1	74136	ENSMUST00000153437.1	17433	ENSMUSG00000020823	Sec14l1	SEC14-like lipid binding 1
chr11	117305602	117305701	100	*	28	38	0.736842	18	45	0.4	6	CG	-1	0.00335556	loss	Intron (ENSMUST00000093907.10/53860, intron 3 of 11)	11	117308154	117352212	44059	1	53860	ENSMUST00000153668.7	-2453	ENSMUSG00000059248	2020-09-09	septin 9
chr11	117790302	117790401	100	*	22	44	0.5	47	60	0.783333	8	CG	1	0.00364795	gain	Promoter	11	117791188	117792613	1426	1	217356	ENSMUST00000156458.1	-787	ENSMUSG00000050106	Tmc8	transmembrane channel-like gene family 8
chr11	118371702	118371801	100	*	17	17	1	10	18	0.555556	2	CG	-1	0.00310273	loss	Distal Intergenic	11	118303701	118355740	52040	2	21858	ENSMUST00000155707.2	-15962	ENSMUSG00000017466	Timp2	tissue inhibitor of metalloproteinase 2
chr11	118505702	118505801	100	*	3	18	0.166667	14	20	0.7	4	CG	1	0.00235895	gain	5' UTR	11	118496500	118507353	10854	2	52897	ENSMUST00000154746.7	1552	ENSMUSG00000025576	Rbfox3	RNA binding protein, fox-1 homolog (C. elegans) 3
chr11	120353802	120353901	100	*	52	52	1	40	64	0.625	12	CG	-1	3.06724e-05	loss	Distal Intergenic	11	120348678	120351190	2513	1	66838	ENSMUST00000143813.1	5124	ENSMUSG00000043644	0610009L18Rik	RIKEN cDNA 0610009L18 gene
chr11	120617902	120618001	100	*	88	155	0.567742	159	198	0.80303	30	CG	1	6.21244e-05	gain	Promoter	11	120610087	120617936	7850	2	68671	ENSMUST00000026129.15	0	ENSMUSG00000025137	Pcyt2	phosphate cytidylyltransferase 2, ethanolamine
chr11	121036402	121036501	100	*	13	26	0.5	27	32	0.84375	4	CG	1	0.00520424	gain	Intron (ENSMUST00000136500.2/ENSMUST00000136500.2, intron 1 of 2)	11	121036747	121039418	2672	2	12516	ENSMUST00000026159.5	2917	ENSMUSG00000025163	Cd7	CD7 antigen
chr11	121160702	121160801	100	*	23	25	0.92	31	56	0.553571	6	CG	-1	0.00263439	loss	Promoter	11	121160271	121161973	1703	1	217369	ENSMUST00000039044.1	431	ENSMUSG00000039321	Uts2r	urotensin 2 receptor
chr12	4108601	4108700	100	*	11	13	0.846154	3	11	0.272727	2	CG	-1	0.00496224	loss	3' UTR	12	4088582	4096372	7791	1	217378	ENSMUST00000220273.1	20019	ENSMUSG00000020657	Dnajc27	DnaJ heat shock protein family (Hsp40) member C27
chr12	4172201	4172300	100	*	8	8	1	3	8	0.375	2	CG	-1	0.00712087	loss	Intron (ENSMUST00000152792.7/104111, intron 2 of 20)	12	4159600	4182945	23346	1	104111	ENSMUST00000134680.1	12601	ENSMUSG00000020654	Adcy3	adenylate cyclase 3
chr12	4576701	4576800	100	*	5	8	0.625	0	9	0	2	CG	-1	0.0051068	loss	Exon (ENSMUST00000218537.1/ENSMUST00000218537.1, exon 1 of 3)	12	4592638	4629717	37080	1	20403	ENSMUST00000218402.1	-15838	ENSMUSG00000020640	Itsn2	intersectin 2
chr12	8539001	8539100	100	*	27	31	0.870968	16	32	0.5	4	CG	-1	0.00298562	loss	Promoter	12	8529345	8539545	10201	2	328059	ENSMUST00000095863.9	445	ENSMUSG00000020600	Slc7a15	solute carrier family 7 (cationic amino acid transporter, y+ system), member 15
chr12	8660101	8660200	100	*	12	18	0.666667	3	19	0.157895	4	CG	-1	0.00302894	loss	Distal Intergenic	12	8674134	8751454	77321	1	80913	ENSMUST00000111123.8	-13934	ENSMUSG00000020594	Pum2	pumilio RNA-binding family member 2
chr12	12349201	12349300	100	*	4	28	0.142857	13	18	0.722222	4	CG	1	0.000652382	gain	Intron (ENSMUST00000069066.13/76820, intron 4 of 12)	12	12351522	12392615	41094	2	70858	ENSMUST00000220545.1	43315	ENSMUSG00000114136	4921511I17Rik	RIKEN cDNA 4921511I17 gene
chr12	15363701	15363800	100	*	5	12	0.416667	14	14	1	2	CG	1	0.00220195	gain	Distal Intergenic	12	15040194	15051598	11405	2	73972	ENSMUST00000220988.1	-312103	ENSMUSG00000113644	4930448C13Rik	RIKEN cDNA 4930448C13 gene
chr12	16702401	16702500	100	*	59	68	0.867647	43	74	0.581081	16	CG	-1	0.000941815	loss	Exon (ENSMUST00000048064.15/268527, exon 18 of 33)	12	16702366	16708023	5658	2	268527	ENSMUST00000160575.1	5523	ENSMUSG00000036523	Greb1	gene regulated by estrogen in breast cancer protein
chr12	17927001	17927100	100	*	6	11	0.545455	14	14	1	2	CG	1	0.00512773	gain	Intron (ENSMUST00000221149.1/ENSMUST00000221149.1, intron 1 of 1)	12	17728226	17791126	62901	1	53602	ENSMUST00000222944.1	198775	ENSMUSG00000071379	Hpcal1	hippocalcin-like 1
chr12	18319101	18319200	100	*	0	16	0	6	13	0.461538	2	CG	1	0.00346775	gain	Distal Intergenic	12	18514510	18535254	20745	1	236366	ENSMUST00000177778.8	-195310	ENSMUSG00000073197	5730507C01Rik	RIKEN cDNA 5730507C01 gene
chr12	24443401	24443500	100	*	8	8	1	3	12	0.25	2	CG	-1	0.00235895	loss	Distal Intergenic	12	24498359	24558539	60181	1	21340	ENSMUST00000075954.8	-54859	ENSMUSG00000059669	Taf1b	TATA-box binding protein associated factor, RNA polymerase I, B
chr12	25305201	25305300	100	*	8	9	0.888889	1	8	0.125	2	CG	-1	0.00302894	loss	Intron (ENSMUST00000220620.1/ENSMUST00000220620.1, intron 1 of 2)	12	25129174	25134931	5758	1	432641	ENSMUST00000223429.1	176027	NA	Gm17746	predicted gene, 17746
chr12	25352101	25352200	100	*	17	20	0.85	8	20	0.4	4	CG	-1	0.00417672	loss	Intron (ENSMUST00000220620.1/ENSMUST00000220620.1, intron 1 of 2)	12	25129174	25134931	5758	1	432641	ENSMUST00000223429.1	222927	NA	Gm17746	predicted gene, 17746
chr12	29369601	29369700	100	*	9	10	0.9	2	11	0.181818	2	CG	-1	0.00242246	loss	Distal Intergenic	12	29528384	29920539	392156	1	17933	ENSMUST00000218583.1	-158684	ENSMUSG00000061911	Myt1l	myelin transcription factor 1-like
chr12	33114701	33114800	100	*	8	10	0.8	1	13	0.0769231	2	CG	-1	0.00162529	loss	Exon (ENSMUST00000140569.1/ENSMUST00000140569.1, exon 2 of 3)	12	33033796	33092875	59080	2	68764	ENSMUST00000095774.2	-21826	ENSMUSG00000035860	Cdhr3	cadherin-related family member 3
chr12	33260801	33260900	100	*	7	12	0.583333	1	20	0.05	2	CG	-1	0.00210051	loss	Intron (ENSMUST00000146040.8/380753, intron 3 of 12)	12	33302515	33368273	65759	1	380753	ENSMUST00000090597.10	-41615	ENSMUSG00000020564	Atxn7l1	ataxin 7-like 1
chr12	33403501	33403600	100	*	2	12	0.166667	12	16	0.75	2	CG	1	0.00346775	gain	Exon (ENSMUST00000219139.1/ENSMUST00000219139.1, exon 2 of 4)	12	33394854	33401267	6414	1	75040	ENSMUST00000020878.7	8647	ENSMUSG00000020562	Efcab10	EF-hand calcium binding domain 10
chr12	34184701	34184800	100	*	12	12	1	4	14	0.285714	2	CG	-1	0.00107806	loss	Intron (ENSMUST00000209902.1/79221, intron 20 of 24)	12	33957671	33959829	2159	1	22160	ENSMUST00000049089.6	227030	ENSMUSG00000035799	Twist1	twist basic helix-loop-helix transcription factor 1
chr12	34699701	34699800	100	*	5	12	0.416667	12	13	0.923077	2	CG	1	0.00683482	gain	Intron (ENSMUST00000211752.1/79221, intron 3 of 26)	12	34433145	34618493	185349	2	79221	ENSMUST00000209463.1	-81208	ENSMUSG00000004698	Hdac9	histone deacetylase 9
chr12	36662601	36662700	100	*	17	32	0.53125	34	38	0.894737	6	CG	1	0.00197765	gain	Intron (ENSMUST00000062041.5/75847, intron 9 of 9)	12	36816205	36816278	74	1	100628578	ENSMUST00000175257.1	-153505	ENSMUSG00000092998	Mir5099	microRNA 5099
chr12	38997501	38997600	100	*	24	36	0.666667	12	39	0.307692	6	CG	-1	0.00319042	loss	Distal Intergenic	12	38837398	38865716	28319	1	14009	ENSMUST00000161591.1	160103	ENSMUSG00000004151	Etv1	ets variant 1
chr12	40239401	40239500	100	*	5	8	0.625	0	10	0	2	CG	-1	0.00416738	loss	Intron (ENSMUST00000169926.7/15982, intron 2 of 5)	12	40213980	40248079	34100	2	15982	ENSMUST00000169926.7	8579	ENSMUSG00000001627	Ifrd1	interferon-related developmental regulator 1
chr12	51235701	51235800	100	*	5	12	0.416667	0	14	0	2	CG	-1	0.00730315	loss	Distal Intergenic	12	51348061	51376986	28926	1	217558	ENSMUST00000054308.12	-112261	ENSMUSG00000035293	G2e3	G2/M-phase specific E3 ubiquitin ligase
chr12	52896901	52897000	100	*	8	8	1	3	11	0.272727	2	CG	-1	0.00296521	loss	Intron (ENSMUST00000095737.4/238161, intron 4 of 13)	12	52795836	53148763	352928	1	238161	ENSMUST00000219786.1	101065	ENSMUSG00000061603	Akap6	A kinase (PRKA) anchor protein 6
chr12	53513101	53513200	100	*	9	11	0.818182	1	8	0.125	2	CG	-1	0.0038214	loss	Intron (ENSMUST00000223358.1/27386, intron 2 of 10)	12	53253046	54069074	816029	1	27386	ENSMUST00000223057.1	260055	ENSMUSG00000021010	Npas3	neuronal PAS domain protein 3
chr12	56895101	56895200	100	*	8	8	1	2	8	0.25	2	CG	-1	0.00321723	loss	Intron (ENSMUST00000044634.11/217593, intron 2 of 9)	12	56773512	56980393	206882	2	217593	ENSMUST00000160892.1	85193	ENSMUSG00000035472	Slc25a21	solute carrier family 25 (mitochondrial oxodicarboxylate carrier), member 21
chr12	70262385	70262484	100	*	4	30	0.133333	15	26	0.576923	4	CG	1	0.00168641	gain	Intron (ENSMUST00000222173.1/ENSMUST00000222173.1, intron 2 of 3)	12	70266150	70268048	1899	2	94090	ENSMUST00000221306.1	5564	ENSMUSG00000021071	Trim9	tripartite motif-containing 9
chr12	76918285	76918384	100	*	9	10	0.9	1	8	0.125	2	CG	-1	0.00244015	loss	Intron (ENSMUST00000125842.7/110606, intron 12 of 12)	12	76909992	76914651	4660	1	110606	ENSMUST00000130605.1	8293	ENSMUSG00000033373	Fntb	farnesyltransferase, CAAX box, beta
chr12	76990685	76990784	100	*	72	90	0.8	44	78	0.564103	14	CG	-1	0.00237602	loss	Intron (ENSMUST00000219581.1/ENSMUST00000219581.1, intron 2 of 3)	12	76937274	76962201	24928	2	17187	ENSMUST00000082136.6	-28484	ENSMUSG00000059436	Max	Max protein
chr12	79511885	79511984	100	*	0	12	0	10	11	0.909091	2	CG	1	0.000212164	gain	Intron (ENSMUST00000171210.2/19363, intron 7 of 10)	12	79327353	79701856	374504	1	19363	ENSMUST00000221257.1	184532	ENSMUSG00000059060	Rad51b	RAD51 paralog B
chr12	98380085	98380184	100	*	11	17	0.647059	22	22	1	4	CG	1	0.00359397	gain	Distal Intergenic	12	98268635	98276644	8010	1	14744	ENSMUST00000075072.5	111450	ENSMUSG00000021886	Gpr65	G-protein coupled receptor 65
chr12	102603685	102603784	100	*	25	27	0.925926	18	32	0.5625	6	CG	-1	0.00310409	loss	Intron (ENSMUST00000046518.11/217837, intron 4 of 9)	12	102584287	102594077	9791	2	217837	ENSMUST00000179417.1	-9608	ENSMUSG00000057963	Itpk1	inositol 1,3,4-triphosphate 5/6 kinase
chr13	11601804	11601903	100	*	3	16	0.1875	9	12	0.75	3	CG	1	0.00390886	gain	Exon (ENSMUST00000021750.14/20191, exon 87 of 105)	13	11574939	11584954	10016	2	20191	ENSMUST00000222788.1	-16850	ENSMUSG00000021313	Ryr2	ryanodine receptor 2, cardiac
chr13	15873604	15873703	100	*	17	18	0.944444	8	16	0.5	4	CG	-1	0.00425104	loss	Intron (ENSMUST00000220672.1/100503142, intron 3 of 3)	13	15915502	15926667	11166	2	100503142	ENSMUST00000221744.1	52964	ENSMUSG00000113701	B230303A05Rik	U1 small nuclear ribonucleoprotein 1C pseudogene
chr13	16011904	16012003	100	*	64	76	0.842105	44	72	0.611111	16	CG	-1	0.00298562	loss	Promoter	13	16011851	16031621	19771	1	16323	ENSMUST00000042603.13	53	ENSMUSG00000041324	Inhba	inhibin beta-A
chr13	31375304	31375403	100	*	13	13	1	6	15	0.4	2	CG	-1	0.00202558	loss	Intron (ENSMUST00000221171.1/ENSMUST00000221171.1, intron 3 of 6)	13	31213410	31241086	27677	2	73924	ENSMUST00000153175.2	-134218	ENSMUSG00000087460	4930401O12Rik	RIKEN cDNA 4930401O12 gene
chr13	34814604	34814703	100	*	33	38	0.868421	13	36	0.361111	6	CG	-1	0.000158006	loss	Distal Intergenic	13	34875302	34906064	30763	1	19134	ENSMUST00000077853.4	-60599	ENSMUSG00000021413	Prpf4b	pre-mRNA processing factor 4B
chr13	35855504	35855603	100	*	18	23	0.782609	5	16	0.3125	3	CG	-1	0.00421368	loss	Intron (ENSMUST00000075220.13/12593, intron 5 of 9)	13	35896704	35898868	2165	2	208366	ENSMUST00000174231.1	43265	ENSMUSG00000021418	Rpp40	ribonuclease P 40 subunit
chr13	37243204	37243303	100	*	18	18	1	6	16	0.375	4	CG	-1	0.000630357	loss	Intron (ENSMUST00000225067.1/ENSMUST00000225067.1, intron 1 of 2)	13	37345208	37419036	73829	1	17084	ENSMUST00000021860.6	-101905	ENSMUSG00000021423	Ly86	lymphocyte antigen 86
chr13	42492904	42493003	100	*	18	18	1	9	18	0.5	4	CG	-1	0.00179646	loss	Distal Intergenic	13	42680623	43138524	457902	1	218194	ENSMUST00000128646.7	-187620	ENSMUSG00000054728	Phactr1	phosphatase and actin regulator 1
chr13	43493504	43493603	100	*	27	28	0.964286	21	34	0.617647	6	CG	-1	0.00258963	loss	Distal Intergenic	13	43402675	43481282	78608	2	56705	ENSMUST00000144326.3	-12222	ENSMUSG00000038546	Ranbp9	RAN binding protein 9
chr13	44189704	44189803	100	*	62	64	0.96875	43	56	0.767857	8	CG	-1	0.002289	loss	Exon (ENSMUST00000220765.1/100503592, exon 3 of 3)	13	44185760	44216434	30675	2	100503592	ENSMUST00000220765.1	26631	ENSMUSG00000113186	A330076C08Rik	RIKEN cDNA A330076C08 gene
chr13	45138704	45138803	100	*	1	22	0.0454545	16	38	0.421053	4	CG	1	0.00318248	gain	Distal Intergenic	13	44922079	45002147	80069	2	94245	ENSMUST00000072329.14	-136557	ENSMUSG00000057531	Dtnbp1	dystrobrevin binding protein 1
chr13	45281304	45281403	100	*	11	11	1	4	9	0.444444	2	CG	-1	0.0048328	loss	Intron (ENSMUST00000220736.1/ENSMUST00000220736.1, intron 3 of 4)	13	45389742	45412022	22281	1	218203	ENSMUST00000038275.10	-108339	ENSMUSG00000038175	Mylip	myosin regulatory light chain interacting protein
chr13	45363504	45363603	100	*	6	9	0.666667	0	9	0	2	CG	-1	0.00375659	loss	Distal Intergenic	13	45389742	45412022	22281	1	218203	ENSMUST00000038275.10	-26139	ENSMUSG00000038175	Mylip	myosin regulatory light chain interacting protein
chr13	47190404	47190503	100	*	2	11	0.181818	8	10	0.8	2	CG	1	0.00501541	gain	Intron (ENSMUST00000068891.11/218215, intron 1 of 7)	13	47193825	47246417	52593	1	218215	ENSMUST00000110111.3	-3322	ENSMUSG00000038068	Rnf144b	ring finger protein 144B
chr13	47430604	47430703	100	*	35	36	0.972222	28	38	0.736842	8	CG	-1	0.00492283	loss	Intron (ENSMUST00000224000.1/ENSMUST00000224000.1, intron 2 of 2)	13	47193825	47246417	52593	1	218215	ENSMUST00000110111.3	236779	ENSMUSG00000038068	Rnf144b	ring finger protein 144B
chr13	49093604	49093703	100	*	12	14	0.857143	4	16	0.25	2	CG	-1	0.00228708	loss	Intron (ENSMUST00000162581.7/75607, intron 5 of 27)	13	49037620	49078063	40444	2	75607	ENSMUST00000160087.7	-15541	ENSMUSG00000037989	Wnk2	WNK lysine deficient protein kinase 2
chr13	51770404	51770503	100	*	33	34	0.970588	21	30	0.7	5	CG	-1	0.00391177	loss	Intron (ENSMUST00000110040.8/20354, intron 1 of 16)	13	51725390	51777111	51722	2	20354	ENSMUST00000139858.7	6608	ENSMUSG00000021451	Sema4d	sema domain, immunoglobulin domain (Ig), transmembrane domain (TM) and short cytoplasmic domain, (semaphorin) 4D
chr13	51862204	51862303	100	*	33	40	0.825	15	32	0.46875	4	CG	-1	0.00288316	loss	Distal Intergenic	13	51846744	51848224	1481	1	23882	ENSMUST00000132480.1	15460	ENSMUSG00000021453	Gadd45g	growth arrest and DNA-damage-inducible 45 gamma
chr13	54441604	54441703	100	*	10	12	0.833333	0	10	0	2	CG	-1	0.000774419	loss	Distal Intergenic	13	54463682	54468788	5107	2	73666	ENSMUST00000151158.1	27085	ENSMUSG00000025872	Thoc3	THO complex 3
chr13	54699704	54699803	100	*	1	24	0.0416667	9	24	0.375	4	CG	1	0.00492873	gain	Distal Intergenic	13	54701461	54736662	35202	1	268663	ENSMUST00000037145.7	-1658	ENSMUSG00000034918	Cdhr2	cadherin-related family member 2
chr13	56161904	56162003	100	*	5	18	0.277778	13	16	0.8125	4	CG	1	0.00313431	gain	Distal Intergenic	13	56173704	56178801	5098	2	212937	ENSMUST00000169652.2	16798	ENSMUSG00000049625	Tifab	TRAF-interacting protein with forkhead-associated domain, family member B
chr13	58063704	58063803	100	*	37	45	0.822222	22	42	0.52381	10	CG	-1	0.00390737	loss	Exon (ENSMUST00000091583.5/100503085, exon 7 of 17)	13	58000228	58102428	102201	2	100503085	ENSMUST00000091583.5	38625	ENSMUSG00000014164	Klhl3	kelch-like 3
chr13	58102404	58102503	100	*	10	11	0.909091	4	12	0.333333	2	CG	-1	0.00508098	loss	Promoter	13	58000228	58102428	102201	2	100503085	ENSMUST00000091583.5	0	ENSMUSG00000014164	Klhl3	kelch-like 3
chr13	60822404	60822503	100	*	0	8	0	10	13	0.769231	2	CG	1	0.00193281	gain	Distal Intergenic	13	60798250	60802849	4600	2	70202	ENSMUST00000043754.7	-19555	ENSMUSG00000056728	Ctsll3	cathepsin L-like 3
chr13	62652804	62652903	100	*	46	125	0.368	11	74	0.148649	12	CG	-1	0.00235385	loss	Distal Intergenic	13	62603013	62624182	21170	2	211378	ENSMUST00000201563.3	-28622	ENSMUSG00000072066	6720489N17Rik	RIKEN cDNA 6720489N17 gene
chr13	62963804	62963903	100	*	23	24	0.958333	21	33	0.636364	6	CG	-1	0.00477474	loss	Promoter	13	62964893	63015575	50683	1	72061	ENSMUST00000222181.1	-990	ENSMUSG00000021458	Aopep	aminopeptidase O
chr13	63614504	63614603	100	*	36	36	1	15	24	0.625	4	CG	-1	0.00063287	loss	Distal Intergenic	13	63543176	63573598	30423	2	19206	ENSMUST00000195106.1	-40906	ENSMUSG00000021466	Ptch1	patched 1
chr13	63995504	63995603	100	*	10	16	0.625	5	38	0.131579	4	CG	-1	0.00117793	loss	Distal Intergenic	13	64058284	64063133	4850	2	15487	ENSMUST00000221513.1	67530	ENSMUSG00000033122	Hsd17b3	hydroxysteroid (17-beta) dehydrogenase 3
chr13	68256704	68256803	100	*	6	63	0.0952381	14	45	0.311111	8	CG	1	0.00490879	gain	Distal Intergenic	13	68353364	68356825	3462	2	666272	ENSMUST00000221830.1	100022	ENSMUSG00000113050	Gm8016	predicted gene 8016
chr13	70837704	70837803	100	*	5	9	0.555556	0	11	0	2	CG	-1	0.0048328	loss	Intron (ENSMUST00000080145.12/271127, intron 2 of 22)	13	70727810	70841775	113966	2	271127	ENSMUST00000123552.7	3972	ENSMUSG00000049538	Adamts16	a disintegrin-like and metallopeptidase (reprolysin type) with thrombospondin type 1 motif, 16
chr13	70874404	70874503	100	*	6	10	0.6	0	11	0	2	CG	-1	0.00352948	loss	Distal Intergenic	13	70882948	70884503	1556	1	77166	ENSMUST00000225672.1	-8445	ENSMUSG00000021600	8030423J24Rik	RIKEN cDNA 8030423J24 gene
chr13	73215004	73215103	100	*	2	10	0.2	10	12	0.833333	2	CG	1	0.0039326	gain	Distal Intergenic	13	73260479	73269608	9130	1	50916	ENSMUST00000176684.7	-45376	ENSMUSG00000021604	Irx4	Iroquois homeobox 4
chr13	80580104	80580203	100	*	12	12	1	4	9	0.444444	2	CG	-1	0.00403275	loss	Distal Intergenic	13	80883384	80889643	6260	1	105171	ENSMUST00000159090.1	-303181	ENSMUSG00000074794	Arrdc3	arrestin domain containing 3
chr13	84539504	84539603	100	*	1	10	0.1	8	11	0.727273	2	CG	1	0.00447519	gain	Distal Intergenic	13	84251271	84286738	35468	1	72745	ENSMUST00000225708.1	288233	ENSMUSG00000035762	Tmem161b	transmembrane protein 161B
chr13	87446304	87446403	100	*	3	8	0.375	14	15	0.933333	2	CG	1	0.0044581	gain	Distal Intergenic	13	88821472	89200538	379067	1	13612	ENSMUST00000118731.7	-1375069	ENSMUSG00000034488	Edil3	EGF-like repeats and discoidin I-like domains 3
chr13	95043604	95043703	100	*	21	26	0.807692	8	24	0.333333	6	CG	-1	0.00202268	loss	Intron (ENSMUST00000162412.7/218461, intron 12 of 19)	13	95025330	95046066	20737	2	218461	ENSMUST00000162882.1	2363	ENSMUSG00000021684	Pde8b	phosphodiesterase 8B
chr13	95238704	95238803	100	*	0	10	0	9	14	0.642857	2	CG	1	0.00276872	gain	Intron (ENSMUST00000162412.7/218461, intron 1 of 19)	13	95026103	95250274	224172	2	218461	ENSMUST00000162153.8	11471	ENSMUSG00000021684	Pde8b	phosphodiesterase 8B
chr13	95820104	95820203	100	*	7	8	0.875	2	10	0.2	2	CG	-1	0.00490879	loss	Intron (ENSMUST00000068603.7/544963, intron 2 of 35)	13	95746450	95764397	17948	2	544963	ENSMUST00000238496.1	-55707	ENSMUSG00000021676	Iqgap2	IQ motif containing GTPase activating protein 2
chr13	97893304	97893403	100	*	38	41	0.926829	28	42	0.666667	8	CG	-1	0.00421068	loss	Distal Intergenic	13	97942202	97946927	4726	2	110596	ENSMUST00000225269.1	53524	ENSMUSG00000021662	Arhgef28	Rho guanine nucleotide exchange factor (GEF) 28
chr13	98391404	98391503	100	*	42	63	0.666667	56	63	0.888889	14	CG	1	0.00375659	gain	Distal Intergenic	13	98354242	98359305	5064	1	15229	ENSMUST00000105098.5	37162	ENSMUSG00000078302	Foxd1	forkhead box D1
chr13	101569604	101569703	100	*	8	12	0.666667	0	8	0	2	CG	-1	0.00387966	loss	Distal Intergenic	13	101690135	101692343	2209	2	18708	ENSMUST00000190171.1	122640	ENSMUSG00000041417	Pik3r1	phosphoinositide-3-kinase regulatory subunit 1
chr13	105492004	105492103	100	*	4	12	0.333333	11	11	1	2	CG	1	0.00217004	gain	Distal Intergenic	13	105443639	105448122	4484	1	15550	ENSMUST00000022235.5	48365	ENSMUSG00000021721	Htr1a	5-hydroxytryptamine (serotonin) receptor 1A
chr13	109903204	109903303	100	*	23	117	0.196581	45	108	0.416667	22	CG	1	0.00144766	gain	Promoter	13	109903106	109953461	50356	1	238871	ENSMUST00000120664.7	98	ENSMUSG00000021699	Pde4d	phosphodiesterase 4D, cAMP specific
chr13	111604404	111604503	100	*	20	27	0.740741	3	24	0.125	6	CG	-1	0.000206605	loss	Intron (ENSMUST00000156236.1/ENSMUST00000156236.1, intron 2 of 3)	13	111439229	111549947	110719	2	73274	ENSMUST00000231096.1	-54457	ENSMUSG00000032745	Gpbp1	GC-rich promoter binding protein 1
chr13	116784804	116784903	100	*	8	10	0.8	1	8	0.125	2	CG	-1	0.00490879	loss	Distal Intergenic	13	116802095	116838178	36084	2	74680	ENSMUST00000224552.1	53275	ENSMUSG00000114290	4930435F18Rik	RIKEN cDNA 4930435F18 gene
chr13	117457404	117457503	100	*	52	57	0.912281	33	48	0.6875	7	CG	-1	0.00430893	loss	Distal Intergenic	13	117602320	117660848	58529	1	15165	ENSMUST00000207599.1	-144817	ENSMUSG00000021730	Hcn1	hyperpolarization activated cyclic nucleotide gated potassium channel 1
chr14	6546901	6547000	100	*	3	18	0.166667	25	39	0.641026	4	CG	1	0.00226716	gain	Distal Intergenic	14	6736742	6741430	4689	2	100041151	ENSMUST00000100904.4	194430	ENSMUSG00000091754	Gm3636	predicted gene 3636
chr14	6756801	6756900	100	*	0	78	0	23	102	0.22549	16	CG	1	0.000158189	gain	Intron (ENSMUST00000181787.1/ENSMUST00000181787.1, intron 2 of 2)	14	6735685	6742332	6648	2	100041151	ENSMUST00000163850.7	-14469	ENSMUSG00000091754	Gm3636	predicted gene 3636
chr14	7384301	7384400	100	*	39	67	0.58209	78	96	0.8125	16	CG	1	0.00271979	gain	Intron (ENSMUST00000181509.1/74715, intron 3 of 3)	14	7375423	7381919	6497	2	74715	ENSMUST00000225409.1	-2382	ENSMUSG00000071591	4930521O11Rik	RIKEN cDNA 4930521O11 gene
chr14	7822701	7822800	100	*	9	51	0.176471	38	66	0.575758	6	CG	1	0.00022279	gain	Intron (ENSMUST00000052678.8/286940, intron 1 of 45)	14	7817957	7951588	133632	1	286940	ENSMUST00000052678.8	4744	ENSMUSG00000025278	Flnb	filamin, beta
chr14	11833401	11833500	100	*	4	24	0.166667	14	23	0.608696	5	CG	1	0.00314461	gain	Intron (ENSMUST00000022264.12/19270, intron 2 of 29)	14	12091160	12122132	30973	1	19270	ENSMUST00000155727.2	-257660	ENSMUSG00000021745	Ptprg	protein tyrosine phosphatase, receptor type, G
chr14	12042101	12042200	100	*	1	17	0.0588235	11	20	0.55	4	CG	1	0.00290642	gain	Intron (ENSMUST00000022264.12/19270, intron 5 of 29)	14	12091160	12122132	30973	1	19270	ENSMUST00000155727.2	-48960	ENSMUSG00000021745	Ptprg	protein tyrosine phosphatase, receptor type, G
chr14	12114801	12114900	100	*	2	8	0.25	8	8	1	2	CG	1	0.00321723	gain	Intron (ENSMUST00000022264.12/19270, intron 7 of 29)	14	12091160	12122132	30973	1	19270	ENSMUST00000155727.2	23641	ENSMUSG00000021745	Ptprg	protein tyrosine phosphatase, receptor type, G
chr14	16529901	16530000	100	*	8	8	1	4	10	0.4	2	CG	-1	0.00738362	loss	Intron (ENSMUST00000063750.7/218772, intron 2 of 7)	14	16443820	16575045	131226	2	218772	ENSMUST00000225594.1	45045	ENSMUSG00000017491	Rarb	retinoic acid receptor, beta
chr14	16534301	16534400	100	*	6	10	0.6	1	14	0.0714286	2	CG	-1	0.00524009	loss	Intron (ENSMUST00000063750.7/218772, intron 2 of 7)	14	16443820	16575045	131226	2	218772	ENSMUST00000225594.1	40645	ENSMUSG00000017491	Rarb	retinoic acid receptor, beta
chr14	16564401	16564500	100	*	13	13	1	7	16	0.4375	2	CG	-1	0.00255823	loss	Intron (ENSMUST00000063750.7/218772, intron 1 of 7)	14	16443820	16575045	131226	2	218772	ENSMUST00000225594.1	10545	ENSMUSG00000017491	Rarb	retinoic acid receptor, beta
chr14	16604801	16604900	100	*	29	33	0.878788	19	35	0.542857	6	CG	-1	0.00353658	loss	Intron (ENSMUST00000223976.1/218772, intron 2 of 3)	14	16431337	16575827	144491	2	218772	ENSMUST00000225921.1	-28974	ENSMUSG00000017491	Rarb	retinoic acid receptor, beta
chr14	17675501	17675600	100	*	5	30	0.166667	14	24	0.583333	4	CG	1	0.00288341	gain	Intron (ENSMUST00000224470.1/21834, intron 1 of 3)	14	17660896	18036559	375664	1	21834	ENSMUST00000022303.14	14605	ENSMUSG00000021779	Thrb	thyroid hormone receptor beta
chr14	18347601	18347700	100	*	10	19	0.526316	21	23	0.913043	4	CG	1	0.00498453	gain	Distal Intergenic	14	18282722	18331859	49138	2	22194	ENSMUST00000022296.6	-15742	ENSMUSG00000021774	Ube2e1	ubiquitin-conjugating enzyme E2E 1
chr14	18999301	18999400	100	*	11	20	0.55	25	25	1	4	CG	1	0.0010456	gain	Distal Intergenic	14	18630335	18894267	263933	2	218793	ENSMUST00000124353.1	-105034	ENSMUSG00000058317	Ube2e2	ubiquitin-conjugating enzyme E2E 2
chr14	20225701	20225800	100	*	16	24	0.666667	9	35	0.257143	4	CG	-1	0.00310628	loss	Distal Intergenic	14	20261376	20267416	6041	2	74571	ENSMUST00000225596.1	41616	ENSMUSG00000023387	Kcnk16	potassium channel, subfamily K, member 16
chr14	20244401	20244500	100	*	16	20	0.8	3	15	0.2	2	CG	-1	0.00161477	loss	Distal Intergenic	14	20261376	20267416	6041	2	74571	ENSMUST00000225596.1	22916	ENSMUSG00000023387	Kcnk16	potassium channel, subfamily K, member 16
chr14	20836601	20836700	100	*	57	59	0.966102	44	58	0.758621	10	CG	-1	0.00251748	loss	Promoter	14	20836660	20843385	6726	1	18792	ENSMUST00000022368.3	0	ENSMUSG00000021822	Plau	plasminogen activator, urokinase
chr14	21086801	21086900	100	*	11	32	0.34375	28	42	0.666667	8	CG	1	0.0060394	gain	Intron (ENSMUST00000045376.10/11534, intron 1 of 10)	14	21076152	21448562	372411	1	11534	ENSMUST00000224069.1	10649	ENSMUSG00000039197	Adk	adenosine kinase
chr14	21438401	21438500	100	*	14	14	1	5	11	0.454545	2	CG	-1	0.00296521	loss	Intron (ENSMUST00000045376.10/11534, intron 10 of 10)	14	21481434	21517111	35678	1	54169	ENSMUST00000182996.1	-42934	ENSMUSG00000021767	Kat6b	K(lysine) acetyltransferase 6B
chr14	21749601	21749700	100	*	2	15	0.133333	20	27	0.740741	2	CG	1	0.000972159	gain	Promoter	14	21750531	21793302	42772	1	67630	ENSMUST00000022292.9	-831	ENSMUSG00000021770	Samd8	sterile alpha motif domain containing 8
chr14	21942701	21942800	100	*	9	13	0.692308	22	22	1	2	CG	1	0.0059119	gain	Intron (ENSMUST00000193294.1/ENSMUST00000193294.1, intron 2 of 3)	14	21983959	21989601	5643	2	218820	ENSMUST00000043409.8	46801	ENSMUSG00000039081	Zfp503	zinc finger protein 503
chr14	22011101	22011200	100	*	42	46	0.913043	24	42	0.571429	4	CG	-1	0.00117793	loss	Distal Intergenic	14	22019712	23056085	1036374	1	76633	ENSMUST00000075639.10	-8512	ENSMUSG00000063458	Lrmda	leucine rich melanocyte differentiation associated
chr14	22199001	22199100	100	*	8	10	0.8	1	9	0.111111	2	CG	-1	0.00375569	loss	Intron (ENSMUST00000075639.10/76633, intron 2 of 6)	14	22310165	22584439	274275	1	76633	ENSMUST00000159107.1	-111065	ENSMUSG00000063458	Lrmda	leucine rich melanocyte differentiation associated
chr14	22212201	22212300	100	*	9	9	1	9	20	0.45	2	CG	-1	0.00510457	loss	Intron (ENSMUST00000075639.10/76633, intron 2 of 6)	14	22310165	22584439	274275	1	76633	ENSMUST00000159107.1	-97865	ENSMUSG00000063458	Lrmda	leucine rich melanocyte differentiation associated
chr14	22299101	22299200	100	*	9	21	0.428571	1	20	0.05	4	CG	-1	0.00511718	loss	Intron (ENSMUST00000075639.10/76633, intron 2 of 6)	14	22310165	22584439	274275	1	76633	ENSMUST00000159107.1	-10965	ENSMUSG00000063458	Lrmda	leucine rich melanocyte differentiation associated
chr14	22378501	22378600	100	*	8	9	0.888889	2	8	0.25	2	CG	-1	0.0076354	loss	Intron (ENSMUST00000075639.10/76633, intron 2 of 6)	14	22310165	22584439	274275	1	76633	ENSMUST00000159107.1	68336	ENSMUSG00000063458	Lrmda	leucine rich melanocyte differentiation associated
chr14	22642301	22642400	100	*	16	20	0.8	8	24	0.333333	2	CG	-1	0.00323989	loss	Intron (ENSMUST00000075639.10/76633, intron 5 of 6)	14	22596513	22599268	2756	1	76633	ENSMUST00000226003.1	45788	ENSMUSG00000063458	Lrmda	leucine rich melanocyte differentiation associated
chr14	23163701	23163800	100	*	16	16	1	15	30	0.5	4	CG	-1	0.00188073	loss	Distal Intergenic	14	23038194	23094571	56378	2	791307	ENSMUST00000090409.1	-69130	ENSMUSG00000068680	Gm10248	predicted gene 10248
chr14	23615101	23615200	100	*	11	23	0.478261	23	26	0.884615	4	CG	1	0.00332283	gain	Intron (ENSMUST00000172099.8/16531, intron 2 of 27)	14	23299395	23650189	350795	2	16531	ENSMUST00000112423.9	34989	ENSMUSG00000063142	Kcnma1	potassium large conductance calcium-activated channel, subfamily M, alpha member 1
chr14	24213001	24213100	100	*	1	14	0.0714286	15	25	0.6	2	CG	1	0.00270193	gain	Intron (ENSMUST00000073687.12/71228, intron 1 of 30)	14	24190318	24244865	54548	2	71228	ENSMUST00000169880.2	31765	ENSMUSG00000021782	Dlg5	discs large MAGUK scaffold protein 5
chr14	24779501	24779600	100	*	12	58	0.206897	34	76	0.447368	12	CG	1	0.0044581	gain	Intron (ENSMUST00000225654.1/ENSMUST00000225654.1, intron 3 of 5)	14	24491149	24491989	841	1	20088	ENSMUST00000224699.1	288352	ENSMUSG00000025290	Rps24	ribosomal protein S24
chr14	24811501	24811600	100	*	15	16	0.9375	4	10	0.4	2	CG	-1	0.00373388	loss	Distal Intergenic	14	25109384	25112926	3543	1	102634576	ENSMUST00000225462.1	-297784	ENSMUSG00000114288	Gm32123	predicted gene, 32123
chr14	24847001	24847100	100	*	15	19	0.789474	5	26	0.192308	2	CG	-1	0.00063287	loss	Distal Intergenic	14	25109384	25112926	3543	1	102634576	ENSMUST00000225462.1	-262284	ENSMUSG00000114288	Gm32123	predicted gene, 32123
chr14	24959501	24959600	100	*	11	11	1	3	13	0.230769	2	CG	-1	0.000930587	loss	Distal Intergenic	14	25109384	25112926	3543	1	102634576	ENSMUST00000225462.1	-149784	ENSMUSG00000114288	Gm32123	predicted gene, 32123
chr14	24973301	24973400	100	*	10	10	1	2	9	0.222222	2	CG	-1	0.00166328	loss	Distal Intergenic	14	25109384	25112926	3543	1	102634576	ENSMUST00000225462.1	-135984	ENSMUSG00000114288	Gm32123	predicted gene, 32123
chr14	25070901	25071000	100	*	12	13	0.923077	6	15	0.4	2	CG	-1	0.00465956	loss	Intron (ENSMUST00000224815.1/ENSMUST00000224815.1, intron 2 of 2)	14	25109384	25112926	3543	1	102634576	ENSMUST00000225462.1	-38384	ENSMUSG00000114288	Gm32123	predicted gene, 32123
chr14	25124101	25124200	100	*	23	24	0.958333	15	24	0.625	6	CG	-1	0.00492873	loss	Distal Intergenic	14	25109384	25112926	3543	1	102634576	ENSMUST00000225462.1	14717	ENSMUSG00000114288	Gm32123	predicted gene, 32123
chr14	25299801	25299900	100	*	26	28	0.928571	20	32	0.625	4	CG	-1	0.00575772	loss	Intron (ENSMUST00000225188.1/ENSMUST00000225188.1, intron 2 of 3)	14	25139795	25143241	3447	2	75862	ENSMUST00000225429.1	-156560	ENSMUSG00000114916	4930572O13Rik	RIKEN cDNA 4930572O13 gene
chr14	25318901	25319000	100	*	27	32	0.84375	16	42	0.380952	6	CG	-1	0.000628956	loss	Intron (ENSMUST00000225188.1/ENSMUST00000225188.1, intron 2 of 3)	14	25459185	25538492	79308	1	328365	ENSMUST00000161766.7	-140185	ENSMUSG00000007817	Zmiz1	zinc finger, MIZ-type containing 1
chr14	25722401	25722500	100	*	20	24	0.833333	22	46	0.478261	4	CG	-1	0.00467285	loss	Intron (ENSMUST00000069180.7/71918, intron 2 of 3)	14	25711644	25719792	8149	2	71918	ENSMUST00000184642.1	-2609	ENSMUSG00000055538	Zcchc24	zinc finger, CCHC domain containing 24
chr14	26337001	26337100	100	*	4	29	0.137931	17	38	0.447368	4	CG	1	0.00696643	gain	Distal Intergenic	14	26356574	26383249	26676	1	71106	ENSMUST00000160661.7	-19474	ENSMUSG00000021874	4933413J09Rik	RIKEN cDNA 4933413J09 gene
chr14	27093401	27093500	100	*	3	8	0.375	0	18	0	2	CG	-1	0.00594352	loss	Exon (ENSMUST00000035336.4/171463, exon 8 of 13)	14	27087765	27101491	13727	1	171463	ENSMUST00000225829.1	5636	ENSMUSG00000040717	Il17rd	interleukin 17 receptor D
chr14	27934901	27935000	100	*	18	18	1	16	24	0.666667	4	CG	-1	0.00662873	loss	Intron (ENSMUST00000210135.1/238988, intron 7 of 19)	14	27876414	27879863	3450	1	238988	ENSMUST00000210524.1	58487	ENSMUSG00000040640	Erc2	ELKS/RAB6-interacting/CAST family member 2
chr14	28627101	28627200	100	*	15	21	0.714286	25	25	1	4	CG	1	0.00473274	gain	Distal Intergenic	14	28511451	28511907	457	1	22418	ENSMUST00000146192.1	115650	ENSMUSG00000021994	Wnt5a	wingless-type MMTV integration site family, member 5A
chr14	29376201	29376300	100	*	0	12	0	4	8	0.5	2	CG	1	0.00634809	gain	Intron (ENSMUST00000022567.8/12294, intron 5 of 37)	14	29064196	29360834	296639	2	12294	ENSMUST00000225863.1	-15367	ENSMUSG00000021991	Cacna2d3	calcium channel, voltage-dependent, alpha2/delta subunit 3
chr14	29502801	29502900	100	*	7	32	0.21875	18	27	0.666667	6	CG	1	0.00178349	gain	Intron (ENSMUST00000022567.8/12294, intron 3 of 37)	14	29064196	29360834	296639	2	12294	ENSMUST00000225863.1	-141967	ENSMUSG00000021991	Cacna2d3	calcium channel, voltage-dependent, alpha2/delta subunit 3
chr14	29723501	29723600	100	*	8	17	0.470588	15	16	0.9375	4	CG	1	0.00436259	gain	Distal Intergenic	14	28904943	29721864	816922	2	12294	ENSMUST00000022567.8	-1637	ENSMUSG00000021991	Cacna2d3	calcium channel, voltage-dependent, alpha2/delta subunit 3
chr14	30031301	30031400	100	*	49	59	0.830508	47	81	0.580247	10	CG	-1	0.00302894	loss	Exon (ENSMUST00000067620.11/218865, exon 2 of 8)	14	30022633	30038247	15615	1	218865	ENSMUST00000118917.1	8668	ENSMUSG00000015970	Chdh	choline dehydrogenase
chr14	30040901	30041000	100	*	4	21	0.190476	15	22	0.681818	4	CG	1	0.00259333	gain	3' UTR	14	30039949	30045978	6030	2	12289	ENSMUST00000223573.1	4978	ENSMUSG00000015968	Cacna1d	calcium channel, voltage-dependent, L type, alpha 1D subunit
chr14	30134801	30134900	100	*	7	20	0.35	1	26	0.0384615	4	CG	-1	0.00592692	loss	Intron (ENSMUST00000112250.5/12289, intron 9 of 46)	14	30129839	30142581	12743	2	12289	ENSMUST00000238336.1	7681	ENSMUSG00000015968	Cacna1d	calcium channel, voltage-dependent, L type, alpha 1D subunit
chr14	30164701	30164800	100	*	11	18	0.611111	19	19	1	4	CG	1	0.00365325	gain	Promoter	14	30130124	30164172	34049	2	12289	ENSMUST00000238524.1	-529	ENSMUSG00000015968	Cacna1d	calcium channel, voltage-dependent, L type, alpha 1D subunit
chr14	30716401	30716500	100	*	83	124	0.669355	32	118	0.271186	26	CG	-1	8.95311e-08	loss	Promoter	14	30716491	30818346	101856	1	54650	ENSMUST00000228006.1	0	ENSMUSG00000006527	Sfmbt1	Scm-like with four mbt domains 1
chr14	30931201	30931300	100	*	17	18	0.944444	12	24	0.5	4	CG	-1	0.00330672	loss	Exon (ENSMUST00000006704.16/16424, exon 19 of 22)	14	30908572	30923760	15189	2	16426	ENSMUST00000006697.16	-7441	ENSMUSG00000006522	Itih3	inter-alpha trypsin inhibitor, heavy chain 3
chr14	31294001	31294100	100	*	5	8	0.625	1	20	0.05	2	CG	-1	0.00217889	loss	Intron (ENSMUST00000228755.1/ENSMUST00000228755.1, intron 1 of 1)	14	31261992	31269511	7520	2	110084	ENSMUST00000228429.1	-24490	ENSMUSG00000019027	Dnah1	dynein, axonemal, heavy chain 1
chr14	32408801	32408900	100	*	27	30	0.9	41	65	0.630769	6	CG	-1	0.00698039	loss	Exon (ENSMUST00000070125.5/12647, exon 16 of 16)	14	32376068	32388391	12324	2	67085	ENSMUST00000100723.3	-20410	ENSMUSG00000072473	1700024G13Rik	RIKEN cDNA 1700024G13 gene
chr14	32448901	32449000	100	*	12	37	0.324324	1	26	0.0384615	6	CG	-1	0.00597584	loss	Exon (ENSMUST00000070125.5/12647, exon 7 of 16)	14	32450868	32460911	10044	2	12647	ENSMUST00000227675.1	11911	ENSMUSG00000021919	Chat	choline acetyltransferase
chr14	32484901	32485000	100	*	24	33	0.727273	10	30	0.333333	6	CG	-1	0.00309763	loss	Distal Intergenic	14	32446919	32465989	19071	2	12647	ENSMUST00000226365.1	-18912	ENSMUSG00000021919	Chat	choline acetyltransferase
chr14	32633001	32633100	100	*	5	8	0.625	1	18	0.0555556	2	CG	-1	0.00290642	loss	Intron (ENSMUST00000187377.6/107751, intron 6 of 7)	14	32599958	32648602	48645	1	107751	ENSMUST00000228878.1	33043	ENSMUSG00000041730	Prrxl1	paired related homeobox protein-like 1
chr14	32886101	32886200	100	*	32	50	0.64	44	48	0.916667	6	CG	1	0.0024698	gain	Intron (ENSMUST00000053175.12/320736, intron 2 of 7)	14	32856756	32939491	82736	1	320736	ENSMUST00000053175.12	29345	ENSMUSG00000050666	Vstm4	V-set and transmembrane domain containing 4
chr14	33721801	33721900	100	*	0	36	0	11	40	0.275	4	CG	1	0.00199234	gain	Distal Intergenic	14	33808075	33811283	3209	2	218902	ENSMUST00000228030.1	89383	ENSMUSG00000115751	4930503F20Rik	RIKEN cDNA 4930503F20 gene
chr14	33730301	33730400	100	*	5	20	0.25	0	26	0	4	CG	-1	0.00705227	loss	Distal Intergenic	14	33808075	33811283	3209	2	218902	ENSMUST00000228030.1	80883	ENSMUSG00000115751	4930503F20Rik	RIKEN cDNA 4930503F20 gene
chr14	34093901	34094100	200	*	29	30	0.966667	13	29	0.448276	6	CG	-1	0.000212164	loss	Exon (ENSMUST00000022519.14/11752, exon 7 of 12)	14	34086025	34100021	13997	1	11752	ENSMUST00000120077.1	7876	ENSMUSG00000021950	Anxa8	annexin A8
chr14	34137701	34137800	100	*	18	18	1	5	17	0.294118	4	CG	-1	0.000212164	loss	Distal Intergenic	14	34143992	34152489	8498	2	19065	ENSMUST00000052164.3	14689	ENSMUSG00000048337	Npy4r	neuropeptide Y receptor Y4
chr14	34147401	34147500	100	*	7	10	0.7	0	15	0	2	CG	-1	0.000912203	loss	Intron (ENSMUST00000052164.3/19065, intron 1 of 1)	14	34143992	34152489	8498	2	19065	ENSMUST00000052164.3	4989	ENSMUSG00000048337	Npy4r	neuropeptide Y receptor Y4
chr14	34351001	34351100	100	*	10	10	1	6	13	0.461538	2	CG	-1	0.00561262	loss	Downstream (<1kb)	14	34351881	34355433	3553	2	69134	ENSMUST00000052126.5	4333	ENSMUSG00000043681	Fam25c	family with sequence similarity 25, member C
chr14	34529001	34529100	100	*	39	39	1	51	64	0.796875	8	CG	-1	0.00368836	loss	3' UTR	14	34511621	34522801	11181	2	78243	ENSMUST00000022325.2	-6200	ENSMUSG00000021797	9230112D13Rik	RIKEN cDNA 9230112D13 gene
chr14	34617501	34617600	100	*	17	25	0.68	5	19	0.263158	4	CG	-1	0.00634155	loss	Distal Intergenic	14	34592343	34600142	7800	2	30044	ENSMUST00000022331.2	-17359	ENSMUSG00000021799	Opn4	opsin 4 (melanopsin)
chr14	35149501	35149600	100	*	4	11	0.363636	10	10	1	2	CG	1	0.00327187	gain	Intron (ENSMUST00000043349.6/14803, intron 4 of 15)	14	34894609	34894706	98	1	723847	ENSMUST00000083547.1	254892	ENSMUSG00000065481	Mir346	microRNA 346
chr14	45260001	45260100	100	*	5	8	0.625	0	12	0	2	CG	-1	0.00298562	loss	Intron (ENSMUST00000146150.2/70713, intron 3 of 6)	14	45265326	45279253	13928	1	70713	ENSMUST00000151749.1	-5226	ENSMUSG00000049092	Gpr137c	G protein-coupled receptor 137C
chr14	53620701	53620800	100	*	0	20	0	6	19	0.315789	4	CG	1	0.00645723	gain	Distal Intergenic	14	53032417	53039466	7050	2	102632039	ENSMUST00000199271.1	-581235	ENSMUSG00000104598	Gm30214	predicted gene, 30214
chr14	54948701	54948800	100	*	6	22	0.272727	15	22	0.681818	4	CG	1	0.00674618	gain	Promoter	14	54949060	54949142	83	2	387204	ENSMUST00000083498.1	342	ENSMUSG00000065432	Mir208a	microRNA 208a
chr14	58741301	58741400	100	*	8	16	0.5	18	20	0.9	4	CG	1	0.00783735	gain	Distal Intergenic	14	59133040	59142893	9854	2	67932	ENSMUST00000022548.9	401493	ENSMUSG00000021977	1700129C05Rik	RIKEN cDNA 1700129C05 gene
chr14	76014801	76014900	100	*	23	25	0.92	7	16	0.4375	4	CG	-1	0.00199419	loss	Distal Intergenic	14	75896937	76010865	113929	2	68705	ENSMUST00000088922.4	-3936	ENSMUSG00000067995	Gtf2f2	general transcription factor IIF, polypeptide 2
chr14	79248601	79248700	100	*	13	14	0.928571	6	14	0.428571	3	CG	-1	0.00501541	loss	Promoter	14	79222929	79247369	24441	2	105590	ENSMUST00000162937.1	-1232	ENSMUSG00000071262	Zfp957	zinc finger protein 957
chr14	87384901	87385000	100	*	6	8	0.75	0	8	0	2	CG	-1	0.00321723	loss	Distal Intergenic	14	87416639	87514766	98128	1	219249	ENSMUST00000169504.7	-31639	ENSMUSG00000022019	Tdrd3	tudor domain containing 3
chr14	105034801	105034900	100	*	9	9	1	1	11	0.0909091	2	CG	-1	0.000586779	loss	Distal Intergenic	14	105109409	105114461	5053	2	74213	ENSMUST00000164319.1	79561	ENSMUSG00000022119	Rbm26	RNA binding motif protein 26
chr15	7025401	7025500	100	*	17	18	0.944444	4	21	0.190476	4	CG	-1	8.66179e-05	loss	Distal Intergenic	15	7090614	7164566	73953	1	16880	ENSMUST00000228723.1	-65114	ENSMUSG00000054263	Lifr	LIF receptor alpha
chr15	7162901	7163000	100	*	43	46	0.934783	33	47	0.702128	10	CG	-1	0.0044689	loss	Intron (ENSMUST00000228723.1/16880, intron 4 of 4)	15	7154353	7197489	43137	1	16880	ENSMUST00000171588.1	8548	ENSMUSG00000054263	Lifr	LIF receptor alpha
chr15	7758101	7758200	100	*	15	17	0.882353	7	27	0.259259	4	CG	-1	0.000612599	loss	Distal Intergenic	15	7810846	7837575	26730	1	14573	ENSMUST00000022744.4	-52646	ENSMUSG00000022144	Gdnf	glial cell line derived neurotrophic factor
chr15	10577301	10577400	100	*	8	8	1	3	9	0.333333	2	CG	-1	0.00470098	loss	Intron (ENSMUST00000090339.10/75646, intron 14 of 17)	15	10503947	10558668	54722	2	75777	ENSMUST00000022857.13	-18633	ENSMUSG00000022249	Ttc23l	tetratricopeptide repeat domain 23-like
chr15	10927601	10927700	100	*	16	16	1	19	33	0.575758	4	CG	-1	0.00330672	loss	Distal Intergenic	15	10952332	10980150	27819	1	81799	ENSMUST00000022853.14	-24632	ENSMUSG00000058914	C1qtnf3	C1q and tumor necrosis factor related protein 3
chr15	11326701	11326800	100	*	16	27	0.592593	0	20	0	2	CG	-1	0.000351614	loss	Intron (ENSMUST00000061318.8/239337, intron 20 of 23)	15	11384067	11387345	3279	2	110960	ENSMUST00000228710.1	60545	ENSMUSG00000022241	Tars	threonyl-tRNA synthetase
chr15	11809701	11809800	100	*	2	9	0.222222	9	9	1	2	CG	1	0.00205729	gain	Distal Intergenic	15	11842260	11890988	48729	2	18162	ENSMUST00000226139.1	81188	ENSMUSG00000022206	Npr3	natriuretic peptide receptor 3
chr15	12773001	12773100	100	*	7	16	0.4375	15	16	0.9375	2	CG	1	0.00346775	gain	Distal Intergenic	15	12443331	12739924	296594	2	68070	ENSMUST00000189469.6	-33077	ENSMUSG00000022197	Pdzd2	PDZ domain containing 2
chr15	13686101	13686200	100	*	2	9	0.222222	11	12	0.916667	2	CG	1	0.00259333	gain	Distal Intergenic	15	13059251	13173675	114425	2	12563	ENSMUST00000226917.1	-512426	ENSMUSG00000039385	Cdh6	cadherin 6
chr15	13790701	13790800	100	*	25	30	0.833333	13	28	0.464286	4	CG	-1	0.00405001	loss	Distal Intergenic	15	13059251	13173675	114425	2	12563	ENSMUST00000226917.1	-617026	ENSMUSG00000039385	Cdh6	cadherin 6
chr15	15078701	15078800	100	*	22	35	0.628571	10	56	0.178571	4	CG	-1	0.00022279	loss	Distal Intergenic	15	16728756	16857094	128339	1	12565	ENSMUST00000228307.1	-1649956	ENSMUSG00000025370	Cdh9	cadherin 9
chr15	18474601	18474700	100	*	0	10	0	7	11	0.636364	2	CG	1	0.00327187	gain	Distal Intergenic	15	18078137	18369627	291491	2	70886	ENSMUST00000227364.1	-104974	ENSMUSG00000098150	4921515E04Rik	RIKEN cDNA 4921515E04 gene
chr15	18988801	18988900	100	*	3	20	0.15	20	36	0.555556	4	CG	1	0.00404973	gain	Intron (ENSMUST00000166873.8/320873, intron 7 of 11)	15	19006980	19014236	7257	1	320873	ENSMUST00000176409.1	-18080	ENSMUSG00000022321	Cdh10	cadherin 10
chr15	22463301	22463400	100	*	9	16	0.5625	18	18	1	4	CG	1	0.00302894	gain	Distal Intergenic	15	22549022	23400567	851546	1	320865	ENSMUST00000163361.7	-85622	ENSMUSG00000040420	Cdh18	cadherin 18
chr15	24008501	24008600	100	*	2	25	0.08	9	20	0.45	4	CG	1	0.00470611	gain	Distal Intergenic	15	23173864	23474029	300166	1	320865	ENSMUST00000167623.1	834637	ENSMUSG00000040420	Cdh18	cadherin 18
chr15	25514701	25514800	100	*	28	32	0.875	13	28	0.464286	6	CG	-1	0.00197765	loss	Distal Intergenic	15	25415063	25433520	18458	1	432939	ENSMUST00000226401.1	99638	NA	Gm5468	predicted gene 5468
chr15	27294101	27294200	100	*	7	11	0.636364	21	21	1	2	CG	1	0.00405001	gain	Distal Intergenic	15	27466677	27594909	128233	1	11732	ENSMUST00000022875.6	-172477	ENSMUSG00000022265	Ank	progressive ankylosis
chr15	28041201	28041300	100	*	9	32	0.28125	0	26	0	6	CG	-1	0.00416738	loss	Exon (ENSMUST00000227963.1/ENSMUST00000227963.1, exon 1 of 1)	15	27730651	28025848	295198	2	223435	ENSMUST00000090247.6	-15353	ENSMUSG00000022263	Trio	triple functional domain (PTPRF interacting)
chr15	28116801	28116900	100	*	13	15	0.866667	2	9	0.222222	2	CG	-1	0.00301532	loss	Intron (ENSMUST00000228807.1/ENSMUST00000228807.1, intron 1 of 5)	15	28203752	28472052	268301	1	110082	ENSMUST00000067048.7	-86852	ENSMUSG00000022262	Dnah5	dynein, axonemal, heavy chain 5
chr15	29599301	29599400	100	*	1	14	0.0714286	6	9	0.666667	2	CG	1	0.00359705	gain	Distal Intergenic	15	29713331	29713404	74	2	100628607	ENSMUST00000174898.1	114004	ENSMUSG00000092639	Mir3964	microRNA 3964
chr15	31690601	31690700	100	*	4	13	0.307692	14	16	0.875	2	CG	1	0.00309763	gain	Distal Intergenic	15	31602118	31618609	16492	1	68073	ENSMUST00000161061.2	88483	ENSMUSG00000039065	Atpsckmt	ATP synthase C subunit lysine N-methyltransferase
chr15	36147301	36147400	100	*	23	31	0.741935	9	26	0.346154	4	CG	-1	0.00375659	loss	Downstream (2-3kb)	15	36009479	36140400	130922	2	626596	ENSMUST00000172831.7	-6901	ENSMUSG00000037627	Rgs22	regulator of G-protein signalling 22
chr15	37380501	37380600	100	*	7	12	0.583333	0	14	0	2	CG	-1	0.00220195	loss	Exon (ENSMUST00000132423.1/52589, exon 3 of 3)	15	37335737	37360940	25204	1	252973	ENSMUST00000159221.1	44764	ENSMUSG00000022286	Grhl2	grainyhead like transcription factor 2
chr15	37698401	37698500	100	*	12	13	0.923077	0	12	0	2	CG	-1	0.000118963	loss	Intron (ENSMUST00000168992.7/52589, intron 1 of 6)	15	37432477	37734335	301859	2	52589	ENSMUST00000145909.8	35835	ENSMUSG00000051359	Ncald	neurocalcin delta
chr15	41724901	41725000	100	*	4	28	0.142857	17	30	0.566667	4	CG	1	0.00217004	gain	Intron (ENSMUST00000090096.10/170719, intron 3 of 15)	15	41710604	41820380	109777	1	170719	ENSMUST00000229769.1	14297	ENSMUSG00000022307	Oxr1	oxidation resistance 1
chr15	48790001	48790100	100	*	8	70	0.114286	41	84	0.488095	16	CG	1	3.06724e-05	gain	Intron (ENSMUST00000160658.7/239420, intron 1 of 68)	15	47580637	48791933	1211297	2	239420	ENSMUST00000160658.7	1833	ENSMUSG00000022311	Csmd3	CUB and Sushi multiple domains 3
chr15	50037301	50037400	100	*	50	66	0.757576	23	48	0.479167	6	CG	-1	0.00345952	loss	Distal Intergenic	15	50819499	50827521	8023	2	83925	ENSMUST00000183421.1	790121	ENSMUSG00000038679	Trps1	transcriptional repressor GATA binding 1
chr15	54799601	54799700	100	*	13	14	0.928571	5	20	0.25	2	CG	-1	0.000774419	loss	Distal Intergenic	15	54745702	54754039	8338	1	18133	ENSMUST00000050027.8	53899	ENSMUSG00000037362	Ccn3	cellular communication network factor 3
chr15	56552401	56552500	100	*	25	33	0.757576	10	29	0.344828	4	CG	-1	0.0025116	loss	Distal Intergenic	15	56689944	56694460	4517	1	594843	ENSMUST00000125401.7	-137444	ENSMUSG00000086541	Has2os	hyaluronan synthase 2, opposite strand
chr15	56692701	56692900	200	*	3	74	0.0405405	31	74	0.418919	18	CG	1	3.34905e-06	gain	Promoter	15	56693552	56778399	84848	1	594843	ENSMUST00000166290.1	-652	ENSMUSG00000086541	Has2os	hyaluronan synthase 2, opposite strand
chr15	58960801	58960900	100	*	29	35	0.828571	21	43	0.488372	4	CG	-1	0.00315222	loss	Intron (ENSMUST00000080371.7/211401, intron 7 of 14)	15	58943242	58956840	13599	2	211401	ENSMUST00000226393.1	-3961	ENSMUSG00000022353	Mtss1	MTSS I-BAR domain containing 1
chr15	59155101	59155200	100	*	6	8	0.75	1	11	0.0909091	2	CG	-1	0.00416894	loss	Distal Intergenic	15	59052748	59082005	29258	2	211401	ENSMUST00000228655.1	-73096	ENSMUSG00000022353	Mtss1	MTSS I-BAR domain containing 1
chr15	66267601	66267700	100	*	2	21	0.0952381	12	24	0.5	4	CG	1	0.00428794	gain	Intron (ENSMUST00000070256.8/110862, intron 1 of 14)	15	65986387	66286642	300256	2	110862	ENSMUST00000070256.8	18942	ENSMUSG00000056258	Kcnq3	potassium voltage-gated channel, subfamily Q, member 3
chr15	67512701	67512800	100	*	23	25	0.92	4	9	0.444444	2	CG	-1	0.00360903	loss	Distal Intergenic	15	67226769	67377094	150326	1	69334	ENSMUST00000187233.1	285932	ENSMUSG00000102069	1700012I11Rik	RIKEN cDNA 1700012I11 gene
chr15	67718301	67718400	100	*	12	14	0.857143	2	9	0.222222	2	CG	-1	0.00349984	loss	Distal Intergenic	15	67226769	67377094	150326	1	69334	ENSMUST00000187233.1	491532	ENSMUSG00000102069	1700012I11Rik	RIKEN cDNA 1700012I11 gene
chr15	72703101	72703200	100	*	10	10	1	2	10	0.2	2	CG	-1	0.00131286	loss	Intron (ENSMUST00000023276.15/76510, intron 18 of 21)	15	72805600	72810324	4725	2	353342	ENSMUST00000202826.1	107124	ENSMUSG00000106847	Peg13	paternally expressed 13
chr15	73009901	73010000	100	*	11	11	1	6	18	0.333333	2	CG	-1	0.00158047	loss	Intron (ENSMUST00000023276.15/76510, intron 7 of 21)	15	72589620	73055810	466191	2	76510	ENSMUST00000023276.15	45810	ENSMUSG00000047921	Trappc9	trafficking protein particle complex 9
chr15	73588801	73588900	100	*	11	17	0.647059	1	11	0.0909091	2	CG	-1	0.0044581	loss	Promoter	15	73586894	73588962	2069	2	106068	ENSMUST00000152558.1	62	ENSMUSG00000079020	Slc45a4	solute carrier family 45, member 4
chr15	74272701	74272800	100	*	10	18	0.555556	3	26	0.115385	4	CG	-1	0.00302894	loss	Distal Intergenic	15	74516195	74589464	73270	1	107831	ENSMUST00000042035.15	-243395	ENSMUSG00000034730	Adgrb1	adhesion G protein-coupled receptor B1
chr15	75269501	75269600	100	*	11	13	0.846154	1	11	0.0909091	2	CG	-1	0.00119683	loss	Promoter	15	75268702	75272235	3534	1	17071	ENSMUST00000189654.1	799	ENSMUSG00000022583	Ly6f	lymphocyte antigen 6 complex, locus F
chr15	75695801	75695900	100	*	0	27	0	5	17	0.294118	2	CG	1	0.00378625	gain	Distal Intergenic	15	75704280	75715485	11206	1	14787	ENSMUST00000121137.8	-8380	ENSMUSG00000022580	Rhpn1	rhophilin, Rho GTPase binding protein 1
chr15	76538001	76538100	100	*	0	40	0	15	72	0.208333	8	CG	1	0.00321723	gain	Promoter	15	76537219	76537986	768	2	30840	ENSMUST00000229273.1	-15	ENSMUSG00000022559	Fbxl6	F-box and leucine-rich repeat protein 6
chr15	78403801	78403900	100	*	39	45	0.866667	12	36	0.333333	6	CG	-1	3.2884e-05	loss	Exon (ENSMUST00000231525.1/ENSMUST00000231525.1, exon 1 of 1)	15	78399556	78405907	6352	2	22117	ENSMUST00000058659.8	2007	ENSMUSG00000044986	Tst	thiosulfate sulfurtransferase, mitochondrial
chr15	78594201	78594300	100	*	25	40	0.625	11	43	0.255814	8	CG	-1	0.0020249	loss	Distal Intergenic	15	78597047	78622019	24973	1	72318	ENSMUST00000043069.5	-2747	ENSMUSG00000018008	Cyth4	cytohesin 4
chr15	78646401	78646500	100	*	14	20	0.7	7	26	0.269231	4	CG	-1	0.00444249	loss	Distal Intergenic	15	78674383	78675226	844	2	207393	ENSMUST00000230478.1	28726	ENSMUSG00000043460	Elfn2	leucine rich repeat and fibronectin type III, extracellular 2
chr15	78724901	78725000	100	*	4	11	0.363636	14	15	0.933333	2	CG	1	0.00319042	gain	Distal Intergenic	15	78670007	78718771	48765	2	207393	ENSMUST00000088592.5	-6130	ENSMUSG00000043460	Elfn2	leucine rich repeat and fibronectin type III, extracellular 2
chr15	79022901	79023000	100	*	11	17	0.647059	22	22	1	4	CG	1	0.00359397	gain	Promoter	15	79016215	79023529	7315	2	654469	ENSMUST00000231015.1	529	NA	Gm17753	predicted gene, 17753
chr15	79039001	79039100	100	*	8	8	1	3	10	0.3	2	CG	-1	0.00359705	loss	Intron (ENSMUST00000171999.8/26912, intron 8 of 8)	15	79041885	79043558	1674	1	14429	ENSMUST00000058004.3	-2785	ENSMUSG00000114755	Galr3	galanin receptor 3
chr15	79962901	79963000	100	*	59	72	0.819444	26	54	0.481481	12	CG	-1	0.000623398	loss	Intron (ENSMUST00000128931.7/52609, intron 1 of 5)	15	79918449	79971118	52670	2	52609	ENSMUST00000132821.7	8118	ENSMUSG00000053411	Cbx7	chromobox 7
chr15	80130801	80130900	100	*	42	57	0.736842	26	67	0.38806	8	CG	-1	0.000799739	loss	Distal Intergenic	15	80133127	80148668	15542	1	66513	ENSMUST00000230479.1	-2227	ENSMUSG00000022414	Tab1	TGF-beta activated kinase 1/MAP3K7 binding protein 1
chr15	80160501	80160600	100	*	4	38	0.105263	20	41	0.487805	8	CG	1	0.00118292	gain	3' UTR	15	80173721	80215519	41799	1	17309	ENSMUST00000044970.6	-13121	ENSMUSG00000042428	Mgat3	mannoside acetylglucosaminyltransferase 3
chr15	80357301	80357400	100	*	2	8	0.25	10	10	1	2	CG	1	0.00217004	gain	Intron (ENSMUST00000160424.7/239556, intron 8 of 36)	15	80389328	80390917	1590	1	239556	ENSMUST00000161863.7	-31928	ENSMUSG00000022416	Cacna1i	calcium channel, voltage-dependent, alpha 1I subunit
chr15	80362901	80363000	100	*	5	20	0.25	0	32	0	4	CG	-1	0.00391177	loss	Intron (ENSMUST00000160424.7/239556, intron 10 of 36)	15	80389328	80390917	1590	1	239556	ENSMUST00000161863.7	-26328	ENSMUSG00000022416	Cacna1i	calcium channel, voltage-dependent, alpha 1I subunit
chr15	80403001	80403100	100	*	15	16	0.9375	5	14	0.357143	2	CG	-1	0.00213647	loss	Distal Intergenic	15	80389328	80393820	4493	1	239556	ENSMUST00000160175.1	13673	ENSMUSG00000022416	Cacna1i	calcium channel, voltage-dependent, alpha 1I subunit
chr15	81230901	81231000	100	*	10	11	0.909091	2	8	0.25	2	CG	-1	0.00416894	loss	Distal Intergenic	15	81235499	81238964	3466	1	207911	ENSMUST00000166855.2	-4499	ENSMUSG00000050164	Mchr1	melanin-concentrating hormone receptor 1
chr15	83651501	83651600	100	*	37	65	0.569231	50	58	0.862069	14	CG	1	0.00151322	gain	Intron (ENSMUST00000144773.1/64706, intron 6 of 20)	15	83606631	83613739	7109	2	64706	ENSMUST00000230060.1	-37762	ENSMUSG00000016763	Scube1	signal peptide, CUB domain, EGF-like 1
chr15	84100501	84100600	100	*	23	60	0.383333	51	80	0.6375	10	CG	1	0.00387966	gain	Intron (ENSMUST00000082365.5/29859, intron 1 of 6)	15	84077145	84105609	28465	2	29859	ENSMUST00000229826.1	5009	ENSMUSG00000018865	Sult4a1	sulfotransferase family 4A, member 1
chr15	84466901	84467000	100	*	4	18	0.222222	11	14	0.785714	3	CG	1	0.00296568	gain	Distal Intergenic	15	84379203	84447097	67895	2	72301	ENSMUST00000080751.8	-19804	ENSMUSG00000062760	Shisal1	shisa like 1
chr15	85150101	85150200	100	*	6	24	0.25	0	36	0	6	CG	-1	0.00298562	loss	Exon (ENSMUST00000229478.1/100502602, exon 3 of 3)	15	85149254	85156132	6879	2	100502602	ENSMUST00000229478.1	5932	ENSMUSG00000115924	Gm19277	predicted gene, 19277
chr15	85735601	85735700	100	*	45	135	0.333333	86	134	0.641791	20	CG	1	2.28869e-05	gain	Promoter	15	85735639	85777727	42089	1	19013	ENSMUST00000138813.7	0	ENSMUSG00000022383	Ppara	peroxisome proliferator activated receptor alpha
chr15	86605201	86605300	100	*	7	13	0.538462	16	16	1	2	CG	1	0.00346775	gain	Distal Intergenic	15	86235505	86292162	56658	1	223754	ENSMUST00000229242.1	369696	ENSMUSG00000051864	Tbc1d22a	TBC1 domain family, member 22a
chr15	86917601	86917700	100	*	10	20	0.5	2	23	0.0869565	5	CG	-1	0.00368308	loss	Distal Intergenic	15	87544299	87759362	215064	1	106014	ENSMUST00000230414.1	-626599	ENSMUSG00000054863	Tafa5	TAFA chemokine like family member 5
chr15	87562401	87562500	100	*	0	8	0	6	9	0.666667	2	CG	1	0.00470098	gain	Intron (ENSMUST00000230414.1/106014, intron 1 of 3)	15	87544299	87759362	215064	1	106014	ENSMUST00000230414.1	18102	ENSMUSG00000054863	Tafa5	TAFA chemokine like family member 5
chr15	87618001	87618100	100	*	8	13	0.615385	0	15	0	2	CG	-1	0.0014442	loss	Intron (ENSMUST00000230414.1/106014, intron 1 of 3)	15	87625230	87759364	134135	1	106014	ENSMUST00000068088.7	-7130	ENSMUSG00000054863	Tafa5	TAFA chemokine like family member 5
chr15	87717401	87717500	100	*	24	24	1	10	27	0.37037	6	CG	-1	6.86428e-05	loss	Intron (ENSMUST00000230414.1/106014, intron 2 of 3)	15	87795850	87795943	94	2	102465209	ENSMUST00000183709.1	78443	ENSMUSG00000098938	Mir6393	microRNA 6393
chr15	87786601	87786700	100	*	23	24	0.958333	7	22	0.318182	4	CG	-1	0.00013548	loss	Distal Intergenic	15	87795850	87795943	94	2	102465209	ENSMUST00000183709.1	9243	ENSMUSG00000098938	Mir6393	microRNA 6393
chr15	89110301	89110400	100	*	18	45	0.4	5	65	0.0769231	10	CG	-1	0.000510264	loss	Intron (ENSMUST00000109353.8/328580, intron 4 of 24)	15	89104216	89107429	3214	2	328580	ENSMUST00000169069.1	-2872	ENSMUSG00000051786	Tubgcp6	tubulin, gamma complex associated protein 6
chr15	95243801	95243900	100	*	3	11	0.272727	8	8	1	2	CG	1	0.00296521	gain	Intron (ENSMUST00000229933.1/54003, intron 16 of 20)	15	95097542	95162394	64853	2	100043315	ENSMUST00000189291.6	-81407	ENSMUSG00000100603	LOC100043315	uncharacterized LOC100043315
chr15	95333801	95333900	100	*	7	29	0.241379	12	16	0.75	4	CG	1	0.00235585	gain	Intron (ENSMUST00000229933.1/54003, intron 14 of 20)	15	95097542	95162394	64853	2	100043315	ENSMUST00000189291.6	-171407	ENSMUSG00000100603	LOC100043315	uncharacterized LOC100043315
chr15	95753701	95753800	100	*	23	24	0.958333	24	39	0.615385	6	CG	-1	0.00354534	loss	Exon (ENSMUST00000226370.1/ENSMUST00000226370.1, exon 1 of 2)	15	95747247	95751591	4345	2	629300	ENSMUST00000226312.1	-2110	ENSMUSG00000115699	Gm6961	predicted gene 6961
chr15	96963501	96963600	100	*	23	24	0.958333	19	35	0.542857	4	CG	-1	0.00180972	loss	Distal Intergenic	15	96994820	97019951	25132	2	69354	ENSMUST00000231039.1	56351	ENSMUSG00000022464	Slc38a4	solute carrier family 38, member 4
chr15	97232901	97233000	100	*	18	24	0.75	7	34	0.205882	4	CG	-1	0.000462984	loss	Distal Intergenic	15	97247107	97385676	138570	1	239647	ENSMUST00000059433.7	-14107	ENSMUSG00000044250	Pced1b	PC-esterase domain containing 1B
chr15	97664001	97664100	100	*	35	98	0.357143	39	62	0.629032	10	CG	1	0.00215323	gain	Distal Intergenic	15	97677793	97680353	2561	2	71919	ENSMUST00000229109.1	16253	ENSMUSG00000022466	Rpap3	RNA polymerase II associated protein 3
chr15	97742401	97742500	100	*	11	11	1	6	13	0.461538	2	CG	-1	0.00456132	loss	Downstream (2-3kb)	15	97745368	97748872	3505	2	223864	ENSMUST00000125002.7	6372	ENSMUSG00000022469	Rapgef3	Rap guanine nucleotide exchange factor (GEF) 3
chr15	97931201	97931300	100	*	14	24	0.583333	3	24	0.125	4	CG	-1	0.002289	loss	Distal Intergenic	15	97884877	97910630	25754	2	22337	ENSMUST00000174633.7	-20571	ENSMUSG00000022479	Vdr	vitamin D (1,25-dihydroxyvitamin D3) receptor
chr15	98790201	98790300	100	*	50	53	0.943396	29	42	0.690476	10	CG	-1	0.0025116	loss	Promoter	15	98789857	98793837	3981	1	22408	ENSMUST00000023734.7	344	ENSMUSG00000022997	Wnt1	wingless-type MMTV integration site family, member 1
chr15	99223401	99223500	100	*	16	39	0.410256	36	52	0.692308	8	CG	1	0.0072391	gain	Promoter	15	99224861	99242817	17957	1	16512	ENSMUST00000041415.4	-1361	ENSMUSG00000037579	Kcnh3	potassium voltage-gated channel, subfamily H (eag-related), member 3
chr15	99427901	99428000	100	*	27	30	0.9	10	18	0.555556	4	CG	-1	0.00616793	loss	Exon (ENSMUST00000159738.1/ENSMUST00000159738.1, exon 1 of 8)	15	99423615	99424537	923	2	380969	ENSMUST00000161004.1	-3364	ENSMUSG00000023009	Nckap5l	NCK-associated protein 5-like
chr15	99501901	99502000	100	*	29	29	1	35	45	0.777778	6	CG	-1	0.00649836	loss	Intron (ENSMUST00000023750.8/72393, intron 11 of 11)	15	99499513	99510677	11165	2	72393	ENSMUST00000231211.1	8677	ENSMUSG00000023011	Faim2	Fas apoptotic inhibitory molecule 2
chr15	99691201	99691300	100	*	41	42	0.97619	38	50	0.76	8	CG	-1	0.00398	loss	Promoter	15	99692233	99699138	6906	1	11419	ENSMUST00000228185.1	-933	ENSMUSG00000023017	Asic1	acid-sensing (proton-gated) ion channel 1
chr15	100599101	100599200	100	*	13	36	0.361111	20	27	0.740741	6	CG	1	0.00383979	gain	Promoter	15	100586616	100599864	13249	2	19009	ENSMUST00000177247.8	664	ENSMUSG00000009739	Pou6f1	POU domain, class 6, transcription factor 1
chr15	100632401	100632500	100	*	21	36	0.583333	26	29	0.896552	6	CG	1	0.00526445	gain	Intron (ENSMUST00000066068.6/207818, intron 2 of 3)	15	100621719	100635500	13782	2	207818	ENSMUST00000229307.1	3000	ENSMUSG00000053559	Smagp	small cell adhesion glycoprotein
chr15	100820701	100820800	100	*	8	10	0.8	2	10	0.2	2	CG	-1	0.00738362	loss	3' UTR	15	100814354	100815800	1447	1	59033	ENSMUST00000162744.1	6347	ENSMUSG00000023032	Slc4a8	solute carrier family 4 (anion exchanger), member 8
chr15	100962301	100962400	100	*	10	16	0.625	5	25	0.2	2	CG	-1	0.00604218	loss	Intron (ENSMUST00000201518.3/20273, intron 6 of 14)	15	100957084	101002079	44996	1	20273	ENSMUST00000202702.1	5217	ENSMUSG00000023033	Scn8a	sodium channel, voltage-gated, type VIII, alpha
chr15	100984201	100984300	100	*	12	27	0.444444	44	53	0.830189	6	CG	1	0.00151322	gain	Intron (ENSMUST00000201518.3/20273, intron 12 of 14)	15	100970122	100974767	4646	1	20273	ENSMUST00000202971.1	14079	ENSMUSG00000023033	Scn8a	sodium channel, voltage-gated, type VIII, alpha
chr15	101087401	101087500	100	*	27	28	0.964286	12	18	0.666667	4	CG	-1	0.00627926	loss	Distal Intergenic	15	101115755	101120040	4286	1	208258	ENSMUST00000070875.7	-28255	ENSMUSG00000047034	Ankrd33	ankyrin repeat domain 33
chr15	101090101	101090200	100	*	11	11	1	3	10	0.3	2	CG	-1	0.00200712	loss	Distal Intergenic	15	101115755	101120040	4286	1	208258	ENSMUST00000070875.7	-25555	ENSMUSG00000047034	Ankrd33	ankyrin repeat domain 33
chr15	101306701	101306800	100	*	5	10	0.5	13	13	1	2	CG	1	0.00465956	gain	Distal Intergenic	15	101293232	101297426	4195	1	77717	ENSMUST00000191426.1	13469	ENSMUSG00000075408	Smim41	small integral membrane protein 41
chr15	101502801	101502900	100	*	5	10	0.5	0	18	0	2	CG	-1	0.00234835	loss	Distal Intergenic	15	101485130	101491512	6383	2	100126226	ENSMUST00000023718.8	-11289	ENSMUSG00000067613	Krt83	keratin 83
chr15	101543201	101543300	100	*	9	16	0.5625	2	20	0.1	4	CG	-1	0.00378625	loss	Intron (ENSMUST00000023713.9/114566, intron 6 of 8)	15	101541214	101550667	9454	2	114566	ENSMUST00000023713.9	7367	ENSMUSG00000049548	Krt82	keratin 82
chr15	101997801	101997900	100	*	20	30	0.666667	41	44	0.931818	5	CG	1	0.00416738	gain	Exon (ENSMUST00000023952.9/16691, exon 7 of 9)	15	101996698	102004482	7785	2	16691	ENSMUST00000023952.9	6582	ENSMUSG00000049382	Krt8	keratin 8
chr15	102442101	102442200	100	*	14	18	0.777778	4	18	0.222222	4	CG	-1	0.00225244	loss	Distal Intergenic	15	102445367	102454630	9264	1	110542	ENSMUST00000023809.10	-3167	ENSMUSG00000023047	Amhr2	anti-Mullerian hormone type 2 receptor
chr15	102943001	102943100	100	*	121	150	0.806667	96	204	0.470588	20	CG	-1	3.89732e-08	loss	Downstream (<1kb)	15	102944062	102947730	3669	2	100503872	ENSMUST00000151949.4	4630	ENSMUSG00000086903	Hotair	HOX transcript antisense RNA (non-protein coding)
chr15	103929001	103929100	100	*	18	34	0.529412	7	34	0.205882	4	CG	-1	0.00587935	loss	Distal Intergenic	15	103895855	103899312	3458	2	20770	ENSMUST00000037685.8	-29689	ENSMUSG00000036925	Mucl2	mucin-like 2
chr16	18610301	18610400	100	*	21	22	0.954545	9	20	0.45	4	CG	-1	0.00138547	loss	Distal Intergenic	16	18620317	18621640	1324	2	14724	ENSMUST00000167388.2	11240	ENSMUSG00000050761	Gp1bb	glycoprotein Ib, beta polypeptide
chr16	22575401	22575500	100	*	1	13	0.0769231	8	10	0.8	2	CG	1	0.00162529	gain	Intron (ENSMUST00000089925.9/110197, intron 10 of 24)	16	22605326	22605432	107	1	102465962	ENSMUST00000184329.1	-29826	ENSMUSG00000098448	Mir6362	microRNA 6362
chr16	30972101	30972200	100	*	12	26	0.461538	25	28	0.892857	4	CG	1	0.00197765	gain	Intron (ENSMUST00000055389.8/268880, intron 3 of 3)	16	30957461	31061427	103967	2	268880	ENSMUST00000140566.7	89227	ENSMUSG00000047434	Xxylt1	xyloside xylosyltransferase 1
chr16	35489101	35489200	100	*	38	39	0.974359	16	25	0.64	4	CG	-1	0.0014442	loss	Promoter	16	35453471	35490589	37119	2	72599	ENSMUST00000231595.1	1389	ENSMUSG00000022844	Pdia5	protein disulfide isomerase associated 5
chr16	38987301	38987400	100	*	2	17	0.117647	11	15	0.733333	2	CG	1	0.0015779	gain	Intron (ENSMUST00000114706.7/207683, intron 1 of 6)	16	38902508	38924468	21961	1	207683	ENSMUST00000210471.1	84793	ENSMUSG00000022790	Igsf11	immunoglobulin superfamily, member 11
chr16	47213601	47213700	100	*	9	12	0.75	0	9	0	2	CG	-1	0.00190501	loss	Distal Intergenic	16	46458852	46498525	39674	2	58998	ENSMUST00000133935.1	-715076	ENSMUSG00000022656	Nectin3	nectin cell adhesion molecule 3
chr16	62771601	62771700	100	*	12	12	1	5	13	0.384615	2	CG	-1	0.00239395	loss	Exon (ENSMUST00000152553.1/106338, exon 4 of 5)	16	62735161	62767123	31963	2	106338	ENSMUST00000156676.1	-4478	ENSMUSG00000050312	Nsun3	NOL1/NOP2/Sun domain family member 3
chr16	63010001	63010100	100	*	6	33	0.181818	23	36	0.638889	6	CG	1	0.000875551	gain	Intron (ENSMUST00000231727.1/ENSMUST00000231727.1, intron 2 of 4)	16	62921467	62928390	6924	1	19128	ENSMUST00000127502.1	88534	ENSMUSG00000022912	Pros1	protein S (alpha)
chr16	70258401	70258500	100	*	2	9	0.222222	10	10	1	2	CG	1	0.00166328	gain	Distal Intergenic	16	70313949	70569716	255768	1	74185	ENSMUST00000163832.7	-55449	ENSMUSG00000022707	Gbe1	glucan (1,4-alpha-), branching enzyme 1
chr16	76735901	76736000	100	*	12	12	1	5	16	0.3125	2	CG	-1	0.00119683	loss	Intron (ENSMUST00000208702.1/ENSMUST00000208702.1, intron 1 of 1)	16	76752224	76764195	11972	2	102632814	ENSMUST00000208527.1	28195	ENSMUSG00000109333	Gm30790	predicted gene, 30790
chr16	82122301	82122400	100	*	9	33	0.272727	20	30	0.666667	6	CG	1	0.00309763	gain	Distal Intergenic	16	81465623	81518030	52408	1	17968	ENSMUST00000232550.1	656678	ENSMUSG00000022762	Ncam2	neural cell adhesion molecule 2
chr16	92696901	92697000	100	*	0	70	0	21	78	0.269231	16	CG	1	9.07306e-05	gain	Promoter	16	92686989	92697325	10337	2	12394	ENSMUST00000189126.1	325	ENSMUSG00000022952	Runx1	runt related transcription factor 1
chr16	95093901	95094000	100	*	16	39	0.410256	33	36	0.916667	6	CG	1	0.00012055	gain	Distal Intergenic	16	94831730	94997701	165972	2	16522	ENSMUST00000232128.1	-96200	ENSMUSG00000043301	Kcnj6	potassium inwardly-rectifying channel, subfamily J, member 6
chr16	95686301	95686400	100	*	15	30	0.5	37	42	0.880952	6	CG	1	0.00151354	gain	Distal Intergenic	16	95702075	95721051	18977	1	23872	ENSMUST00000023612.16	-15675	ENSMUSG00000022895	Ets2	E26 avian leukemia oncogene 2, 3' domain
chr17	4216901	4217000	100	*	20	51	0.392157	5	45	0.111111	8	CG	-1	0.00309763	loss	Distal Intergenic	17	4120217	4122113	1897	2	78043	ENSMUST00000231319.1	-94788	ENSMUSG00000116615	4930548J01Rik	RIKEN cDNA 4930548J01 gene
chr17	4498401	4498500	100	*	29	45	0.644444	28	97	0.28866	8	CG	-1	0.000612599	loss	Distal Intergenic	17	4634978	4637471	2494	1	75117	ENSMUST00000232624.1	-136478	ENSMUSG00000116767	4930517M08Rik	RIKEN cDNA 4930517M08 gene
chr17	5388001	5388100	100	*	46	50	0.92	28	45	0.622222	10	CG	-1	0.00170133	loss	Distal Intergenic	17	5417323	5418767	1445	2	106557	ENSMUST00000189788.1	30667	ENSMUSG00000101959	Ldhal6b	lactate dehydrogenase A-like 6B
chr17	8241601	8241700	100	*	12	30	0.4	2	30	0.0666667	4	CG	-1	0.00346775	loss	Promoter	17	8242526	8257127	14602	1	12458	ENSMUST00000097418.7	-826	ENSMUSG00000040899	Ccr6	chemokine (C-C motif) receptor 6
chr17	8483301	8483400	100	*	9	17	0.529412	22	23	0.956522	2	CG	1	0.00281532	gain	Distal Intergenic	17	8525372	8981671	456300	1	23984	ENSMUST00000115715.7	-41972	ENSMUSG00000023868	Pde10a	phosphodiesterase 10A
chr17	9446501	9446600	100	*	4	12	0.333333	14	15	0.933333	2	CG	1	0.0024432	gain	Distal Intergenic	17	9666495	9669717	3223	2	67543	ENSMUST00000057190.3	223117	ENSMUSG00000046173	Pabpc6	poly(A) binding protein, cytoplasmic 6
chr17	10374201	10374300	100	*	18	20	0.9	7	21	0.333333	2	CG	-1	0.00112197	loss	Distal Intergenic	17	10324602	10329307	4706	1	76634	ENSMUST00000188715.1	49599	ENSMUSG00000099384	1700110C19Rik	RIKEN cDNA 1700110C19 gene
chr17	10444801	10444900	100	*	1	14	0.0714286	11	18	0.611111	2	CG	1	0.00310409	gain	Intron (ENSMUST00000041463.6/69310, intron 4 of 4)	17	10456216	10474123	17908	1	319750	ENSMUST00000160763.1	-11316	ENSMUSG00000089633	A230009B12Rik	RIKEN cDNA A230009B12 gene
chr17	11475601	11475700	100	*	5	19	0.263158	12	16	0.75	4	CG	1	0.00470098	gain	Intron (ENSMUST00000066658.12/50873, intron 5 of 6)	17	11303647	11610945	307299	1	50873	ENSMUST00000186406.1	171954	ENSMUSG00000023826	Prkn	parkin RBR E3 ubiquitin protein ligase
chr17	11672401	11672500	100	*	1	14	0.0714286	6	8	0.75	2	CG	1	0.00244015	gain	Intron (ENSMUST00000191124.6/50873, intron 7 of 11)	17	11838602	11867561	28960	1	50873	ENSMUST00000179624.7	-166102	ENSMUSG00000023826	Prkn	parkin RBR E3 ubiquitin protein ligase
chr17	11973601	11973700	100	*	13	20	0.65	24	24	1	4	CG	1	0.00299178	gain	Intron (ENSMUST00000191124.6/50873, intron 9 of 11)	17	12029916	12063358	33443	1	50873	ENSMUST00000190894.1	-56216	ENSMUSG00000023826	Prkn	parkin RBR E3 ubiquitin protein ligase
chr17	12667501	12667600	100	*	35	36	0.972222	17	30	0.566667	6	CG	-1	0.000617815	loss	Intron (ENSMUST00000233691.1/20517, intron 1 of 9)	17	12648869	12675696	26828	2	20517	ENSMUST00000233691.1	8096	ENSMUSG00000023829	Slc22a1	solute carrier family 22 (organic cation transporter), member 1
chr17	12692101	12692200	100	*	19	19	1	13	20	0.65	4	CG	-1	0.00490879	loss	Exon (ENSMUST00000024599.13/16004, exon 40 of 48)	17	12698527	12701279	2753	2	16004	ENSMUST00000161738.1	9079	ENSMUSG00000023830	Igf2r	insulin-like growth factor 2 receptor
chr17	12698301	12698400	100	*	18	18	1	8	13	0.615385	2	CG	-1	0.00470098	loss	Exon (ENSMUST00000024599.13/16004, exon 34 of 48)	17	12698527	12701279	2753	2	16004	ENSMUST00000161738.1	2879	ENSMUSG00000023830	Igf2r	insulin-like growth factor 2 receptor
chr17	12713901	12714000	100	*	15	17	0.882353	8	31	0.258065	4	CG	-1	0.000452597	loss	Exon (ENSMUST00000024599.13/16004, exon 19 of 48)	17	12698527	12701279	2753	2	16004	ENSMUST00000161738.1	-12622	ENSMUSG00000023830	Igf2r	insulin-like growth factor 2 receptor
chr17	12730901	12731000	100	*	13	14	0.928571	4	12	0.333333	2	CG	-1	0.00290642	loss	Intron (ENSMUST00000024599.13/16004, intron 7 of 47)	17	12741311	12860136	118826	1	104103	ENSMUST00000160932.2	-10311	ENSMUSG00000078247	Airn	antisense Igf2r RNA
chr17	13500501	13500600	100	*	7	18	0.388889	33	36	0.916667	4	CG	1	0.000426052	gain	Promoter	17	13482553	13500336	17784	2	72578	ENSMUST00000138345.7	-165	ENSMUSG00000117042	2700054A10Rik	RIKEN cDNA 2700054A10 gene
chr17	13743701	13743800	100	*	26	30	0.866667	18	36	0.5	6	CG	-1	0.00302894	loss	Intron (ENSMUST00000135850.7/72578, intron 1 of 4)	17	13714049	13732898	18850	2	21646	ENSMUST00000142863.1	-10803	ENSMUSG00000038347	Tcte2	t-complex-associated testis expressed 2
chr17	14128301	14128400	100	*	4	9	0.444444	0	22	0	2	CG	-1	0.00217889	loss	Distal Intergenic	17	14195052	14204094	9043	2	240025	ENSMUST00000053218.6	75694	ENSMUSG00000048826	Dact2	dishevelled-binding antagonist of beta-catenin 2
chr17	14268101	14268200	100	*	8	10	0.8	2	16	0.125	2	CG	-1	0.00189271	loss	Intron (ENSMUST00000233271.1/ENSMUST00000233271.1, intron 2 of 2)	17	14279506	14404790	125285	1	64074	ENSMUST00000024660.8	-11306	ENSMUSG00000023886	Smoc2	SPARC related modular calcium binding 2
chr17	14372601	14372700	100	*	46	48	0.958333	48	65	0.738462	8	CG	-1	0.00327228	loss	Intron (ENSMUST00000024660.8/64074, intron 8 of 12)	17	14389113	14398942	9830	2	74917	ENSMUST00000233310.1	26242	ENSMUSG00000117328	4930474M22Rik	RIKEN cDNA 4930474M22 gene
chr17	14411001	14411100	100	*	11	16	0.6875	2	14	0.142857	2	CG	-1	0.00375569	loss	Distal Intergenic	17	14400786	14403587	2802	1	64074	ENSMUST00000233686.1	10215	ENSMUSG00000023886	Smoc2	SPARC related modular calcium binding 2
chr17	14499801	14499900	100	*	13	16	0.8125	2	11	0.181818	2	CG	-1	0.00260734	loss	Distal Intergenic	17	14400786	14403587	2802	1	64074	ENSMUST00000233686.1	99015	ENSMUSG00000023886	Smoc2	SPARC related modular calcium binding 2
chr17	14628101	14628200	100	*	17	19	0.894737	1	13	0.0769231	2	CG	-1	0.000124941	loss	Distal Intergenic	17	14667119	14670866	3748	2	21826	ENSMUST00000232616.1	42666	ENSMUSG00000023885	Thbs2	thrombospondin 2
chr17	14917101	14917200	100	*	6	10	0.6	2	21	0.0952381	2	CG	-1	0.00375659	loss	Intron (ENSMUST00000232147.1/71682, intron 12 of 25)	17	14829331	14909519	80189	2	71682	ENSMUST00000228233.1	-7582	ENSMUSG00000046991	Wdr27	WD repeat domain 27
chr17	14943801	14943900	100	*	50	105	0.47619	51	70	0.728571	16	CG	1	0.0023457	gain	Promoter	17	14943271	14959570	16300	1	67912	ENSMUST00000174163.1	530	ENSMUSG00000050088	1600012H06Rik	RIKEN cDNA 1600012H06 gene
chr17	18551101	18551200	100	*	41	60	0.683333	50	55	0.909091	10	CG	1	0.00391177	gain	Distal Intergenic	17	18573151	18601713	28563	1	433070	ENSMUST00000177244.3	-21951	ENSMUSG00000091679	Vmn2r96	vomeronasal 2, receptor 96
chr17	20378801	20378900	100	*	25	25	1	14	28	0.5	5	CG	-1	0.000462984	loss	3' UTR	17	20345242	20383113	37872	1	22312	ENSMUST00000233836.1	33559	ENSMUSG00000056910	Vmn2r107	vomeronasal 2, receptor 107
chr17	20837601	20837700	100	*	9	22	0.409091	0	19	0	4	CG	-1	0.00301875	loss	Distal Intergenic	17	20846551	20847501	951	1	171231	ENSMUST00000053974.1	-8851	ENSMUSG00000045417	Vmn1r230	vomeronasal 1 receptor 230
chr17	22394401	22394500	100	*	31	73	0.424658	51	68	0.75	14	CG	1	0.000774419	gain	Distal Intergenic	17	22424222	22447416	23195	1	74149	ENSMUST00000141831.7	-29722	ENSMUSG00000071266	Zfp946	zinc finger protein 946
chr17	23564801	23564900	100	*	9	14	0.642857	1	12	0.0833333	2	CG	-1	0.00429665	loss	Promoter	17	23556767	23564238	7472	2	449521	ENSMUST00000095606.4	-563	ENSMUSG00000071256	Zfp213	zinc finger protein 213
chr17	24315801	24315900	100	*	16	16	1	11	22	0.5	4	CG	-1	0.00217004	loss	Intron (ENSMUST00000121226.7/381072, intron 11 of 30)	17	24326469	24328532	2064	2	381072	ENSMUST00000227002.1	12632	ENSMUSG00000035435	Abca17	ATP-binding cassette, sub-family A (ABC1), member 17
chr17	24400401	24400500	100	*	39	45	0.866667	27	46	0.586957	6	CG	-1	0.0038214	loss	Exon (ENSMUST00000039013.14/27410, exon 24 of 33)	17	24412027	24413624	1598	2	654822	ENSMUST00000084725.5	13124	ENSMUSG00000073437	D330041H03Rik	RIKEN cDNA D330041H03 gene
chr17	24641901	24642000	100	*	59	64	0.921875	42	60	0.7	12	CG	-1	0.00293308	loss	Exon (ENSMUST00000019684.12/65962, exon 3 of 6)	17	24639770	24644957	5188	2	65962	ENSMUST00000234505.1	2957	ENSMUSG00000002504	Slc9a3r2	solute carrier family 9 (sodium/hydrogen exchanger), member 3 regulator 2
chr17	25321301	25321400	100	*	32	69	0.463768	8	45	0.177778	6	CG	-1	0.00310606	loss	Intron (ENSMUST00000024993.8/114662, intron 4 of 5)	17	25318654	25322684	4031	1	114662	ENSMUST00000234609.1	2647	ENSMUSG00000034039	Prss29	protease, serine 29
chr17	25601901	25602000	100	*	7	8	0.875	1	8	0.125	2	CG	-1	0.00375659	loss	Intron (ENSMUST00000141606.2/76483, intron 3 of 9)	17	25579320	25630682	51363	1	76483	ENSMUST00000156868.1	22581	ENSMUSG00000002279	Lmf1	lipase maturation factor 1
chr17	25623601	25623700	100	*	10	12	0.833333	3	15	0.2	2	CG	-1	0.00250436	loss	Intron (ENSMUST00000141606.2/76483, intron 4 of 9)	17	25579320	25630682	51363	1	76483	ENSMUST00000156868.1	44281	ENSMUSG00000002279	Lmf1	lipase maturation factor 1
chr17	25644601	25644700	100	*	15	21	0.714286	24	24	1	4	CG	1	0.00521426	gain	Intron (ENSMUST00000141606.2/76483, intron 5 of 9)	17	25579320	25630682	51363	1	76483	ENSMUST00000156868.1	65281	ENSMUSG00000002279	Lmf1	lipase maturation factor 1
chr17	25655501	25655600	100	*	32	33	0.969697	22	33	0.666667	8	CG	-1	0.00284994	loss	3' UTR	17	25717171	25719406	2236	1	64337	ENSMUST00000172002.7	-61571	ENSMUSG00000025739	Gng13	guanine nucleotide binding protein (G protein), gamma 13
chr17	25664201	25664300	100	*	6	8	0.75	0	11	0	2	CG	-1	0.00176683	loss	Distal Intergenic	17	25717171	25719406	2236	1	64337	ENSMUST00000172002.7	-52871	ENSMUSG00000025739	Gng13	guanine nucleotide binding protein (G protein), gamma 13
chr17	25686601	25686700	100	*	8	11	0.727273	4	22	0.181818	2	CG	-1	0.00338625	loss	Distal Intergenic	17	25717171	25719406	2236	1	64337	ENSMUST00000172002.7	-30471	ENSMUSG00000025739	Gng13	guanine nucleotide binding protein (G protein), gamma 13
chr17	26381801	26381900	100	*	20	24	0.833333	9	27	0.333333	6	CG	-1	0.00143518	loss	Distal Intergenic	17	26414829	26441795	26967	1	240055	ENSMUST00000182897.7	-32929	ENSMUSG00000034413	Neurl1b	neuralized E3 ubiquitin protein ligase 1B
chr17	26734901	26735000	100	*	9	9	1	5	12	0.416667	2	CG	-1	0.00525184	loss	Intron (ENSMUST00000062519.13/77128, intron 1 of 8)	17	26742984	26758187	15204	1	77128	ENSMUST00000132972.1	-7984	ENSMUSG00000048249	Crebrf	CREB3 regulatory factor
chr17	27378701	27378800	100	*	53	63	0.84127	25	42	0.595238	6	CG	-1	0.00508268	loss	Distal Intergenic	17	27358097	27358155	59	1	102466228	ENSMUST00000200050.1	20604	ENSMUSG00000106215	Mir7218	microRNA 7218
chr17	27725601	27725700	100	*	31	40	0.775	23	48	0.479167	8	CG	-1	0.00497722	loss	Intron (ENSMUST00000025054.9/30051, intron 1 of 5)	17	27714449	27728889	14441	2	30051	ENSMUST00000167489.1	3189	ENSMUSG00000024215	Spdef	SAM pointed domain containing ets transcription factor
chr17	27767701	27767800	100	*	7	34	0.205882	0	36	0	6	CG	-1	0.00470611	loss	3' UTR	17	27714659	27728955	14297	2	30051	ENSMUST00000114870.8	-38746	ENSMUSG00000024215	Spdef	SAM pointed domain containing ets transcription factor
chr17	28104901	28105000	100	*	24	24	1	16	27	0.592593	6	CG	-1	0.00160858	loss	Distal Intergenic	17	28066751	28080639	13889	2	21463	ENSMUST00000043925.15	-24262	ENSMUSG00000062859	Tcp11	t-complex protein 11
chr17	28148801	28148900	100	*	30	42	0.714286	14	36	0.388889	6	CG	-1	0.0045909	loss	Intron (ENSMUST00000043503.10/268935, intron 1 of 21)	17	28142526	28172137	29612	1	268935	ENSMUST00000137147.8	6275	ENSMUSG00000038677	Scube3	signal peptide, CUB domain, EGF-like 3
chr17	28779001	28779100	100	*	10	16	0.625	0	20	0	2	CG	-1	0.000435581	loss	3' UTR	17	28769419	28779109	9691	1	26415	ENSMUST00000004986.13	9582	ENSMUSG00000004864	Mapk13	mitogen-activated protein kinase 13
chr17	29205501	29205600	100	*	6	8	0.75	2	14	0.142857	2	CG	-1	0.00490879	loss	Intron (ENSMUST00000024805.14/240058, intron 6 of 20)	17	29157916	29184103	26188	2	240058	ENSMUST00000126993.7	-21398	ENSMUSG00000024008	Cpne5	copine V
chr17	30670801	30670900	100	*	6	12	0.5	12	12	1	2	CG	1	0.00506133	gain	Promoter	17	30670640	30674038	3399	1	13417	ENSMUST00000237892.1	161	ENSMUSG00000033826	Dnah8	dynein, axonemal, heavy chain 8
chr17	30853801	30853900	100	*	15	16	0.9375	10	22	0.454545	4	CG	-1	0.00321723	loss	Promoter	17	30854269	30875263	20995	1	13417	ENSMUST00000236829.1	-369	ENSMUSG00000033826	Dnah8	dynein, axonemal, heavy chain 8
chr17	30906901	30907000	100	*	31	71	0.43662	43	57	0.754386	6	CG	1	0.00137815	gain	Intron (ENSMUST00000114574.2/14652, intron 1 of 12)	17	30901859	30937567	35709	1	14652	ENSMUST00000236038.1	5042	ENSMUSG00000024027	Glp1r	glucagon-like peptide 1 receptor
chr17	31297501	31297600	100	*	4	17	0.235294	14	20	0.7	4	CG	1	0.00514374	gain	Promoter	17	31296993	31300427	3435	1	224674	ENSMUST00000236147.1	508	ENSMUSG00000024036	Slc37a1	solute carrier family 37 (glycerol-3-phosphate transporter), member 1
chr17	31324301	31324400	100	*	21	39	0.538462	43	50	0.86	6	CG	1	0.00218244	gain	Promoter	17	31325627	31340990	15364	1	224674	ENSMUST00000237425.1	-1227	ENSMUSG00000024036	Slc37a1	solute carrier family 37 (glycerol-3-phosphate transporter), member 1
chr17	31535901	31536000	100	*	15	15	1	5	10	0.5	2	CG	-1	0.00343695	loss	Distal Intergenic	17	31529093	31531326	2234	1	78330	ENSMUST00000185273.1	6808	ENSMUSG00000024038	Ndufv3	NADH:ubiquinone oxidoreductase core subunit V3
chr17	31677701	31677800	100	*	11	16	0.6875	2	13	0.153846	2	CG	-1	0.00470098	loss	Promoter	17	31677807	31681733	3927	1	12954	ENSMUST00000228716.2	-7	ENSMUSG00000024041	Cryaa	crystallin, alpha A
chr17	31856201	31856300	100	*	17	41	0.414634	43	55	0.781818	10	CG	1	0.00122807	gain	Promoter	17	31844250	31855804	11555	2	17691	ENSMUST00000024839.5	-397	ENSMUSG00000024042	Sik1	salt inducible kinase 1
chr17	31929901	31930000	100	*	32	34	0.941176	21	32	0.65625	4	CG	-1	0.00443071	loss	Distal Intergenic	17	31844250	31855804	11555	2	17691	ENSMUST00000024839.5	-74097	ENSMUSG00000024042	Sik1	salt inducible kinase 1
chr17	32013301	32013400	100	*	22	24	0.916667	8	18	0.444444	4	CG	-1	0.00217004	loss	Exon (ENSMUST00000002145.11/74377, exon 4 of 8)	17	31946082	32020128	74047	2	74377	ENSMUST00000237527.1	6728	ENSMUSG00000002076	Hsf2bp	heat shock transcription factor 2 binding protein
chr17	32089901	32090000	100	*	6	15	0.4	0	20	0	2	CG	-1	0.00319937	loss	Promoter	17	32081328	32090255	8928	2	435518	ENSMUST00000235497.1	255	ENSMUSG00000002791	Pdxk-ps	pyridoxal (pyridoxine, vitamin B6) kinase, pseudogene
chr17	32946001	32946100	100	*	39	45	0.866667	34	56	0.607143	4	CG	-1	0.00452218	loss	Promoter	17	32946150	32947335	1186	2	170716	ENSMUST00000234653.1	1235	ENSMUSG00000024055	Cyp4f13	cytochrome P450, family 4, subfamily f, polypeptide 13
chr17	33085901	33086000	100	*	8	12	0.666667	22	22	1	2	CG	1	0.00465956	gain	Distal Intergenic	17	33089310	33110705	21396	1	240068	ENSMUST00000131722.8	-3310	ENSMUSG00000067424	Zfp563	zinc finger protein 563
chr17	33264701	33264800	100	*	9	10	0.9	1	17	0.0588235	2	CG	-1	0.00022279	loss	5' UTR	17	33268722	33269676	955	1	258939	ENSMUST00000067840.6	-3922	ENSMUSG00000054666	Olfr63	olfactory receptor 63
chr17	34196601	34196700	100	*	32	32	1	24	33	0.727273	8	CG	-1	0.00290642	loss	Promoter	17	34197721	34201205	3485	1	16913	ENSMUST00000173441.8	-1021	ENSMUSG00000024338	Psmb8	proteasome (prosome, macropain) subunit, beta type 8 (large multifunctional peptidase 7)
chr17	34628101	34628200	100	*	5	48	0.104167	17	37	0.459459	8	CG	1	0.00115064	gain	Promoter	17	34617229	34628039	10811	2	54397	ENSMUST00000166040.8	-62	ENSMUSG00000015474	Ppt2	palmitoyl-protein thioesterase 2
chr17	34649901	34650000	100	*	9	10	0.9	2	8	0.25	2	CG	-1	0.00522987	loss	Intron (ENSMUST00000015605.14/12915, intron 5 of 17)	17	34651627	34652103	477	1	12915	ENSMUST00000174156.1	-1627	ENSMUSG00000015461	Atf6b	activating transcription factor 6 beta
chr17	39845901	39846000	100	*	230	430	0.534884	153	471	0.324841	18	CG	-1	3.89732e-08	loss	Promoter	17	39846958	39848788	1831	1	100861531	ENSMUST00000182010.1	-958	NA	Rn45s	45S pre-ribosomal RNA
chr17	44162701	44162800	100	*	2	8	0.25	10	10	1	2	CG	1	0.00217004	gain	Distal Intergenic	17	44188584	44280172	91589	1	224796	ENSMUST00000024755.6	-25784	ENSMUSG00000023959	Clic5	chloride intracellular channel 5
chr17	44432601	44432700	100	*	17	17	1	8	18	0.444444	2	CG	-1	0.00133636	loss	Distal Intergenic	17	44237106	44251719	14614	1	224796	ENSMUST00000233193.1	195495	ENSMUSG00000023959	Clic5	chloride intracellular channel 5
chr17	44455901	44456000	100	*	16	20	0.8	4	20	0.2	4	CG	-1	0.000941815	loss	Distal Intergenic	17	44237106	44251719	14614	1	224796	ENSMUST00000233193.1	218795	ENSMUSG00000023959	Clic5	chloride intracellular channel 5
chr17	45719601	45719700	100	*	5	9	0.555556	1	19	0.0526316	2	CG	-1	0.00359404	loss	Distal Intergenic	17	45732864	45733844	981	2	72240	ENSMUST00000178179.1	14144	ENSMUSG00000094690	1600014C23Rik	RIKEN cDNA 1600014C23 gene
chr17	47527401	47527500	100	*	7	8	0.875	2	12	0.166667	2	CG	-1	0.0031264	loss	Intron (ENSMUST00000182129.7/12445, intron 1 of 5)	17	47505241	47598649	93409	1	12445	ENSMUST00000182506.7	22160	ENSMUSG00000034165	Ccnd3	cyclin D3
chr17	47565601	47565700	100	*	12	29	0.413793	0	26	0	6	CG	-1	0.00115064	loss	Intron (ENSMUST00000182129.7/12445, intron 1 of 5)	17	47593436	47598174	4739	1	12445	ENSMUST00000182281.1	-27736	ENSMUSG00000034165	Ccnd3	cyclin D3
chr17	47691401	47691500	100	*	8	11	0.727273	2	14	0.142857	2	CG	-1	0.00401168	loss	Promoter	17	47688517	47691476	2960	2	381104	ENSMUST00000113299.5	0	ENSMUSG00000096549	Prickle4	prickle planar cell polarity protein 4
chr17	55985201	55985300	100	*	5	12	0.416667	15	16	0.9375	2	CG	1	0.00365325	gain	Promoter	17	55986509	55987103	595	1	240121	ENSMUST00000233772.1	-1209	ENSMUSG00000011589	Fsd1	fibronectin type 3 and SPRY domain-containing protein
chr17	56536201	56536300	100	*	40	84	0.47619	10	64	0.15625	8	CG	-1	0.000541942	loss	Distal Intergenic	17	56551414	56554387	2974	2	100504425	ENSMUST00000209718.1	18087	ENSMUSG00000110218	Gm20219	predicted gene, 20219
chr17	64429801	64429900	100	*	8	12	0.666667	25	25	1	2	CG	1	0.00346775	gain	Distal Intergenic	17	64440806	64440907	102	1	102465228	ENSMUST00000185032.1	-10906	ENSMUSG00000098984	Mir6420	microRNA 6420
chr17	65171401	65171500	100	*	10	23	0.434783	0	20	0	4	CG	-1	0.00213647	loss	Distal Intergenic	17	65378996	65436395	57400	2	381107	ENSMUST00000233493.1	264895	ENSMUSG00000045036	Tmem232	transmembrane protein 232
chr17	66325601	66325700	100	*	19	29	0.655172	10	34	0.294118	6	CG	-1	0.00473274	loss	Distal Intergenic	17	66343946	66346545	2600	2	68617	ENSMUST00000129525.1	20845	ENSMUSG00000052105	Mtcl1	microtubule crosslinking factor 1
chr17	67020001	67020100	100	*	6	22	0.272727	17	22	0.772727	4	CG	1	0.002289	gain	Intron (ENSMUST00000037974.9/19274, intron 7 of 32)	17	67026147	67026235	89	2	100885844	ENSMUST00000176783.1	6135	ENSMUSG00000093508	Mir5709	microRNA 5709
chr17	67121101	67121200	100	*	12	18	0.666667	1	16	0.0625	4	CG	-1	0.00137815	loss	Intron (ENSMUST00000037974.9/19274, intron 2 of 32)	17	66956991	67047985	90995	2	19274	ENSMUST00000224862.1	-73116	ENSMUSG00000033278	Ptprm	protein tyrosine phosphatase, receptor type, M
chr17	68542001	68542100	100	*	3	20	0.15	19	26	0.730769	4	CG	1	0.000774419	gain	Intron (ENSMUST00000139383.7/320858, intron 11 of 12)	17	68764551	68779782	15232	1	320858	ENSMUST00000233625.1	-222451	ENSMUSG00000041565	L3mbtl4	L3MBTL4 histone methyl-lysine binding protein
chr17	71811401	71811500	100	*	34	36	0.944444	10	33	0.30303	6	CG	-1	2.43585e-06	loss	Promoter	17	71810885	71858350	47466	1	78785	ENSMUST00000230160.1	516	ENSMUSG00000024059	Clip4	CAP-GLY domain containing linker protein family, member 4
chr17	72251201	72251300	100	*	7	9	0.777778	0	14	0	2	CG	-1	0.000686243	loss	Intron (ENSMUST00000086639.5/11682, intron 3 of 28)	17	71868972	72603827	734856	2	11682	ENSMUST00000086639.5	352527	ENSMUSG00000055471	Alk	anaplastic lymphoma kinase
chr17	79755301	79755400	100	*	13	15	0.866667	3	13	0.230769	2	CG	-1	0.0020249	loss	Distal Intergenic	17	79706894	79715061	8168	2	13078	ENSMUST00000234361.1	-40240	ENSMUSG00000024087	Cyp1b1	cytochrome P450, family 1, subfamily b, polypeptide 1
chr17	79807501	79807600	100	*	12	12	1	4	12	0.333333	2	CG	-1	0.00179646	loss	Distal Intergenic	17	79850127	79852755	2629	2	56298	ENSMUST00000222415.1	45155	ENSMUSG00000059811	Atl2	atlastin GTPase 2
chr17	83836401	83836500	100	*	37	38	0.973684	26	40	0.65	6	CG	-1	0.00135724	loss	Promoter	17	83835191	83835968	778	2	107766	ENSMUST00000234750.1	-433	ENSMUSG00000000673	Haao	3-hydroxyanthranilate 3,4-dioxygenase
chr17	83879801	83879900	100	*	23	24	0.958333	14	30	0.466667	6	CG	-1	0.000844218	loss	Distal Intergenic	17	83851751	83854418	2668	2	320021	ENSMUST00000234697.1	-25383	ENSMUSG00000097254	C430042M11Rik	RIKEN cDNA C430042M11 gene
chr17	85246101	85246200	100	*	3	8	0.375	12	12	1	2	CG	1	0.00298562	gain	Intron (ENSMUST00000095188.6/73582, intron 3 of 10)	17	85092083	85166508	74426	1	73582	ENSMUST00000234501.1	154018	ENSMUSG00000071037	Camkmt	calmodulin-lysine N-methyltransferase
chr17	85441001	85441100	100	*	11	12	0.916667	8	20	0.4	2	CG	-1	0.00465956	loss	Intron (ENSMUST00000095188.6/73582, intron 9 of 10)	17	85613608	85625222	11615	1	20473	ENSMUST00000175898.3	-172508	ENSMUSG00000038805	Six3	sine oculis-related homeobox 3
chr17	85692201	85692300	100	*	64	77	0.831169	38	72	0.527778	18	CG	-1	0.00063287	loss	Distal Intergenic	17	85684277	85688274	3998	2	20472	ENSMUST00000163568.3	-3927	ENSMUSG00000024134	Six2	sine oculis-related homeobox 2
chr17	86470701	86470800	100	*	3	8	0.375	13	14	0.928571	2	CG	1	0.00526839	gain	Intron (ENSMUST00000097275.8/18754, intron 2 of 14)	17	86490562	86496112	5551	1	18754	ENSMUST00000150486.1	-19762	ENSMUSG00000045038	Prkce	protein kinase C, epsilon
chr17	88427101	88427200	100	*	3	10	0.3	0	28	0	2	CG	-1	0.00365173	loss	Distal Intergenic	17	88440711	88490533	49823	1	14236	ENSMUST00000112238.8	-13511	ENSMUSG00000034998	Foxn2	forkhead box N2
chr17	91673501	91673600	100	*	0	15	0	7	10	0.7	2	CG	1	0.000912203	gain	Distal Intergenic	17	90033644	91093071	1059428	2	18189	ENSMUST00000160844.9	-580430	ENSMUSG00000024109	Nrxn1	neurexin I
chr18	4756501	4756600	100	*	6	11	0.545455	0	20	0	2	CG	-1	0.0012228	loss	Distal Intergenic	18	4812486	4850959	38474	1	100038439	ENSMUST00000180904.1	-55886	ENSMUSG00000097043	Gm10556	predicted gene 10556
chr18	5927401	5927500	100	*	3	9	0.333333	0	27	0	2	CG	-1	0.00309763	loss	Distal Intergenic	18	6032960	6034707	1748	2	75415	ENSMUST00000182343.1	107207	ENSMUSG00000041225	Arhgap12	Rho GTPase activating protein 12
chr18	9521301	9521400	100	*	7	8	0.875	1	18	0.0555556	2	CG	-1	0.000426052	loss	Distal Intergenic	18	9386401	9450154	63754	2	67974	ENSMUST00000234382.1	-71147	ENSMUSG00000024286	Ccny	cyclin Y
chr18	11849101	11849200	100	*	17	26	0.653846	11	35	0.314286	6	CG	-1	0.00854526	loss	Intron (ENSMUST00000171109.8/63955, intron 1 of 9)	18	11844300	11945630	101331	1	63955	ENSMUST00000225430.1	4801	ENSMUSG00000040957	Cables1	CDK5 and Abl enzyme substrate 1
chr18	12267201	12267300	100	*	6	8	0.75	1	10	0.1	2	CG	-1	0.00522987	loss	Intron (ENSMUST00000118525.8/225187, intron 7 of 9)	18	12252365	12271697	19333	2	225187	ENSMUST00000137948.1	4397	ENSMUSG00000057766	Ankrd29	ankyrin repeat domain 29
chr18	20479401	20479500	100	*	5	11	0.454545	0	13	0	2	CG	-1	0.00645723	loss	Distal Intergenic	18	20510274	20543384	33111	1	13512	ENSMUST00000070892.7	-30774	ENSMUSG00000056632	Dsg3	desmoglein 3
chr18	24742001	24742100	100	*	2	16	0.125	14	22	0.636364	2	CG	1	0.00302894	gain	Intron (ENSMUST00000234462.1/225288, intron 1 of 2)	18	24709445	25133501	424057	1	225288	ENSMUST00000234834.1	32556	ENSMUSG00000034295	Fhod3	formin homology 2 domain containing 3
chr18	25698701	25698800	100	*	8	15	0.533333	1	16	0.0625	2	CG	-1	0.00462702	loss	Intron (ENSMUST00000115816.2/108013, intron 1 of 12)	18	25504220	25752692	248473	2	108013	ENSMUST00000225927.1	53892	ENSMUSG00000024268	Celf4	CUGBP, Elav-like family member 4
chr18	30854801	30854900	100	*	9	28	0.321429	2	34	0.0588235	4	CG	-1	0.00718407	loss	Distal Intergenic	18	31153271	31212732	59462	2	19762	ENSMUST00000153196.1	357832	ENSMUSG00000057455	Rit2	Ras-like without CAAX 2
chr18	30955801	30955900	100	*	6	16	0.375	2	30	0.0666667	4	CG	-1	0.00864382	loss	Distal Intergenic	18	31153271	31212732	59462	2	19762	ENSMUST00000153196.1	256832	ENSMUSG00000057455	Rit2	Ras-like without CAAX 2
chr18	31544601	31544700	100	*	4	9	0.444444	0	17	0	2	CG	-1	0.0038214	loss	Distal Intergenic	18	31580168	31609902	29735	2	67453	ENSMUST00000060396.6	65202	ENSMUSG00000024259	Slc25a46	solute carrier family 25, member 46
chr18	31577201	31577300	100	*	11	11	1	6	12	0.5	2	CG	-1	0.00653064	loss	Intron (ENSMUST00000233997.1/67453, intron 7 of 9)	18	31580168	31609902	29735	2	67453	ENSMUST00000060396.6	32602	ENSMUSG00000024259	Slc25a46	solute carrier family 25, member 46
chr18	31964201	31964300	100	*	9	13	0.692308	5	29	0.172414	2	CG	-1	0.00235895	loss	Intron (ENSMUST00000134663.1/17922, intron 39 of 46)	18	31956333	31958518	2186	1	225341	ENSMUST00000224328.1	7868	ENSMUSG00000024395	Lims2	LIM and senescent cell antigen like domains 2
chr18	34404001	34404100	100	*	8	8	1	6	16	0.375	2	CG	-1	0.00427975	loss	Distal Intergenic	18	34408489	34417528	9040	1	53871	ENSMUST00000236131.1	-4389	ENSMUSG00000014503	Pkd2l2	polycystic kidney disease 2-like 2
chr18	35028301	35028400	100	*	9	15	0.6	1	16	0.0625	2	CG	-1	0.00281245	loss	Intron (ENSMUST00000237091.1/ENSMUST00000237091.1, intron 3 of 3)	18	34937414	34954357	16944	2	15526	ENSMUST00000025217.10	-73944	ENSMUSG00000024359	Hspa9	heat shock protein 9
chr18	35440301	35440400	100	*	9	10	0.9	4	12	0.333333	2	CG	-1	0.00721901	loss	Intron (ENSMUST00000237896.1/81500, intron 1 of 8)	18	35430044	35498862	68819	2	81500	ENSMUST00000236007.1	58462	ENSMUSG00000024357	Sil1	endoplasmic reticulum chaperone SIL1 homolog (S. cerevisiae)
chr18	36255501	36255600	100	*	15	18	0.833333	9	22	0.409091	4	CG	-1	0.00658765	loss	Distal Intergenic	18	36281097	36292535	11439	1	19290	ENSMUST00000051301.5	-25497	ENSMUSG00000043991	Pura	purine rich element binding protein A
chr18	37188801	37188900	100	*	7	11	0.636364	25	26	0.961538	2	CG	1	0.0082394	gain	Intron (ENSMUST00000115661.4/100384868, intron 1 of 3)	18	37143503	37187657	44155	1	353237	ENSMUST00000047479.2	45298	ENSMUSG00000102697	Pcdhac2	protocadherin alpha subfamily C, 2
chr18	37325401	37325500	100	*	5	8	0.625	1	22	0.0454545	2	CG	-1	0.00166328	loss	Intron (ENSMUST00000115661.4/100384868, intron 1 of 3)	18	37320381	37323915	3535	1	93876	ENSMUST00000078271.3	5020	ENSMUSG00000063687	Pcdhb5	protocadherin beta 5
chr18	37994401	37994500	100	*	22	33	0.666667	35	37	0.945946	8	CG	1	0.00375659	gain	Intron (ENSMUST00000237272.1/106952, intron 4 of 32)	18	37982806	37997555	14750	2	106952	ENSMUST00000237188.1	3055	ENSMUSG00000024451	Arap3	ArfGAP with RhoGAP domain, ankyrin repeat and PH domain 3
chr18	38634401	38634500	100	*	21	24	0.875	12	28	0.428571	6	CG	-1	0.00225244	loss	Intron (ENSMUST00000145090.7/ENSMUST00000145090.7, intron 2 of 2)	18	38586247	38601415	15169	2	24066	ENSMUST00000025295.7	-32986	ENSMUSG00000024427	Spry4	sprouty RTK signaling antagonist 4
chr18	38911901	38912000	100	*	7	8	0.875	0	16	0	2	CG	-1	0.000180882	loss	Intron (ENSMUST00000148850.7/71302, intron 1 of 5)	18	38838673	38918771	80099	2	14164	ENSMUST00000040647.10	6771	ENSMUSG00000036585	Fgf1	fibroblast growth factor 1
chr18	38992401	38992500	100	*	9	16	0.5625	4	25	0.16	4	CG	-1	0.00703183	loss	Promoter	18	38993145	39100149	107005	1	71302	ENSMUST00000115574.1	-645	ENSMUSG00000036452	Arhgap26	Rho GTPase activating protein 26
chr18	39522101	39522200	100	*	8	8	1	9	21	0.428571	2	CG	-1	0.00543943	loss	Distal Intergenic	18	39487128	39519421	32294	2	14815	ENSMUST00000237944.1	-2680	ENSMUSG00000024431	Nr3c1	nuclear receptor subfamily 3, group C, member 1
chr18	43557001	43557100	100	*	18	26	0.692308	9	32	0.28125	6	CG	-1	0.0031264	loss	Intron (ENSMUST00000082254.7/76217, intron 15 of 21)	18	43531466	43546871	15406	2	76217	ENSMUST00000237288.1	-10130	ENSMUSG00000024502	Jakmip2	janus kinase and microtubule interacting protein 2
chr18	54623101	54623200	100	*	17	18	0.944444	17	33	0.515152	4	CG	-1	0.00319636	loss	Intron (ENSMUST00000237954.1/328957, intron 1 of 2)	18	54611744	54639870	28127	1	328957	ENSMUST00000237954.1	11357	ENSMUSG00000118154	9330117O12Rik	RIKEN cDNA 9330117O12 gene
chr18	57700301	57700400	100	*	26	27	0.962963	35	54	0.648148	6	CG	-1	0.00322367	loss	Intron (ENSMUST00000079738.9/75444, intron 6 of 6)	18	57632079	57638585	6507	2	70157	ENSMUST00000236285.1	-61716	ENSMUSG00000118322	2210409D07Rik	RIKEN cDNA 2210409D07 gene
chr18	60913701	60913800	100	*	24	25	0.96	46	66	0.69697	6	CG	-1	0.00793068	loss	Intron (ENSMUST00000040359.5/545260, intron 1 of 1)	18	60911780	60918561	6782	1	545260	ENSMUST00000040359.5	1921	ENSMUSG00000036412	Arsi	arylsulfatase i
chr18	61040301	61040400	100	*	10	10	1	4	16	0.25	2	CG	-1	0.00107806	loss	Distal Intergenic	18	61018862	61036199	17338	2	12590	ENSMUST00000025521.8	-4102	ENSMUSG00000024619	Cdx1	caudal type homeobox 1
chr18	61299501	61299600	100	*	24	24	1	18	24	0.75	6	CG	-1	0.00885985	loss	Exon (ENSMUST00000075299.12/170826, exon 11 of 12)	18	61275023	61289924	14902	1	225600	ENSMUST00000135688.1	24478	ENSMUSG00000024575	Pde6a	phosphodiesterase 6A, cGMP-specific, rod, alpha
chr18	61689301	61689400	100	*	9	26	0.346154	0	28	0	4	CG	-1	0.00197765	loss	Promoter	18	61687935	61692538	4604	1	56069	ENSMUST00000025471.3	1366	ENSMUSG00000024578	Il17b	interleukin 17B
chr18	63145001	63145100	100	*	29	33	0.878788	23	42	0.547619	6	CG	-1	0.00328006	loss	Promoter	18	63114997	63145128	30132	2	667742	ENSMUST00000235366.1	28	ENSMUSG00000041482	Piezo2	piezo-type mechanosensitive ion channel component 2
chr18	67049701	67049800	100	*	11	12	0.916667	5	16	0.3125	2	CG	-1	0.00281532	loss	Distal Intergenic	18	67088216	67226792	138577	1	14680	ENSMUST00000025402.14	-38416	ENSMUSG00000024524	Gnal	guanine nucleotide binding protein, alpha stimulating, olfactory type
chr18	74656901	74657000	100	*	15	20	0.75	18	46	0.391304	4	CG	-1	0.00748644	loss	Intron (ENSMUST00000074157.12/17919, intron 12 of 38)	18	74633177	74644023	10847	1	17919	ENSMUST00000125751.1	23724	ENSMUSG00000025885	Myo5b	myosin VB
chr18	80033401	80033500	100	*	6	8	0.75	1	20	0.05	2	CG	-1	0.000844218	loss	Distal Intergenic	18	80020179	80020431	253	1	102640717	ENSMUST00000236190.1	13222	NA	Gm36718	predicted gene, 36718
chr18	80193701	80193800	100	*	9	9	1	4	10	0.4	2	CG	-1	0.00524009	loss	Promoter	18	80192659	80195203	2545	2	68731	ENSMUST00000236460.1	1403	ENSMUSG00000024570	Rbfa	ribosome binding factor A
chr18	80496801	80496900	100	*	4	11	0.363636	1	26	0.0384615	2	CG	-1	0.0082394	loss	Distal Intergenic	18	80407959	80469695	61737	2	67655	ENSMUST00000036229.12	-27106	ENSMUSG00000033323	Ctdp1	CTD (carboxy-terminal domain, RNA polymerase II, polypeptide A) phosphatase, subunit 1
chr18	81117701	81117800	100	*	9	13	0.692308	20	20	1	2	CG	1	0.00821384	gain	Distal Intergenic	18	80966376	80986771	20396	2	20689	ENSMUST00000057950.8	-130930	ENSMUSG00000024565	Sall3	spalt like transcription factor 3
chr18	81534901	81535000	100	*	2	10	0.2	11	12	0.916667	2	CG	1	0.00198176	gain	Distal Intergenic	18	81992010	81992080	71	2	100628596	ENSMUST00000175295.1	457080	ENSMUSG00000093036	Mir5127	microRNA 5127
chr18	87908301	87908400	100	*	3	9	0.333333	16	16	1	2	CG	1	0.0010524	gain	Distal Intergenic	18	88870595	88887337	16743	2	54607	ENSMUST00000236108.1	978937	ENSMUSG00000056153	Socs6	suppressor of cytokine signaling 6
chr18	88315301	88315400	100	*	4	8	0.5	1	19	0.0526316	2	CG	-1	0.00645623	loss	Distal Intergenic	18	88870595	88887337	16743	2	54607	ENSMUST00000236108.1	571937	ENSMUSG00000056153	Socs6	suppressor of cytokine signaling 6
chr19	3269001	3269100	100	*	9	9	1	3	8	0.375	2	CG	-1	0.0051068	loss	Promoter	19	3265364	3267716	2353	2	20589	ENSMUST00000143079.1	-1285	ENSMUSG00000024831	Ighmbp2	immunoglobulin mu binding protein 2
chr19	4516001	4516100	100	*	0	17	0	9	23	0.391304	2	CG	1	0.0042699	gain	Promoter	19	4515654	4602238	86585	1	18563	ENSMUST00000225189.2	347	ENSMUSG00000024892	Pcx	pyruvate carboxylase
chr19	4632301	4632400	100	*	25	44	0.568182	49	58	0.844828	10	CG	1	0.00321723	gain	Intron (ENSMUST00000225896.1/381196, intron 13 of 15)	19	4622591	4625641	3051	2	19671	ENSMUST00000225476.1	-6660	ENSMUSG00000024889	Rce1	Ras converting CAAX endopeptidase 1
chr19	4890601	4890700	100	*	32	33	0.969697	17	24	0.708333	4	CG	-1	0.00526764	loss	3' UTR	19	4892887	4897717	4831	2	52028	ENSMUST00000236150.1	7017	ENSMUSG00000006464	Bbs1	Bardet-Biedl syndrome 1 (human)
chr19	5059501	5059600	100	*	6	16	0.375	0	18	0	4	CG	-1	0.00475449	loss	Distal Intergenic	19	5053105	5054131	1027	1	225870	ENSMUST00000224032.1	6396	ENSMUSG00000024883	Rin1	Ras and Rab interactor 1
chr19	5557401	5557500	100	*	8	9	0.888889	6	19	0.315789	2	CG	-1	0.00501541	loss	Intron (ENSMUST00000025861.2/18426, intron 1 of 3)	19	5553560	5559403	5844	2	18426	ENSMUST00000238060.1	1903	ENSMUSG00000024922	Ovol1	ovo like zinc finger 1
chr19	5587801	5587900	100	*	52	60	0.866667	33	54	0.611111	6	CG	-1	0.00310409	loss	Distal Intergenic	19	5601873	5603439	1567	1	68209	ENSMUST00000025864.10	-13973	ENSMUSG00000024925	Rnaseh2c	ribonuclease H2, subunit C
chr19	7268601	7268700	100	*	74	164	0.45122	89	131	0.679389	32	CG	1	0.000774419	gain	Promoter	19	7268279	7275225	6947	1	104383	ENSMUST00000066646.11	322	ENSMUSG00000024968	Rcor2	REST corepressor 2
chr19	8655101	8655200	100	*	3	10	0.3	10	10	1	2	CG	1	0.0024698	gain	Intron (ENSMUST00000236864.1/402757, intron 2 of 2)	19	8651799	8663335	11537	2	402757	ENSMUST00000236864.1	8135	ENSMUSG00000117763	9830166K06Rik	RIKEN cDNA 9830166K06 gene
chr19	9751001	9751100	100	*	2	26	0.0769231	11	24	0.458333	4	CG	1	0.00338027	gain	Distal Intergenic	19	9872342	9874923	2582	2	16319	ENSMUST00000238004.1	123823	ENSMUSG00000024660	Incenp	inner centromere protein
chr19	9807701	9807800	100	*	30	45	0.666667	51	57	0.894737	10	CG	1	0.00506133	gain	Distal Intergenic	19	9872342	9874923	2582	2	16319	ENSMUST00000238004.1	67123	ENSMUSG00000024660	Incenp	inner centromere protein
chr19	10033301	10033600	300	*	32	39	0.820513	22	39	0.564103	8	CG	-1	0.0141864	loss	Intron (ENSMUST00000121418.7/74760, intron 11 of 12)	19	10031670	10033810	2141	1	74760	ENSMUST00000129882.1	1631	ENSMUSG00000024663	Rab3il1	RAB3A interacting protein (rabin3)-like 1
chr19	10489901	10490000	100	*	8	9	0.888889	2	16	0.125	2	CG	-1	0.00106329	loss	Distal Intergenic	19	10474239	10482928	8690	2	67752	ENSMUST00000038842.4	-6973	ENSMUSG00000035179	Ppp1r32	protein phosphatase 1, regulatory subunit 32
chr19	12651501	12651600	100	*	2	24	0.0833333	16	33	0.484848	6	CG	1	0.00270193	gain	Exon (ENSMUST00000044976.11/107146, exon 6 of 6)	19	12639492	12650424	10933	1	107146	ENSMUST00000123173.1	12009	ENSMUSG00000063683	Glyat	glycine-N-acyltransferase
chr19	15158401	15158500	100	*	3	24	0.125	21	36	0.583333	6	CG	1	0.00154063	gain	Distal Intergenic	19	14448150	14598051	149902	2	21888	ENSMUST00000167776.2	-560350	ENSMUSG00000024642	Tle4	transducin-like enhancer of split 4
chr19	16956101	16956200	100	*	25	64	0.390625	53	76	0.697368	16	CG	1	0.00133535	gain	Promoter	19	16956118	17055782	99665	1	353211	ENSMUST00000224145.1	0	ENSMUSG00000039126	Prune2	prune homolog 2
chr19	19665301	19665400	100	*	3	10	0.3	17	20	0.85	2	CG	1	0.00368308	gain	Distal Intergenic	19	18930605	19111196	180592	2	225998	ENSMUST00000112832.7	-554105	ENSMUSG00000036192	Rorb	RAR-related orphan receptor beta
chr19	25351901	25352000	100	*	4	11	0.363636	16	17	0.941176	2	CG	1	0.00235895	gain	Intron (ENSMUST00000049400.14/107351, intron 3 of 13)	19	25395303	25409772	14470	1	107351	ENSMUST00000137260.1	-43303	ENSMUSG00000032702	Kank1	KN motif and ankyrin repeat domains 1
chr19	25570001	25570100	100	*	6	32	0.1875	21	39	0.538462	6	CG	1	0.00358434	gain	Intron (ENSMUST00000025755.10/50796, intron 4 of 4)	19	25610537	25623921	13385	1	240590	ENSMUST00000048935.5	-40437	ENSMUSG00000042372	Dmrt3	doublesex and mab-3 related transcription factor 3
chr19	28082116	28082215	100	*	7	12	0.583333	1	14	0.0714286	2	CG	-1	0.00513649	loss	Distal Intergenic	19	27805143	28011166	206024	2	19726	ENSMUST00000173161.1	-70950	ENSMUSG00000040929	Rfx3	regulatory factor X, 3 (influences HLA class II expression)
chr19	28783516	28783615	100	*	3	22	0.136364	11	18	0.611111	4	CG	1	0.00309763	gain	Distal Intergenic	19	28835049	28879301	44253	1	20510	ENSMUST00000161340.1	-51434	ENSMUSG00000024935	Slc1a1	solute carrier family 1 (neuronal/epithelial high affinity glutamate transporter, system Xag), member 1
chr19	29973416	29973515	100	*	10	16	0.625	2	16	0.125	4	CG	-1	0.00431335	loss	Distal Intergenic	19	29951816	29952813	998	1	77125	ENSMUST00000136850.1	21600	ENSMUSG00000024810	Il33	interleukin 33
chr19	32418116	32418215	100	*	8	8	1	10	22	0.454545	2	CG	-1	0.00712087	loss	Distal Intergenic	19	32158256	32389714	231459	2	208449	ENSMUST00000124012.7	-28402	ENSMUSG00000040451	Sgms1	sphingomyelin synthase 1
chr19	33164916	33165015	100	*	27	29	0.931034	17	28	0.607143	6	CG	-1	0.00439408	loss	Intron (ENSMUST00000096114.12/67795, intron 6 of 6)	19	33157112	33157201	90	1	100628575	ENSMUST00000199287.1	7804	ENSMUSG00000106278	Mir3970	microRNA 3970
chr19	35549716	35549815	100	*	4	11	0.363636	0	18	0	2	CG	-1	0.00604714	loss	Distal Intergenic	19	35836469	35923544	87076	2	329056	ENSMUST00000236187.1	373729	ENSMUSG00000094707	A830019P07Rik	RIKEN cDNA A830019P07 gene
chr19	36649016	36649115	100	*	9	9	1	6	14	0.428571	2	CG	-1	0.00524009	loss	Intron (ENSMUST00000149601.7/668215, intron 2 of 4)	19	36643546	36658584	15039	2	668215	ENSMUST00000150138.1	9469	ENSMUSG00000087579	Hectd2os	Hectd2, opposite strand
chr19	36736916	36737015	100	*	36	48	0.75	41	42	0.97619	10	CG	1	0.00349984	gain	Promoter	19	36731731	36736653	4923	2	53412	ENSMUST00000087321.3	-263	ENSMUSG00000067279	Ppp1r3c	protein phosphatase 1, regulatory subunit 3C
chr19	36908016	36908115	100	*	1	11	0.0909091	8	9	0.888889	2	CG	1	0.00150336	gain	Distal Intergenic	19	36917550	36919599	2050	2	72514	ENSMUST00000238948.1	11484	ENSMUSG00000047632	Fgfbp3	fibroblast growth factor binding protein 3
chr19	38541316	38541415	100	*	20	36	0.555556	50	56	0.892857	4	CG	1	0.00116496	gain	Intron (ENSMUST00000182481.7/74055, intron 2 of 32)	19	38524209	38782795	258587	1	74055	ENSMUST00000182267.1	17107	ENSMUSG00000024998	Plce1	phospholipase C, epsilon 1
chr19	38762816	38762915	100	*	8	13	0.615385	1	14	0.0714286	3	CG	-1	0.00376775	loss	Intron (ENSMUST00000182481.7/74055, intron 24 of 32)	19	38734914	38751123	16210	1	74055	ENSMUST00000183131.1	27902	ENSMUSG00000024998	Plce1	phospholipase C, epsilon 1
chr19	41054416	41054515	100	*	17	35	0.485714	2	24	0.0833333	4	CG	-1	0.00258963	loss	Intron (ENSMUST00000051806.11/21673, intron 9 of 11)	19	41061710	41068123	6414	2	226115	ENSMUST00000236184.1	13608	ENSMUSG00000050121	Opalin	oligodendrocytic myelin paranodal and inner loop protein
chr19	42011316	42011415	100	*	17	17	1	26	38	0.684211	4	CG	-1	0.00882298	loss	Intron (ENSMUST00000026170.2/226122, intron 1 of 2)	19	42017149	42033695	16547	1	226122	ENSMUST00000237817.1	-5734	ENSMUSG00000025171	Ubtd1	ubiquitin domain containing 1
chr19	42035616	42035715	100	*	9	16	0.5625	24	24	1	2	CG	1	0.00150336	gain	Promoter	19	42036000	42045110	9111	1	56642	ENSMUST00000238137.1	-285	ENSMUSG00000025172	Ankrd2	ankyrin repeat domain 2 (stretch responsive muscle)
chr19	42506116	42506215	100	*	9	11	0.818182	1	16	0.0625	2	CG	-1	0.000628956	loss	Distal Intergenic	19	42518759	42592343	73585	1	52013	ENSMUST00000026188.9	-12544	ENSMUSG00000025184	R3hcc1l	R3H domain and coiled-coil containing 1 like
chr19	42735016	42735115	100	*	8	17	0.470588	2	25	0.08	4	CG	-1	0.00436158	loss	Intron (ENSMUST00000076505.3/74580, intron 10 of 15)	19	42726644	42752472	25829	2	74580	ENSMUST00000235183.1	17357	ENSMUSG00000060224	Pyroxd2	pyridine nucleotide-disulphide oxidoreductase domain 2
chr19	43372616	43372715	100	*	15	24	0.625	41	42	0.97619	6	CG	1	0.000903162	gain	Intron (ENSMUST00000099428.4/545291, intron 2 of 11)	19	43294201	43388254	94054	2	545291	ENSMUST00000236823.1	15539	ENSMUSG00000074852	Hpse2	heparanase 2
chr19	44012416	44012515	100	*	13	32	0.40625	28	39	0.717949	6	CG	1	0.00822465	gain	Exon (ENSMUST00000026211.9/226143, exon 7 of 9)	19	44005022	44029199	24178	2	226143	ENSMUST00000026211.9	16684	ENSMUSG00000025197	Cyp2c23	cytochrome P450, family 2, subfamily c, polypeptide 23
chr19	44499416	44499515	100	*	9	11	0.818182	2	12	0.166667	2	CG	-1	0.00312121	loss	Intron (ENSMUST00000041163.4/22423, intron 1 of 5)	19	44493472	44514273	20802	1	22423	ENSMUST00000041163.4	5944	ENSMUSG00000036961	Wnt8b	wingless-type MMTV integration site family, member 8B
chr19	44761116	44761215	100	*	4	16	0.25	17	24	0.708333	4	CG	1	0.00492873	gain	Promoter	19	44759915	44818554	58640	1	18504	ENSMUST00000173346.3	1201	ENSMUSG00000004231	Pax2	paired box 2
chr19	45544716	45544815	100	*	14	49	0.285714	27	48	0.5625	11	CG	1	0.00599437	gain	Distal Intergenic	19	45552275	45560531	8257	2	56626	ENSMUST00000026239.6	15716	ENSMUSG00000025218	Poll	polymerase (DNA directed), lambda
chr19	45571816	45571915	100	*	25	26	0.961538	28	41	0.682927	6	CG	-1	0.00644355	loss	3' UTR	19	45575174	45577511	2338	1	226162	ENSMUST00000237600.1	-3259	ENSMUSG00000041035	Dpcd	deleted in primary ciliary dyskinesia
chr19	45622816	45622915	100	*	16	18	0.888889	9	22	0.409091	4	CG	-1	0.00313408	loss	Intron (ENSMUST00000160718.8/30838, intron 1 of 4)	19	45578254	45631138	52885	2	30838	ENSMUST00000160718.8	8223	ENSMUSG00000040913	Fbxw4	F-box and WD-40 domain protein 4
chr19	47143716	47143815	100	*	22	25	0.88	12	26	0.461538	6	CG	-1	0.00296568	loss	Promoter	19	47140909	47144254	3346	2	546729	ENSMUST00000111813.2	439	ENSMUSG00000079258	Calhm1	calcium homeostasis modulator 1
chr19	47698316	47698415	100	*	9	28	0.321429	53	70	0.757143	6	CG	1	0.000586779	gain	Distal Intergenic	19	47646344	47692094	45751	2	12821	ENSMUST00000086923.5	-6222	ENSMUSG00000025064	Col17a1	collagen, type XVII, alpha 1
chr19	54049716	54049815	100	*	27	27	1	20	30	0.666667	6	CG	-1	0.00235895	loss	Distal Intergenic	19	54044151	54048982	4832	1	11551	ENSMUST00000036700.6	5565	ENSMUSG00000033717	Adra2a	adrenergic receptor, alpha 2a
chr19	54469816	54469915	100	*	9	22	0.409091	0	22	0	4	CG	-1	0.00213647	loss	Distal Intergenic	19	54044151	54048982	4832	1	11551	ENSMUST00000036700.6	425665	ENSMUSG00000033717	Adra2a	adrenergic receptor, alpha 2a
chr19	54865716	54865815	100	*	1	14	0.0714286	6	11	0.545455	2	CG	1	0.00882298	gain	Distal Intergenic	19	55069734	55099451	29718	2	14732	ENSMUST00000061856.5	233636	ENSMUSG00000024978	Gpam	glycerol-3-phosphate acyltransferase, mitochondrial
chr19	55795616	55795715	100	*	14	25	0.56	40	44	0.909091	6	CG	1	0.00208001	gain	Intron (ENSMUST00000111662.10/21416, intron 3 of 13)	19	55742845	55910681	167837	1	21416	ENSMUST00000133008.7	52771	ENSMUSG00000024985	Tcf7l2	transcription factor 7 like 2, T cell specific, HMG box
chr19	55909016	55909115	100	*	4	15	0.266667	14	15	0.933333	2	CG	1	0.00109669	gain	Exon (ENSMUST00000126434.7/21416, exon 5 of 5)	19	55898553	55919604	21052	1	21416	ENSMUST00000148666.1	10463	ENSMUSG00000024985	Tcf7l2	transcription factor 7 like 2, T cell specific, HMG box
chr19	56210216	56210315	100	*	7	9	0.777778	1	9	0.111111	2	CG	-1	0.00490879	loss	Distal Intergenic	19	56287137	56320089	32953	1	226243	ENSMUST00000078284.12	-76822	ENSMUSG00000025075	Habp2	hyaluronic acid binding protein 2
chr19	56278116	56278215	100	*	6	11	0.545455	0	23	0	2	CG	-1	0.000774419	loss	Distal Intergenic	19	56287137	56320089	32953	1	226243	ENSMUST00000078284.12	-8922	ENSMUSG00000025075	Habp2	hyaluronic acid binding protein 2
chr19	56862516	56862615	100	*	11	11	1	2	8	0.25	2	CG	-1	0.00176683	loss	Intron (ENSMUST00000111606.7/83561, intron 21 of 25)	19	56874249	56912078	37830	1	240675	ENSMUST00000026068.7	-11634	ENSMUSG00000025082	Vwa2	von Willebrand factor A domain containing 2
chr19	58244616	58244715	100	*	1	10	0.1	12	15	0.8	2	CG	1	0.00191636	gain	Intron (ENSMUST00000026076.13/14585, intron 9 of 10)	19	58051167	58051236	70	1	100885835	ENSMUST00000176631.1	193449	ENSMUSG00000093757	Mir5623	microRNA 5623
chr19	59389416	59389515	100	*	8	24	0.333333	2	54	0.037037	4	CG	-1	0.00139278	loss	Distal Intergenic	19	59297178	59345780	48603	2	107368	ENSMUST00000099274.3	-43636	ENSMUSG00000074746	Pdzd8	PDZ domain containing 8
chr2	5405302	5405401	100	*	34	39	0.871795	22	39	0.564103	7	CG	-1	0.0036528	loss	Intron (ENSMUST00000044009.13/227541, intron 3 of 10)	2	5137776	5230878	93103	1	74186	ENSMUST00000027988.7	267526	ENSMUSG00000026676	Ccdc3	coiled-coil domain containing 3
chr2	12275502	12275601	100	*	7	10	0.7	1	15	0.0666667	2	CG	-1	0.00228708	loss	Intron (ENSMUST00000028106.10/241226, intron 2 of 29)	2	12300946	12311300	10355	1	338535	ENSMUST00000148089.2	-25345	ENSMUSG00000086843	E030013I19Rik	RIKEN cDNA E030013I19 gene
chr2	22408902	22409001	100	*	2	8	0.25	8	8	1	2	CG	1	0.00321723	gain	Intron (ENSMUST00000044749.13/667663, intron 19 of 33)	2	22241057	22407454	166398	1	667663	ENSMUST00000153002.2	167845	ENSMUSG00000025716	Myo3a	myosin IIIA
chr2	24521802	24521901	100	*	56	63	0.888889	64	95	0.673684	14	CG	-1	0.00321723	loss	Distal Intergenic	2	24420560	24475599	55040	2	18510	ENSMUST00000028355.10	-46203	ENSMUSG00000026976	Pax8	paired box 8
chr2	25333102	25333201	100	*	7	33	0.212121	19	30	0.633333	6	CG	1	0.0020249	gain	Promoter	2	25332773	25338169	5397	1	227619	ENSMUST00000152245.1	329	ENSMUSG00000036646	Man1b1	mannosidase, alpha, class 1B, member 1
chr2	28803202	28803301	100	*	5	21	0.238095	18	23	0.782609	4	CG	1	0.00139278	gain	Intron (ENSMUST00000074156.6/68870, intron 11 of 12)	2	28822305	28840286	17982	2	269252	ENSMUST00000037117.5	36985	ENSMUSG00000035666	Gtf3c4	general transcription factor IIIC, polypeptide 4
chr2	30637002	30637101	100	*	7	9	0.777778	2	14	0.142857	2	CG	-1	0.00349984	loss	Intron (ENSMUST00000146702.1/ENSMUST00000146702.1, intron 1 of 3)	2	30605217	30608217	3001	1	78617	ENSMUST00000129719.1	31785	ENSMUSG00000047363	Cstad	CSA-conditional, T cell activation-dependent protein
chr2	35398102	35398201	100	*	20	28	0.714286	5	24	0.208333	4	CG	-1	0.00133535	loss	Promoter	2	35375562	35397175	21614	2	74854	ENSMUST00000113010.8	-927	ENSMUSG00000079421	4930402F06Rik	RIKEN cDNA 4930402F06 gene
chr2	49718702	49718801	100	*	32	32	1	13	18	0.722222	4	CG	-1	0.00305825	loss	Intron (ENSMUST00000028102.13/16574, intron 11 of 25)	2	49722567	49735584	13018	1	16574	ENSMUST00000138834.1	-3766	ENSMUSG00000026764	Kif5c	kinesin family member 5C
chr2	52217002	52217101	100	*	7	11	0.636364	0	11	0	2	CG	-1	0.0027934	loss	Exon (ENSMUST00000036934.11/17996, exon 86 of 157)	2	52136662	52223737	87076	2	17996	ENSMUST00000028320.13	6636	ENSMUSG00000026950	Neb	nebulin
chr2	52590602	52590701	100	*	8	14	0.571429	2	25	0.08	2	CG	-1	0.00210513	loss	Intron (ENSMUST00000178799.7/12298, intron 2 of 13)	2	52428325	52558567	130243	2	12298	ENSMUST00000102761.8	-32035	ENSMUSG00000017412	Cacnb4	calcium channel, voltage-dependent, beta 4 subunit
chr2	56460902	56461001	100	*	3	22	0.136364	19	22	0.863636	2	CG	1	5.4142e-05	gain	Distal Intergenic	2	56785811	56785907	97	1	102465169	ENSMUST00000184814.1	-324810	ENSMUSG00000098437	Mir195b	microRNA 195b
chr2	58209402	58209501	100	*	10	16	0.625	1	21	0.047619	2	CG	-1	0.000933388	loss	Distal Intergenic	2	58147734	58195528	47795	2	227929	ENSMUST00000151785.1	-13874	ENSMUSG00000026832	Cytip	cytohesin 1 interacting protein
chr2	59553602	59553701	100	*	16	32	0.5	6	48	0.125	4	CG	-1	0.00121748	loss	Distal Intergenic	2	59612042	59845717	233676	1	66860	ENSMUST00000112568.7	-58341	ENSMUSG00000035168	Tanc1	tetratricopeptide repeat, ankyrin repeat and coiled-coil containing 1
chr2	60678402	60678501	100	*	10	12	0.833333	3	17	0.176471	2	CG	-1	0.00167406	loss	Intron (ENSMUST00000028348.8/16420, intron 1 of 17)	2	60653048	60673754	20707	2	16420	ENSMUST00000151035.7	-4648	ENSMUSG00000026971	Itgb6	integrin beta 6
chr2	61139502	61139601	100	*	28	80	0.35	13	95	0.136842	10	CG	-1	0.00231107	loss	Distal Intergenic	2	60964376	60975151	10776	2	100038493	ENSMUST00000146034.1	-164351	ENSMUSG00000075325	Gm13582	predicted gene 13582
chr2	72621502	72621601	100	*	29	29	1	24	33	0.727273	6	CG	-1	0.00352089	loss	Distal Intergenic	2	72703510	72729468	25959	1	74541	ENSMUST00000124829.1	-81909	ENSMUSG00000085252	8430437L04Rik	RIKEN cDNA 8430437L04 gene
chr2	75266002	75266101	100	*	31	33	0.939394	26	46	0.565217	8	CG	-1	0.00128958	loss	Intron (ENSMUST00000230629.1/ENSMUST00000230629.1, intron 3 of 6)	2	75659261	75665839	6579	1	229279	ENSMUST00000111964.7	-393160	ENSMUSG00000059005	Hnrnpa3	heterogeneous nuclear ribonucleoprotein A3
chr2	75391902	75392001	100	*	17	18	0.944444	9	20	0.45	4	CG	-1	0.0025026	loss	Distal Intergenic	2	75659261	75665839	6579	1	229279	ENSMUST00000111964.7	-267260	ENSMUSG00000059005	Hnrnpa3	heterogeneous nuclear ribonucleoprotein A3
chr2	77656802	77656901	100	*	18	18	1	9	16	0.5625	4	CG	-1	0.00302894	loss	Intron (ENSMUST00000171063.7/241494, intron 1 of 7)	2	77410634	77703272	292639	2	241494	ENSMUST00000171063.7	46371	ENSMUSG00000027016	Zfp385b	zinc finger protein 385B
chr2	83056302	83056401	100	*	2	12	0.166667	10	13	0.769231	2	CG	1	0.00368308	gain	Distal Intergenic	2	82980796	83008937	28142	1	241516	ENSMUST00000132967.1	75506	ENSMUSG00000075249	Fsip2	fibrous sheath-interacting protein 2
chr2	85137402	85137501	100	*	10	10	1	2	7	0.285714	1	CG	-1	0.00290642	loss	Promoter	2	85136225	85139923	3699	1	23796	ENSMUST00000057019.8	1177	ENSMUSG00000044338	Aplnr	apelin receptor
chr2	92593902	92594001	100	*	2	12	0.166667	15	19	0.789474	2	CG	1	0.0020249	gain	Promoter	2	92594602	92594676	75	1	102465704	ENSMUST00000183740.1	-601	ENSMUSG00000098406	Mir7222	microRNA 7222
chr2	112998002	112998101	100	*	7	8	0.875	1	11	0.0909091	2	CG	-1	0.00196438	loss	Intron (ENSMUST00000208151.1/20192, intron 2 of 101)	2	112631380	113030331	398952	2	20192	ENSMUST00000091818.5	32230	ENSMUSG00000057378	Ryr3	ryanodine receptor 3
chr2	118197502	118197601	100	*	18	20	0.9	8	26	0.307692	4	CG	-1	0.000617815	loss	Intron (ENSMUST00000231133.1/71313, intron 10 of 11)	2	118130424	118256956	126533	2	71313	ENSMUST00000231133.1	59355	ENSMUSG00000027344	Fsip1	fibrous sheath-interacting protein 1
chr2	118722302	118722401	100	*	11	18	0.611111	4	32	0.125	4	CG	-1	0.00143518	loss	Intron (ENSMUST00000102524.7/18796, intron 7 of 31)	2	118707996	118728359	20364	2	18796	ENSMUST00000159756.1	5958	ENSMUSG00000040061	Plcb2	phospholipase C, beta 2
chr2	118791502	118791601	100	*	5	18	0.277778	9	9	1	2	CG	1	0.00157246	gain	Exon (ENSMUST00000037547.8/214240, exon 8 of 8)	2	118779759	118790048	10290	1	214240	ENSMUST00000142072.1	11743	ENSMUSG00000040035	Disp2	dispatched RND tramsporter family member 2
chr2	119322902	119323001	100	*	63	68	0.926471	68	100	0.68	14	CG	-1	0.000957526	loss	Intron (ENSMUST00000147929.7/100043609, intron 3 of 3)	2	119321187	119325543	4357	2	100043609	ENSMUST00000147929.7	2542	ENSMUSG00000074912	Gm14207	predicted gene 14207
chr2	135070502	135070601	100	*	31	33	0.939394	13	24	0.541667	6	CG	-1	0.00159756	loss	Intron (ENSMUST00000131552.4/18795, intron 3 of 32)	2	135169573	135215616	46044	2	78805	ENSMUST00000138303.1	145015	ENSMUSG00000085247	4930545L23Rik	RIKEN cDNA 4930545L23 gene
chr2	150762402	150762501	100	*	33	33	1	18	24	0.75	6	CG	-1	0.00354534	loss	Exon (ENSMUST00000094467.5/12497, exon 7 of 14)	2	150749171	150753224	4054	1	12497	ENSMUST00000139723.1	13231	ENSMUSG00000033068	Entpd6	ectonucleoside triphosphate diphosphohydrolase 6
chr2	151791402	151791501	100	*	10	20	0.5	15	15	1	2	CG	1	0.00260734	gain	Distal Intergenic	2	151747578	151749978	2401	2	75283	ENSMUST00000134422.1	-41424	ENSMUSG00000086800	4930556L07Rik	RIKEN cDNA 4930556L07 gene
chr2	152928302	152928401	100	*	1	17	0.0588235	11	16	0.6875	2	CG	1	0.00104141	gain	Distal Intergenic	2	152931898	152933208	1311	2	14239	ENSMUST00000099200.2	4807	ENSMUSG00000074676	Foxs1	forkhead box S1
chr2	153422702	153422801	100	*	29	40	0.725	2	24	0.0833333	4	CG	-1	3.06724e-05	loss	Intron (ENSMUST00000035346.13/329540, intron 5 of 10)	2	153407466	153444479	37014	2	329540	ENSMUST00000109784.1	21678	ENSMUSG00000061411	Nol4l	nucleolar protein 4-like
chr2	155751402	155751501	100	*	32	54	0.592593	13	52	0.25	8	CG	-1	0.00150336	loss	Promoter	2	155751344	155755468	4125	1	19124	ENSMUST00000143493.1	58	ENSMUSG00000027611	Procr	protein C receptor, endothelial
chr2	156613302	156613401	100	*	92	164	0.560976	168	201	0.835821	18	CG	1	1.02713e-06	gain	Promoter	2	156609206	156613422	4217	2	100504350	ENSMUST00000124676.1	21	ENSMUSG00000086118	Gm14169	predicted gene 14169
chr2	157360302	157360401	100	*	20	32	0.625	14	54	0.259259	4	CG	-1	0.00217004	loss	Distal Intergenic	2	157367594	157396763	29170	1	69161	ENSMUST00000081202.5	-7193	ENSMUSG00000063019	Manbal	mannosidase, beta A, lysosomal-like
chr2	157944602	157944701	100	*	3	16	0.1875	25	28	0.892857	4	CG	1	9.13725e-05	gain	3' UTR	2	157914653	157944719	30067	1	277432	ENSMUST00000109523.1	29949	ENSMUSG00000037843	Vstm2l	V-set and transmembrane domain containing 2-like
chr2	159514102	159514201	100	*	5	18	0.277778	20	27	0.740741	4	CG	1	0.00343695	gain	Distal Intergenic	2	159947341	159981288	33948	1	71081	ENSMUST00000133091.1	-433140	ENSMUSG00000085198	4933416E03Rik	RIKEN cDNA 4933416E03 gene
chr2	160228902	160229001	100	*	17	34	0.5	8	46	0.173913	6	CG	-1	0.00318623	loss	Distal Intergenic	2	160311393	160313616	2224	2	329554	ENSMUST00000109475.2	84615	ENSMUSG00000074623	Gm826	predicted gene 826
chr2	160432802	160432901	100	*	16	16	1	12	22	0.545455	4	CG	-1	0.00305983	loss	Distal Intergenic	2	160363703	160367065	3363	2	16658	ENSMUST00000099126.4	-65737	ENSMUSG00000074622	Mafb	v-maf musculoaponeurotic fibrosarcoma oncogene family, protein B (avian)
chr2	162610702	162610801	100	*	5	32	0.15625	24	36	0.666667	8	CG	1	0.000341658	gain	Intron (ENSMUST00000109443.7/19281, intron 1 of 30)	2	161526357	162661094	1134738	2	19281	ENSMUST00000109442.7	50293	ENSMUSG00000053141	Ptprt	protein tyrosine phosphatase, receptor type, T
chr2	165357402	165357501	100	*	0	16	0	9	20	0.45	2	CG	1	0.00321723	gain	Intron (ENSMUST00000103085.7/381405, intron 5 of 5)	2	165353811	165359401	5591	2	381405	ENSMUST00000136482.1	1900	ENSMUSG00000056824	Zfp663	zinc finger protein 663
chr2	165486602	165486701	100	*	7	14	0.5	1	24	0.0416667	2	CG	-1	0.00220195	loss	Distal Intergenic	2	165491178	165493116	1939	2	381406	ENSMUST00000125497.1	6415	ENSMUSG00000039725	Trp53rka	transformation related protein 53 regulating kinase A
chr2	166635702	166635801	100	*	10	16	0.625	2	22	0.0909091	4	CG	-1	0.00168641	loss	Intron (ENSMUST00000036719.11/277360, intron 4 of 39)	2	166566960	166638968	72009	2	277360	ENSMUST00000099080.8	3167	ENSMUSG00000039621	Prex1	phosphatidylinositol-3,4,5-trisphosphate-dependent Rac exchange factor 1
chr2	167727402	167727501	100	*	0	42	0	7	35	0.2	8	CG	1	0.00352948	gain	Exon (ENSMUST00000141923.1/329562, exon 4 of 4)	2	167691181	167697801	6621	1	329562	ENSMUST00000130679.1	36221	ENSMUSG00000006462	A530013C23Rik	RIKEN cDNA A530013C23 gene
chr2	167863202	167863301	100	*	36	37	0.972973	18	30	0.6	4	CG	-1	0.000876146	loss	Distal Intergenic	2	167932057	167974737	42681	1	19246	ENSMUST00000147210.7	-68756	ENSMUSG00000027540	Ptpn1	protein tyrosine phosphatase, non-receptor type 1
chr2	168011702	168011801	100	*	26	26	1	10	16	0.625	4	CG	-1	0.00210051	loss	Promoter	2	167980166	168010618	30453	2	69553	ENSMUST00000099073.2	-1084	ENSMUSG00000074577	Ripor3	RIPOR family member 3
chr2	172426602	172426701	100	*	12	33	0.363636	1	30	0.0333333	6	CG	-1	0.0026137	loss	Exon (ENSMUST00000099061.8/320664, exon 5 of 5)	2	172440556	172469908	29353	1	66404	ENSMUST00000029005.3	-13855	ENSMUSG00000027502	Rtf2	replication termination factor 2
chr2	172429202	172429301	100	*	25	36	0.694444	3	22	0.136364	4	CG	-1	0.000459416	loss	3' UTR	2	172440556	172469908	29353	1	66404	ENSMUST00000029005.3	-11255	ENSMUSG00000027502	Rtf2	replication termination factor 2
chr2	173415902	173416001	100	*	12	12	1	4	11	0.363636	2	CG	-1	0.00233043	loss	Distal Intergenic	2	173522586	173528501	5916	1	72221	ENSMUST00000029023.3	-106585	ENSMUSG00000027518	1700021F07Rik	RIKEN cDNA 1700021F07 gene
chr2	173419802	173419901	100	*	3	24	0.125	24	30	0.8	6	CG	1	3.35645e-05	gain	Distal Intergenic	2	173522586	173528501	5916	1	72221	ENSMUST00000029023.3	-102685	ENSMUSG00000027518	1700021F07Rik	RIKEN cDNA 1700021F07 gene
chr2	178296502	178296601	100	*	5	28	0.178571	21	36	0.583333	4	CG	1	0.0025116	gain	Intron (ENSMUST00000108917.7/74189, intron 7 of 12)	2	178327556	178331766	4211	1	74189	ENSMUST00000141272.1	-30955	ENSMUSG00000027525	Phactr3	phosphatase and actin regulator 3
chr2	178582602	178582701	100	*	0	26	0	10	26	0.384615	4	CG	1	0.00163945	gain	Distal Intergenic	2	178460630	178466572	5943	1	381409	ENSMUST00000176869.1	121972	ENSMUSG00000039155	Cdh26	cadherin-like 26
chr2	178701802	178701901	100	*	4	26	0.153846	19	30	0.633333	4	CG	1	0.00133535	gain	Distal Intergenic	2	178460630	178466572	5943	1	381409	ENSMUST00000176869.1	241172	ENSMUSG00000039155	Cdh26	cadherin-like 26
chr2	179852902	179853001	100	*	40	86	0.465116	12	68	0.176471	8	CG	-1	0.00101244	loss	Intron (ENSMUST00000000314.12/12561, intron 6 of 15)	2	179893884	179896149	2266	1	12561	ENSMUST00000129659.1	-40883	ENSMUSG00000000305	Cdh4	cadherin 4
chr2	180371502	180371601	100	*	0	18	0	10	22	0.454545	4	CG	1	0.00235895	gain	Intron (ENSMUST00000145549.1/320485, intron 6 of 6)	2	180370491	180385885	15395	2	320485	ENSMUST00000145549.1	14284	NA	B230312C02Rik	RIKEN cDNA B230312C02 gene
chr2	180482502	180482601	100	*	69	86	0.802326	57	100	0.57	16	CG	-1	0.00208001	loss	Distal Intergenic	2	180472429	180474852	2424	1	108115	ENSMUST00000128367.1	10073	ENSMUSG00000038963	Slco4a1	solute carrier organic anion transporter family, member 4a1
chr2	181101002	181101101	100	*	2	8	0.25	9	9	1	2	CG	1	0.00263439	gain	Promoter	2	181084582	181100798	16217	2	16536	ENSMUST00000145861.7	-204	ENSMUSG00000016346	Kcnq2	potassium voltage-gated channel, subfamily Q, member 2
chr2	181739402	181739501	100	*	1	20	0.05	8	14	0.571429	2	CG	1	0.0020249	gain	Distal Intergenic	2	181715703	181719372	3670	1	18389	ENSMUST00000184127.1	23699	ENSMUSG00000027584	Oprl1	opioid receptor-like 1
chr3	3205701	3205800	100	*	10	18	0.555556	2	26	0.0769231	4	CG	-1	0.00167406	loss	Distal Intergenic	3	3508030	3657844	149815	1	30942	ENSMUST00000108393.7	-302230	ENSMUSG00000017688	Hnf4g	hepatocyte nuclear factor 4, gamma
chr3	4290601	4290700	100	*	19	35	0.542857	47	54	0.87037	4	CG	1	0.0018706	gain	Distal Intergenic	3	4798708	4814911	16204	1	100503859	ENSMUST00000183944.7	-508008	ENSMUSG00000098659	1110015O18Rik	RIKEN cDNA 1110015O18 gene
chr3	5860601	5860800	200	*	177	593	0.298482	506	889	0.569179	40	CG	1	9.12238e-22	gain	Distal Intergenic	3	5560500	5576239	15740	2	19302	ENSMUST00000059021.9	-284362	ENSMUSG00000040374	Pex2	peroxisomal biogenesis factor 2
chr3	7722401	7722500	100	*	10	13	0.769231	1	11	0.0909091	2	CG	-1	0.002289	loss	Distal Intergenic	3	7573182	7613760	40579	2	16196	ENSMUST00000192202.5	-108641	ENSMUSG00000040329	Il7	interleukin 7
chr3	9105801	9105900	100	*	13	28	0.464286	23	26	0.884615	4	CG	1	0.0025026	gain	Distal Intergenic	3	9061964	9071074	9111	1	75149	ENSMUST00000194792.1	43837	ENSMUSG00000103116	4930539M17Rik	RIKEN cDNA 4930539M17 gene
chr3	9708401	9708500	100	*	35	40	0.875	29	54	0.537037	10	CG	-1	0.00176568	loss	Intron (ENSMUST00000161949.7/94212, intron 3 of 8)	3	9692767	9705002	12236	2	94212	ENSMUST00000159825.1	-3399	ENSMUSG00000027508	Pag1	phosphoprotein associated with glycosphingolipid microdomains 1
chr3	9879001	9879100	100	*	3	9	0.333333	9	9	1	2	CG	1	0.00375659	gain	Distal Intergenic	3	9687479	9833679	146201	2	94212	ENSMUST00000161949.7	-45322	ENSMUSG00000027508	Pag1	phosphoprotein associated with glycosphingolipid microdomains 1
chr3	9922701	9922800	100	*	17	28	0.607143	9	40	0.225	6	CG	-1	0.00284994	loss	Distal Intergenic	3	9687479	9833679	146201	2	94212	ENSMUST00000161949.7	-89022	ENSMUSG00000027508	Pag1	phosphoprotein associated with glycosphingolipid microdomains 1
chr3	10503301	10503400	100	*	15	33	0.454545	31	36	0.861111	6	CG	1	0.00147346	gain	Distal Intergenic	3	10417817	10440102	22286	2	74718	ENSMUST00000099223.10	-63199	ENSMUSG00000027534	Snx16	sorting nexin 16
chr3	10789901	10790000	100	*	10	21	0.47619	24	28	0.857143	5	CG	1	0.00475233	gain	Distal Intergenic	3	10417817	10440102	22286	2	74718	ENSMUST00000099223.10	-349799	ENSMUSG00000027534	Snx16	sorting nexin 16
chr3	11010301	11010400	100	*	3	11	0.272727	14	17	0.823529	2	CG	1	0.00438302	gain	Distal Intergenic	3	10417817	10440102	22286	2	74718	ENSMUST00000099223.10	-570199	ENSMUSG00000027534	Snx16	sorting nexin 16
chr3	11743001	11743100	100	*	5	8	0.625	0	9	0	2	CG	-1	0.0051068	loss	Distal Intergenic	3	11823229	11844359	21131	2	100038545	ENSMUST00000192022.1	101259	ENSMUSG00000104015	Gm10745	predicted gene 10745
chr3	14396901	14397000	100	*	63	75	0.84	59	96	0.614583	6	CG	-1	0.00261462	loss	Distal Intergenic	3	14363117	14377587	14471	1	622229	ENSMUST00000192393.1	33784	NA	Gm6300	solute carrier family 7 (cationic amino acid transporter, y+ system), member pseudogene
chr3	19674401	19674500	100	*	8	16	0.5	1	18	0.0555556	4	CG	-1	0.00425104	loss	Exon (ENSMUST00000029139.8/381485, exon 9 of 10)	3	19693401	19695396	1996	2	12918	ENSMUST00000061294.4	20896	ENSMUSG00000049796	Crh	corticotropin releasing hormone
chr3	21600001	21600100	100	*	9	10	0.9	3	13	0.230769	2	CG	-1	0.00288789	loss	Distal Intergenic	3	22076652	22216594	139943	1	81004	ENSMUST00000193734.5	-476552	ENSMUSG00000027630	Tbl1xr1	transducin (beta)-like 1X-linked receptor 1
chr3	21812001	21812100	100	*	9	10	0.9	5	17	0.294118	2	CG	-1	0.00351498	loss	Distal Intergenic	3	22076652	22216594	139943	1	81004	ENSMUST00000193734.5	-264552	ENSMUSG00000027630	Tbl1xr1	transducin (beta)-like 1X-linked receptor 1
chr3	21830001	21830100	100	*	17	18	0.944444	19	43	0.44186	2	CG	-1	0.00133535	loss	Distal Intergenic	3	22076652	22216594	139943	1	81004	ENSMUST00000193734.5	-246552	ENSMUSG00000027630	Tbl1xr1	transducin (beta)-like 1X-linked receptor 1
chr3	22070201	22070300	100	*	9	11	0.818182	5	25	0.2	2	CG	-1	0.00167406	loss	Distal Intergenic	3	22076652	22216594	139943	1	81004	ENSMUST00000193734.5	-6352	ENSMUSG00000027630	Tbl1xr1	transducin (beta)-like 1X-linked receptor 1
chr3	22238101	22238200	100	*	48	51	0.941176	77	104	0.740385	8	CG	-1	0.00391276	loss	Distal Intergenic	3	22251374	22251663	290	1	19784	ENSMUST00000157150.1	-13174	NA	Rprl2	ribonuclease P RNA-like 2
chr3	22407701	22407800	100	*	9	30	0.3	40	52	0.769231	4	CG	1	0.000426052	gain	Distal Intergenic	3	22251374	22251663	290	1	19784	ENSMUST00000157150.1	156327	NA	Rprl2	ribonuclease P RNA-like 2
chr3	23778701	23778800	100	*	8	8	1	2	8	0.25	2	CG	-1	0.00321723	loss	Distal Intergenic	3	23804335	23939477	135143	2	635702	ENSMUST00000192246.3	160677	ENSMUSG00000102758	Naaladl2	N-acetylated alpha-linked acidic dipeptidase-like 2
chr3	27323801	27323900	100	*	7	10	0.7	0	8	0	2	CG	-1	0.00359705	loss	Intron (ENSMUST00000046383.11/22035, intron 1 of 4)	3	27317061	27342427	25367	1	22035	ENSMUST00000174840.1	6740	ENSMUSG00000039304	Tnfsf10	tumor necrosis factor (ligand) superfamily, member 10
chr3	28151601	28151700	100	*	14	19	0.736842	5	20	0.25	2	CG	-1	0.00352948	loss	Distal Intergenic	3	28109759	28130795	21037	1	18805	ENSMUST00000126594.2	41842	ENSMUSG00000027695	Pld1	phospholipase D1
chr3	28296401	28296500	100	*	2	12	0.166667	12	17	0.705882	3	CG	1	0.0047651	gain	Intron (ENSMUST00000160934.7/665113, intron 1 of 31)	3	28263643	28667982	404340	1	665113	ENSMUST00000162777.7	32758	ENSMUSG00000027692	Tnik	TRAF2 and NCK interacting kinase
chr3	28391601	28391700	100	*	6	25	0.24	42	61	0.688525	6	CG	1	0.000941815	gain	Intron (ENSMUST00000160934.7/665113, intron 2 of 31)	3	28409431	28596083	186653	1	665113	ENSMUST00000161423.1	-17731	ENSMUSG00000027692	Tnik	TRAF2 and NCK interacting kinase
chr3	28432501	28432600	100	*	1	8	0.125	8	9	0.888889	2	CG	1	0.00302894	gain	Intron (ENSMUST00000160934.7/665113, intron 2 of 31)	3	28419943	28420018	76	1	100628591	ENSMUST00000175249.1	12558	ENSMUSG00000092990	Mir466q	microRNA 466q
chr3	28705601	28705700	100	*	6	9	0.666667	1	12	0.0833333	2	CG	-1	0.00525184	loss	Intron (ENSMUST00000029240.13/20526, intron 1 of 10)	3	28698017	28727476	29460	1	20526	ENSMUST00000163536.7	7584	ENSMUSG00000027690	Slc2a2	solute carrier family 2 (facilitated glucose transporter), member 2
chr3	30536201	30536300	100	*	25	34	0.735294	28	67	0.41791	8	CG	-1	0.00365511	loss	Intron (ENSMUST00000172754.7/14013, intron 2 of 8)	3	29977344	30548008	570665	2	14013	ENSMUST00000172754.7	11708	ENSMUSG00000027684	Mecom	MDS1 and EVI1 complex locus
chr3	30644201	30644300	100	*	6	9	0.666667	1	12	0.0833333	2	CG	-1	0.00525184	loss	Promoter	3	30644507	30672431	27925	1	68307	ENSMUST00000108267.7	-207	ENSMUSG00000027703	Lrriq4	leucine-rich repeats and IQ motif containing 4
chr3	31328601	31328700	100	*	7	36	0.194444	23	45	0.511111	6	CG	1	0.00425104	gain	Distal Intergenic	3	31202858	31310378	107521	2	241919	ENSMUST00000091259.8	-18223	ENSMUSG00000069072	Slc7a14	solute carrier family 7 (cationic amino acid transporter, y+ system), member 14
chr3	31960101	31960200	100	*	3	22	0.136364	14	24	0.583333	4	CG	1	0.0030957	gain	Intron (ENSMUST00000119310.7/72413, intron 1 of 4)	3	31902703	32200180	297478	1	72413	ENSMUST00000119970.7	57398	ENSMUSG00000037610	Kcnmb2	potassium large conductance calcium-activated channel, subfamily M, beta member 2
chr3	31977001	31977100	100	*	2	18	0.111111	20	28	0.714286	4	CG	1	0.000628956	gain	Intron (ENSMUST00000119310.7/72413, intron 1 of 4)	3	31902703	32200180	297478	1	72413	ENSMUST00000119970.7	74298	ENSMUSG00000037610	Kcnmb2	potassium large conductance calcium-activated channel, subfamily M, beta member 2
chr3	34906501	34906600	100	*	7	17	0.411765	22	25	0.88	2	CG	1	0.00270033	gain	Distal Intergenic	3	34922545	34922651	107	2	102466155	ENSMUST00000183357.1	16051	ENSMUSG00000098862	Mir6378	microRNA 6378
chr3	35432701	35432800	100	*	7	8	0.875	3	16	0.1875	2	CG	-1	0.00270193	loss	Distal Intergenic	3	35618814	35630964	12151	2	625963	ENSMUST00000199182.1	198164	ENSMUSG00000105662	Gm6639	predicted gene 6639
chr3	35462801	35462900	100	*	9	18	0.5	28	31	0.903226	4	CG	1	0.00298562	gain	Distal Intergenic	3	35618814	35630964	12151	2	625963	ENSMUST00000199182.1	168064	ENSMUSG00000105662	Gm6639	predicted gene 6639
chr3	35464401	35464500	100	*	11	16	0.6875	3	16	0.1875	4	CG	-1	0.00487802	loss	Distal Intergenic	3	35618814	35630964	12151	2	625963	ENSMUST00000199182.1	166464	ENSMUSG00000105662	Gm6639	predicted gene 6639
chr3	36022301	36022400	100	*	8	20	0.4	20	24	0.833333	4	CG	1	0.00391177	gain	Exon (ENSMUST00000124469.1/654424, exon 4 of 4)	3	35959833	36000678	40846	2	72039	ENSMUST00000029259.9	-21623	ENSMUSG00000027709	Mccc1	methylcrotonoyl-Coenzyme A carboxylase 1 (alpha)
chr3	36293701	36293800	100	*	7	14	0.5	2	23	0.0869565	2	CG	-1	0.00495979	loss	Distal Intergenic	3	36179426	36222313	42888	2	229214	ENSMUST00000091227.8	-71388	ENSMUSG00000058400	Qrfpr	pyroglutamylated RFamide peptide receptor
chr3	37085501	37085600	100	*	4	10	0.4	20	22	0.909091	2	CG	1	0.00330672	gain	Promoter	3	37085090	37121930	36841	1	21744	ENSMUST00000147773.2	411	ENSMUSG00000027719	Adad1	adenosine deaminase domain containing 1 (testis specific)
chr3	37157201	37157300	100	*	11	16	0.6875	27	27	1	4	CG	1	0.00327187	gain	Distal Intergenic	3	37182885	37188593	5709	1	102639848	ENSMUST00000148448.1	-25585	ENSMUSG00000084754	Gm12532	predicted gene 12532
chr3	37182501	37182600	100	*	10	16	0.625	1	31	0.0322581	2	CG	-1	0.00013548	loss	Promoter	3	37182885	37188593	5709	1	102639848	ENSMUST00000148448.1	-285	ENSMUSG00000084754	Gm12532	predicted gene 12532
chr3	37993601	37993700	100	*	9	10	0.9	4	13	0.307692	2	CG	-1	0.00495478	loss	Distal Intergenic	3	37898813	37992728	93916	1	626410	ENSMUST00000196893.1	94788	ENSMUSG00000106461	Gm20755	predicted gene, 20755
chr3	40124801	40124900	100	*	32	38	0.842105	28	54	0.518519	8	CG	-1	0.00276495	loss	Distal Intergenic	3	40508430	40509774	1345	2	100040882	ENSMUST00000202778.1	384874	ENSMUSG00000037884	1700017G19Rik	RIKEN cDNA 1700017G19 gene
chr3	40254001	40254100	100	*	9	20	0.45	1	26	0.0384615	4	CG	-1	0.00217004	loss	Distal Intergenic	3	40508430	40509774	1345	2	100040882	ENSMUST00000202778.1	255674	ENSMUSG00000037884	1700017G19Rik	RIKEN cDNA 1700017G19 gene
chr3	40951101	40951200	100	*	45	90	0.5	91	118	0.771186	14	CG	1	0.000546321	gain	Promoter	3	40950818	40962228	11411	1	214048	ENSMUST00000200432.1	283	ENSMUSG00000025762	Larp1b	La ribonucleoprotein domain family, member 1B
chr3	41028801	41028900	100	*	20	33	0.606061	45	51	0.882353	6	CG	1	0.00404973	gain	Intron (ENSMUST00000191882.5/ENSMUST00000191882.5, intron 2 of 6)	3	41068520	41070670	2151	2	70804	ENSMUST00000124636.1	41770	ENSMUSG00000049940	Pgrmc2	progesterone receptor membrane component 2
chr3	41463101	41463200	100	*	36	36	1	16	29	0.551724	6	CG	-1	0.000158189	loss	Distal Intergenic	3	41487679	41493190	5512	2	78706	ENSMUST00000199155.1	29990	ENSMUSG00000097639	Platr4	pluripotency associated transcript 4
chr3	42007501	42007600	100	*	14	26	0.538462	43	50	0.86	4	CG	1	0.00338407	gain	Distal Intergenic	3	41751196	41756492	5297	1	73852	ENSMUST00000195030.1	256305	ENSMUSG00000025766	D3Ertd751e	DNA segment, Chr 3, ERATO Doi 751, expressed
chr3	51060301	51060400	100	*	3	12	0.25	14	17	0.823529	2	CG	1	0.00327564	gain	Intron (ENSMUST00000189687.1/ENSMUST00000189687.1, intron 2 of 2)	3	51224447	51251644	27198	1	12457	ENSMUST00000023849.14	-164047	ENSMUSG00000023087	Noct	nocturnin
chr3	51504401	51504500	100	*	8	11	0.727273	4	24	0.166667	2	CG	-1	0.00259333	loss	Distal Intergenic	3	51483966	51496232	12267	1	19338	ENSMUST00000054387.7	20435	ENSMUSG00000027739	Rab33b	RAB33B, member RAS oncogene family
chr3	51577701	51577800	100	*	5	13	0.384615	14	15	0.933333	2	CG	1	0.00321723	gain	Distal Intergenic	3	51563641	51567111	3471	1	100039684	ENSMUST00000180616.3	14060	NA	5031434O11Rik	RIKEN cDNA 5031434O11 gene
chr3	51601801	51601900	100	*	21	27	0.777778	49	50	0.98	4	CG	1	0.00414827	gain	Distal Intergenic	3	51563641	51567111	3471	1	100039684	ENSMUST00000180616.3	38160	NA	5031434O11Rik	RIKEN cDNA 5031434O11 gene
chr3	51980101	51980200	100	*	9	9	1	3	9	0.333333	2	CG	-1	0.00375659	loss	Intron (ENSMUST00000121440.3/433586, intron 1 of 4)	3	51685907	52105076	419170	2	433586	ENSMUST00000121440.3	124876	ENSMUSG00000061143	Maml3	mastermind like transcriptional coactivator 3
chr3	52673901	52674000	100	*	19	22	0.863636	3	26	0.115385	4	CG	-1	1.31163e-05	loss	Distal Intergenic	3	52739716	52776656	36941	1	329639	ENSMUST00000193813.5	-65716	ENSMUSG00000102785	Gm2447	predicted gene 2447
chr3	52850101	52850200	100	*	11	36	0.305556	5	77	0.0649351	6	CG	-1	0.00196438	loss	Distal Intergenic	3	52906756	52927666	20911	2	622124	ENSMUST00000194274.1	77466	ENSMUSG00000104401	Gm20750	predicted gene, 20750
chr3	53455001	53455100	100	*	9	9	1	6	15	0.4	2	CG	-1	0.00417672	loss	Intron (ENSMUST00000132485.1/ENSMUST00000132485.1, intron 1 of 1)	3	53458370	53461983	3614	2	212114	ENSMUST00000129497.1	6883	ENSMUSG00000042997	Nhlrc3	NHL repeat containing 3
chr3	55866401	55866500	100	*	26	30	0.866667	16	36	0.444444	4	CG	-1	0.00154063	loss	Intron (ENSMUST00000029374.7/26422, intron 36 of 57)	3	55847264	55848400	1137	1	71182	ENSMUST00000199681.1	19137	ENSMUSG00000106572	4933417G07Rik	SEC13 homolog pseudogene
chr3	58062001	58062100	100	*	10	23	0.434783	3	48	0.0625	4	CG	-1	0.000941815	loss	Distal Intergenic	3	58141707	58163807	22101	2	67850	ENSMUST00000188418.1	101707	ENSMUSG00000100666	1700007F19Rik	RIKEN cDNA 1700007F19 gene
chr3	58828701	58828800	100	*	10	16	0.625	9	40	0.225	4	CG	-1	0.00482815	loss	Distal Intergenic	3	58846363	58865797	19435	2	229320	ENSMUST00000161419.1	36997	ENSMUSG00000043850	Clrn1	clarin 1
chr3	59073801	59073900	100	*	7	9	0.777778	3	16	0.1875	2	CG	-1	0.00456132	loss	Intron (ENSMUST00000040846.14/329650, intron 9 of 15)	3	59096448	59101821	5374	2	229323	ENSMUST00000085040.4	27921	ENSMUSG00000050075	Gpr171	G protein-coupled receptor 171
chr3	59258201	59258300	100	*	17	18	0.944444	23	41	0.560976	4	CG	-1	0.0044689	loss	Promoter	3	59257062	59315902	58841	1	329650	ENSMUST00000197374.1	1139	ENSMUSG00000056476	Med12l	mediator complex subunit 12-like
chr3	63099901	63100000	100	*	12	16	0.75	6	22	0.272727	2	CG	-1	0.00443071	loss	Distal Intergenic	3	63241537	63327826	86290	1	17380	ENSMUST00000194324.5	-141537	ENSMUSG00000027820	Mme	membrane metallo endopeptidase
chr3	63707701	63707800	100	*	18	26	0.692308	13	42	0.309524	6	CG	-1	0.00332283	loss	Exon (ENSMUST00000160638.9/269437, exon 18 of 24)	3	63696237	63702354	6118	2	269437	ENSMUST00000159374.2	-5347	ENSMUSG00000036834	Plch1	phospholipase C, eta 1
chr3	65622501	65622600	100	*	11	13	0.846154	7	21	0.333333	2	CG	-1	0.00441364	loss	Distal Intergenic	3	65659288	65659426	139	1	102465905	ENSMUST00000185035.1	-36688	ENSMUSG00000098944	Mir8120	microRNA 8120
chr3	66000601	66000700	100	*	24	24	1	13	23	0.565217	2	CG	-1	0.00133535	loss	Distal Intergenic	3	65946151	65958249	12099	2	56706	ENSMUST00000029416.13	-42352	ENSMUSG00000027829	Ccnl1	cyclin L1
chr3	66243301	66243400	100	*	6	10	0.6	1	15	0.0666667	2	CG	-1	0.00443071	loss	Intron (ENSMUST00000029419.7/72789, intron 4 of 13)	3	66219910	66225805	5896	1	19288	ENSMUST00000029421.5	23391	ENSMUSG00000027832	Ptx3	pentraxin related gene
chr3	68087101	68087200	100	*	14	25	0.56	2	18	0.111111	4	CG	-1	0.0037494	loss	Intron (ENSMUST00000182006.3/100505386, intron 4 of 10)	3	68064802	68626464	561663	1	30953	ENSMUST00000169909.9	22299	ENSMUSG00000027777	Schip1	schwannomin interacting protein 1
chr3	68270401	68270500	100	*	6	18	0.333333	26	31	0.83871	4	CG	1	0.00146217	gain	Intron (ENSMUST00000182006.3/100505386, intron 4 of 10)	3	68468183	68626481	158299	1	30953	ENSMUST00000182532.7	-197683	ENSMUSG00000027777	Schip1	schwannomin interacting protein 1
chr3	69536401	69536500	100	*	29	29	1	25	33	0.757576	6	CG	-1	0.00495478	loss	Intron (ENSMUST00000029355.8/242083, intron 2 of 3)	3	69542432	69552918	10487	1	242083	ENSMUST00000134037.2	-5932	ENSMUSG00000027784	Ppm1l	protein phosphatase 1 (formerly 2C)-like
chr3	70460301	70460400	100	*	1	14	0.0714286	16	24	0.666667	2	CG	1	0.00151322	gain	Distal Intergenic	3	70007613	70028708	21096	1	229389	ENSMUST00000053013.5	452688	ENSMUSG00000027788	Otol1	otolin 1
chr3	71291501	71291600	100	*	5	18	0.277778	27	32	0.84375	4	CG	1	0.000628956	gain	Distal Intergenic	3	70007613	70028708	21096	1	229389	ENSMUST00000053013.5	1283888	ENSMUSG00000027788	Otol1	otolin 1
chr3	74301301	74301400	100	*	15	16	0.9375	8	26	0.307692	4	CG	-1	0.00063287	loss	Distal Intergenic	3	74009217	74017277	8061	2	100504692	ENSMUST00000193390.1	-284024	ENSMUSG00000104096	Gm20356	predicted gene, 20356
chr3	75661401	75661500	100	*	11	11	1	6	18	0.333333	2	CG	-1	0.00158047	loss	Distal Intergenic	3	75647446	75655731	8286	2	69193	ENSMUST00000190602.1	-5670	ENSMUSG00000099370	Platr10	pluripotency associated transcript 10
chr3	79326401	79326500	100	*	8	17	0.470588	23	26	0.884615	4	CG	1	0.00402612	gain	Distal Intergenic	3	79336661	79430028	93368	1	100233207	ENSMUST00000195157.1	-10161	ENSMUSG00000091685	Gm17359	predicted gene, 17359
chr3	84483201	84483300	100	*	7	10	0.7	0	13	0	2	CG	-1	0.00137997	loss	Distal Intergenic	3	84442198	84480429	38232	2	229474	ENSMUST00000107689.6	-2772	ENSMUSG00000041842	Fhdc1	FH2 domain containing 1
chr3	84745601	84745700	100	*	11	24	0.458333	51	60	0.85	6	CG	1	0.00119576	gain	Intron (ENSMUST00000154148.7/99889, intron 3 of 9)	3	84690223	84692544	2322	1	320782	ENSMUST00000128344.1	55378	ENSMUSG00000056498	Tmem154	transmembrane protein 154
chr3	85387401	85387500	100	*	12	12	1	4	12	0.333333	2	CG	-1	0.00179646	loss	Intron (ENSMUST00000154148.7/99889, intron 3 of 9)	3	85317519	85332030	14512	1	73283	ENSMUST00000189046.1	69882	ENSMUSG00000099995	1700036G14Rik	RIKEN cDNA 1700036G14 gene
chr3	87441001	87441100	100	*	9	10	0.9	3	12	0.25	2	CG	-1	0.00347229	loss	Intron (ENSMUST00000194102.5/329693, intron 2 of 12)	3	87435885	87457836	21952	1	329693	ENSMUST00000178261.2	5116	ENSMUSG00000048031	Fcrl5	Fc receptor-like 5
chr3	88043301	88043400	100	*	0	43	0	28	86	0.325581	8	CG	1	0.000360286	gain	Promoter	3	88043128	88055976	12849	1	66614	ENSMUST00000193398.1	173	ENSMUSG00000028069	Gpatch4	G patch domain containing 4
chr3	88183101	88183200	100	*	12	15	0.8	3	17	0.176471	2	CG	-1	0.00161304	loss	Distal Intergenic	3	88171556	88177785	6230	2	76642	ENSMUST00000181837.2	-5316	ENSMUSG00000096935	1700113A16Rik	RIKEN cDNA 1700113A16 gene
chr3	89350201	89350300	100	*	24	70	0.342857	14	122	0.114754	17	CG	-1	0.000912203	loss	Promoter	3	89339640	89349996	10357	2	11490	ENSMUST00000029676.11	-205	ENSMUSG00000028041	Adam15	a disintegrin and metallopeptidase domain 15 (metargidin)
chr3	91599401	91599500	100	*	6	12	0.5	1	20	0.05	2	CG	-1	0.00387966	loss	Distal Intergenic	3	92014583	92031582	17000	1	242100	ENSMUST00000047660.4	-415083	ENSMUSG00000042244	Pglyrp3	peptidoglycan recognition protein 3
chr3	92192601	92192700	100	*	11	19	0.578947	1	19	0.0526316	2	CG	-1	0.00170428	loss	Distal Intergenic	3	92215799	92221911	6113	1	20755	ENSMUST00000074449.6	-23099	ENSMUSG00000078664	Sprr2a1	small proline-rich protein 2A1
chr3	92428401	92428500	100	*	13	18	0.722222	43	44	0.977273	4	CG	1	0.00330672	gain	Exon (ENSMUST00000192538.1/ENSMUST00000192538.1, exon 1 of 1)	3	92432582	92433925	1344	1	20765	ENSMUST00000067102.2	-4082	ENSMUSG00000054215	Sprr2k	small proline-rich protein 2K
chr3	96058101	96058200	100	*	1	40	0.025	15	52	0.288462	8	CG	1	0.00235895	gain	Promoter	3	95999832	96058466	58635	2	22365	ENSMUST00000015891.5	266	ENSMUSG00000015747	Vps45	vacuolar protein sorting 45
chr3	96191401	96191500	100	*	11	14	0.785714	12	41	0.292683	2	CG	-1	0.0026378	loss	Promoter	3	96192546	96195518	2973	1	64051	ENSMUST00000196912.1	-1046	ENSMUSG00000038486	Sv2a	synaptic vesicle glycoprotein 2 a
chr3	96197101	96197200	100	*	27	76	0.355263	105	184	0.570652	18	CG	1	0.00299759	gain	Promoter	3	96196588	96197586	999	2	69168	ENSMUST00000016087.3	386	ENSMUSG00000015943	Bola1	bolA-like 1 (E. coli)
chr3	96278101	96278200	100	*	33	73	0.452055	69	102	0.676471	14	CG	1	0.00393957	gain	Exon (ENSMUST00000051089.3/ENSMUST00000051089.3, exon 2 of 2)	3	96269752	96270132	381	1	319189	ENSMUST00000177113.1	8349	ENSMUSG00000105827	H2bc18	H2B clustered histone 18
chr3	96966801	96966900	100	*	12	14	0.857143	2	23	0.0869565	2	CG	-1	9.07306e-05	loss	Intron (ENSMUST00000199597.1/14613, intron 1 of 3)	3	96913566	96926020	12455	2	14616	ENSMUST00000062944.6	-40781	ENSMUSG00000049908	Gja8	gap junction protein, alpha 8
chr3	97179601	97179700	100	*	15	18	0.833333	6	18	0.333333	4	CG	-1	0.00351498	loss	Distal Intergenic	3	97172642	97176518	3877	1	66659	ENSMUST00000143234.1	6959	ENSMUSG00000028093	Acp6	acid phosphatase 6, lysophosphatidic
chr3	97801501	97801600	100	*	16	34	0.470588	49	60	0.816667	4	CG	1	0.00170428	gain	Intron (ENSMUST00000168438.8/83679, intron 4 of 45)	3	97796732	97824621	27890	2	83679	ENSMUST00000200232.2	23021	ENSMUSG00000038170	Pde4dip	phosphodiesterase 4D interacting protein (myomegalin)
chr3	98300201	98300300	100	*	7	17	0.411765	16	18	0.888889	2	CG	1	0.00391996	gain	Intron (ENSMUST00000120541.7/15360, intron 6 of 10)	3	98280435	98310738	30304	1	15360	ENSMUST00000090746.2	19766	ENSMUSG00000027875	Hmgcs2	3-hydroxy-3-methylglutaryl-Coenzyme A synthase 2
chr3	100255201	100255300	100	*	16	56	0.285714	43	78	0.551282	6	CG	1	0.00346775	gain	Distal Intergenic	3	100194580	100206655	12076	1	14547	ENSMUST00000197797.1	60621	ENSMUSG00000027865	Gdap2	ganglioside-induced differentiation-associated-protein 2
chr3	101016401	101016500	100	*	17	32	0.53125	11	54	0.203704	6	CG	-1	0.00309763	loss	Intron (ENSMUST00000147399.8/630146, intron 4 of 8)	3	100993532	101022176	28645	2	630146	ENSMUST00000167086.1	5676	ENSMUSG00000086564	Cd101	CD101 antigen
chr3	101660701	101660800	100	*	17	21	0.809524	5	18	0.277778	3	CG	-1	0.00222308	loss	Distal Intergenic	3	101576219	101604684	28466	2	11928	ENSMUST00000036493.7	-56017	ENSMUSG00000033161	Atp1a1	ATPase, Na+/K+ transporting, alpha 1 polypeptide
chr3	101924101	101924200	100	*	64	143	0.447552	119	149	0.798658	32	CG	1	8.95311e-08	gain	Promoter	3	101863741	101924379	60639	2	242126	ENSMUST00000183255.1	179	ENSMUSG00000033147	Slc22a15	solute carrier family 22 (organic anion/cation transporter), member 15
chr3	103632401	103632500	100	*	51	51	1	34	44	0.772727	8	CG	-1	0.00143518	loss	3' UTR	3	103576142	103645569	69428	1	54524	ENSMUST00000118563.2	56259	ENSMUSG00000027849	Syt6	synaptotagmin VI
chr3	104384201	104384300	100	*	4	17	0.235294	18	24	0.75	2	CG	1	0.00255823	gain	Distal Intergenic	3	104396418	104461511	65094	2	269473	ENSMUST00000199180.1	77211	ENSMUSG00000032913	Lrig2	leucine-rich repeats and immunoglobulin-like domains 2
chr3	104708901	104709000	100	*	26	36	0.722222	15	40	0.375	8	CG	-1	0.00357668	loss	Intron (ENSMUST00000190305.1/ENSMUST00000190305.1, intron 1 of 1)	3	104753123	104773270	20148	2	329731	ENSMUST00000199762.1	64270	ENSMUSG00000055865	Tafa3	TAFA chemokine like family member 3
chr3	105388401	105388500	100	*	1	19	0.0526316	12	25	0.48	2	CG	1	0.00334286	gain	Distal Intergenic	3	105441595	105451727	10133	2	78635	ENSMUST00000143893.1	63227	ENSMUSG00000074346	Kcnd3os	potassium voltage-gated channel, Shal-related family, member 3, opposite strand
chr3	106335201	106335300	100	*	6	8	0.75	0	8	0	2	CG	-1	0.00321723	loss	Distal Intergenic	3	106387384	106406182	18799	2	229688	ENSMUST00000029510.8	70882	ENSMUSG00000027902	Chil6	chitinase-like 6
chr3	107160001	107160100	100	*	30	40	0.75	16	40	0.4	10	CG	-1	0.00298499	loss	Distal Intergenic	3	107183056	107195721	12666	1	242151	ENSMUST00000055064.7	-22956	ENSMUSG00000042861	Kcna10	potassium voltage-gated channel, shaker-related subfamily, member 10
chr3	107248101	107248200	100	*	28	28	1	38	58	0.655172	4	CG	-1	0.00154683	loss	Distal Intergenic	3	107235132	107239707	4576	2	246691	ENSMUST00000049852.9	-8394	ENSMUSG00000070368	Prok1	prokineticin 1
chr3	107869001	107869100	100	*	8	20	0.4	31	40	0.775	4	CG	1	0.00470098	gain	Distal Intergenic	3	107877229	107892900	15672	1	99662	ENSMUST00000037375.9	-8129	ENSMUSG00000040600	Eps8l3	EPS8-like 3
chr3	108165001	108165100	100	*	3	26	0.115385	18	38	0.473684	4	CG	1	0.00375659	gain	Distal Intergenic	3	108148657	108154882	6226	2	229714	ENSMUST00000116284.1	-10119	ENSMUSG00000046793	Gpr61	G protein-coupled receptor 61
chr3	108721801	108721900	100	*	42	102	0.411765	19	111	0.171171	12	CG	-1	0.000812886	loss	Promoter	3	108702976	108722116	19141	2	76123	ENSMUST00000124043.1	216	ENSMUSG00000027883	Gpsm2	G-protein signalling modulator 2 (AGS3-like, C. elegans)
chr3	109076201	109076300	100	*	20	56	0.357143	24	36	0.666667	8	CG	1	0.00447519	gain	Distal Intergenic	3	109080469	109116687	36219	1	74686	ENSMUST00000029478.4	-4169	ENSMUSG00000027880	Slc25a54	solute carrier family 25, member 54
chr3	109327001	109327100	100	*	26	30	0.866667	8	29	0.275862	2	CG	-1	0.000120808	loss	Distal Intergenic	3	109340653	109685698	345046	1	57257	ENSMUST00000046864.13	-13553	ENSMUSG00000033721	Vav3	vav 3 oncogene
chr3	115356101	115356200	100	*	28	54	0.518519	56	74	0.756757	4	CG	1	0.00529573	gain	Distal Intergenic	3	115080965	115125256	44292	1	229759	ENSMUST00000051309.8	275136	ENSMUSG00000027965	Olfm3	olfactomedin 3
chr3	115660101	115660200	100	*	9	15	0.6	1	15	0.0666667	2	CG	-1	0.00321723	loss	Distal Intergenic	3	115710433	115715072	4640	2	13609	ENSMUST00000055676.3	54872	ENSMUSG00000045092	S1pr1	sphingosine-1-phosphate receptor 1
chr3	117096901	117097000	100	*	7	8	0.875	2	12	0.166667	2	CG	-1	0.0031264	loss	Distal Intergenic	3	117060522	117077765	17244	2	433646	ENSMUST00000029642.7	-19136	ENSMUSG00000028009	1700061I17Rik	RIKEN cDNA 1700061I17 gene
chr3	119539901	119540000	100	*	1	8	0.125	8	8	1	2	CG	1	0.00161304	gain	Distal Intergenic	3	119720809	119724387	3579	2	56195	ENSMUST00000198733.1	184387	ENSMUSG00000028134	Ptbp2	polypyrimidine tract binding protein 2
chr3	120431701	120431800	100	*	1	34	0.0294118	17	62	0.274194	4	CG	1	0.00418124	gain	Distal Intergenic	3	120772730	120886691	113962	2	320739	ENSMUST00000182099.1	454891	NA	6530403H02Rik	RIKEN cDNA 6530403H02 gene
chr3	121609301	121609400	100	*	25	42	0.595238	51	57	0.894737	8	CG	1	0.00171179	gain	Distal Intergenic	3	121637128	121643367	6240	2	100503044	ENSMUST00000198402.1	33967	ENSMUSG00000044522	A730020M07Rik	RIKEN cDNA A730020M07 gene
chr3	121830401	121830500	100	*	6	9	0.666667	2	25	0.08	2	CG	-1	0.00151354	loss	Distal Intergenic	3	121758907	121815302	56396	2	19299	ENSMUST00000029770.7	-15099	ENSMUSG00000028127	Abcd3	ATP-binding cassette, sub-family D (ALD), member 3
chr3	122187901	122188000	100	*	10	18	0.555556	19	20	0.95	2	CG	1	0.00483011	gain	Intron (ENSMUST00000198484.1/ENSMUST00000198484.1, intron 5 of 5)	3	122173010	122180123	7114	1	11304	ENSMUST00000136358.2	14891	ENSMUSG00000028125	Abca4	ATP-binding cassette, sub-family A (ABC1), member 4
chr3	123542801	123542900	100	*	17	17	1	27	44	0.613636	4	CG	-1	0.00365703	loss	Intron (ENSMUST00000137404.7/83398, intron 12 of 13)	3	123556831	123576516	19686	2	83398	ENSMUST00000132896.2	33616	ENSMUSG00000027977	Ndst3	N-deacetylase/N-sulfotransferase (heparan glucosaminyl) 3
chr3	127324101	127324200	100	*	8	18	0.444444	22	24	0.916667	4	CG	1	0.00217004	gain	Intron (ENSMUST00000182078.8/109676, intron 2 of 45)	3	127079945	127408954	329010	2	109676	ENSMUST00000183095.2	84754	ENSMUSG00000032826	Ank2	ankyrin 2, brain
chr3	127707201	127707300	100	*	13	13	1	7	19	0.368421	2	CG	-1	0.00135724	loss	Intron (ENSMUST00000198955.4/71481, intron 2 of 12)	3	127679520	127686340	6821	2	71481	ENSMUST00000159720.1	-20861	ENSMUSG00000028028	Alpk1	alpha-kinase 1
chr3	128255901	128256000	100	*	2	8	0.25	12	14	0.857143	2	CG	1	0.00490879	gain	Distal Intergenic	3	128124582	128231606	107025	2	402774	ENSMUST00000196895.4	-24295	ENSMUSG00000105816	D030025E07Rik	RIKEN cDNA D030025E07 gene
chr3	130318401	130318500	100	*	6	10	0.6	1	15	0.0666667	2	CG	-1	0.00443071	loss	Intron (ENSMUST00000143830.2/77018, intron 2 of 19)	3	130181484	130595102	413619	1	77018	ENSMUST00000238846.1	136917	ENSMUSG00000058897	Col25a1	collagen, type XXV, alpha 1
chr3	130983601	130983700	100	*	5	11	0.454545	11	11	1	2	CG	1	0.00470098	gain	Distal Intergenic	3	131110471	131224356	113886	1	16842	ENSMUST00000029611.13	-126771	ENSMUSG00000027985	Lef1	lymphoid enhancer binding factor 1
chr3	131735901	131736000	100	*	12	16	0.75	32	32	1	4	CG	1	0.00405001	gain	Distal Intergenic	3	131564935	131583200	18266	1	23971	ENSMUST00000196638.1	170966	ENSMUSG00000028032	Papss1	3'-phosphoadenosine 5'-phosphosulfate synthase 1
chr3	131762401	131762500	100	*	6	8	0.75	1	10	0.1	2	CG	-1	0.00522987	loss	Intron (ENSMUST00000197726.1/ENSMUST00000197726.1, intron 1 of 3)	3	131564935	131583200	18266	1	23971	ENSMUST00000196638.1	197466	ENSMUSG00000028032	Papss1	3'-phosphoadenosine 5'-phosphosulfate synthase 1
chr3	132015201	132015400	200	*	46	58	0.793103	17	47	0.361702	10	CG	-1	0.000158449	loss	Intron (ENSMUST00000197726.1/ENSMUST00000197726.1, intron 3 of 3)	3	132085292	132180304	95013	1	56811	ENSMUST00000029665.6	-69892	ENSMUSG00000028031	Dkk2	dickkopf WNT signaling pathway inhibitor 2
chr3	132359801	132359900	100	*	8	10	0.8	7	26	0.269231	2	CG	-1	0.004554	loss	Distal Intergenic	3	132629820	132645348	15529	1	433653	ENSMUST00000212804.1	-269920	ENSMUSG00000091721	Gimd1	GIMAP family P-loop NTPase domain containing 1
chr3	132898401	132898500	100	*	27	29	0.931034	34	66	0.515152	6	CG	-1	0.000793746	loss	Intron (ENSMUST00000042744.15/114249, intron 8 of 11)	3	132891176	132906359	15184	2	114249	ENSMUST00000132732.1	7859	ENSMUSG00000040998	Npnt	nephronectin
chr3	133151501	133151600	100	*	6	24	0.25	24	34	0.705882	4	CG	1	0.00195157	gain	Intron (ENSMUST00000147041.9/77669, intron 5 of 13)	3	133116432	133137302	20871	2	77669	ENSMUST00000054105.3	-14199	ENSMUSG00000040969	Arhgef38	Rho guanine nucleotide exchange factor (GEF) 38
chr3	133296101	133296200	100	*	9	18	0.5	3	30	0.1	4	CG	-1	0.00321723	loss	Distal Intergenic	3	133310110	133378078	67969	1	74776	ENSMUST00000029644.15	-13910	ENSMUSG00000028013	Ppa2	pyrophosphatase (inorganic) 2
chr3	133721701	133721800	100	*	5	25	0.2	0	50	0	4	CG	-1	0.00250403	loss	Distal Intergenic	3	133488535	133545139	56605	2	214133	ENSMUST00000197118.4	-176562	ENSMUSG00000040943	Tet2	tet methylcytosine dioxygenase 2
chr3	135774201	135774300	100	*	13	14	0.928571	4	17	0.235294	2	CG	-1	0.000854886	loss	Distal Intergenic	3	135825279	135888394	63116	1	67547	ENSMUST00000081978.9	-50979	ENSMUSG00000053897	Slc39a8	solute carrier family 39 (metal ion transporter), member 8
chr3	136238301	136238400	100	*	19	19	1	10	22	0.454545	2	CG	-1	0.000903162	loss	Intron (ENSMUST00000196159.4/242248, intron 4 of 15)	3	136210162	136247755	37594	2	242248	ENSMUST00000198034.1	9355	ENSMUSG00000037922	Bank1	B cell scaffold protein with ankyrin repeats 1
chr3	137525801	137525900	100	*	46	48	0.958333	52	82	0.634146	4	CG	-1	0.000452597	loss	Distal Intergenic	3	137550045	137552622	2578	2	229862	ENSMUST00000198629.4	26722	ENSMUSG00000055138	Gm4861	predicted gene 4861
chr3	137558101	137558200	100	*	13	14	0.928571	5	18	0.277778	2	CG	-1	0.001215	loss	Distal Intergenic	3	137550045	137552622	2578	2	229862	ENSMUST00000198629.4	-5479	ENSMUSG00000055138	Gm4861	predicted gene 4861
chr3	138422401	138422500	100	*	15	18	0.833333	9	25	0.36	4	CG	-1	0.00330672	loss	Intron (ENSMUST00000161312.7/26876, intron 5 of 5)	3	138415495	138430892	15398	1	26876	ENSMUST00000013458.8	6906	ENSMUSG00000037797	Adh4	alcohol dehydrogenase 4 (class II), pi polypeptide
chr3	138646501	138646600	100	*	18	19	0.947368	21	38	0.552632	4	CG	-1	0.00363967	loss	Distal Intergenic	3	138711535	138726984	15450	2	74635	ENSMUST00000197761.1	80384	ENSMUSG00000105838	4930425O10Rik	RIKEN cDNA 4930425O10 gene
chr3	139828001	139828100	100	*	6	53	0.113208	18	43	0.418605	7	CG	1	0.00190501	gain	Distal Intergenic	3	139777153	139780759	3607	2	102635321	ENSMUST00000196538.1	-47242	ENSMUSG00000106505	Gm32693	predicted gene, 32693
chr3	143650301	143650400	100	*	32	34	0.941176	42	65	0.646154	8	CG	-1	0.00276495	loss	Exon (ENSMUST00000196875.1/ENSMUST00000196875.1, exon 1 of 1)	3	143670892	143712143	41252	2	621809	ENSMUST00000197170.1	61743	ENSMUSG00000105279	Gm6260	predicted gene 6260
chr3	143948201	143948300	100	*	6	8	0.75	2	23	0.0869565	2	CG	-1	0.00118903	loss	Intron (ENSMUST00000196668.1/ENSMUST00000196668.1, intron 1 of 1)	3	143694189	143712210	18022	2	621809	ENSMUST00000196279.1	-235991	ENSMUSG00000105279	Gm6260	predicted gene 6260
chr3	144877301	144877400	100	*	10	18	0.555556	1	20	0.05	4	CG	-1	0.00191636	loss	Exon (ENSMUST00000200595.4/622139, exon 5 of 14)	3	144861826	144889745	27920	2	622139	ENSMUST00000200595.4	12345	ENSMUSG00000074196	Clca4c-ps	chloride channel accessory 4C, pseudogene
chr3	145298601	145298700	100	*	22	30	0.733333	44	45	0.977778	6	CG	1	0.00284994	gain	Intron (ENSMUST00000029848.4/71355, intron 1 of 59)	3	145292527	145314047	21521	1	71355	ENSMUST00000139001.1	6074	ENSMUSG00000028197	Col24a1	collagen, type XXIV, alpha 1
chr3	146258801	146258900	100	*	3	9	0.333333	9	9	1	2	CG	1	0.00375659	gain	Intron (ENSMUST00000039164.3/65086, intron 2 of 2)	3	146220963	146286186	65224	1	65086	ENSMUST00000039164.3	37838	ENSMUSG00000036832	Lpar3	lysophosphatidic acid receptor 3
chr3	146321001	146321100	100	*	11	11	1	5	11	0.454545	2	CG	-1	0.00470098	loss	Distal Intergenic	3	146367153	146378944	11792	2	100038607	ENSMUST00000197639.1	57844	ENSMUSG00000105602	Gm10636	predicted gene 10636
chr3	148335301	148335400	100	*	37	42	0.880952	33	57	0.578947	6	CG	-1	0.00252772	loss	Distal Intergenic	3	148815856	148822979	7124	2	99633	ENSMUST00000168352.1	487579	ENSMUSG00000028184	Adgrl2	adhesion G protein-coupled receptor L2
chr3	150302901	150303000	100	*	29	34	0.852941	27	56	0.482143	4	CG	-1	0.00164102	loss	Distal Intergenic	3	151023792	151023862	71	2	100628568	ENSMUST00000175089.1	720862	ENSMUSG00000092830	Mir3963	microRNA 3963
chr3	152723101	152723200	100	*	25	30	0.833333	26	58	0.448276	4	CG	-1	0.00178349	loss	Intron (ENSMUST00000159899.7/329777, intron 3 of 10)	3	152714123	152785653	71531	1	329777	ENSMUST00000200224.4	8978	ENSMUSG00000039047	Pigk	phosphatidylinositol glycan anchor biosynthesis, class K
chr3	152917001	152917100	100	*	6	18	0.333333	25	32	0.78125	4	CG	1	0.00309763	gain	Intron (ENSMUST00000161596.5/329777, intron 14 of 14)	3	152975374	152982052	6679	2	26938	ENSMUST00000161757.1	64952	ENSMUSG00000039037	St6galnac5	ST6 (alpha-N-acetyl-neuraminyl-2,3-beta-galactosyl-1,3)-N-acetylgalactosaminide alpha-2,6-sialyltransferase 5
chr3	153598501	153598600	100	*	1	8	0.125	10	12	0.833333	2	CG	1	0.0031264	gain	Intron (ENSMUST00000200397.4/20447, intron 1 of 4)	3	153509132	153720996	211865	2	20447	ENSMUST00000198775.1	122396	ENSMUSG00000052544	St6galnac3	ST6 (alpha-N-acetyl-neuraminyl-2,3-beta-galactosyl-1,3)-N-acetylgalactosaminide alpha-2,6-sialyltransferase 3
chr3	153886801	153886900	100	*	36	36	1	26	39	0.666667	6	CG	-1	0.000930587	loss	Exon (ENSMUST00000005630.10/55993, exon 7 of 20)	3	153857269	153880243	22975	2	55993	ENSMUST00000191606.1	-6558	ENSMUSG00000005493	Msh4	mutS homolog 4
chr3	154104401	154104500	100	*	6	34	0.176471	16	26	0.615385	4	CG	1	0.00168641	gain	Intron (ENSMUST00000089948.5/242259, intron 1 of 21)	3	154222482	154225525	3044	1	242259	ENSMUST00000128362.1	-117982	ENSMUSG00000028360	Slc44a5	solute carrier family 44, member 5
chr3	156006601	156006700	100	*	2	8	0.25	16	18	0.888889	2	CG	1	0.00255823	gain	Exon (ENSMUST00000196033.1/329780, exon 5 of 5)	3	155976354	156008592	32239	1	329780	ENSMUST00000196033.1	30247	ENSMUSG00000104553	9330178D15Rik	RIKEN cDNA 9330178D15 gene
chr3	157932201	157932300	100	*	4	8	0.5	1	22	0.0454545	2	CG	-1	0.00405001	loss	Intron (ENSMUST00000198623.4/ENSMUST00000198623.4, intron 2 of 2)	3	157894248	157925077	30830	2	107869	ENSMUST00000118539.1	-7124	ENSMUSG00000028179	Cth	cystathionase (cystathionine gamma-lyase)
chr3	158122301	158122400	100	*	11	12	0.916667	1	8	0.125	2	CG	-1	0.00157246	loss	Intron (ENSMUST00000200196.4/242274, intron 23 of 24)	3	158062679	158064056	1378	1	67144	ENSMUST00000199290.1	59622	ENSMUSG00000063052	Lrrc40	leucine rich repeat containing 40
chr4	3243003	3243102	100	*	6	27	0.222222	22	27	0.814815	6	CG	1	0.000231081	gain	Intron (ENSMUST00000141405.1/ENSMUST00000141405.1, intron 1 of 1)	4	3184348	3185358	1011	2	100312471	ENSMUST00000105159.4	-57645	ENSMUSG00000115466	Vmn1r3	vomeronasal 1 receptor 3
chr4	4902103	4902202	100	*	27	57	0.473684	64	83	0.771084	10	CG	1	0.00135724	gain	Distal Intergenic	4	4762484	4793355	30872	2	242291	ENSMUST00000084949.2	-108748	ENSMUSG00000066324	Impad1	inositol monophosphatase domain containing 1
chr4	62520203	62520302	100	*	0	37	0	18	41	0.439024	9	CG	1	0.000120808	gain	Promoter	4	62509169	62519918	10750	2	17025	ENSMUST00000030090.3	-285	ENSMUSG00000028393	Alad	aminolevulinate, delta-, dehydratase
chr4	112387803	112387902	100	*	13	25	0.52	46	50	0.92	4	CG	1	0.00063287	gain	Intron (ENSMUST00000058605.2/329918, intron 6 of 6)	4	112385969	112433985	48017	2	329918	ENSMUST00000058605.2	46083	ENSMUSG00000049972	Skint9	selection and upkeep of intraepithelial T cells 9
chr4	119911903	119912002	100	*	66	68	0.970588	44	72	0.611111	12	CG	-1	1.31163e-05	loss	Intron (ENSMUST00000143837.1/16656, intron 1 of 1)	4	119814495	120138045	323551	1	16656	ENSMUST00000106307.8	97408	ENSMUSG00000028634	Hivep3	human immunodeficiency virus type I enhancer binding protein 3
chr4	123324503	123324602	100	*	14	30	0.466667	31	35	0.885714	6	CG	1	0.0013201	gain	Promoter	4	123321875	123323634	1760	2	64059	ENSMUST00000102640.1	-869	ENSMUSG00000076436	Oxct2a	3-oxoacid CoA transferase 2A
chr4	125269503	125269602	100	*	13	26	0.5	5	49	0.102041	6	CG	-1	0.000875551	loss	Distal Intergenic	4	125118423	125127840	9418	2	230738	ENSMUST00000036188.7	-141663	ENSMUSG00000042677	Zc3h12a	zinc finger CCCH type containing 12A
chr4	138460003	138460102	100	*	8	10	0.8	1	13	0.0769231	2	CG	-1	0.00162529	loss	3' UTR	4	138454314	138460123	5810	1	66259	ENSMUST00000050918.3	5689	ENSMUSG00000046447	Camk2n1	calcium/calmodulin-dependent protein kinase II inhibitor 1
chr4	152257305	152257404	100	*	13	36	0.361111	47	57	0.824561	6	CG	1	0.00013548	gain	Intron (ENSMUST00000075363.9/70025, intron 7 of 8)	4	152274232	152285337	11106	1	100129	ENSMUST00000105650.7	-16828	ENSMUSG00000042804	Gpr153	G protein-coupled receptor 153
chr4	152392105	152392204	100	*	16	16	1	8	16	0.5	4	CG	-1	0.00251748	loss	3' UTR	4	152372142	152390181	18040	1	269610	ENSMUST00000124423.1	19963	ENSMUSG00000005045	Chd5	chromodomain helicase DNA binding protein 5
chr4	152868505	152868604	100	*	6	34	0.176471	17	30	0.566667	4	CG	1	0.00259333	gain	Distal Intergenic	4	152697540	152700515	2976	1	330004	ENSMUST00000143133.1	170965	NA	Gm833	predicted gene 833
chr5	3075101	3075200	100	*	0	32	0	10	41	0.243902	1	CG	1	0.00372641	gain	Distal Intergenic	5	3341485	3344453	2969	1	12571	ENSMUST00000199156.1	-266285	ENSMUSG00000040274	Cdk6	cyclin-dependent kinase 6
chr5	3903701	3903800	100	*	12	126	0.0952381	71	209	0.339713	2	CG	1	2.71533e-05	gain	Distal Intergenic	5	3890581	3893933	3353	2	545725	ENSMUST00000044746.4	-9768	ENSMUSG00000040429	Mterf1a	mitochondrial transcription termination factor 1a
chr5	4414601	4414700	100	*	20	33	0.606061	46	52	0.884615	2	CG	1	0.0037494	gain	Distal Intergenic	5	4192367	4197651	5285	1	208595	ENSMUST00000177258.1	222234	ENSMUSG00000053178	Mterf1b	mitochondrial transcription termination factor 1b
chr5	5559501	5559600	100	*	68	202	0.336634	185	276	0.67029	32	CG	1	2.48314e-10	gain	Promoter	5	5537454	5559538	22085	2	207704	ENSMUST00000115441.8	0	ENSMUSG00000040464	Gtpbp10	GTP-binding protein 10 (putative)
chr5	5989401	5989500	100	*	0	26	0	7	20	0.35	4	CG	1	0.0025026	gain	Distal Intergenic	5	5736317	5749326	13010	2	70358	ENSMUST00000015796.8	-240075	ENSMUSG00000015652	Steap1	six transmembrane epithelial antigen of the prostate 1
chr5	19505001	19505100	100	*	12	24	0.5	22	25	0.88	5	CG	1	0.00463772	gain	Exon (ENSMUST00000197169.1/ENSMUST00000197169.1, exon 1 of 1)	5	19227055	20704773	1477719	1	50791	ENSMUST00000197443.4	277946	ENSMUSG00000040003	Magi2	membrane associated guanylate kinase, WW and PDZ domain containing 2
chr5	20623001	20623100	100	*	2	48	0.0416667	11	36	0.305556	6	CG	1	0.00235005	gain	Intron (ENSMUST00000197354.4/50791, intron 20 of 21)	5	20602497	20702353	99857	1	50791	ENSMUST00000199514.1	20504	ENSMUSG00000040003	Magi2	membrane associated guanylate kinase, WW and PDZ domain containing 2
chr5	24990601	24990700	100	*	50	66	0.757576	34	66	0.515152	6	CG	-1	0.00453291	loss	Intron (ENSMUST00000075081.6/ENSMUST00000075081.6, intron 1 of 1)	5	24862748	24995753	133006	2	108099	ENSMUST00000076306.11	5053	ENSMUSG00000028944	Prkag2	protein kinase, AMP-activated, gamma 2 non-catalytic subunit
chr5	26142601	26142700	100	*	23	42	0.547619	49	53	0.924528	4	CG	1	0.000328443	gain	Distal Intergenic	5	26114764	26121421	6658	2	434689	ENSMUST00000088236.4	-21180	ENSMUSG00000067698	Gm10220	predicted gene 10220
chr5	26142601	26142700	100	*	23	42	0.547619	49	53	0.924528	4	CG	1	0.000328443	gain	Distal Intergenic	5	26114764	26121421	6658	2	434689	ENSMUST00000088236.4	-21180	ENSMUSG00000067698	Gm10220	predicted gene 10220
chr5	26142901	26143000	100	*	5	22	0.227273	12	16	0.75	4	CG	1	0.00281245	gain	Distal Intergenic	5	26114764	26121421	6658	2	434689	ENSMUST00000088236.4	-21480	ENSMUSG00000067698	Gm10220	predicted gene 10220
chr5	26142901	26143000	100	*	5	22	0.227273	12	16	0.75	4	CG	1	0.00281245	gain	Distal Intergenic	5	26114764	26121421	6658	2	434689	ENSMUST00000088236.4	-21480	ENSMUSG00000067698	Gm10220	predicted gene 10220
chr5	26591101	26591200	100	*	21	22	0.954545	8	16	0.5	4	CG	-1	0.00256555	loss	Distal Intergenic	5	26460072	26493314	33243	2	75942	ENSMUST00000197091.4	-97787	ENSMUSG00000029044	4930584F24Rik	RIKEN cDNA 4930584F24 gene
chr5	29831301	29831400	100	*	12	16	0.75	4	18	0.222222	2	CG	-1	0.00334286	loss	Distal Intergenic	5	29765190	29766687	1498	1	23950	ENSMUST00000139126.1	66111	ENSMUSG00000029131	Dnajb6	DnaJ heat shock protein family (Hsp40) member B6
chr5	30105301	30105400	100	*	99	148	0.668919	119	129	0.922481	24	CG	1	1.55305e-05	gain	Promoter	5	30103889	30105359	1471	2	433868	ENSMUST00000127749.3	0	ENSMUSG00000086815	3110082J24Rik	RIKEN cDNA 3110082J24 gene
chr5	30591201	30591300	100	*	13	30	0.433333	42	50	0.84	4	CG	1	0.000941815	gain	Intron (ENSMUST00000066295.3/16527, intron 1 of 1)	5	30573987	30588619	14633	2	100502829	ENSMUST00000199326.1	-2582	ENSMUSG00000053214	Gm9899	predicted gene 9899
chr5	30606101	30606200	100	*	14	14	1	6	12	0.5	2	CG	-1	0.00365703	loss	Intron (ENSMUST00000066295.3/16527, intron 1 of 1)	5	30621373	30622232	860	1	16527	ENSMUST00000197428.1	-15173	ENSMUSG00000049265	Kcnk3	potassium channel, subfamily K, member 3
chr5	31017901	31018000	100	*	10	10	1	5	12	0.416667	2	CG	-1	0.00428855	loss	Distal Intergenic	5	31036887	31037994	1108	2	330064	ENSMUST00000201017.1	19994	ENSMUSG00000006641	Slc5a6	solute carrier family 5 (sodium-dependent vitamin transporter), member 6
chr5	31154401	31154500	100	*	15	36	0.416667	34	42	0.809524	8	CG	1	0.00147346	gain	Promoter	5	31140654	31154251	13598	2	17527	ENSMUST00000154241.7	-150	ENSMUSG00000107283	Mpv17	MpV17 mitochondrial inner membrane protein
chr5	33218201	33218300	100	*	50	54	0.925926	29	42	0.690476	8	CG	-1	0.00375732	loss	Promoter	5	33216429	33218195	1767	2	100689	ENSMUST00000201475.1	-6	ENSMUSG00000037379	Spon2	spondin 2, extracellular matrix protein
chr5	33238601	33238700	100	*	2	16	0.125	16	23	0.695652	4	CG	1	0.00164556	gain	Distal Intergenic	5	33248168	33249250	1083	2	13016	ENSMUST00000202135.1	10550	ENSMUSG00000037373	Ctbp1	C-terminal binding protein 1
chr5	33582401	33582500	100	*	8	8	1	3	11	0.272727	2	CG	-1	0.00296521	loss	Distal Intergenic	5	33600356	33628912	28557	2	74504	ENSMUST00000065162.10	46412	ENSMUSG00000037339	Fam53a	family with sequence similarity 53, member A
chr5	34660601	34660700	100	*	91	194	0.469072	104	155	0.670968	29	CG	1	0.000977413	gain	Promoter	5	34660379	34755303	94925	1	14772	ENSMUST00000001112.13	222	ENSMUSG00000052783	Grk4	G protein-coupled receptor kinase 4
chr5	34924801	34924900	100	*	15	18	0.833333	8	22	0.363636	4	CG	-1	0.00381705	loss	Distal Intergenic	5	34917539	34923690	6152	1	403174	ENSMUST00000202205.1	7262	ENSMUSG00000051246	Msantd1	Myb/SANT-like DNA-binding domain containing 1
chr5	35122701	35122800	100	*	31	33	0.939394	16	25	0.64	6	CG	-1	0.00465956	loss	Distal Intergenic	5	35091501	35105766	14266	2	16976	ENSMUST00000030986.14	-16935	ENSMUSG00000029103	Lrpap1	low density lipoprotein receptor-related protein associated protein 1
chr5	35252101	35252200	100	*	0	15	0	4	9	0.444444	2	CG	1	0.00506133	gain	Distal Intergenic	5	35278319	35281763	3445	1	11553	ENSMUST00000049545.6	-26119	ENSMUSG00000045318	Adra2c	adrenergic receptor, alpha 2c
chr5	35318601	35318700	100	*	6	18	0.333333	0	32	0	4	CG	-1	0.00174114	loss	Distal Intergenic	5	35278319	35281763	3445	1	11553	ENSMUST00000049545.6	40282	ENSMUSG00000045318	Adra2c	adrenergic receptor, alpha 2c
chr5	35664701	35664800	100	*	13	16	0.8125	3	18	0.166667	2	CG	-1	0.000998109	loss	Intron (ENSMUST00000087629.9/78558, intron 5 of 8)	5	35668193	35671552	3360	2	78558	ENSMUST00000129459.1	6752	ENSMUSG00000029096	Htra3	HtrA serine peptidase 3
chr5	36098301	36098400	100	*	16	20	0.8	1	17	0.0588235	4	CG	-1	0.000155131	loss	Intron (ENSMUST00000037370.13/81840, intron 3 of 26)	5	36204021	36206568	2548	1	76943	ENSMUST00000052224.5	-105621	ENSMUSG00000043430	Psapl1	prosaposin-like 1
chr5	36285801	36285900	100	*	12	14	0.857143	2	10	0.2	2	CG	-1	0.00270193	loss	Intron (ENSMUST00000037370.13/81840, intron 1 of 26)	5	36301570	36301628	59	1	102465792	ENSMUST00000184943.1	-15670	ENSMUSG00000098884	Mir7689	microRNA 7689
chr5	36826701	36826800	100	*	22	26	0.846154	11	30	0.366667	6	CG	-1	0.00133535	loss	Intron (ENSMUST00000031002.9/17160, intron 3 of 18)	5	36806921	36830653	23733	2	17160	ENSMUST00000031002.9	3853	ENSMUSG00000029119	Man2b2	mannosidase 2, alpha B2
chr5	36948001	36948100	100	*	8	10	0.8	2	11	0.181818	2	CG	-1	0.00501541	loss	Intron (ENSMUST00000031003.10/269643, intron 7 of 8)	5	36939430	36940187	758	1	269643	ENSMUST00000138124.1	8571	ENSMUSG00000029120	Ppp2r2c	protein phosphatase 2, regulatory subunit B, gamma
chr5	37117301	37117400	100	*	2	17	0.117647	11	19	0.578947	4	CG	1	0.00468938	gain	Intron (ENSMUST00000043794.10/76071, intron 8 of 12)	5	37113784	37117473	3690	1	76071	ENSMUST00000212997.1	3517	ENSMUSG00000063646	Jakmip1	janus kinase and microtubule interacting protein 1
chr5	37413001	37413100	100	*	12	13	0.923077	4	11	0.363636	2	CG	-1	0.00451398	loss	Intron (ENSMUST00000056365.8/68525, intron 15 of 19)	5	37415859	37417915	2057	1	68525	ENSMUST00000159854.1	-2759	ENSMUSG00000050248	Evc2	EvC ciliary complex subunit 2
chr5	37640101	37640200	100	*	5	10	0.5	0	13	0	2	CG	-1	0.00465956	loss	Intron (ENSMUST00000094836.5/64293, intron 2 of 11)	5	37446825	37717171	270347	2	64293	ENSMUST00000094836.5	76971	ENSMUSG00000029123	Stk32b	serine/threonine kinase 32B
chr5	38854401	38854500	100	*	9	28	0.321429	13	16	0.8125	4	CG	1	0.00309763	gain	Intron (ENSMUST00000169819.4/27278, intron 2 of 18)	5	38706462	38876812	170351	2	27278	ENSMUST00000169819.4	22312	ENSMUSG00000039315	Clnk	cytokine-dependent hematopoietic cell linker
chr5	39946001	39946100	100	*	9	13	0.692308	2	14	0.142857	2	CG	-1	0.00446317	loss	Distal Intergenic	5	39613935	39755475	141541	2	15476	ENSMUST00000117944.1	-190526	ENSMUSG00000051022	Hs3st1	heparan sulfate (glucosamine) 3-O-sulfotransferase 1
chr5	41540601	41540700	100	*	10	12	0.833333	0	9	0	2	CG	-1	0.000957526	loss	Distal Intergenic	5	41625733	41627502	1770	2	100972	ENSMUST00000200702.1	86802	ENSMUSG00000029128	Rab28	RAB28, member RAS oncogene family
chr5	44669201	44669300	100	*	2	9	0.222222	11	12	0.916667	2	CG	1	0.00259333	gain	Intron (ENSMUST00000199534.4/16826, intron 2 of 8)	5	44479171	44593879	114709	2	16826	ENSMUST00000199471.4	-75322	ENSMUSG00000039706	Ldb2	LIM domain binding 2
chr5	45525901	45526000	100	*	41	42	0.97619	19	26	0.730769	6	CG	-1	0.00346775	loss	3' UTR	5	45522130	45525178	3049	1	66999	ENSMUST00000139586.2	3771	ENSMUSG00000015804	Med28	mediator complex subunit 28
chr5	47983501	47983600	100	*	8	79	0.101266	28	78	0.358974	10	CG	1	0.000875551	gain	Promoter	5	47983158	48084531	101374	1	20563	ENSMUST00000197400.4	343	ENSMUSG00000031558	Slit2	slit guidance ligand 2
chr5	47985301	47985400	100	*	1	32	0.03125	15	46	0.326087	8	CG	1	0.00296383	gain	Promoter	5	47984994	48173193	188200	1	20563	ENSMUST00000173926.7	307	ENSMUSG00000031558	Slit2	slit guidance ligand 2
chr5	52420101	52420200	100	*	0	8	0	6	8	0.75	2	CG	1	0.00321723	gain	Intron (ENSMUST00000198008.4/100503884, intron 4 of 4)	5	52376027	52405122	29096	2	100503884	ENSMUST00000213027.1	-14979	ENSMUSG00000045790	Ccdc149	coiled-coil domain containing 149
chr5	55723301	55723400	100	*	11	45	0.244444	22	39	0.564103	6	CG	1	0.00379733	gain	Exon (ENSMUST00000199932.1/ENSMUST00000199932.1, exon 1 of 1)	5	54349991	54358543	8553	1	330086	ENSMUST00000197424.1	1373310	ENSMUSG00000105912	Gm10440	predicted gene 10440
chr5	57074001	57074100	100	*	8	13	0.615385	19	19	1	2	CG	1	0.00416738	gain	Distal Intergenic	5	57570082	57717920	147839	2	319216	ENSMUST00000180708.2	643820	ENSMUSG00000097216	4932441J04Rik	RIKEN cDNA 4932441J04 gene
chr5	66261101	66261200	100	*	39	42	0.928571	45	72	0.625	10	CG	-1	0.00154063	loss	Promoter	5	66260312	66298015	37704	1	70918	ENSMUST00000031109.6	789	ENSMUSG00000029206	Nsun7	NOL1/NOP2/Sun domain family, member 7
chr5	67399401	67399500	100	*	49	62	0.790323	15	36	0.416667	6	CG	-1	0.0010524	loss	3' UTR	5	67392148	67427330	35183	2	666938	ENSMUST00000201705.3	27830	ENSMUSG00000092060	Bend4	BEN domain containing 4
chr5	67824501	67824600	100	*	22	46	0.478261	16	16	1	4	CG	1	0.00118983	gain	Intron (ENSMUST00000135930.7/11980, intron 1 of 35)	5	67812172	67815853	3682	2	11980	ENSMUST00000141443.1	-8648	ENSMUSG00000037685	Atp8a1	ATPase, aminophospholipid transporter (APLT), class I, type 8A, member 1
chr5	72230301	72230400	100	*	13	14	0.928571	6	14	0.428571	2	CG	-1	0.00501541	loss	Exon (ENSMUST00000169617.2/231287, exon 3 of 3)	5	72203353	72229611	26259	1	231287	ENSMUST00000156937.1	26948	ENSMUSG00000046808	Atp10d	ATPase, class V, type 10D
chr5	72881101	72881200	100	*	40	52	0.769231	55	55	1	8	CG	1	0.000963782	gain	Distal Intergenic	5	72755738	72868483	112746	2	21682	ENSMUST00000138842.7	-12618	ENSMUSG00000029217	Tec	tec protein tyrosine kinase
chr5	73872801	73872900	100	*	2	10	0.2	12	12	1	2	CG	1	0.000808232	gain	Distal Intergenic	5	74026293	74029368	3076	2	69727	ENSMUST00000152408.2	156468	ENSMUSG00000054814	Usp46	ubiquitin specific peptidase 46
chr5	74611901	74612000	100	*	34	38	0.894737	19	32	0.59375	6	CG	-1	0.00428855	loss	Intron (ENSMUST00000113531.8/16924, intron 7 of 12)	5	74597776	74623521	25746	2	16924	ENSMUST00000140084.3	11521	ENSMUSG00000029228	Lnx1	ligand of numb-protein X 1
chr5	74972101	74972200	100	*	7	8	0.875	0	4	0	1	CG	-1	0.00450076	loss	Distal Intergenic	5	74949190	74966368	17179	1	619945	ENSMUST00000101121.2	22911	ENSMUSG00000072874	Gm6116	predicted gene 6116
chr5	75720301	75720400	100	*	15	15	1	6	12	0.5	2	CG	-1	0.00321707	loss	Distal Intergenic	5	75649094	75656694	7601	1	16590	ENSMUST00000202167.1	71207	ENSMUSG00000005672	Kit	KIT proto-oncogene receptor tyrosine kinase
chr5	76136701	76136800	100	*	14	15	0.933333	5	12	0.416667	2	CG	-1	0.00431268	loss	Distal Intergenic	5	76140271	76151515	11245	1	57357	ENSMUST00000138699.7	-3471	ENSMUSG00000029233	Srd5a3	steroid 5 alpha-reductase 3
chr5	76458801	76458900	100	*	0	14	0	7	12	0.583333	2	CG	1	0.00220195	gain	Distal Intergenic	5	76484040	76516649	32610	1	639545	ENSMUST00000191515.7	-25140	ENSMUSG00000091204	Gm7271	predicted gene 7271
chr5	88940701	88940800	100	*	22	36	0.611111	59	65	0.907692	6	CG	1	0.00146217	gain	Intron (ENSMUST00000148750.7/54403, intron 2 of 25)	5	88934572	89038470	103899	1	54403	ENSMUST00000238265.1	6129	ENSMUSG00000060961	Slc4a4	solute carrier family 4 (anion exchanger), member 4
chr5	89095801	89095900	100	*	10	46	0.217391	30	48	0.625	6	CG	1	0.000628956	gain	Intron (ENSMUST00000148750.7/54403, intron 7 of 25)	5	89028092	89122453	94362	1	54403	ENSMUST00000134303.1	67709	ENSMUSG00000060961	Slc4a4	solute carrier family 4 (anion exchanger), member 4
chr5	89723101	89723200	100	*	1	11	0.0909091	6	8	0.75	2	CG	1	0.00416894	gain	Intron (ENSMUST00000061427.9/330119, intron 4 of 21)	5	89861299	89882147	20849	2	330119	ENSMUST00000196507.1	158947	ENSMUSG00000043635	Adamts3	a disintegrin-like and metallopeptidase (reprolysin type) with thrombospondin type 1 motif, 3
chr5	90881901	90882000	100	*	5	11	0.454545	0	17	0	2	CG	-1	0.00341093	loss	Distal Intergenic	5	90891241	90893115	1875	1	14825	ENSMUST00000031327.8	-9241	ENSMUSG00000029380	Cxcl1	chemokine (C-X-C motif) ligand 1
chr5	97214801	97214900	100	*	1	10	0.1	13	18	0.722222	2	CG	1	0.00301875	gain	Distal Intergenic	5	97102142	97111596	9455	2	231474	ENSMUST00000112968.1	-103205	ENSMUSG00000055725	Paqr3	progestin and adipoQ receptor family member III
chr5	98402501	98402600	100	*	8	16	0.5	26	28	0.928571	4	CG	1	0.00252772	gain	Intron (ENSMUST00000080333.7/75784, intron 2 of 5)	5	98475556	98475664	109	2	735265	ENSMUST00000197105.1	73064	ENSMUSG00000105814	Mir703	microRNA 703
chr5	98453901	98454000	100	*	3	16	0.1875	12	16	0.75	4	CG	1	0.00286914	gain	Exon (ENSMUST00000198933.1/ENSMUST00000198933.1, exon 1 of 1)	5	98475556	98475664	109	2	735265	ENSMUST00000197105.1	21664	ENSMUSG00000105814	Mir703	microRNA 703
chr5	99141401	99141500	100	*	7	17	0.411765	19	21	0.904762	3	CG	1	0.0025864	gain	Intron (ENSMUST00000198339.2/ENSMUST00000198339.2, intron 3 of 8)	5	99227794	99234066	6273	2	320292	ENSMUST00000166632.1	92566	ENSMUSG00000089809	Rasgef1b	RasGEF domain family, member 1B
chr5	99885201	99885300	100	*	1	15	0.0666667	10	19	0.526316	2	CG	1	0.00492283	gain	Distal Intergenic	5	99961168	99964750	3583	2	11991	ENSMUST00000164833.1	79450	ENSMUSG00000000568	Hnrnpd	heterogeneous nuclear ribonucleoprotein D
chr5	100281001	100281100	100	*	0	15	0	5	10	0.5	2	CG	1	0.00343695	gain	Intron (ENSMUST00000150506.1/ENSMUST00000150506.1, intron 2 of 4)	5	100210708	100216741	6034	1	69571	ENSMUST00000188902.1	70293	ENSMUSG00000100157	2310034O05Rik	RIKEN cDNA 2310034O05 gene
chr5	101482901	101483000	100	*	16	17	0.941176	6	13	0.461538	2	CG	-1	0.00416538	loss	Distal Intergenic	5	101658139	101664996	6858	2	18096	ENSMUST00000044125.10	181996	ENSMUSG00000035187	Nkx6-1	NK6 homeobox 1
chr5	101534701	101534800	100	*	17	18	0.944444	8	16	0.5	4	CG	-1	0.00425104	loss	Distal Intergenic	5	101658139	101664996	6858	2	18096	ENSMUST00000044125.10	130196	ENSMUSG00000035187	Nkx6-1	NK6 homeobox 1
chr5	101766601	101766700	100	*	13	27	0.481481	2	27	0.0740741	4	CG	-1	0.00220279	loss	Promoter	5	101765130	101823858	58729	1	74596	ENSMUST00000031273.8	1471	ENSMUSG00000029330	Cds1	CDP-diacylglycerol synthase 1
chr5	102676001	102676100	100	*	5	8	0.625	0	10	0	2	CG	-1	0.00416738	loss	Intron (ENSMUST00000073302.11/231532, intron 2 of 8)	5	102724973	102897937	172965	1	231532	ENSMUST00000112853.7	-48873	ENSMUSG00000057315	Arhgap24	Rho GTPase activating protein 24
chr5	102737301	102737400	100	*	16	16	1	9	18	0.5	4	CG	-1	0.00237602	loss	Intron (ENSMUST00000073302.11/231532, intron 2 of 8)	5	102724973	102897937	172965	1	231532	ENSMUST00000112853.7	12328	ENSMUSG00000057315	Arhgap24	Rho GTPase activating protein 24
chr5	103980901	103981000	100	*	14	14	1	10	18	0.555556	2	CG	-1	0.00465956	loss	Distal Intergenic	5	103963461	103977410	13950	2	243168	ENSMUST00000112803.2	-3491	ENSMUSG00000034528	Hsd17b13	hydroxysteroid (17-beta) dehydrogenase 13
chr5	104435201	104435300	100	*	8	16	0.5	19	20	0.95	4	CG	1	0.00321723	gain	Promoter	5	104435158	104437710	2553	1	20750	ENSMUST00000132457.7	43	ENSMUSG00000029304	Spp1	secreted phosphoprotein 1
chr5	105667401	105667500	100	*	6	12	0.5	1	19	0.0526316	2	CG	-1	0.00447383	loss	Distal Intergenic	5	105699969	105815215	115247	1	231549	ENSMUST00000060531.15	-32469	ENSMUSG00000046079	Lrrc8d	leucine rich repeat containing 8D
chr5	106519301	106519400	100	*	6	27	0.222222	19	32	0.59375	6	CG	1	0.00468692	gain	Intron (ENSMUST00000131029.1/ENSMUST00000131029.1, intron 1 of 2)	5	106452523	106458166	5644	2	104382	ENSMUST00000086795.7	-61135	ENSMUSG00000034384	Barhl2	BarH like homeobox 2
chr5	106827501	106827600	100	*	22	38	0.578947	29	32	0.90625	4	CG	1	0.00340865	gain	Distal Intergenic	5	106841562	106889922	48361	2	330149	ENSMUST00000155171.1	62322	ENSMUSG00000043410	Hfm1	HFM1, ATP-dependent DNA helicase homolog
chr5	108695101	108695200	100	*	53	114	0.464912	83	105	0.790476	16	CG	1	3.06724e-05	gain	Promoter	5	108694502	108706896	12395	1	116701	ENSMUST00000013633.11	599	ENSMUSG00000008090	Fgfrl1	fibroblast growth factor receptor-like 1
chr5	110390301	110390400	100	*	19	30	0.633333	45	49	0.918367	6	CG	1	0.00309763	gain	Intron (ENSMUST00000069483.11/381668, intron 5 of 18)	5	110362787	110387096	24310	2	381668	ENSMUST00000056124.10	-3205	ENSMUSG00000043323	Fbrsl1	fibrosin-like 1
chr5	111243101	111243200	100	*	10	11	0.909091	1	9	0.111111	2	CG	-1	0.00150336	loss	Intron (ENSMUST00000040111.9/209683, intron 13 of 23)	5	111235315	111266599	31285	1	209683	ENSMUST00000129017.1	7786	ENSMUSG00000033209	Ttc28	tetratricopeptide repeat domain 28
chr5	111566301	111566400	100	*	8	10	0.8	4	20	0.2	2	CG	-1	0.00298562	loss	Distal Intergenic	5	111581422	111587945	6524	1	330164	ENSMUST00000064930.7	-15022	ENSMUSG00000052848	C130026L21Rik	RIKEN cDNA C130026L21 gene
chr5	111570901	111571000	100	*	23	27	0.851852	4	18	0.222222	4	CG	-1	0.000364347	loss	Distal Intergenic	5	111581422	111587945	6524	1	330164	ENSMUST00000064930.7	-10422	ENSMUSG00000052848	C130026L21Rik	RIKEN cDNA C130026L21 gene
chr5	111620301	111620400	100	*	13	30	0.433333	2	35	0.0571429	6	CG	-1	0.00144863	loss	Distal Intergenic	5	111582431	111604932	22502	1	330164	ENSMUST00000198458.1	37870	ENSMUSG00000052848	C130026L21Rik	RIKEN cDNA C130026L21 gene
chr5	112046501	112046600	100	*	34	45	0.755556	50	51	0.980392	10	CG	1	0.002289	gain	Distal Intergenic	5	112206763	112210002	3240	1	75569	ENSMUST00000186834.6	-160163	ENSMUSG00000101683	1700028D13Rik	RIKEN cDNA 1700028D13 gene
chr5	112055201	112055300	100	*	19	22	0.863636	11	28	0.392857	4	CG	-1	0.00210051	loss	Distal Intergenic	5	112206763	112210002	3240	1	75569	ENSMUST00000186834.6	-151463	ENSMUSG00000101683	1700028D13Rik	RIKEN cDNA 1700028D13 gene
chr5	112526101	112526200	100	*	3	8	0.375	10	10	1	1	CG	1	0.00416738	gain	Intron (ENSMUST00000079491.13/56747, intron 1 of 16)	5	112422009	112576868	154860	2	56747	ENSMUST00000212758.1	50668	ENSMUSG00000058153	Sez6l	seizure related 6 homolog like
chr5	113068801	113068900	100	*	10	18	0.555556	16	16	1	4	CG	1	0.003472	gain	Promoter	5	113068054	113068771	718	2	12961	ENSMUST00000137485.7	-30	ENSMUSG00000042240	Crybb2	crystallin, beta B2
chr5	113151601	113151700	100	*	3	34	0.0882353	15	39	0.384615	7	CG	1	0.00426175	gain	Intron (ENSMUST00000196278.1/ENSMUST00000196278.1, intron 2 of 2)	5	113086323	113163351	77029	2	243219	ENSMUST00000050125.8	11651	ENSMUSG00000051339	2900026A02Rik	RIKEN cDNA 2900026A02 gene
chr5	113341501	113341600	100	*	0	15	0	5	9	0.555556	2	CG	1	0.00259333	gain	Distal Intergenic	5	113337590	113337645	56	2	102466821	ENSMUST00000195977.1	-3856	ENSMUSG00000104840	Mir7230	microRNA 7230
chr5	113646201	113646300	100	*	3	27	0.111111	16	36	0.444444	4	CG	1	0.00485026	gain	Intron (ENSMUST00000047936.12/14747, intron 1 of 2)	5	113614927	113643603	28677	2	14747	ENSMUST00000142854.1	-2598	ENSMUSG00000042190	Cmklr1	chemokine-like receptor 1
chr5	113793501	113793600	100	*	20	20	1	8	16	0.5	4	CG	-1	0.0014606	loss	Downstream (<1kb)	5	113795638	113800446	4809	2	231633	ENSMUST00000160374.1	6846	ENSMUSG00000054675	Tmem119	transmembrane protein 119
chr5	114273701	114273800	100	*	92	112	0.821429	60	97	0.618557	19	CG	-1	0.00245757	loss	Promoter	5	114260356	114273702	13347	2	116810	ENSMUST00000144050.1	0	ENSMUSG00000042002	Foxn4	forkhead box N4
chr5	114485401	114485500	100	*	3	18	0.166667	14	20	0.7	4	CG	1	0.00235895	gain	Distal Intergenic	5	114452420	114460572	8153	1	17855	ENSMUST00000139420.2	32981	ENSMUSG00000041939	Mvk	mevalonate kinase
chr5	115530701	115530800	100	*	33	33	1	24	31	0.774194	6	CG	-1	0.00456088	loss	Intron (ENSMUST00000067268.14/19303, intron 1 of 10)	5	115520305	115555982	35678	1	19303	ENSMUST00000125007.7	10396	ENSMUSG00000029528	Pxn	paxillin
chr5	116201201	116201300	100	*	4	11	0.363636	10	10	1	2	CG	1	0.00327187	gain	Intron (ENSMUST00000050178.12/269693, intron 2 of 13)	5	116123614	116129110	5497	1	320805	ENSMUST00000127792.1	77587	ENSMUSG00000086655	C330018A13Rik	RIKEN cDNA C330018A13 gene
chr5	118343701	118343800	100	*	10	10	1	4	10	0.4	2	CG	-1	0.00427975	loss	Distal Intergenic	5	118245227	118266093	20867	1	76792	ENSMUST00000049138.7	98474	ENSMUSG00000032840	2410131K14Rik	RIKEN cDNA 2410131K14 gene
chr5	119053201	119053300	100	*	6	9	0.666667	0	11	0	2	CG	-1	0.00260734	loss	Distal Intergenic	5	119108234	119114543	6310	1	73477	ENSMUST00000190550.1	-54934	ENSMUSG00000100573	1700081H04Rik	RIKEN cDNA 1700081H04 gene
chr5	120213401	120213500	100	*	1	10	0.1	9	13	0.692308	2	CG	1	0.00495478	gain	Distal Intergenic	5	120175725	120197969	22245	1	74111	ENSMUST00000202788.1	37676	ENSMUSG00000029594	Rbm19	RNA binding motif protein 19
chr5	120977601	120977700	100	*	1	33	0.030303	8	27	0.296296	6	CG	1	0.00470098	gain	Intron (ENSMUST00000079204.8/19894, intron 4 of 21)	5	120941841	121008542	66702	2	19894	ENSMUST00000202326.3	30842	ENSMUSG00000029608	Rph3a	rabphilin 3A
chr5	122085901	122086000	100	*	1	16	0.0625	8	12	0.666667	2	CG	1	0.0020382	gain	Distal Intergenic	5	122100951	122106854	5904	1	17906	ENSMUST00000014080.12	-14951	ENSMUSG00000013936	Myl2	myosin, light polypeptide 2, regulatory, cardiac, slow
chr5	123938101	123938200	100	*	3	12	0.25	11	13	0.846154	2	CG	1	0.00375659	gain	Exon (ENSMUST00000166129.4/208908, exon 4 of 4)	5	123930689	123969895	39207	1	208908	ENSMUST00000165148.3	7412	ENSMUSG00000061882	Ccdc62	coiled-coil domain containing 62
chr5	126560501	126560600	100	*	14	20	0.7	4	22	0.181818	4	CG	-1	0.00203059	loss	Distal Intergenic	5	127030783	127088529	57747	1	71247	ENSMUST00000196336.1	-470183	ENSMUSG00000105490	4933438B17Rik	RIKEN cDNA 4933438B17 gene
chr5	128014601	128014700	100	*	2	8	0.25	9	9	1	2	CG	1	0.00263439	gain	Intron (ENSMUST00000044441.7/243274, intron 3 of 8)	5	128268910	128275817	6908	2	243274	ENSMUST00000200316.1	261117	ENSMUSG00000034310	Tmem132d	transmembrane protein 132D
chr5	128379401	128379500	100	*	0	16	0	12	20	0.6	4	CG	1	0.000941815	gain	Intron (ENSMUST00000044441.7/243274, intron 1 of 8)	5	127781630	128433077	651448	2	243274	ENSMUST00000044441.7	53577	ENSMUSG00000034310	Tmem132d	transmembrane protein 132D
chr5	128778801	128778900	100	*	0	8	0	10	15	0.666667	2	CG	1	0.00338027	gain	Intron (ENSMUST00000199537.4/231760, intron 12 of 16)	5	128758807	128761380	2574	2	231760	ENSMUST00000239036.1	-17421	ENSMUSG00000029420	Rimbp2	RIMS binding protein 2
chr5	129125201	129125300	100	*	28	65	0.430769	11	61	0.180328	6	CG	-1	0.00353523	loss	Intron (ENSMUST00000056617.13/243277, intron 6 of 25)	5	129096757	129203680	106924	1	243277	ENSMUST00000156437.2	28444	ENSMUSG00000044017	Adgrd1	adhesion G protein-coupled receptor D1
chr5	130759001	130759100	100	*	4	14	0.285714	21	27	0.777778	2	CG	1	0.00343695	gain	Intron (ENSMUST00000086029.9/140904, intron 5 of 6)	5	130448801	130847412	398612	1	140904	ENSMUST00000111288.3	310200	ENSMUSG00000060371	Caln1	calneuron 1
chr5	133890801	133890900	100	*	32	35	0.914286	19	38	0.5	4	CG	-1	0.000867622	loss	Distal Intergenic	5	134099711	134144343	44633	1	80909	ENSMUST00000016088.8	-208811	ENSMUSG00000015944	Castor2	cytosolic arginine sensor for mTORC1 subunit 2
chr5	135493401	135493500	100	*	9	11	0.818182	2	10	0.2	2	CG	-1	0.00501541	loss	Intron (ENSMUST00000060311.11/215114, intron 1 of 30)	5	135449749	135489258	39510	2	215114	ENSMUST00000201998.1	-4143	ENSMUSG00000039959	Hip1	huntingtin interacting protein 1
chr5	136743101	136743200	100	*	15	48	0.3125	1	42	0.0238095	6	CG	-1	0.00149059	loss	Promoter	5	136742755	136744549	1795	2	140709	ENSMUST00000141744.1	1349	ENSMUSG00000004415	Col26a1	collagen, type XXVI, alpha 1
chr5	139351501	139351600	100	*	7	26	0.269231	0	29	0	6	CG	-1	0.00380223	loss	Promoter	5	139338221	139351418	13198	2	68033	ENSMUST00000198966.4	-83	ENSMUSG00000045438	Cox19	cytochrome c oxidase assembly protein 19
chr5	139355401	139355500	100	*	1	36	0.0277778	8	22	0.363636	4	CG	1	0.00193281	gain	Promoter	5	139354576	139356667	2092	1	545817	ENSMUST00000197955.1	825	ENSMUSG00000029541	Cyp2w1	cytochrome P450, family 2, subfamily w, polypeptide 1
chr5	140892901	140893000	100	*	11	30	0.366667	0	28	0	6	CG	-1	0.00151322	loss	Intron (ENSMUST00000085786.6/108723, intron 11 of 24)	5	140872992	140882205	9214	2	108723	ENSMUST00000196169.1	-10696	ENSMUSG00000036526	Card11	caspase recruitment domain family, member 11
chr5	142008101	142008200	100	*	4	28	0.142857	14	26	0.538462	6	CG	1	0.00331462	gain	Intron (ENSMUST00000085774.10/330222, intron 17 of 44)	5	141856787	142213194	356408	1	330222	ENSMUST00000074546.6	151314	ENSMUSG00000039683	Sdk1	sidekick cell adhesion molecule 1
chr5	142385101	142385200	100	*	11	64	0.171875	21	41	0.512195	9	CG	1	0.00117793	gain	Distal Intergenic	5	142401497	142419620	18124	1	17425	ENSMUST00000198422.1	-16297	ENSMUSG00000056493	Foxk1	forkhead box K1
chr5	142894701	142894800	100	*	0	24	0	19	51	0.372549	6	CG	1	0.00181234	gain	Promoter	5	142871789	142895238	23450	2	231863	ENSMUST00000035985.7	438	ENSMUSG00000066640	Fbxl18	F-box and leucine-rich repeat protein 18
chr5	143266101	143266200	100	*	18	33	0.545455	32	33	0.969697	6	CG	1	0.000615769	gain	Promoter	5	143253209	143264656	11448	2	54201	ENSMUST00000051665.8	-1445	ENSMUSG00000046658	Zfp316	zinc finger protein 316
chr5	143439501	143439600	100	*	16	19	0.842105	7	18	0.388889	4	CG	-1	0.00495478	loss	Exon (ENSMUST00000198525.1/ENSMUST00000198525.1, exon 1 of 1)	5	143464584	143505942	41359	1	231871	ENSMUST00000045593.11	-24984	ENSMUSG00000039206	Daglb	diacylglycerol lipase, beta
chr5	143977101	143977200	100	*	22	27	0.814815	21	60	0.35	6	CG	-1	0.000617815	loss	Exon (ENSMUST00000166847.7/ENSMUST00000166847.7, exon 17 of 21)	5	143991475	143992584	1110	2	231874	ENSMUST00000200619.1	15384	ENSMUSG00000029617	Ccz1	CCZ1 vacuolar protein trafficking and biogenesis associated
chr5	144214601	144214700	100	*	33	38	0.868421	5	18	0.277778	4	CG	-1	0.000200955	loss	Promoter	5	144209458	144215659	6202	2	70381	ENSMUST00000153751.7	959	ENSMUSG00000066621	Tecpr1	tectonin beta-propeller repeat containing 1
chr5	146049501	146049600	100	*	17	18	0.944444	11	22	0.5	4	CG	-1	0.00346775	loss	Distal Intergenic	5	146079257	146113287	34031	1	100041449	ENSMUST00000199212.4	-29657	ENSMUSG00000061292	Cyp3a59	cytochrome P450, family 3, subfamily a, polypeptide 59
chr5	146868101	146868200	100	*	4	20	0.2	17	24	0.708333	4	CG	1	0.00214982	gain	Distal Intergenic	5	146845765	146847382	1618	1	68895	ENSMUST00000198570.1	22336	ENSMUSG00000029641	Rasl11a	RAS-like, family 11, member A
chr5	147181201	147181300	100	*	5	17	0.294118	25	28	0.892857	4	CG	1	0.000459416	gain	Distal Intergenic	5	147188696	147190947	2252	1	14842	ENSMUST00000065382.5	-7396	ENSMUSG00000053129	Gsx1	GS homeobox 1
chr5	148929201	148929300	100	*	3	41	0.0731707	14	39	0.358974	9	CG	1	0.0031264	gain	Promoter	5	148893699	148929320	35622	2	231912	ENSMUST00000110509.8	20	ENSMUSG00000041298	Katnal1	katanin p60 subunit A-like 1
chr5	149123101	149123200	100	*	17	18	0.944444	10	23	0.434783	4	CG	-1	0.0019756	loss	Promoter	5	149119569	149123412	3844	2	433966	ENSMUST00000200718.1	212	ENSMUSG00000097191	Mm2pr	macrophage M2 polarization regulator
chr5	149442601	149442700	100	*	39	40	0.975	31	41	0.756098	10	CG	-1	0.00470061	loss	Exon (ENSMUST00000201035.1/ENSMUST00000201035.1, exon 1 of 1)	5	149439719	149470532	30814	1	75860	ENSMUST00000201610.1	2882	ENSMUSG00000029660	Tex26	testis expressed 26
chr5	149908301	149908400	100	*	0	16	0	8	16	0.5	2	CG	1	0.00251748	gain	Intron (ENSMUST00000201085.1/ENSMUST00000201085.1, intron 1 of 2)	5	149852299	149854405	2107	1	70969	ENSMUST00000200855.1	56002	ENSMUSG00000107214	4930500F04Rik	RIKEN cDNA 4930500F04 gene
chr5	150401401	150401500	100	*	33	44	0.75	61	64	0.953125	8	CG	1	0.00327903	gain	Intron (ENSMUST00000087204.8/320365, intron 27 of 60)	5	150399653	150402323	2671	1	320365	ENSMUST00000200964.1	1748	ENSMUSG00000056602	Fry	FRY microtubule binding protein
chr5	150916101	150916200	100	*	31	32	0.96875	18	31	0.580645	6	CG	-1	0.00116149	loss	Distal Intergenic	5	150952607	150993817	41211	1	16591	ENSMUST00000078856.7	-36407	ENSMUSG00000058488	Kl	klotho
chr5	151214001	151214100	100	*	24	26	0.923077	10	21	0.47619	2	CG	-1	0.00198176	loss	Intron (ENSMUST00000129088.7/243362, intron 1 of 3)	5	151063546	151233774	170229	2	243362	ENSMUST00000129088.7	19674	ENSMUSG00000016128	Stard13	StAR-related lipid transfer (START) domain containing 13
chr6	3480201	3480300	100	*	8	10	0.8	1	9	0.111111	2	CG	-1	0.00375569	loss	Intron (ENSMUST00000049985.14/101202, intron 3 of 9)	6	3457395	3487415	30021	2	101202	ENSMUST00000201276.1	7115	ENSMUSG00000044156	Hepacam2	HEPACAM family member 2
chr6	4949801	4949900	100	*	28	36	0.777778	52	53	0.981132	6	CG	1	0.0031264	gain	Intron (ENSMUST00000175889.7/243725, intron 2 of 15)	6	4906407	5154249	247843	1	243725	ENSMUST00000176729.7	43394	ENSMUSG00000032827	Ppp1r9a	protein phosphatase 1, regulatory subunit 9A
chr6	7789201	7789300	100	*	6	9	0.666667	0	11	0	2	CG	-1	0.00260734	loss	Distal Intergenic	6	7844842	7875687	30846	1	94192	ENSMUST00000040159.5	-55542	ENSMUSG00000042460	C1galt1	core 1 synthase, glycoprotein-N-acetylgalactosamine 3-beta-galactosyltransferase, 1
chr6	8486001	8486100	100	*	7	14	0.5	0	14	0	2	CG	-1	0.00346775	loss	Intron (ENSMUST00000162564.6/170772, intron 4 of 10)	6	8492422	8509021	16600	2	320312	ENSMUST00000123581.2	22921	ENSMUSG00000087305	A430035B10Rik	RIKEN cDNA A430035B10 gene
chr6	24384601	24384700	100	*	1	13	0.0769231	9	10	0.9	2	CG	1	0.000703815	gain	Distal Intergenic	6	24444865	24515067	70203	2	214704	ENSMUST00000052277.4	130367	ENSMUSG00000046192	Iqub	IQ motif and ubiquitin domain containing
chr6	32518801	32518900	100	*	8	20	0.4	33	38	0.868421	4	CG	1	0.00109955	gain	Intron (ENSMUST00000115096.3/243743, intron 1 of 31)	6	32511073	32515576	4504	1	319849	ENSMUST00000150314.1	7728	ENSMUSG00000086763	Plxna4os1	plexin A4, opposite strand 1
chr6	34229601	34229700	100	*	16	19	0.842105	4	17	0.235294	4	CG	-1	0.00128958	loss	Distal Intergenic	6	34153380	34177111	23732	2	58246	ENSMUST00000019143.8	-52490	ENSMUSG00000018999	Slc35b4	solute carrier family 35, member B4
chr6	34993201	34993300	100	*	27	31	0.870968	14	29	0.482759	6	CG	-1	0.00263439	loss	Distal Intergenic	6	34945935	34988404	42470	2	243753	ENSMUST00000201355.3	-4797	ENSMUSG00000029847	Slc23a4	solute carrier family 23 member 4
chr6	35459301	35459400	100	*	23	24	0.958333	11	24	0.458333	4	CG	-1	0.000930587	loss	Distal Intergenic	6	35521929	35539799	17871	2	14489	ENSMUST00000201026.1	80399	ENSMUSG00000029840	Mtpn	myotrophin
chr6	36900801	36900900	100	*	30	32	0.9375	16	26	0.615385	4	CG	-1	0.00368308	loss	Intron (ENSMUST00000101532.9/320127, intron 28 of 33)	6	36714929	36810220	95292	2	19242	ENSMUST00000101534.4	-90581	ENSMUSG00000029838	Ptn	pleiotrophin
chr6	51849201	51849300	100	*	28	42	0.666667	10	32	0.3125	4	CG	-1	0.00365173	loss	Distal Intergenic	6	51859104	51871929	12826	2	54353	ENSMUST00000205174.1	22629	ENSMUSG00000059182	Skap2	src family associated phosphoprotein 2
chr6	52163501	52163600	100	*	24	86	0.27907	4	61	0.0655738	12	CG	-1	0.00259215	loss	Promoter	6	52162417	52164831	2415	2	15399	ENSMUST00000014848.10	1231	ENSMUSG00000014704	Hoxa2	homeobox A2
chr6	52203701	52203800	100	*	70	138	0.507246	100	113	0.884956	16	CG	1	3.89732e-08	gain	Promoter	6	52201754	52204587	2834	2	15402	ENSMUST00000048794.6	787	ENSMUSG00000038253	Hoxa5	homeobox A5
chr6	53728601	53728700	100	*	9	10	0.9	0	8	0	2	CG	-1	0.000941815	loss	Distal Intergenic	6	53815468	53820830	5363	2	66873	ENSMUST00000127748.4	92130	ENSMUSG00000043496	Tril	TLR4 interactor with leucine-rich repeats
chr6	54218501	54218600	100	*	20	45	0.444444	41	55	0.745455	10	CG	1	0.00338661	gain	3' UTR	6	54264858	54300293	35436	1	69993	ENSMUST00000146114.7	-46258	ENSMUSG00000004633	Chn2	chimerin 2
chr6	54433001	54433100	100	*	19	31	0.612903	6	27	0.222222	4	CG	-1	0.00376241	loss	Intron (ENSMUST00000126637.7/330319, intron 1 of 7)	6	54269681	54430221	160541	2	100042056	ENSMUST00000145111.7	-2780	ENSMUSG00000073067	9130019P16Rik	RIKEN cDNA 9130019P16 gene
chr6	54455201	54455300	100	*	15	16	0.9375	5	15	0.333333	2	CG	-1	0.00165447	loss	Intron (ENSMUST00000126637.7/330319, intron 2 of 7)	6	54452883	54503768	50886	1	330319	ENSMUST00000172046.1	2318	ENSMUSG00000086040	Wipf3	WAS/WASL interacting protein family, member 3
chr6	54944601	54944700	100	*	33	33	1	26	36	0.722222	6	CG	-1	0.0025026	loss	Promoter	6	54928089	54943453	15365	2	107607	ENSMUST00000203076.1	-1148	ENSMUSG00000038058	Nod1	nucleotide-binding oligomerization domain containing 1
chr6	64600301	64600400	100	*	0	24	0	11	30	0.366667	6	CG	1	0.002289	gain	Intron (ENSMUST00000095852.4/14804, intron 14 of 15)	6	64663188	64704323	41136	1	14804	ENSMUST00000210324.1	-62788	ENSMUSG00000071424	Grid2	glutamate receptor, ionotropic, delta 2
chr6	72097201	72097300	100	*	7	36	0.194444	20	32	0.625	8	CG	1	0.00136637	gain	Promoter	6	72097592	72154571	56980	1	20454	ENSMUST00000069994.10	-292	ENSMUSG00000056091	St3gal5	ST3 beta-galactoside alpha-2,3-sialyltransferase 5
chr6	76882701	76882800	100	*	5	22	0.227273	16	22	0.727273	4	CG	1	0.002289	gain	Exon (ENSMUST00000160894.7/12386, exon 20 of 20)	6	76882756	76902888	20133	2	12386	ENSMUST00000162991.1	20088	ENSMUSG00000063063	Ctnna2	catenin (cadherin associated protein), alpha 2
chr6	77115001	77115100	100	*	6	22	0.272727	15	20	0.75	4	CG	1	0.00327187	gain	Exon (ENSMUST00000160894.7/12386, exon 10 of 20)	6	76915737	77143943	228207	2	12386	ENSMUST00000204527.1	28843	ENSMUSG00000063063	Ctnna2	catenin (cadherin associated protein), alpha 2
chr6	81705901	81706000	100	*	0	32	0	7	24	0.291667	4	CG	1	0.00251748	gain	Intron (ENSMUST00000203833.1/ENSMUST00000203833.1, intron 1 of 1)	6	81895590	81895663	74	2	102465711	ENSMUST00000197929.1	189663	ENSMUSG00000106154	Mir7232	microRNA 7232
chr6	82039301	82039400	100	*	38	39	0.974359	18	25	0.72	6	CG	-1	0.00375659	loss	Distal Intergenic	6	82041043	82091895	50853	1	232146	ENSMUST00000150976.7	-1643	ENSMUSG00000035104	Eva1a	eva-1 homolog A (C. elegans)
chr6	83155701	83155800	100	*	49	72	0.680556	18	48	0.375	10	CG	-1	0.00235895	loss	Promoter	6	83152710	83156220	3511	2	75659	ENSMUST00000144723.7	420	ENSMUSG00000030032	Wdr54	WD repeat domain 54
chr6	83355301	83355400	100	*	13	18	0.722222	30	30	1	4	CG	1	0.003472	gain	Intron (ENSMUST00000122216.7/78653, intron 3 of 3)	6	83353313	83359247	5935	1	78653	ENSMUST00000148875.1	1988	ENSMUSG00000045160	Bola3	bolA-like 3 (E. coli)
chr6	84121201	84121300	100	*	20	21	0.952381	8	19	0.421053	4	CG	-1	0.00128462	loss	Intron (ENSMUST00000113821.7/26903, intron 30 of 54)	6	84106551	84116879	10329	1	26903	ENSMUST00000152646.1	14650	ENSMUSG00000033788	Dysf	dysferlin
chr6	84459301	84459400	100	*	33	38	0.868421	28	54	0.518519	8	CG	-1	0.00168641	loss	Distal Intergenic	6	84412942	84423838	10897	2	100038556	ENSMUST00000203521.1	-35463	ENSMUSG00000107797	Gm10445	predicted gene 10445
chr6	86595301	86595400	100	*	8	8	1	4	12	0.333333	2	CG	-1	0.00387966	loss	Distal Intergenic	6	86628164	86629710	1547	1	67855	ENSMUST00000043400.7	-32764	ENSMUSG00000033508	Asprv1	aspartic peptidase, retroviral-like 1
chr6	88054301	88054400	100	*	21	25	0.84	10	24	0.416667	6	CG	-1	0.003376	loss	Distal Intergenic	6	87999106	88045270	46165	2	19349	ENSMUST00000113600.9	-9031	ENSMUSG00000079477	Rab7	RAB7, member RAS oncogene family
chr6	88216001	88216100	100	*	12	14	0.857143	3	11	0.272727	2	CG	-1	0.00401168	loss	Distal Intergenic	6	88222268	88223257	990	1	56691	ENSMUST00000061866.5	-6168	ENSMUSG00000048206	Dnajb8	DnaJ heat shock protein family (Hsp40) member B8
chr6	88838301	88838400	100	*	28	42	0.666667	47	49	0.959184	6	CG	1	0.00130315	gain	Promoter	6	88836278	88838715	2438	2	80283	ENSMUST00000204560.2	315	ENSMUSG00000030083	Abtb1	ankyrin repeat and BTB (POZ) domain containing 1
chr6	91181301	91181400	100	*	16	18	0.888889	6	16	0.375	2	CG	-1	0.00310273	loss	Distal Intergenic	6	91171764	91173283	1520	1	232232	ENSMUST00000134154.1	9537	ENSMUSG00000034245	Hdac11	histone deacetylase 11
chr6	91730001	91730100	100	*	27	56	0.482143	46	52	0.884615	8	CG	1	0.000172653	gain	Intron (ENSMUST00000032185.8/21366, intron 5 of 14)	6	91724959	91745029	20071	1	21366	ENSMUST00000205663.1	5042	ENSMUSG00000030096	Slc6a6	solute carrier family 6 (neurotransmitter transporter, taurine), member 6
chr6	91782801	91782900	100	*	3	17	0.176471	8	8	1	2	CG	1	0.000839944	gain	Exon (ENSMUST00000162300.7/243547, exon 10 of 24)	6	91784730	91796244	11515	2	243547	ENSMUST00000161545.1	13344	ENSMUSG00000030098	Grip2	glutamate receptor interacting protein 2
chr6	93560701	93560800	100	*	9	11	0.818182	1	8	0.125	2	CG	-1	0.0038214	loss	Distal Intergenic	6	93785303	93792539	7237	2	14924	ENSMUST00000204788.1	231739	ENSMUSG00000045095	Magi1	membrane associated guanylate kinase, WW and PDZ domain containing 1
chr6	94419901	94420000	100	*	7	14	0.5	20	20	1	2	CG	1	0.00154154	gain	Distal Intergenic	6	94500331	94604672	104342	1	67582	ENSMUST00000061118.10	-80331	ENSMUSG00000045100	Slc25a26	solute carrier family 25 (mitochondrial carrier, phosphate carrier), member 26
chr6	99578601	99578700	100	*	24	27	0.888889	11	22	0.5	4	CG	-1	0.00376207	loss	Intron (ENSMUST00000155466.1/66892, intron 3 of 5)	6	99434782	99632376	197595	2	108655	ENSMUST00000176255.1	53676	ENSMUSG00000030067	Foxp1	forkhead box P1
chr6	99780301	99780400	100	*	28	28	1	7	20	0.35	4	CG	-1	2.97887e-05	loss	Distal Intergenic	6	99722105	99726392	4288	2	50501	ENSMUST00000203738.1	-53909	ENSMUSG00000030069	Prok2	prokineticin 2
chr6	99788601	99788700	100	*	13	13	1	3	8	0.375	2	CG	-1	0.00251748	loss	Distal Intergenic	6	99722105	99726392	4288	2	50501	ENSMUST00000203738.1	-62209	ENSMUSG00000030069	Prok2	prokineticin 2
chr6	110539101	110539200	100	*	14	16	0.875	3	10	0.3	2	CG	-1	0.00375659	loss	Distal Intergenic	6	110645581	111497090	851510	1	108073	ENSMUST00000174018.7	-106381	ENSMUSG00000056755	Grm7	glutamate receptor, metabotropic 7
chr6	116900901	116901000	100	*	14	16	0.875	7	20	0.35	2	CG	-1	0.002942	loss	Distal Intergenic	6	116679063	116716913	37851	2	319776	ENSMUST00000056623.12	-183988	ENSMUSG00000048108	Tmem72	transmembrane protein 72
chr6	116992101	116992200	100	*	37	37	1	18	24	0.75	5	CG	-1	0.00279978	loss	Distal Intergenic	6	117168535	117175069	6535	1	20315	ENSMUST00000112866.7	-176335	ENSMUSG00000061353	Cxcl12	chemokine (C-X-C motif) ligand 12
chr6	117172601	117172700	100	*	14	14	1	6	12	0.5	2	CG	-1	0.00365703	loss	Intron (ENSMUST00000112866.7/20315, intron 2 of 2)	6	117168577	117181367	12791	1	20315	ENSMUST00000073043.4	4024	ENSMUSG00000061353	Cxcl12	chemokine (C-X-C motif) ligand 12
chr6	117413301	117413400	100	*	44	46	0.956522	27	40	0.675	4	CG	-1	0.00191636	loss	Distal Intergenic	6	117495235	117500077	4843	1	100126203	ENSMUST00000204274.1	-81835	ENSMUSG00000108020	6820426E19Rik	RIKEN cDNA 6820426E19 gene
chr6	117559601	117559700	100	*	30	30	1	12	18	0.666667	4	CG	-1	0.00207784	loss	Exon (ENSMUST00000008011.7/ENSMUST00000008011.7, exon 1 of 3)	6	117495235	117500077	4843	1	100126203	ENSMUST00000204274.1	64366	ENSMUSG00000108020	6820426E19Rik	RIKEN cDNA 6820426E19 gene
chr6	118046601	118046700	100	*	12	15	0.8	2	13	0.153846	2	CG	-1	0.00197765	loss	Intron (ENSMUST00000164960.3/70727, intron 1 of 12)	6	118066419	118090500	24082	1	70727	ENSMUST00000203804.2	-19719	ENSMUSG00000030134	Rasgef1a	RasGEF domain family, member 1A
chr6	119132001	119132100	100	*	9	20	0.45	2	27	0.0740741	4	CG	-1	0.00370247	loss	Intron (ENSMUST00000186889.6/12288, intron 1 of 46)	6	118593647	119108573	514927	2	12288	ENSMUST00000188522.6	-23428	ENSMUSG00000051331	Cacna1c	calcium channel, voltage-dependent, L type, alpha 1C subunit
chr6	122708501	122708600	100	*	35	36	0.972222	26	39	0.666667	8	CG	-1	0.0020249	loss	Promoter	6	122707568	122714633	7066	1	71950	ENSMUST00000012540.4	933	ENSMUSG00000012396	Nanog	Nanog homeobox
chr6	125294601	125294700	100	*	46	47	0.978723	20	32	0.625	8	CG	-1	0.000435581	loss	Distal Intergenic	6	125278274	125286042	7769	2	22144	ENSMUST00000088246.5	-8559	ENSMUSG00000067702	Tuba3a	tubulin, alpha 3A
chr6	127215701	127215800	100	*	14	45	0.311111	27	38	0.710526	6	CG	1	0.00135724	gain	Distal Intergenic	6	127146023	127152193	6171	2	12444	ENSMUST00000201902.3	-63508	ENSMUSG00000000184	Ccnd2	cyclin D2
chr6	128401301	128401400	100	*	12	14	0.857143	0	9	0	2	CG	-1	0.000617815	loss	Promoter	6	128400293	128416427	16135	1	60345	ENSMUST00000204836.1	1008	ENSMUSG00000001520	Nrip2	nuclear receptor interacting protein 2
chr6	134364601	134364700	100	*	14	18	0.777778	6	36	0.166667	4	CG	-1	0.000218682	loss	Intron (ENSMUST00000203352.1/102639979, intron 3 of 8)	6	134396318	134438736	42419	1	66813	ENSMUST00000032321.10	-31618	ENSMUSG00000030200	Bcl2l14	BCL2-like 14 (apoptosis facilitator)
chr6	135545101	135545200	100	*	3	13	0.230769	8	9	0.888889	2	CG	1	0.00355088	gain	Distal Intergenic	6	135658913	135683391	24479	1	75024	ENSMUST00000205073.2	-113713	ENSMUSG00000107396	4930425L21Rik	RIKEN cDNA 4930425L21 gene
chr6	135967101	135967200	100	*	7	10	0.7	0	10	0	2	CG	-1	0.0024698	loss	Intron (ENSMUST00000053880.12/14812, intron 3 of 13)	6	136044193	136171889	127697	2	14812	ENSMUST00000188999.2	204689	ENSMUSG00000030209	Grin2b	glutamate receptor, ionotropic, NMDA2B (epsilon 2)
chr6	144030901	144031000	100	*	31	34	0.911765	11	21	0.52381	4	CG	-1	0.00242672	loss	Intron (ENSMUST00000038815.13/20678, intron 4 of 14)	6	143832835	143947106	114272	2	20678	ENSMUST00000111748.7	-83795	ENSMUSG00000041540	Sox5	SRY (sex determining region Y)-box 5
chr6	145351401	145351500	100	*	33	34	0.970588	23	34	0.676471	6	CG	-1	0.00290642	loss	Distal Intergenic	6	145391426	145392166	741	1	381827	ENSMUST00000148424.1	-39926	NA	1700073E17Rik	ribosomal protein L7 pseudogene
chr6	145992501	145992600	100	*	32	34	0.941176	24	37	0.648649	8	CG	-1	0.00365703	loss	Distal Intergenic	6	145953429	145965223	11795	1	16651	ENSMUST00000111701.1	39072	ENSMUSG00000030255	Sspn	sarcospan
chr6	149203901	149204000	100	*	8	12	0.666667	0	9	0	2	CG	-1	0.00316927	loss	Intron (ENSMUST00000205198.1/ENSMUST00000205198.1, intron 1 of 1)	6	149157147	149188712	31566	2	232566	ENSMUST00000111535.7	-15189	ENSMUSG00000068250	Amn1	antagonist of mitotic exit network 1
chr7	4294101	4294300	200	*	0	22	0	14	22	0.636364	4	CG	1	0.000141538	gain	Distal Intergenic	7	4274189	4282645	8457	1	18729	ENSMUST00000118066.1	19912	ENSMUSG00000081723	Pira6	paired-Ig-like receptor A6
chr7	12844701	12844800	100	*	22	26	0.846154	12	30	0.4	6	CG	-1	0.00197765	loss	Exon (ENSMUST00000004614.14/65020, exon 5 of 8)	7	12836291	12846808	10518	1	65020	ENSMUST00000137718.2	8410	ENSMUSG00000058638	Zfp110	zinc finger protein 110
chr7	16667901	16668000	100	*	35	81	0.432099	64	96	0.666667	6	CG	1	0.00309763	gain	Distal Intergenic	7	16671331	16675705	4375	2	101434	ENSMUST00000108498.2	7705	ENSMUSG00000078795	Ceacam15	carcinoembryonic antigen-related cell adhesion molecule 15
chr7	29575201	29575300	100	*	28	28	1	21	32	0.65625	4	CG	-1	0.00191563	loss	Exon (ENSMUST00000063585.8/ENSMUST00000063585.8, exon 4 of 4)	7	29400867	29518641	117775	2	74206	ENSMUST00000182702.7	-56560	ENSMUSG00000030583	Sipa1l3	signal-induced proliferation-associated 1 like 3
chr7	30051201	30051300	100	*	32	79	0.405063	21	116	0.181034	14	CG	-1	0.0018523	loss	Promoter	7	30036891	30051373	14483	2	243906	ENSMUST00000207072.1	73	ENSMUSG00000053985	Zfp14	zinc finger protein 14
chr7	36346901	36347000	100	*	9	18	0.5	16	17	0.941176	4	CG	1	0.00460979	gain	Distal Intergenic	7	36698118	36773553	75436	1	243931	ENSMUST00000021641.7	-351118	ENSMUSG00000021217	Tshz3	teashirt zinc finger family member 3
chr7	37625901	37626000	100	*	4	30	0.133333	13	22	0.590909	4	CG	1	0.00176568	gain	Intron (ENSMUST00000175941.7/243937, intron 4 of 6)	7	37318024	37568390	250367	2	243937	ENSMUST00000206763.2	-57511	ENSMUSG00000043456	Zfp536	zinc finger protein 536
chr7	43167301	43167400	100	*	6	16	0.375	15	16	0.9375	4	CG	1	0.00217889	gain	Intron (ENSMUST00000205912.1/668620, intron 1 of 3)	7	43177588	43192109	14522	1	668620	ENSMUST00000202535.3	-10188	ENSMUSG00000064194	Zfp936	zinc finger protein 936
chr7	45168901	45169000	100	*	58	62	0.935484	45	70	0.642857	12	CG	-1	0.000577555	loss	Promoter	7	45169558	45176139	6582	1	72961	ENSMUST00000210540.1	-558	ENSMUSG00000070570	Slc17a7	solute carrier family 17 (sodium-dependent inorganic phosphate cotransporter), member 7
chr7	49146101	49146300	200	*	65	65	1	56	74	0.756757	12	CG	-1	0.000328443	loss	Intron (ENSMUST00000183659.7/78286, intron 2 of 39)	7	49122334	49134276	11943	2	108167511	ENSMUST00000208636.1	-11825	NA	9130015G15Rik	RIKEN cDNA 9130015G15 gene
chr7	63729701	63729800	100	*	10	11	0.909091	4	15	0.266667	2	CG	-1	0.00259333	loss	Exon (ENSMUST00000177534.1/170711, exon 6 of 11)	7	63754712	63757925	3214	1	170711	ENSMUST00000177511.1	-24912	ENSMUSG00000033510	Otud7a	OTU domain containing 7A
chr7	64780501	64780600	100	*	4	13	0.307692	15	17	0.882353	2	CG	1	0.00260734	gain	Intron (ENSMUST00000119118.7/70638, intron 5 of 9)	7	64756113	64773652	17540	2	70638	ENSMUST00000133883.1	-6849	ENSMUSG00000030518	Fam189a1	family with sequence similarity 189, member A1
chr7	66095601	66095700	100	*	5	8	0.625	1	15	0.0666667	2	CG	-1	0.0044581	loss	Distal Intergenic	7	66109515	66173798	64284	1	269941	ENSMUST00000036372.7	-13815	ENSMUSG00000032640	Chsy1	chondroitin sulfate synthase 1
chr7	67113001	67113100	100	*	20	30	0.666667	6	25	0.24	4	CG	-1	0.00301875	loss	Intron (ENSMUST00000098382.9/233332, intron 19 of 22)	7	67047471	67078304	30834	1	233332	ENSMUST00000154103.1	65530	ENSMUSG00000058145	Adamts17	a disintegrin-like and metallopeptidase (reprolysin type) with thrombospondin type 1 motif, 17
chr7	67570601	67570700	100	*	28	30	0.933333	12	22	0.545455	4	CG	-1	0.00247945	loss	Exon (ENSMUST00000157301.1/ENSMUST00000157301.1, exon 1 of 1)	7	67514406	67579750	65345	2	67867	ENSMUST00000190115.6	9050	ENSMUSG00000030556	Lrrc28	leucine rich repeat containing 28
chr7	71043201	71043300	100	*	33	35	0.942857	21	32	0.65625	8	CG	-1	0.00399144	loss	Intron (ENSMUST00000208808.1/ENSMUST00000208808.1, intron 3 of 3)	7	70388305	70388842	538	1	434198	ENSMUST00000080024.5	654896	ENSMUSG00000100005	B130024G19Rik	RIKEN cDNA B130024G19 gene
chr7	73836801	73836900	100	*	58	69	0.84058	30	58	0.517241	14	CG	-1	0.000732397	loss	Exon (ENSMUST00000206521.2/100861851, exon 4 of 4)	7	73819590	73819641	52	1	102465712	ENSMUST00000199151.1	17211	ENSMUSG00000105381	Mir7234	microRNA 7234
chr7	73842201	73842300	100	*	16	30	0.533333	8	44	0.181818	6	CG	-1	0.00296506	loss	Distal Intergenic	7	73819590	73819641	52	1	102465712	ENSMUST00000199151.1	22611	ENSMUSG00000105381	Mir7234	microRNA 7234
chr7	74813801	74813900	100	*	0	13	0	6	9	0.666667	2	CG	1	0.0018523	gain	Distal Intergenic	7	75030194	75058162	27969	1	75205	ENSMUST00000206433.1	-216294	ENSMUSG00000108803	4930533N22Rik	RIKEN cDNA 4930533N22 gene
chr7	75372101	75372200	100	*	11	11	1	6	19	0.315789	2	CG	-1	0.00133534	loss	Distal Intergenic	7	75114894	75309262	194369	2	64176	ENSMUST00000165175.7	-62839	ENSMUSG00000053025	Sv2b	synaptic vesicle glycoprotein 2 b
chr7	82531301	82531400	100	*	15	15	1	8	15	0.533333	2	CG	-1	0.00364429	loss	Intron (ENSMUST00000173287.7/269959, intron 15 of 29)	7	82611777	82612774	998	1	269959	ENSMUST00000172784.1	-80377	ENSMUSG00000070469	Adamtsl3	ADAMTS-like 3
chr7	90297201	90297300	100	*	8	10	0.8	1	10	0.1	2	CG	-1	0.00302894	loss	Distal Intergenic	7	90302252	90375438	73187	1	83671	ENSMUST00000207578.1	-4952	ENSMUSG00000030616	Sytl2	synaptotagmin-like 2
chr7	90355701	90355800	100	*	0	9	0	7	10	0.7	2	CG	1	0.0030069	gain	Intron (ENSMUST00000207578.1/83671, intron 2 of 6)	7	90348699	90410439	61741	1	83671	ENSMUST00000239078.1	7002	ENSMUSG00000030616	Sytl2	synaptotagmin-like 2
chr7	90376201	90376300	100	*	10	11	0.909091	2	8	0.25	2	CG	-1	0.00416894	loss	Promoter	7	90375785	90381091	5307	1	83671	ENSMUST00000207455.1	416	ENSMUSG00000030616	Sytl2	synaptotagmin-like 2
chr7	96370601	96370700	100	*	6	9	0.666667	0	8	0	2	CG	-1	0.00470098	loss	Intron (ENSMUST00000107162.7/23966, intron 2 of 32)	7	96339483	96341964	2482	2	670727	ENSMUST00000137193.1	-28637	ENSMUSG00000085751	Gm15412	predicted gene 15412
chr7	96739201	96739300	100	*	0	13	0	7	12	0.583333	2	CG	1	0.00259333	gain	Intron (ENSMUST00000107162.7/23966, intron 13 of 32)	7	96777934	96797733	19800	1	23966	ENSMUST00000140140.1	-38634	ENSMUSG00000048078	Tenm4	teneurin transmembrane protein 4
chr7	97400201	97400300	100	*	27	78	0.346154	45	74	0.608108	18	CG	1	0.00262935	gain	Promoter	7	97400103	97407080	6978	1	68197	ENSMUST00000149122.1	98	ENSMUSG00000030647	Ndufc2	NADH:ubiquinone oxidoreductase subunit C2
chr7	101041601	101041700	100	*	5	16	0.3125	16	20	0.8	2	CG	1	0.00411551	gain	Distal Intergenic	7	100999032	101012866	13835	2	18442	ENSMUST00000207049.1	-28735	ENSMUSG00000032860	P2ry2	purinergic receptor P2Y, G-protein coupled 2
chr7	113044101	113044200	100	*	16	16	1	9	17	0.529412	2	CG	-1	0.00302894	loss	Distal Intergenic	7	112953962	112957457	3496	1	78748	ENSMUST00000182858.1	90139	ENSMUSG00000098132	Rassf10	Ras association (RalGDS/AF-6) domain family (N-terminal) member 10
chr7	113817101	113817200	100	*	9	14	0.642857	1	15	0.0666667	2	CG	-1	0.00253357	loss	Intron (ENSMUST00000046687.15/233744, intron 2 of 15)	7	113766174	113932081	165908	1	233744	ENSMUST00000084696.5	50927	ENSMUSG00000038156	Spon1	spondin 1, (f-spondin) extracellular matrix protein
chr7	114290101	114290200	100	*	9	12	0.75	1	10	0.1	2	CG	-1	0.00347229	loss	Distal Intergenic	7	114264606	114276118	11513	2	26440	ENSMUST00000033008.9	-13983	ENSMUSG00000030751	Psma1	proteasome (prosome, macropain) subunit, alpha type 1
chr7	116298401	116298500	100	*	30	31	0.967742	25	36	0.694444	7	CG	-1	0.00443071	loss	Intron (ENSMUST00000181998.7/233765, intron 3 of 26)	7	116176904	116308050	131147	2	233765	ENSMUST00000182890.2	9550	ENSMUSG00000045659	Plekha7	pleckstrin homology domain containing, family A member 7
chr7	121935601	121935700	100	*	54	57	0.947368	28	39	0.717949	8	CG	-1	0.00310409	loss	Exon (ENSMUST00000205438.1/233824, exon 13 of 17)	7	121899228	121911976	12749	1	20277	ENSMUST00000206079.1	36373	ENSMUSG00000030873	Scnn1b	sodium channel, nonvoltage-gated 1 beta
chr7	122491101	122491200	100	*	11	18	0.611111	0	16	0	4	CG	-1	0.000941815	loss	Intron (ENSMUST00000143692.7/18751, intron 5 of 17)	7	122416068	122457326	41259	1	18751	ENSMUST00000149583.1	75033	ENSMUSG00000052889	Prkcb	protein kinase C, beta
chr7	122532401	122532500	100	*	6	20	0.3	0	26	0	4	CG	-1	0.00377499	loss	Intron (ENSMUST00000143692.7/18751, intron 8 of 17)	7	122599982	122628078	28097	1	18751	ENSMUST00000127910.1	-67482	ENSMUSG00000052889	Prkcb	protein kinase C, beta
chr7	122612801	122612900	100	*	26	26	1	21	34	0.617647	4	CG	-1	0.00151322	loss	Intron (ENSMUST00000143692.7/18751, intron 16 of 17)	7	122599982	122628078	28097	1	18751	ENSMUST00000127910.1	12819	ENSMUSG00000052889	Prkcb	protein kinase C, beta
chr7	122798201	122798300	100	*	24	34	0.705882	33	34	0.970588	4	CG	1	0.0039896	gain	Distal Intergenic	7	122671418	122768540	97123	1	54376	ENSMUST00000182095.1	126783	ENSMUSG00000066189	Cacng3	calcium channel, voltage-dependent, gamma subunit 3
chr7	125393801	125393900	100	*	19	69	0.275362	25	44	0.568182	10	CG	1	0.00317119	gain	Distal Intergenic	7	125368956	125371007	2052	1	75861	ENSMUST00000206013.2	24845	ENSMUSG00000090457	4930571K23Rik	RIKEN cDNA 4930571K23 gene
chr7	128660601	128660700	100	*	43	44	0.977273	20	27	0.740741	5	CG	-1	0.00344782	loss	Intron (ENSMUST00000098007.10/101490, intron 3 of 9)	7	128659008	128677477	18470	1	101490	ENSMUST00000129085.7	1593	ENSMUSG00000042105	Inpp5f	inositol polyphosphate-5-phosphatase F
chr7	129656201	129656300	100	*	9	10	0.9	4	14	0.285714	2	CG	-1	0.00390501	loss	Distal Intergenic	7	129629033	129633671	4639	1	207425	ENSMUST00000136560.2	27168	ENSMUSG00000042055	Wdr11	WD repeat domain 11
chr7	129832801	129832900	100	*	10	12	0.833333	3	12	0.25	2	CG	-1	0.00471711	loss	Distal Intergenic	7	129962165	129978669	16505	1	100043150	ENSMUST00000206701.1	-129265	ENSMUSG00000108504	Gm4265	predicted gene 4265
chr7	132440901	132441000	100	*	19	19	1	7	16	0.4375	4	CG	-1	0.000941815	loss	Intron (ENSMUST00000124096.7/14183, intron 2 of 6)	7	132235780	132317228	81449	2	77590	ENSMUST00000080215.5	-123673	ENSMUSG00000030930	Chst15	carbohydrate sulfotransferase 15
chr7	132470701	132470800	100	*	4	4	1	0	6	0	1	CG	-1	0.00298562	loss	Intron (ENSMUST00000124096.7/14183, intron 2 of 6)	7	132570014	132575718	5705	2	18242	ENSMUST00000211545.1	104918	ENSMUSG00000030934	Oat	ornithine aminotransferase
chr7	132474801	132474900	100	*	9	9	1	3	13	0.230769	2	CG	-1	0.00151322	loss	Intron (ENSMUST00000124096.7/14183, intron 2 of 6)	7	132570014	132575718	5705	2	18242	ENSMUST00000211545.1	100818	ENSMUSG00000030934	Oat	ornithine aminotransferase
chr7	134360801	134360900	100	*	15	16	0.9375	5	18	0.277778	4	CG	-1	0.000774419	loss	Intron (ENSMUST00000094002.9/71007, intron 1 of 7)	7	134266262	134364884	98623	2	71007	ENSMUST00000172947.7	3984	ENSMUSG00000030994	D7Ertd443e	DNA segment, Chr 7, ERATO Doi 443, expressed
chr7	135467501	135467600	100	*	80	91	0.879121	47	71	0.661972	14	CG	-1	0.00225297	loss	Distal Intergenic	7	135410367	135413615	3249	1	270004	ENSMUST00000238917.1	57134	ENSMUSG00000048377	Foxi2	forkhead box I2
chr7	135886401	135886500	100	*	10	10	1	3	9	0.333333	2	CG	-1	0.0031264	loss	Distal Intergenic	7	135689784	135716361	26578	2	17345	ENSMUST00000033310.8	-170040	ENSMUSG00000031004	Mki67	antigen identified by monoclonal antibody Ki 67
chr7	136481301	136481400	100	*	8	9	0.888889	0	9	0	2	CG	-1	0.000941815	loss	Distal Intergenic	7	136332216	136349415	17200	2	330664	ENSMUST00000209560.1	-131886	ENSMUSG00000109633	C230079O03Rik	RIKEN cDNA C230079O03 gene
chr7	138601601	138601700	100	*	15	22	0.681818	4	22	0.181818	4	CG	-1	0.00218519	loss	Distal Intergenic	7	138554242	138566994	12753	1	75187	ENSMUST00000209503.1	47359	ENSMUSG00000110037	4930543N07Rik	RIKEN cDNA 4930543N07 gene
chr7	139649801	139649900	100	*	19	22	0.863636	6	24	0.25	4	CG	-1	0.000426052	loss	Intron (ENSMUST00000129990.8/212124, intron 22 of 58)	7	139638778	139661107	22330	2	212124	ENSMUST00000155075.7	11207	ENSMUSG00000049571	Cfap46	cilia and flagella associated protein 46
chr7	140721801	140721900	100	*	2	12	0.166667	9	12	0.75	2	CG	1	0.00471711	gain	Exon (ENSMUST00000218525.1/ENSMUST00000218525.1, exon 2 of 2)	7	140704165	140705267	1103	1	258964	ENSMUST00000080681.3	17636	ENSMUSG00000057997	Olfr541	olfactory receptor 541
chr7	142483001	142483100	100	*	14	22	0.636364	4	24	0.166667	4	CG	-1	0.00254291	loss	Promoter	7	142483259	142489983	6725	1	16985	ENSMUST00000140626.7	-159	ENSMUSG00000018819	Lsp1	lymphocyte specific 1
chr7	144139101	144139200	100	*	17	22	0.772727	9	26	0.346154	4	CG	-1	0.00405001	loss	Intron (ENSMUST00000105902.7/210274, intron 10 of 22)	7	144175529	144424494	248966	1	210274	ENSMUST00000105900.8	-36329	ENSMUSG00000037541	Shank2	SH3 and multiple ankyrin repeat domains 2
chr7	144370201	144370300	100	*	35	36	0.972222	27	38	0.710526	7	CG	-1	0.00346775	loss	Intron (ENSMUST00000105902.7/210274, intron 16 of 22)	7	144417825	144420664	2840	1	210274	ENSMUST00000136979.1	-47525	ENSMUSG00000037541	Shank2	SH3 and multiple ankyrin repeat domains 2
chr8	3882301	3882400	100	*	1	9	0.111111	11	14	0.785714	2	CG	1	0.00299178	gain	Distal Intergenic	8	3871824	3878555	6732	2	170779	ENSMUST00000011445.7	-3746	ENSMUSG00000031495	Cd209d	CD209d antigen
chr8	6965601	6965700	100	*	4	16	0.25	12	16	0.75	4	CG	1	0.00506133	gain	Distal Intergenic	8	8620597	8639363	18767	2	13642	ENSMUST00000152698.1	1673663	ENSMUSG00000001300	Efnb2	ephrin B2
chr8	7598401	7598500	100	*	8	8	1	4	12	0.333333	2	CG	-1	0.00387966	loss	Distal Intergenic	8	8620597	8639363	18767	2	13642	ENSMUST00000152698.1	1040863	ENSMUSG00000001300	Efnb2	ephrin B2
chr8	9175901	9176000	100	*	8	28	0.285714	2	52	0.0384615	4	CG	-1	0.00286077	loss	Distal Intergenic	8	9144669	9149050	4382	1	74688	ENSMUST00000209053.1	31232	ENSMUSG00000109215	4930453L07Rik	RIKEN cDNA 4930453L07 gene
chr8	9348301	9348400	100	*	7	11	0.636364	0	10	0	2	CG	-1	0.00327187	loss	Intron (ENSMUST00000110969.4/270028, intron 1 of 2)	8	9207238	9323711	116474	2	270028	ENSMUST00000207297.1	-24590	ENSMUSG00000079157	Fam155a	family with sequence similarity 155, member A
chr8	10139101	10139200	100	*	19	20	0.95	20	38	0.526316	4	CG	-1	0.00251748	loss	Distal Intergenic	8	10153911	10426702	272792	1	244281	ENSMUST00000208309.1	-14711	ENSMUSG00000039057	Myo16	myosin XVI
chr8	10292001	10292100	100	*	4	11	0.363636	1	29	0.0344828	2	CG	-1	0.00523065	loss	Intron (ENSMUST00000208309.1/244281, intron 2 of 16)	8	10272572	10634741	362170	1	244281	ENSMUST00000042103.8	19429	ENSMUSG00000039057	Myo16	myosin XVI
chr8	10477601	10477700	100	*	8	22	0.363636	1	26	0.0384615	4	CG	-1	0.00469416	loss	Intron (ENSMUST00000207477.1/244281, intron 23 of 34)	8	10272572	10634741	362170	1	244281	ENSMUST00000042103.8	205029	ENSMUSG00000039057	Myo16	myosin XVI
chr8	10518401	10518500	100	*	27	30	0.9	27	50	0.54	4	CG	-1	0.00227512	loss	Intron (ENSMUST00000207477.1/244281, intron 27 of 34)	8	10272572	10634741	362170	1	244281	ENSMUST00000042103.8	245829	ENSMUSG00000039057	Myo16	myosin XVI
chr8	10790501	10790600	100	*	6	8	0.75	1	17	0.0588235	2	CG	-1	0.00144766	loss	Distal Intergenic	8	10871509	10882435	10927	2	320014	ENSMUST00000208358.1	91835	ENSMUSG00000109473	B930025P03Rik	RIKEN cDNA B930025P03 gene
chr8	12539601	12539700	100	*	6	20	0.3	0	30	0	4	CG	-1	0.00281532	loss	Distal Intergenic	8	12573029	12600744	27716	1	78634	ENSMUST00000210276.1	-33329	ENSMUSG00000010435	Spaca7	sperm acrosome associated 7
chr8	12558301	12558400	100	*	15	26	0.576923	3	22	0.136364	4	CG	-1	0.00305983	loss	Intron (ENSMUST00000180858.2/ENSMUST00000180858.2, intron 1 of 1)	8	12573029	12600744	27716	1	78634	ENSMUST00000210276.1	-14629	ENSMUSG00000010435	Spaca7	sperm acrosome associated 7
chr8	13521601	13521700	100	*	5	30	0.166667	23	42	0.547619	6	CG	1	0.00251748	gain	Distal Intergenic	8	13465374	13494490	29117	2	14456	ENSMUST00000033828.6	-27111	ENSMUSG00000031451	Gas6	growth arrest specific 6
chr8	13543401	13543500	100	*	17	19	0.894737	10	22	0.454545	2	CG	-1	0.0039896	loss	Intron (ENSMUST00000210253.1/ENSMUST00000210253.1, intron 1 of 1)	8	13551011	13562405	11395	2	66501	ENSMUST00000033830.14	18905	ENSMUSG00000031452	1700029H14Rik	RIKEN cDNA 1700029H14 gene
chr8	13884101	13884200	100	*	16	23	0.695652	35	35	1	4	CG	1	0.00174339	gain	Downstream (<1kb)	8	13884794	13887215	2422	2	66423	ENSMUST00000210249.1	3015	ENSMUSG00000031458	Coprs	coordinator of PRMT5, differentiation stimulator
chr8	14259901	14260000	100	*	8	8	1	2	9	0.222222	2	CG	-1	0.0025766	loss	Intron (ENSMUST00000152652.7/244310, intron 2 of 14)	8	14179667	14847108	667442	1	244310	ENSMUST00000043279.8	80234	ENSMUSG00000047495	Dlgap2	DLG associated protein 2
chr8	15741601	15741700	100	*	6	16	0.375	11	12	0.916667	2	CG	1	0.0044581	gain	Distal Intergenic	8	15892545	15984812	92268	2	94109	ENSMUST00000125551.1	243112	ENSMUSG00000060924	Csmd1	CUB and Sushi multiple domains 1
chr8	17167901	17168000	100	*	0	26	0	7	26	0.269231	4	CG	1	0.00492748	gain	Intron (ENSMUST00000082104.6/94109, intron 2 of 69)	8	15892537	17535281	1642745	2	94109	ENSMUST00000082104.6	367281	ENSMUSG00000060924	Csmd1	CUB and Sushi multiple domains 1
chr8	17666701	17666800	100	*	12	13	0.923077	9	22	0.409091	2	CG	-1	0.00375659	loss	Distal Intergenic	8	16344863	17535586	1190724	2	94109	ENSMUST00000137947.1	-131115	ENSMUSG00000060924	Csmd1	CUB and Sushi multiple domains 1
chr8	22393701	22393800	100	*	6	10	0.6	25	26	0.961538	2	CG	1	0.00524009	gain	Intron (ENSMUST00000033871.7/18408, intron 2 of 6)	8	22376697	22398544	21848	2	18408	ENSMUST00000210020.1	4744	ENSMUSG00000031482	Slc25a15	solute carrier family 25 (mitochondrial carrier ornithine transporter), member 15
chr8	22617501	22617600	100	*	13	26	0.5	44	52	0.846154	4	CG	1	0.00258963	gain	Distal Intergenic	8	22624043	22627547	3505	1	234130	ENSMUST00000033936.7	-6443	ENSMUSG00000031535	Dkk4	dickkopf WNT signaling pathway inhibitor 4
chr8	22731401	22731500	100	*	4	15	0.266667	0	30	0	2	CG	-1	0.00399144	loss	Distal Intergenic	8	22659768	22706589	46822	2	16150	ENSMUST00000063401.9	-24812	ENSMUSG00000031537	Ikbkb	inhibitor of kappaB kinase beta
chr8	25373601	25373700	100	*	31	34	0.911765	21	34	0.617647	4	CG	-1	0.00479246	loss	Distal Intergenic	8	25302650	25306270	3621	2	74489	ENSMUST00000210268.1	-67331	ENSMUSG00000110140	5430421F17Rik	RIKEN cDNA 5430421F17 gene
chr8	25786001	25786100	100	*	19	60	0.316667	55	97	0.56701	14	CG	1	0.00346775	gain	Promoter	8	25785587	25802109	16523	1	67207	ENSMUST00000211670.1	414	ENSMUSG00000037296	Lsm1	LSM1 homolog, mRNA degradation associated
chr8	26873001	26873100	100	*	26	27	0.962963	10	23	0.434783	4	CG	-1	0.000452597	loss	Intron (ENSMUST00000210732.1/72316, intron 1 of 2)	8	26814593	26880582	65990	2	72316	ENSMUST00000210732.1	7482	ENSMUSG00000100335	2310008N11Rik	RIKEN cDNA 2310008N11 gene
chr8	26890001	26890100	100	*	13	14	0.928571	7	16	0.4375	2	CG	-1	0.00490879	loss	Distal Intergenic	8	26814593	26880582	65990	2	72316	ENSMUST00000210732.1	-9419	ENSMUSG00000100335	2310008N11Rik	RIKEN cDNA 2310008N11 gene
chr8	33408301	33408400	100	*	30	30	1	26	36	0.722222	6	CG	-1	0.00309763	loss	Intron (ENSMUST00000078058.4/75029, intron 1 of 1)	8	33386325	33417467	31143	1	75029	ENSMUST00000078058.4	21976	ENSMUSG00000049184	Purg	purine-rich element binding protein G
chr8	33789501	33789600	100	*	11	13	0.846154	2	9	0.222222	2	CG	-1	0.00428501	loss	Intron (ENSMUST00000053251.11/19663, intron 7 of 7)	8	33784072	33797214	13143	2	19663	ENSMUST00000183122.1	7614	ENSMUSG00000031586	Rbpms	RNA binding protein gene with multiple splicing
chr8	33914801	33914900	100	*	7	14	0.5	0	12	0	3	CG	-1	0.00473274	loss	Intron (ENSMUST00000053251.11/19663, intron 1 of 7)	8	33806768	33929276	122509	2	19663	ENSMUST00000231786.1	14376	ENSMUSG00000031586	Rbpms	RNA binding protein gene with multiple splicing
chr8	34664701	34664800	100	*	9	10	0.9	3	22	0.136364	2	CG	-1	0.000458081	loss	Distal Intergenic	8	34589420	34640316	50897	2	330734	ENSMUST00000211381.1	-24385	ENSMUSG00000109819	B930018H19Rik	RIKEN cDNA B930018H19 gene
chr8	40296601	40296700	100	*	10	31	0.322581	0	39	0	6	CG	-1	0.000899904	loss	Intron (ENSMUST00000118639.1/80857, intron 1 of 2)	8	40279166	40286953	7788	2	80857	ENSMUST00000034014.13	-9648	ENSMUSG00000031603	Fgf20	fibroblast growth factor 20
chr8	41569201	41569300	100	*	10	12	0.833333	2	11	0.181818	2	CG	-1	0.00312121	loss	Distal Intergenic	8	41397459	41417074	19616	2	14300	ENSMUST00000033999.7	-152127	ENSMUSG00000031590	Frg1	FSHD region gene 1
chr8	41569301	41569400	100	*	13	34	0.382353	26	33	0.787879	4	CG	1	0.00213647	gain	Distal Intergenic	8	41397459	41417074	19616	2	14300	ENSMUST00000033999.7	-152227	ENSMUSG00000031590	Frg1	FSHD region gene 1
chr8	43124601	43124700	100	*	6	14	0.428571	18	20	0.9	2	CG	1	0.00393957	gain	Distal Intergenic	8	43130423	43136593	6171	2	244448	ENSMUST00000211541.1	11893	ENSMUSG00000031651	Triml1	tripartite motif family-like 1
chr8	44569801	44569900	100	*	2	8	0.25	13	14	0.928571	2	CG	1	0.00244015	gain	Distal Intergenic	8	44935447	45052257	116811	1	14107	ENSMUST00000191428.6	-365547	ENSMUSG00000070047	Fat1	FAT atypical cadherin 1
chr8	44843601	44843700	100	*	9	16	0.5625	20	20	1	2	CG	1	0.00239395	gain	Distal Intergenic	8	44935447	45052257	116811	1	14107	ENSMUST00000191428.6	-91747	ENSMUSG00000070047	Fat1	FAT atypical cadherin 1
chr8	45381101	45381200	100	*	17	27	0.62963	26	27	0.962963	6	CG	1	0.0035264	gain	Promoter	8	45336725	45382291	45567	2	212326	ENSMUST00000093526.12	1091	ENSMUSG00000070044	Fam149a	family with sequence similarity 149, member A
chr8	45506401	45506500	100	*	12	14	0.857143	3	18	0.166667	2	CG	-1	0.000808232	loss	Promoter	8	45507788	45827906	320119	1	234214	ENSMUST00000067065.13	-1288	ENSMUSG00000031626	Sorbs2	sorbin and SH3 domain containing 2
chr8	46392101	46392200	100	*	11	12	0.916667	8	20	0.4	2	CG	-1	0.00465956	loss	Distal Intergenic	8	46471037	46536051	65015	1	14081	ENSMUST00000034046.12	-78837	ENSMUSG00000018796	Acsl1	acyl-CoA synthetase long-chain family member 1
chr8	46394101	46394200	100	*	12	18	0.666667	4	28	0.142857	4	CG	-1	0.00133535	loss	Distal Intergenic	8	46471037	46536051	65015	1	14081	ENSMUST00000034046.12	-76837	ENSMUSG00000018796	Acsl1	acyl-CoA synthetase long-chain family member 1
chr8	46738801	46738900	100	*	15	30	0.5	37	44	0.840909	4	CG	1	0.00302894	gain	Promoter	8	46668808	46739508	70701	2	100503498	ENSMUST00000208508.2	608	ENSMUSG00000097534	Gm16675	predicted gene, 16675
chr8	48164701	48164800	100	*	1	12	0.0833333	10	16	0.625	2	CG	1	0.0044581	gain	Distal Intergenic	8	48110211	48153233	43023	1	320685	ENSMUST00000174379.1	54490	ENSMUSG00000031562	Dctd	dCMP deaminase
chr8	48178601	48178700	100	*	5	8	0.625	1	22	0.0454545	2	CG	-1	0.00166328	loss	Distal Intergenic	8	48110211	48153233	43023	1	320685	ENSMUST00000174379.1	68390	ENSMUSG00000031562	Dctd	dCMP deaminase
chr8	48309301	48309400	100	*	1	13	0.0769231	12	21	0.571429	2	CG	1	0.00465564	gain	Intron (ENSMUST00000033965.13/23965, intron 13 of 28)	8	48275915	48300099	24185	2	23965	ENSMUST00000145344.1	-9202	ENSMUSG00000031561	Tenm3	teneurin transmembrane protein 3
chr8	48503301	48503400	100	*	10	22	0.454545	22	23	0.956522	4	CG	1	0.00113651	gain	Intron (ENSMUST00000033965.13/23965, intron 2 of 28)	8	48335193	48555313	220121	2	23965	ENSMUST00000110346.8	51913	ENSMUSG00000031561	Tenm3	teneurin transmembrane protein 3
chr8	50161201	50161300	100	*	7	11	0.636364	1	25	0.04	2	CG	-1	0.000667154	loss	Intron (ENSMUST00000210850.1/ENSMUST00000210850.1, intron 3 of 4)	8	50368112	50416088	47977	1	100039954	ENSMUST00000210011.1	-206812	ENSMUSG00000110281	Gm2516	predicted gene 2516
chr8	52677455	52677554	100	*	0	18	0	4	10	0.4	2	CG	1	0.00450076	gain	Distal Intergenic	8	52356611	52403339	46729	1	330767	ENSMUST00000210977.1	320844	ENSMUSG00000110013	1190028D05Rik	RIKEN cDNA 1190028D05 gene
chr8	55347655	55347754	100	*	22	104	0.211538	57	132	0.431818	8	CG	1	0.00151322	gain	Distal Intergenic	8	54954843	55060871	106029	1	234267	ENSMUST00000033915.8	392812	ENSMUSG00000031517	Gpm6a	glycoprotein m6a
chr8	55359955	55360054	100	*	22	65	0.338462	61	92	0.663043	6	CG	1	0.000617815	gain	Distal Intergenic	8	54954843	55060871	106029	1	234267	ENSMUST00000033915.8	405112	ENSMUSG00000031517	Gpm6a	glycoprotein m6a
chr8	57767855	57767954	100	*	15	20	0.75	2	18	0.111111	4	CG	-1	0.000686243	loss	Distal Intergenic	8	57776225	57796590	20366	2	270049	ENSMUST00000204067.2	28636	ENSMUSG00000096914	Galntl6	UDP-N-acetyl-alpha-D-galactosamine:polypeptide N-acetylgalactosaminyltransferase-like 6
chr8	60983055	60983154	100	*	6	91	0.0659341	29	82	0.353659	18	CG	1	8.66179e-05	gain	Promoter	8	60911923	60983239	71317	2	12725	ENSMUST00000004430.13	85	ENSMUSG00000004319	Clcn3	chloride channel, voltage-sensitive 3
chr8	61874255	61874354	100	*	9	10	0.9	3	18	0.166667	2	CG	-1	0.00102442	loss	Intron (ENSMUST00000133752.1/ENSMUST00000133752.1, intron 2 of 2)	8	61511433	61902669	391237	2	72333	ENSMUST00000121785.8	28315	ENSMUSG00000058056	Palld	palladin, cytoskeletal associated protein
chr8	63371555	63371654	100	*	2	26	0.0769231	28	38	0.736842	4	CG	1	1.31163e-05	gain	Distal Intergenic	8	62951925	62967287	15363	1	72902	ENSMUST00000141513.1	419630	ENSMUSG00000054162	Spock3	sparc/osteonectin, cwcv and kazal-like domains proteoglycan 3
chr8	64881655	64881754	100	*	11	36	0.305556	4	64	0.0625	6	CG	-1	0.00251748	loss	Distal Intergenic	8	64739675	64850017	110343	2	77113	ENSMUST00000034017.8	-31638	ENSMUSG00000031605	Klhl2	kelch-like 2, Mayven
chr8	67995055	67995154	100	*	19	36	0.527778	32	37	0.864865	6	CG	1	0.00309135	gain	Intron (ENSMUST00000212505.1/234353, intron 2 of 15)	8	67696047	67974574	278528	2	234353	ENSMUST00000093469.10	-20481	ENSMUSG00000030465	Psd3	pleckstrin and Sec7 domain containing 3
chr8	68274155	68274254	100	*	7	9	0.777778	0	11	0	2	CG	-1	0.00135724	loss	Distal Intergenic	8	68276567	68347694	71128	1	72281	ENSMUST00000066594.3	-2313	ENSMUSG00000053886	Sh2d4a	SH2 domain containing 4A
chr8	69268855	69268954	100	*	14	20	0.7	33	34	0.970588	4	CG	1	0.00479246	gain	Distal Intergenic	8	69271080	69303375	32296	1	211135	ENSMUST00000212549.1	-2126	ENSMUSG00000079038	D130040H23Rik	RIKEN cDNA D130040H23 gene
chr8	70102455	70102554	100	*	24	24	1	23	33	0.69697	6	CG	-1	0.00393828	loss	Promoter	8	70102524	70102586	63	2	102465646	ENSMUST00000184696.1	32	ENSMUSG00000099042	Mir7066	microRNA 7066
chr8	70119455	70119554	100	*	13	41	0.317073	58	100	0.58	10	CG	1	0.00500088	gain	Promoter	8	70093085	70120873	27789	2	13004	ENSMUST00000002412.8	1319	ENSMUSG00000002341	Ncan	neurocan
chr8	71668355	71668454	100	*	25	70	0.357143	57	88	0.647727	13	CG	1	0.00135691	gain	Promoter	8	71660346	71668082	7737	2	382018	ENSMUST00000175780.1	-273	ENSMUSG00000034799	Unc13a	unc-13 homolog A
chr8	71742155	71742254	100	*	16	16	1	5	10	0.5	2	CG	-1	0.00302894	loss	Distal Intergenic	8	71708394	71725716	17323	2	74015	ENSMUST00000146100.7	-16439	ENSMUSG00000070000	Fcho1	FCH domain only 1
chr8	71908855	71908954	100	*	78	118	0.661017	127	147	0.863946	14	CG	1	0.000764686	gain	Promoter	8	71908905	71913587	4683	1	382019	ENSMUST00000126607.1	0	ENSMUSG00000089857	Zfp882	zinc finger protein 882
chr8	72319455	72319554	100	*	64	79	0.810127	54	105	0.514286	18	CG	-1	0.000452597	loss	Promoter	8	72319033	72321656	2624	1	16598	ENSMUST00000067912.7	422	ENSMUSG00000055148	Klf2	Kruppel-like factor 2 (lung)
chr8	73467255	73467354	100	*	10	21	0.47619	2	24	0.0833333	4	CG	-1	0.00391276	loss	Distal Intergenic	8	72814599	73353540	538942	2	16795	ENSMUST00000212459.1	-113715	ENSMUSG00000004383	Large1	LARGE xylosyl- and glucuronyltransferase 1
chr8	78480655	78480754	100	*	16	22	0.727273	7	40	0.175	4	CG	-1	0.000283863	loss	Distal Intergenic	8	78505277	78508879	3603	2	19656	ENSMUST00000211719.1	28125	ENSMUSG00000037070	Rbmxl1	RNA binding motif protein, X-linked like-1
chr8	79439055	79439154	100	*	5	10	0.5	17	17	1	2	CG	1	0.00263439	gain	Distal Intergenic	8	79355356	79399518	44163	2	17125	ENSMUST00000066081.3	-39537	ENSMUSG00000031681	Smad1	SMAD family member 1
chr8	81037655	81037754	100	*	13	36	0.361111	35	48	0.729167	4	CG	1	0.00210051	gain	Exon (ENSMUST00000123595.7/ENSMUST00000123595.7, exon 2 of 2)	8	80980733	81014928	34196	2	74841	ENSMUST00000042724.7	-22727	ENSMUSG00000038250	Usp38	ubiquitin specific peptidase 38
chr8	83594055	83594154	100	*	0	20	0	6	18	0.333333	4	CG	1	0.00520885	gain	Promoter	8	83572663	83594421	21759	2	106529	ENSMUST00000212575.1	267	ENSMUSG00000031708	Tecr	trans-2,3-enoyl-CoA reductase
chr8	83677755	83677854	100	*	35	35	1	51	67	0.761194	8	CG	-1	0.00302894	loss	Promoter	8	83673485	83677835	4351	2	320795	ENSMUST00000146057.1	0	ENSMUSG00000057672	Pkn1	protein kinase N1
chr8	84093655	84093754	100	*	2	15	0.133333	21	25	0.84	2	CG	1	0.000222726	gain	Intron (ENSMUST00000211046.1/19724, intron 16 of 20)	8	84086099	84086186	88	1	735271	ENSMUST00000102190.1	7556	ENSMUSG00000076144	Mir709	microRNA 709
chr8	84375855	84375954	100	*	17	18	0.944444	9	17	0.529412	4	CG	-1	0.00524163	loss	Intron (ENSMUST00000238701.1/12286, intron 2 of 48)	8	84388440	84519039	130600	1	12286	ENSMUST00000135382.1	-12486	ENSMUSG00000034656	Cacna1a	calcium channel, voltage-dependent, P/Q type, alpha 1A subunit
chr8	84575255	84575354	100	*	5	11	0.454545	1	22	0.0454545	2	CG	-1	0.00470098	loss	Intron (ENSMUST00000238701.1/12286, intron 26 of 48)	8	84571797	84580462	8666	1	12286	ENSMUST00000126302.1	3458	ENSMUSG00000034656	Cacna1a	calcium channel, voltage-dependent, P/Q type, alpha 1A subunit
chr8	84665455	84665554	100	*	14	80	0.175	65	166	0.391566	12	CG	1	0.00197765	gain	Exon (ENSMUST00000238703.1/ENSMUST00000238703.1, exon 1 of 5)	8	84661331	84662854	1524	2	15936	ENSMUST00000060427.5	-2601	ENSMUSG00000053560	Ier2	immediate early response 2
chr8	86078755	86078854	100	*	20	26	0.769231	12	33	0.363636	4	CG	-1	0.00321723	loss	Distal Intergenic	8	86035646	86060641	24996	1	102093	ENSMUST00000162305.1	43109	ENSMUSG00000036879	Phkb	phosphorylase kinase beta
chr8	86119155	86119254	100	*	5	9	0.555556	0	11	0	2	CG	-1	0.0048328	loss	Distal Intergenic	8	86035646	86060641	24996	1	102093	ENSMUST00000162305.1	83509	ENSMUSG00000036879	Phkb	phosphorylase kinase beta
chr8	86326455	86326554	100	*	9	13	0.692308	1	11	0.0909091	2	CG	-1	0.00390501	loss	Distal Intergenic	8	86504583	86534747	30165	2	244562	ENSMUST00000156066.7	208193	ENSMUSG00000036872	Abcc12	ATP-binding cassette, sub-family C (CFTR/MRP), member 12
chr8	86816955	86817054	100	*	14	21	0.666667	2	17	0.117647	2	CG	-1	0.00197765	loss	Intron (ENSMUST00000209389.1/ENSMUST00000209389.1, intron 1 of 1)	8	86844319	86852420	8102	2	80750	ENSMUST00000210029.1	35366	ENSMUSG00000031652	N4bp1	NEDD4 binding protein 1
chr8	86954955	86955054	100	*	16	44	0.363636	34	40	0.85	6	CG	1	0.000141139	gain	Distal Intergenic	8	86841139	86885258	44120	2	80750	ENSMUST00000034074.7	-69697	ENSMUSG00000031652	N4bp1	NEDD4 binding protein 1
chr8	87129555	87129654	100	*	4	9	0.444444	13	13	1	2	CG	1	0.00346775	gain	Intron (ENSMUST00000183611.1/ENSMUST00000183611.1, intron 2 of 7)	8	87169747	87199839	30093	2	100038706	ENSMUST00000183718.7	70185	ENSMUSG00000099207	Gm10637	predicted gene 10637
chr8	88310455	88310554	100	*	31	34	0.911765	20	35	0.571429	8	CG	-1	0.00270223	loss	Exon (ENSMUST00000169037.8/11513, exon 7 of 28)	8	88312257	88329961	17705	1	11513	ENSMUST00000210688.1	-1703	ENSMUSG00000031659	Adcy7	adenylate cyclase 7
chr8	88361055	88361154	100	*	29	77	0.376623	66	77	0.857143	14	CG	1	1.22874e-07	gain	Promoter	8	88357532	88362014	4483	2	26992	ENSMUST00000135471.1	860	ENSMUSG00000031660	Brd7	bromodomain containing 7
chr8	88912555	88912654	100	*	37	45	0.822222	40	72	0.555556	10	CG	-1	0.00403275	loss	Distal Intergenic	8	89024735	89024831	97	1	102465899	ENSMUST00000183771.1	-112081	ENSMUSG00000099078	Mir8110	microRNA 8110
chr8	91672455	91672554	100	*	22	22	1	20	29	0.689655	2	CG	-1	0.00466608	loss	Distal Intergenic	8	91798525	91801915	3391	2	16373	ENSMUST00000093312.5	129361	ENSMUSG00000031734	Irx3	Iroquois related homeobox 3
chr8	93599755	93599854	100	*	3	12	0.25	18	24	0.75	2	CG	1	0.00471599	gain	Intron (ENSMUST00000212785.1/ENSMUST00000212785.1, intron 1 of 2)	8	93523155	93535830	12676	2	67935	ENSMUST00000212722.1	-63925	ENSMUSG00000058019	Ces5a	carboxylesterase 5A
chr8	95922455	95922554	100	*	5	43	0.116279	19	41	0.463415	4	CG	1	0.00163347	gain	Exon (ENSMUST00000212919.1/ENSMUST00000212919.1, exon 1 of 1)	8	95864134	95888547	24414	2	14719	ENSMUST00000034097.7	-33908	ENSMUSG00000031672	Got2	glutamatic-oxaloacetic transaminase 2, mitochondrial
chr8	103550455	103550554	100	*	8	8	1	3	9	0.333333	2	CG	-1	0.00470098	loss	Intron (ENSMUST00000210549.1/ENSMUST00000210549.1, intron 1 of 1)	8	103603782	103623670	19889	1	71058	ENSMUST00000209714.1	-53228	ENSMUSG00000110336	4933400L20Rik	RIKEN cDNA 4933400L20 gene
chr8	104046655	104046754	100	*	28	30	0.933333	14	24	0.583333	6	CG	-1	0.00336563	loss	Distal Intergenic	8	104101625	104144511	42887	1	12562	ENSMUST00000034339.9	-54871	ENSMUSG00000031871	Cdh5	cadherin 5
chr8	104241855	104241954	100	*	17	17	1	11	19	0.578947	2	CG	-1	0.00356424	loss	Promoter	8	104238814	104243448	4635	2	57813	ENSMUST00000212279.1	1494	ENSMUSG00000035824	Tk2	thymidine kinase 2, mitochondrial
chr8	105295355	105295454	100	*	17	18	0.944444	7	16	0.4375	4	CG	-1	0.00260734	loss	Promoter	8	105289926	105295940	6015	2	277978	ENSMUST00000212777.1	486	ENSMUSG00000043251	Exoc3l	exocyst complex component 3-like
chr8	106406155	106406254	100	*	21	24	0.875	14	31	0.451613	4	CG	-1	0.00260734	loss	Distal Intergenic	8	106415327	106426598	11272	1	22751	ENSMUST00000213045.1	-9073	ENSMUSG00000031907	Zfp90	zinc finger protein 90
chr8	106539255	106539354	100	*	8	10	0.8	4	19	0.210526	2	CG	-1	0.00343645	loss	Intron (ENSMUST00000080797.7/12560, intron 7 of 15)	8	106510891	106557297	46407	1	12560	ENSMUST00000080797.7	28364	ENSMUSG00000061048	Cdh3	cadherin 3
chr8	106937055	106937154	100	*	61	68	0.897059	69	112	0.616071	12	CG	-1	0.000537775	loss	Promoter	8	106936149	106981744	45596	1	20650	ENSMUST00000212298.1	906	ENSMUSG00000041308	Sntb2	syntrophin, basic 2
chr8	107048255	107048354	100	*	8	153	0.0522876	43	145	0.296552	21	CG	1	1.90114e-06	gain	Promoter	8	107046520	107048614	2095	2	68023	ENSMUST00000055316.9	260	ENSMUSG00000078931	Pdf	peptide deformylase (mitochondrial)
chr8	107836855	107836954	100	*	8	19	0.421053	1	21	0.047619	4	CG	-1	0.00510197	loss	Distal Intergenic	8	107942644	108961630	1018987	1	11906	ENSMUST00000220518.1	-105690	ENSMUSG00000038872	Zfhx3	zinc finger homeobox 3
chr8	108116255	108116354	100	*	7	26	0.269231	23	32	0.71875	4	CG	1	0.00197765	gain	Intron (ENSMUST00000220518.1/11906, intron 1 of 15)	8	107942644	108961630	1018987	1	11906	ENSMUST00000220518.1	173611	ENSMUSG00000038872	Zfhx3	zinc finger homeobox 3
chr8	108141655	108141754	100	*	1	22	0.0454545	12	25	0.48	4	CG	1	0.002289	gain	Intron (ENSMUST00000220518.1/11906, intron 2 of 15)	8	107942644	108961630	1018987	1	11906	ENSMUST00000220518.1	199011	ENSMUSG00000038872	Zfhx3	zinc finger homeobox 3
chr8	109118555	109118654	100	*	2	19	0.105263	8	12	0.666667	2	CG	1	0.00255823	gain	Intron (ENSMUST00000180524.7/628686, intron 2 of 9)	8	109075245	109228058	152814	1	628686	ENSMUST00000212085.1	43310	ENSMUSG00000097393	D030068K23Rik	RIKEN cDNA D030068K23 gene
chr8	109298155	109298254	100	*	4	12	0.333333	0	21	0	2	CG	-1	0.00510829	loss	Distal Intergenic	8	109340691	109340864	174	2	384864	ENSMUST00000211890.1	42610	NA	Gm1943	WD repeat domain 70 pseudogene
chr8	109607555	109607654	100	*	9	9	1	5	13	0.384615	2	CG	-1	0.0040962	loss	Promoter	8	109596030	109608366	12337	2	56749	ENSMUST00000150804.2	712	ENSMUSG00000031730	Dhodh	dihydroorotate dehydrogenase
chr8	110054455	110054554	100	*	28	66	0.424242	17	84	0.202381	6	CG	-1	0.00416738	loss	Intron (ENSMUST00000213014.1/77171, intron 1 of 2)	8	110047432	110057176	9745	1	77171	ENSMUST00000213014.1	7023	ENSMUSG00000110507	8030455M16Rik	RIKEN cDNA 8030455M16 gene
chr8	111087355	111087454	100	*	1	11	0.0909091	9	11	0.818182	2	CG	1	0.00193972	gain	Intron (ENSMUST00000190222.1/353287, intron 2 of 13)	8	111069498	111092426	22929	2	353287	ENSMUST00000190222.1	4972	ENSMUSG00000033633	Clec18a	C-type lectin domain family 18, member A
chr8	111357255	111357354	100	*	11	14	0.785714	2	10	0.2	2	CG	-1	0.00496224	loss	Intron (ENSMUST00000159336.7/338521, intron 1 of 6)	8	111345135	111366477	21343	2	338521	ENSMUST00000159336.7	9123	ENSMUSG00000033579	Fa2h	fatty acid 2-hydroxylase
chr8	111717055	111717154	100	*	1	13	0.0769231	11	14	0.785714	2	CG	1	0.00116149	gain	Intron (ENSMUST00000166232.3/12927, intron 2 of 6)	8	111719392	111732105	12714	2	12927	ENSMUST00000212147.1	14951	ENSMUSG00000031955	Bcar1	breast cancer anti-estrogen resistance 1
chr8	111933655	111933754	100	*	1	130	0.00769231	28	90	0.311111	20	CG	1	2.17987e-08	gain	Promoter	8	111912073	111933799	21727	2	234740	ENSMUST00000211866.1	45	ENSMUSG00000031951	Tmem231	transmembrane protein 231
chr8	113534855	113534954	100	*	4	12	0.333333	13	14	0.928571	2	CG	1	0.00290642	gain	Distal Intergenic	8	113635587	113643806	8220	1	270096	ENSMUST00000179926.8	-100633	ENSMUSG00000078908	Mon1b	MON1 homolog B, secretory traffciking associated
chr8	113865555	113865654	100	*	28	40	0.7	16	46	0.347826	8	CG	-1	0.00255461	loss	Distal Intergenic	8	113764525	113848738	84214	2	208936	ENSMUST00000213061.1	-16817	ENSMUSG00000053399	Adamts18	a disintegrin-like and metallopeptidase (reprolysin type) with thrombospondin type 1 motif, 18
chr8	113963455	113963554	100	*	11	20	0.55	3	28	0.107143	4	CG	-1	0.00227512	loss	Distal Intergenic	8	113764525	113848738	84214	2	208936	ENSMUST00000213061.1	-114717	ENSMUSG00000053399	Adamts18	a disintegrin-like and metallopeptidase (reprolysin type) with thrombospondin type 1 motif, 18
chr8	115338355	115338454	100	*	16	17	0.941176	12	23	0.521739	4	CG	-1	0.00476638	loss	Intron (ENSMUST00000004756.13/80707, intron 8 of 8)	8	115701435	115707794	6360	2	17132	ENSMUST00000109104.1	369340	ENSMUSG00000055435	Maf	avian musculoaponeurotic fibrosarcoma oncogene homolog
chr8	116425155	116425254	100	*	6	18	0.333333	0	38	0	4	CG	-1	0.000998109	loss	Distal Intergenic	8	116504974	116515915	10942	1	75465	ENSMUST00000213007.1	-79720	ENSMUSG00000034467	Dynlrb2	dynein light chain roadblock-type 2
chr8	116534155	116534254	100	*	1	11	0.0909091	7	8	0.875	2	CG	1	0.00196438	gain	Distal Intergenic	8	116505015	116515915	10901	1	75465	ENSMUST00000078170.6	29140	ENSMUSG00000034467	Dynlrb2	dynein light chain roadblock-type 2
chr8	117512055	117512154	100	*	15	21	0.714286	5	26	0.192308	4	CG	-1	0.00143518	loss	Intron (ENSMUST00000081232.8/234779, intron 2 of 32)	8	117498291	117635142	136852	1	234779	ENSMUST00000081232.8	13764	ENSMUSG00000034330	Plcg2	phospholipase C, gamma 2
chr8	117550455	117550554	100	*	11	17	0.647059	1	16	0.0625	4	CG	-1	0.00170751	loss	Intron (ENSMUST00000081232.8/234779, intron 2 of 32)	8	117498291	117635142	136852	1	234779	ENSMUST00000081232.8	52164	ENSMUSG00000034330	Plcg2	phospholipase C, gamma 2
chr8	118786755	118786854	100	*	20	22	0.909091	14	31	0.451613	4	CG	-1	0.00195157	loss	Intron (ENSMUST00000117160.1/12554, intron 4 of 13)	8	119151465	119242356	90892	1	12554	ENSMUST00000212476.1	-364611	ENSMUSG00000031841	Cdh13	cadherin 13
chr8	118902055	118902154	100	*	40	44	0.909091	43	68	0.632353	6	CG	-1	0.00251748	loss	Intron (ENSMUST00000117160.1/12554, intron 5 of 13)	8	119151465	119242356	90892	1	12554	ENSMUST00000212476.1	-249311	ENSMUSG00000031841	Cdh13	cadherin 13
chr8	119143055	119143154	100	*	23	24	0.958333	11	20	0.55	4	CG	-1	0.00270261	loss	Intron (ENSMUST00000117160.1/12554, intron 7 of 13)	8	119151465	119242356	90892	1	12554	ENSMUST00000212476.1	-8311	ENSMUSG00000031841	Cdh13	cadherin 13
chr8	119415455	119415554	100	*	34	40	0.85	23	42	0.547619	10	CG	-1	0.00391276	loss	Distal Intergenic	8	119434124	119443077	8954	1	71839	ENSMUST00000131448.7	-18570	ENSMUSG00000074063	Osgin1	oxidative stress induced growth inhibitor 1
chr8	119877255	119877354	100	*	29	39	0.74359	6	26	0.230769	6	CG	-1	0.000561275	loss	Distal Intergenic	8	119862272	119876995	14724	1	234796	ENSMUST00000034287.9	14983	ENSMUSG00000031828	Klhl36	kelch-like 36
chr8	120487955	120488054	100	*	67	149	0.449664	61	248	0.245968	20	CG	-1	0.000392444	loss	Promoter	8	120488447	120581390	92944	1	382034	ENSMUST00000034279.15	-393	ENSMUSG00000031822	Gse1	genetic suppressor element 1, coiled-coil protein
chr8	120895955	120896054	100	*	32	40	0.8	24	48	0.5	4	CG	-1	0.00439718	loss	Intron (ENSMUST00000127664.1/108148, intron 1 of 15)	8	120752209	120753711	1503	1	15900	ENSMUST00000160594.1	143746	ENSMUSG00000041515	Irf8	interferon regulatory factor 8
chr8	121037755	121037854	100	*	11	16	0.6875	1	18	0.0555556	2	CG	-1	0.000870427	loss	Intron (ENSMUST00000127664.1/108148, intron 1 of 15)	8	121058803	121060413	1611	2	68790	ENSMUST00000181231.1	22559	ENSMUSG00000097336	Fendrr	Foxf1 adjacent non-coding developmental regulatory RNA
chr8	121059555	121059654	100	*	8	10	0.8	3	14	0.214286	2	CG	-1	0.00496224	loss	Promoter	8	121058803	121060413	1611	2	68790	ENSMUST00000181231.1	759	ENSMUSG00000097336	Fendrr	Foxf1 adjacent non-coding developmental regulatory RNA
chr8	121163355	121163454	100	*	10	10	1	3	9	0.333333	2	CG	-1	0.0031264	loss	Intron (ENSMUST00000127664.1/108148, intron 1 of 15)	8	121127940	121130644	2705	1	14241	ENSMUST00000181609.1	35415	ENSMUSG00000097084	Foxl1	forkhead box L1
chr8	121278755	121278854	100	*	8	9	0.888889	1	15	0.0666667	2	CG	-1	0.000611951	loss	Intron (ENSMUST00000127664.1/108148, intron 1 of 15)	8	121127940	121130644	2705	1	14241	ENSMUST00000181609.1	150815	ENSMUSG00000097084	Foxl1	forkhead box L1
chr8	121486455	121486554	100	*	9	9	1	3	12	0.25	2	CG	-1	0.00190501	loss	Intron (ENSMUST00000127664.1/108148, intron 1 of 15)	8	121530828	121541869	11042	2	76405	ENSMUST00000182739.7	55315	ENSMUSG00000031809	1700018B08Rik	RIKEN cDNA 1700018B08 gene
chr8	121673655	121673754	100	*	14	14	1	9	17	0.529412	2	CG	-1	0.00388732	loss	Exon (ENSMUST00000211931.1/ENSMUST00000211931.1, exon 1 of 2)	8	121598703	121652901	54199	2	142682	ENSMUST00000046386.4	-20754	ENSMUSG00000061410	Zcchc14	zinc finger, CCHC domain containing 14
chr8	121907255	121907354	100	*	4	101	0.039604	34	140	0.242857	20	CG	1	0.000324785	gain	Promoter	8	121881150	121907694	26545	2	20539	ENSMUST00000045557.9	340	ENSMUSG00000040010	Slc7a5	solute carrier family 7 (cationic amino acid transporter, y+ system), member 5
chr8	122065055	122065154	100	*	27	42	0.642857	73	84	0.869048	6	CG	1	0.00403502	gain	Intron (ENSMUST00000127664.1/108148, intron 1 of 15)	8	122000847	122007140	6294	1	53325	ENSMUST00000173201.1	64208	ENSMUSG00000025316	Banp	BTG3 associated nuclear protein
chr8	122300855	122300954	100	*	14	14	1	3	8	0.375	2	CG	-1	0.00213647	loss	Intron (ENSMUST00000127664.1/108148, intron 1 of 15)	8	122307320	122323775	16456	1	22761	ENSMUST00000176883.1	-6366	ENSMUSG00000049577	Zfpm1	zinc finger protein, multitype 1
chr8	123254555	123254654	100	*	44	147	0.29932	12	122	0.0983607	26	CG	-1	0.000586779	loss	Promoter	8	123254686	123265070	10385	1	57247	ENSMUST00000154450.2	-32	ENSMUSG00000001065	Zfp276	zinc finger protein (C2H2 type) 276
chr8	123668055	123668154	100	*	10	10	1	2	11	0.181818	2	CG	-1	0.000957526	loss	Intron (ENSMUST00000127664.1/108148, intron 1 of 15)	8	123653929	123663884	9956	1	69581	ENSMUST00000045487.3	14126	ENSMUSG00000039960	Rhou	ras homolog family member U
chr8	123789655	123789754	100	*	21	44	0.477273	15	83	0.180723	10	CG	-1	0.00161304	loss	Intron (ENSMUST00000127664.1/108148, intron 1 of 15)	8	123805985	123835287	29303	1	19341	ENSMUST00000118535.7	-16231	ENSMUSG00000019478	Rab4a	RAB4A, member RAS oncogene family
chr8	123880155	123880254	100	*	10	10	1	4	14	0.285714	2	CG	-1	0.00168641	loss	Intron (ENSMUST00000127664.1/108148, intron 1 of 15)	8	123891769	123894751	2983	2	11459	ENSMUST00000034453.5	14497	ENSMUSG00000031972	Acta1	actin, alpha 1, skeletal muscle
chr8	123912555	123912654	100	*	13	20	0.65	32	33	0.969697	4	CG	1	0.00302894	gain	Intron (ENSMUST00000127664.1/108148, intron 1 of 15)	8	123911787	123915635	3849	2	234865	ENSMUST00000213089.1	2981	ENSMUSG00000039509	Nup133	nucleoporin 133
chr8	124165155	124165254	100	*	13	13	1	7	14	0.5	2	CG	-1	0.00399979	loss	Intron (ENSMUST00000127664.1/108148, intron 1 of 15)	8	124231391	124345722	114332	1	108148	ENSMUST00000034458.8	-66137	ENSMUSG00000089704	Galnt2	polypeptide N-acetylgalactosaminyltransferase 2
chr8	124509855	124509954	100	*	6	10	0.6	1	14	0.0714286	2	CG	-1	0.00524009	loss	Distal Intergenic	8	124520767	124552008	31242	1	76332	ENSMUST00000034460.10	-10813	ENSMUSG00000031979	Cog2	component of oligomeric golgi complex 2
chr8	124949855	124949954	100	*	14	28	0.5	5	37	0.135135	5	CG	-1	0.00279978	loss	Promoter	8	124908587	124949324	40738	2	112405	ENSMUST00000034469.6	-531	ENSMUSG00000031987	Egln1	egl-9 family hypoxia-inducible factor 1
chr8	125081255	125081354	100	*	10	16	0.625	2	18	0.111111	4	CG	-1	0.00310273	loss	Intron (ENSMUST00000074562.10/244667, intron 1 of 12)	8	125087987	125102878	14892	1	244667	ENSMUST00000126111.1	-6633	ENSMUSG00000043051	Disc1	disrupted in schizophrenia 1
chr8	125388855	125388954	100	*	18	18	1	22	38	0.578947	4	CG	-1	0.00255823	loss	Distal Intergenic	8	125418063	125492710	74648	2	244668	ENSMUST00000108775.1	103756	ENSMUSG00000001995	Sipa1l2	signal-induced proliferation-associated 1 like 2
chr8	125487955	125488054	100	*	14	14	1	5	10	0.5	2	CG	-1	0.00391276	loss	Intron (ENSMUST00000108775.1/244668, intron 1 of 20)	8	125418063	125492710	74648	2	244668	ENSMUST00000108775.1	4656	ENSMUSG00000001995	Sipa1l2	signal-induced proliferation-associated 1 like 2
chr8	125519455	125519554	100	*	9	9	1	5	12	0.416667	2	CG	-1	0.00525184	loss	Exon (ENSMUST00000212604.1/244668, exon 2 of 2)	8	125418063	125492710	74648	2	244668	ENSMUST00000108775.1	-26745	ENSMUSG00000001995	Sipa1l2	signal-induced proliferation-associated 1 like 2
chr8	125641955	125642054	100	*	1	16	0.0625	14	24	0.583333	4	CG	1	0.00225244	gain	Distal Intergenic	8	125669818	125673359	3542	1	74393	ENSMUST00000053078.4	-27764	ENSMUSG00000050930	Map10	microtubule-associated protein 10
chr8	126151355	126151454	100	*	1	8	0.125	11	12	0.916667	2	CG	1	0.00157246	gain	Intron (ENSMUST00000238518.1/210027, intron 2 of 7)	8	126139382	126395971	256590	1	210027	ENSMUST00000238386.1	11973	ENSMUSG00000057060	Slc35f3	solute carrier family 35, member F3
chr8	126497955	126498054	100	*	16	32	0.5	5	32	0.15625	4	CG	-1	0.00427975	loss	Distal Intergenic	8	126425329	126475065	49737	2	212728	ENSMUST00000170518.2	-22890	ENSMUSG00000090290	Tarbp1	TAR RNA binding protein 1
chr8	128613355	128613454	100	*	24	39	0.615385	8	42	0.190476	6	CG	-1	0.000774419	loss	Distal Intergenic	8	128685654	128733200	47547	1	16412	ENSMUST00000090006.11	-72200	ENSMUSG00000025809	Itgb1	integrin beta 1 (fibronectin receptor beta)
chr9	14862201	14862300	100	*	19	20	0.95	11	24	0.458333	4	CG	-1	0.00171327	loss	Intron (ENSMUST00000034408.11/14608, intron 1 of 3)	9	14860254	14870310	10057	1	14608	ENSMUST00000115624.2	1947	ENSMUSG00000031932	Gpr83	G protein-coupled receptor 83
chr9	19699801	19699900	100	*	14	14	1	4	9	0.444444	2	CG	-1	0.00302894	loss	Distal Intergenic	9	19712829	19713758	930	1	257963	ENSMUST00000077023.3	-12929	ENSMUSG00000094678	Olfr857	olfactory receptor 857
chr9	23205501	23205600	100	*	10	10	1	4	16	0.25	2	CG	-1	0.00107806	loss	Distal Intergenic	9	23223076	23485200	262125	1	73230	ENSMUST00000071982.6	-17476	ENSMUSG00000031963	Bmper	BMP-binding endothelial regulator
chr9	25734601	25734700	100	*	6	13	0.461538	0	18	0	2	CG	-1	0.00276108	loss	Distal Intergenic	9	25482867	25487313	4447	1	67484	ENSMUST00000156237.1	251734	ENSMUSG00000036611	Eepd1	endonuclease/exonuclease/phosphatase family domain containing 1
chr9	27966601	27966700	100	*	10	33	0.30303	29	39	0.74359	6	CG	1	0.00106898	gain	Intron (ENSMUST00000115243.8/330908, intron 1 of 7)	9	27790947	28925410	1134464	1	330908	ENSMUST00000115243.8	175654	ENSMUSG00000062257	Opcml	opioid binding protein/cell adhesion molecule-like
chr9	31717201	31717300	100	*	3	30	0.1	23	36	0.638889	6	CG	1	0.000173222	gain	Distal Intergenic	9	31846044	31913462	67419	2	12023	ENSMUST00000116615.4	196162	ENSMUSG00000032033	Barx2	BarH-like homeobox 2
chr9	35316901	35317000	100	*	19	19	1	10	19	0.526316	2	CG	-1	0.00191563	loss	Distal Intergenic	9	35281105	35285423	4319	1	71133	ENSMUST00000213706.1	35796	ENSMUSG00000111746	4933422A05Rik	RIKEN cDNA 4933422A05 gene
chr9	37069701	37069800	100	*	17	18	0.944444	2	26	0.0769231	4	CG	-1	1.22445e-06	loss	Intron (ENSMUST00000177218.7/208076, intron 1 of 10)	9	36892642	37083279	190638	2	208076	ENSMUST00000177080.7	13479	ENSMUSG00000035934	Pknox2	Pbx/knotted 1 homeobox 2
chr9	40637501	40637600	100	*	34	36	0.944444	12	24	0.5	6	CG	-1	0.00063287	loss	Distal Intergenic	9	40685962	40761060	75099	1	71566	ENSMUST00000139577.1	-48362	ENSMUSG00000032024	Clmp	CXADR-like membrane protein
chr9	42614601	42614700	100	*	4	11	0.363636	0	22	0	2	CG	-1	0.00365703	loss	Intron (ENSMUST00000114865.7/110637, intron 11 of 20)	9	42449992	42507809	57818	2	272589	ENSMUST00000134374.1	-106792	ENSMUSG00000037287	Tbcel	tubulin folding cofactor E-like
chr9	46229901	46230000	100	*	8	8	1	3	12	0.25	2	CG	-1	0.00235895	loss	Promoter	9	46228721	46229973	1253	1	11806	ENSMUST00000132155.1	1180	ENSMUSG00000032083	Apoa1	apolipoprotein A-I
chr9	51421101	51421200	100	*	9	15	0.6	0	14	0	2	CG	-1	0.00170428	loss	Distal Intergenic	9	51289686	51328924	39239	2	69809	ENSMUST00000238450.2	-92177	ENSMUSG00000036027	1810046K07Rik	RIKEN cDNA 1810046K07 gene
chr9	52472301	52472400	100	*	9	12	0.75	0	9	0	2	CG	-1	0.00190501	loss	Distal Intergenic	9	52673044	52679429	6386	2	330941	ENSMUST00000098768.2	207029	ENSMUSG00000078307	AI593442	expressed sequence AI593442
chr9	56572601	56572700	100	*	5	10	0.5	0	15	0	2	CG	-1	0.00343695	loss	Distal Intergenic	9	56619088	56635628	16541	2	235402	ENSMUST00000114256.1	62928	ENSMUSG00000049556	Lingo1	leucine rich repeat and Ig domain containing 1
chr9	58173301	58173400	100	*	8	10	0.8	1	18	0.0555556	2	CG	-1	0.000586779	loss	Intron (ENSMUST00000217578.1/26968, intron 3 of 3)	9	58156268	58159221	2954	2	26968	ENSMUST00000041477.14	-14080	ENSMUSG00000037206	Islr	immunoglobulin superfamily containing leucine-rich repeat
chr9	62725501	62725600	100	*	38	42	0.904762	23	42	0.547619	8	CG	-1	0.00125081	loss	Intron (ENSMUST00000034774.8/319480, intron 2 of 29)	9	62677860	62777111	99252	1	319480	ENSMUST00000159012.1	47641	ENSMUSG00000032243	Itga11	integrin alpha 11
chr9	65662001	65662100	100	*	7	9	0.777778	2	17	0.117647	2	CG	-1	0.00213647	loss	Distal Intergenic	9	65658977	65659809	833	1	71973	ENSMUST00000216769.1	3024	ENSMUSG00000032387	Rbpms2	RNA binding protein with multiple splicing 2
chr9	67045301	67045400	100	*	0	13	0	7	9	0.777778	2	CG	1	0.000870427	gain	Promoter	9	67022593	67043962	21370	2	22003	ENSMUST00000113690.7	-1339	ENSMUSG00000032366	Tpm1	tropomyosin 1, alpha
chr9	68707801	68707900	100	*	4	32	0.125	18	28	0.642857	4	CG	1	0.000445814	gain	Intron (ENSMUST00000034766.13/19883, intron 1 of 10)	9	68655303	68664180	8878	1	19883	ENSMUST00000143507.1	52498	ENSMUSG00000032238	Rora	RAR-related orphan receptor alpha
chr9	69333301	69333400	100	*	19	24	0.791667	9	25	0.36	6	CG	-1	0.00346775	loss	Intron (ENSMUST00000034766.13/19883, intron 2 of 10)	9	69348889	69364247	15359	2	102642202	ENSMUST00000152570.1	30847	ENSMUSG00000086648	Gm15511	predicted gene 15511
chr9	69703801	69703900	100	*	9	24	0.375	25	30	0.833333	4	CG	1	0.00179646	gain	Distal Intergenic	9	69758740	69830845	72106	1	319970	ENSMUST00000180488.7	-54840	ENSMUSG00000097623	B230323A14Rik	RIKEN cDNA B230323A14 gene
chr9	78715901	78716000	100	*	10	12	0.833333	1	8	0.125	2	CG	-1	0.0031264	loss	3' UTR	9	78615763	78618089	2327	1	235505	ENSMUST00000163608.1	100138	ENSMUSG00000046186	Cd109	CD109 antigen
chr9	87979901	87980000	100	*	8	8	1	3	15	0.2	2	CG	-1	0.00128958	loss	Distal Intergenic	9	87702800	87731260	28461	2	76365	ENSMUST00000034991.7	-248641	ENSMUSG00000032419	Tbx18	T-box18
chr9	94643601	94643700	100	*	25	28	0.892857	12	30	0.4	4	CG	-1	0.000774419	loss	Distal Intergenic	9	94669909	95230445	560537	1	331004	ENSMUST00000033463.9	-26209	ENSMUSG00000031129	Slc9a9	solute carrier family 9 (sodium/hydrogen exchanger), member 9
chr9	97053701	97053800	100	*	47	54	0.87037	28	55	0.509091	6	CG	-1	0.000547579	loss	Intron (ENSMUST00000186238.1/ENSMUST00000186238.1, intron 1 of 2)	9	97075565	97084470	8906	2	192287	ENSMUST00000035024.7	30670	ENSMUSG00000032449	Slc25a36	solute carrier family 25, member 36
chr9	106251601	106251700	100	*	12	13	0.923077	4	12	0.333333	2	CG	-1	0.00339546	loss	Distal Intergenic	9	106233458	106248654	15197	2	11655	ENSMUST00000141118.8	-2947	ENSMUSG00000032786	Alas1	aminolevulinic acid synthase 1
chr9	107057001	107057100	100	*	7	8	0.875	2	12	0.166667	2	CG	-1	0.0031264	loss	Intron (ENSMUST00000044532.10/208869, intron 7 of 52)	9	107023418	107025391	1974	2	208869	ENSMUST00000170193.1	-31610	ENSMUSG00000039716	Dock3	dedicator of cyto-kinesis 3
chr9	109077101	109077200	100	*	24	24	1	9	14	0.642857	2	CG	-1	0.00305983	loss	Intron (ENSMUST00000192801.1/66167, intron 1 of 1)	9	109059747	109074124	14378	2	235610	ENSMUST00000045011.8	-2977	ENSMUSG00000025646	Atrip	ATR interacting protein
chr9	110886601	110886700	100	*	25	26	0.961538	12	20	0.6	4	CG	-1	0.00343312	loss	Promoter	9	110886289	110890150	3862	1	235633	ENSMUST00000141845.7	312	ENSMUSG00000044037	Als2cl	ALS2 C-terminal like
chr9	114026601	114026700	100	*	42	84	0.5	15	80	0.1875	18	CG	-1	0.000394884	loss	Promoter	9	113978037	114026726	48690	2	72179	ENSMUST00000143180.7	26	ENSMUSG00000032507	Fbxl2	F-box and leucine-rich repeat protein 2
chr9	120091101	120091200	100	*	11	12	0.916667	6	17	0.352941	2	CG	-1	0.00355043	loss	Promoter	9	120092114	120094906	2793	1	12776	ENSMUST00000048777.3	-914	ENSMUSG00000042262	Ccr8	chemokine (C-C motif) receptor 8
chr9	121067701	121067800	100	*	26	27	0.962963	21	33	0.636364	6	CG	-1	0.00346775	loss	Intron (ENSMUST00000170406.7/209012, intron 4 of 7)	9	120964454	121044932	80479	2	209012	ENSMUST00000169176.1	-22769	ENSMUSG00000040936	Ulk4	unc-51-like kinase 4
