# Supplementary material for: Predicting Carcinogenic Mechanisms of Non-Genotoxic Carcinogens via Combined Analysis of Global DNA Methylation and In Vitro Cell Transformation
Source: Int J Mol Sci. 2020 Jul 29;21(15):5387. doi: 10.3390/ijms21155387 (PMC7432388; doi:10.3390/ijms21155387)
Supplement: Supplementary file 1 [file ijms-21-05387-s001.zip › Suppl Table S5_DMR_DEA.xls]

## Sheet: DW_vs_DEA_anno_1500
Supplementary Table S5. List of DMRs associated with diethanolamine (DEA)
							Control			DEA
seqnames	start	end	width	strand	width.1	strand.1	sumReadsM1	sumReadsN1	proportion1	sumReadsM2	sumReadsN2	proportion2	cytosinesCount	context	direction	pValue	regionType	annotation	geneChr	geneStart	geneEnd	geneLength	geneStrand	geneId	transcriptId	distanceToTSS	ENSEMBL	SYMBOL	GENENAME
chr1	6359504	6359602	99	*	100	*	3	16	0.1875	25	35	0.714286	4	CG	1	0.00165044	gain	Promoter	1	6359218	6394731	35514	1	620393	ENSMUST00000133144.3	286	ENSMUSG00000087247	Alkal1	ALK and LTK ligand 1
chr1	8859704	8859802	99	*	100	*	41	48	0.854167	39	68	0.573529	12	CG	-1	0.00240406	loss	Intron (ENSMUST00000132064.7/71096, intron 3 of 19)	1	8363475	8803943	440469	2	71096	ENSMUST00000115488.2	-55761	ENSMUSG00000025909	Sntg1	syntrophin, gamma 1
chr1	12829504	12829602	99	*	100	*	22	31	0.709677	26	74	0.351351	6	CG	-1	0.00205522	loss	Intron (ENSMUST00000177608.7/240725, intron 12 of 21)	1	12836028	12840497	4470	1	240725	ENSMUST00000189447.1	-6426	ENSMUSG00000016918	Sulf1	sulfatase 1
chr1	13125304	13125402	99	*	100	*	10	17	0.588235	3	33	0.0909091	4	CG	-1	0.000966557	loss	Exon (ENSMUST00000047577.6/383491, exon 2 of 8)	1	13113457	13127163	13707	2	383491	ENSMUST00000047577.6	1761	ENSMUSG00000042414	Prdm14	PR domain containing 14
chr1	15155404	15155502	99	*	100	*	19	22	0.863636	6	18	0.333333	4	CG	-1	0.00183054	loss	Distal Intergenic	1	15287254	15712548	425295	1	98741	ENSMUST00000175681.2	-131752	ENSMUSG00000092083	Kcnb2	potassium voltage gated channel, Shab-related subfamily, member 2
chr1	16109504	16109602	99	*	100	*	9	9	1	5	14	0.357143	2	CG	-1	0.00283621	loss	Intron (ENSMUST00000027053.7/98711, intron 2 of 5)	1	16105774	16133734	27961	1	98711	ENSMUST00000027053.7	3730	ENSMUSG00000025921	Rdh10	retinol dehydrogenase 10 (all-trans)
chr1	19184404	19184502	99	*	100	*	22	34	0.647059	51	56	0.910714	6	CG	1	0.00277791	gain	Distal Intergenic	1	19208914	19238576	29663	1	21419	ENSMUST00000027059.10	-24412	ENSMUSG00000025927	Tfap2b	transcription factor AP-2 beta
chr1	19465004	19465102	99	*	100	*	6	10	0.6	0	11	0	2	CG	-1	0.00312921	loss	Distal Intergenic	1	19213879	19219253	5375	1	21419	ENSMUST00000186972.1	251125	ENSMUSG00000025927	Tfap2b	transcription factor AP-2 beta
chr1	20694304	20694402	99	*	100	*	20	36	0.555556	11	48	0.229167	4	CG	-1	0.00292961	loss	Distal Intergenic	1	20682769	20682887	119	1	723817	ENSMUST00000083546.1	11535	ENSMUSG00000065480	Mir133b	microRNA 133b
chr1	21507004	21507102	99	*	100	*	36	36	1	32	44	0.727273	4	CG	-1	0.00195193	loss	Intron (ENSMUST00000029667.12/226922, intron 3 of 13)	1	21383556	21386373	2818	1	98582	ENSMUST00000147615.1	123448	ENSMUSG00000085079	Khdc1b	KH domain containing 1B
chr1	33448804	33448902	99	*	100	*	14	14	1	7	17	0.411765	2	CG	-1	0.00169652	loss	Distal Intergenic	1	33478942	33622142	143201	2	19076	ENSMUST00000189552.1	173240	ENSMUSG00000026134	Prim2	DNA primase, p58 subunit
chr1	34006104	34006202	99	*	100	*	23	84	0.27381	62	120	0.516667	19	CG	1	0.00179491	gain	Promoter	1	34006126	34137136	131011	1	13518	ENSMUST00000182314.7	0	ENSMUSG00000026131	Dst	dystonin
chr1	37515404	37515502	99	*	100	*	12	20	0.6	1	19	0.0526316	4	CG	-1	0.00130562	loss	Intron (ENSMUST00000042161.14/269181, intron 1 of 14)	1	37462913	37496133	33221	2	269181	ENSMUST00000149791.7	-19271	ENSMUSG00000026110	Mgat4a	mannoside acetylglucosaminyltransferase 4, isoenzyme A
chr1	46650204	46650302	99	*	100	*	29	30	0.966667	34	51	0.666667	6	CG	-1	0.002724	loss	Intron (ENSMUST00000189749.6/100101919, intron 35 of 64)	1	46654005	46659678	5674	1	100101919	ENSMUST00000187094.1	-3703	ENSMUSG00000101337	Dnah7c	dynein, axonemal, heavy chain 7C
chr1	52499204	52499302	99	*	100	*	4	29	0.137931	14	26	0.538462	4	CG	1	0.0026107	gain	Promoter	1	52457294	52500300	43007	2	17936	ENSMUST00000186764.6	998	ENSMUSG00000002881	Nab1	Ngfi-A binding protein 1
chr1	59270104	59270202	99	*	100	*	24	27	0.888889	37	72	0.513889	6	CG	-1	0.0018692	loss	Intron (ENSMUST00000160662.7/271697, intron 4 of 13)	1	59257128	59257878	751	1	271697	ENSMUST00000162487.1	12976	ENSMUSG00000026023	Cdk15	cyclin-dependent kinase 15
chr1	67145504	67145602	99	*	100	*	15	16	0.9375	9	25	0.36	4	CG	-1	0.00127571	loss	Intron (ENSMUST00000027144.7/227231, intron 4 of 37)	1	67123026	67231259	108234	1	227231	ENSMUST00000027144.7	22478	ENSMUSG00000025991	Cps1	carbamoyl-phosphate synthetase 1
chr1	75416904	75417002	99	*	100	*	8	8	1	5	17	0.294118	2	CG	-1	0.00215834	loss	Intron (ENSMUST00000087122.11/11790, intron 22 of 40)	1	75423510	75427623	4114	1	11790	ENSMUST00000143679.1	-6508	ENSMUSG00000026207	Speg	SPEG complex locus
chr1	82290604	82290702	99	*	100	*	38	72	0.527778	77	98	0.785714	12	CG	1	0.00150206	gain	Promoter	1	82233101	82291416	58316	2	16367	ENSMUST00000069799.2	714	ENSMUSG00000055980	Irs1	insulin receptor substrate 1
chr1	84507004	84507102	99	*	100	*	24	45	0.533333	55	65	0.846154	6	CG	1	0.00142888	gain	Intron (ENSMUST00000049126.12/227325, intron 5 of 12)	1	84583004	84623841	40838	2	227325	ENSMUST00000191546.2	116739	ENSMUSG00000036766	Dner	delta/notch-like EGF repeat containing
chr1	86664104	86664202	99	*	100	*	28	48	0.583333	8	36	0.222222	4	CG	-1	0.00215834	loss	Downstream (2-3kb)	1	86666291	86670571	4281	2	18159	ENSMUST00000027449.5	6369	ENSMUSG00000026241	Nppc	natriuretic peptide type C
chr1	86847204	86847302	99	*	100	*	4	8	0.5	16	16	1	2	CG	1	0.00277791	gain	Intron (ENSMUST00000168237.7/208718, intron 7 of 21)	1	86703843	87050092	346250	1	208718	ENSMUST00000065694.7	143361	ENSMUSG00000053333	Dis3l2	DIS3 like 3'-5' exoribonuclease 2
chr1	88330104	88330202	99	*	100	*	27	30	0.9	17	33	0.515152	6	CG	-1	0.00211361	loss	Intron (ENSMUST00000113114.9/171382, intron 9 of 28)	1	88318913	88388851	69939	1	171382	ENSMUST00000171176.2	11191	ENSMUSG00000036251	Trpm8	transient receptor potential cation channel, subfamily M, member 8
chr1	90553704	90553802	99	*	100	*	10	11	0.909091	4	17	0.235294	2	CG	-1	0.00171366	loss	Distal Intergenic	1	90602981	90613341	10361	1	108679	ENSMUST00000036153.11	-49179	ENSMUSG00000034432	Cops8	COP9 signalosome subunit 8
chr1	91622904	91623002	99	*	100	*	11	11	1	9	21	0.428571	2	CG	-1	0.00255146	loss	Intron (ENSMUST00000188800.1/ENSMUST00000188800.1, intron 2 of 2)	1	91541080	91555117	14038	1	65247	ENSMUST00000188879.1	81824	ENSMUSG00000026311	Asb1	ankyrin repeat and SOCS box-containing 1
chr1	93155404	93155502	99	*	100	*	10	16	0.625	5	30	0.166667	4	CG	-1	0.00262102	loss	Intron (ENSMUST00000043718.11/71874, intron 3 of 5)	1	93151583	93160870	9288	2	71874	ENSMUST00000143419.1	5368	ENSMUSG00000034159	Mab21l4	mab-21-like 4
chr1	93259204	93259302	99	*	100	*	15	16	0.9375	9	21	0.428571	2	CG	-1	0.00241729	loss	Intron (ENSMUST00000062202.13/208777, intron 3 of 30)	1	93274431	93282317	7887	1	208777	ENSMUST00000165843.1	-15129	ENSMUSG00000047793	Sned1	sushi, nidogen and EGF-like domains 1
chr1	105956204	105956302	99	*	100	*	30	30	1	40	54	0.740741	6	CG	-1	0.00302361	loss	Exon (ENSMUST00000186616.1/ENSMUST00000186616.1, exon 1 of 1)	1	105979350	105990282	10933	2	635504	ENSMUST00000185535.1	33980	ENSMUSG00000099843	Gm7160	predicted gene 7160
chr1	111939704	111939802	99	*	100	*	29	30	0.966667	48	78	0.615385	6	CG	-1	0.00133236	loss	Distal Intergenic	1	111858706	111864918	6213	2	319901	ENSMUST00000035462.6	-74786	ENSMUSG00000038702	Dsel	dermatan sulfate epimerase-like
chr1	112620204	112620302	99	*	100	*	7	9	0.777778	1	17	0.0588235	2	CG	-1	0.00100718	loss	Distal Intergenic	1	111858706	111864918	6213	2	319901	ENSMUST00000035462.6	-755286	ENSMUSG00000038702	Dsel	dermatan sulfate epimerase-like
chr1	118682604	118682702	99	*	100	*	3	8	0.375	0	23	0	2	CG	-1	0.002806	loss	3' UTR	1	118627946	118685168	57223	1	81879	ENSMUST00000027629.9	54658	ENSMUSG00000026380	Tfcp2l1	transcription factor CP2-like 1
chr1	118825904	118826002	99	*	100	*	24	27	0.888889	28	52	0.538462	6	CG	-1	0.0027499	loss	Distal Intergenic	1	118954220	118954300	81	1	102465176	ENSMUST00000183982.1	-128218	ENSMUSG00000098273	Mir6346	microRNA 6346
chr1	120607104	120607202	99	*	100	*	0	44	0	19	84	0.22619	10	CG	1	0.0018692	gain	3' UTR	1	120602418	120607992	5575	1	13798	ENSMUST00000079721.8	4686	ENSMUSG00000058665	En1	engrailed 1
chr1	123856604	123856702	99	*	100	*	11	15	0.733333	2	14	0.142857	2	CG	-1	0.00247884	loss	Intron (ENSMUST00000112606.7/269109, intron 2 of 25)	1	123332142	124045163	713022	2	269109	ENSMUST00000112603.3	188461	ENSMUSG00000036815	Dpp10	dipeptidylpeptidase 10
chr1	127164504	127164602	99	*	100	*	6	8	0.75	0	10	0	2	CG	-1	0.00205522	loss	Distal Intergenic	1	127205015	127388212	183198	1	107895	ENSMUST00000189427.6	-40413	ENSMUSG00000036155	Mgat5	mannoside acetylglucosaminyltransferase 5
chr1	130810404	130810502	99	*	100	*	21	27	0.777778	8	27	0.296296	6	CG	-1	0.00150654	loss	Intron (ENSMUST00000112477.8/64435, intron 3 of 6)	1	130800902	130814740	13839	1	64435	ENSMUST00000027670.3	9502	ENSMUSG00000026415	Fcamr	Fc receptor, IgA, IgM, high affinity
chr1	133282404	133282502	99	*	100	*	42	45	0.933333	36	57	0.631579	6	CG	-1	0.00147292	loss	Intron (ENSMUST00000187285.6/240753, intron 12 of 22)	1	133274254	133284955	10702	1	240753	ENSMUST00000189598.1	8150	ENSMUSG00000041757	Plekha6	pleckstrin homology domain containing, family A member 6
chr1	133898304	133898402	99	*	100	*	13	14	0.928571	11	28	0.392857	2	CG	-1	0.00215834	loss	Exon (ENSMUST00000124245.2/269120, exon 2 of 2)	1	133897199	133901327	4129	2	269120	ENSMUST00000124245.2	2925	ENSMUSG00000010311	Optc	opticin
chr1	134699604	134699702	99	*	100	*	27	35	0.771429	24	69	0.347826	6	CG	-1	0.000502081	loss	Intron (ENSMUST00000187725.6/20980, intron 1 of 2)	1	134709300	134753149	43850	1	20980	ENSMUST00000121990.1	-9598	ENSMUSG00000026452	Syt2	synaptotagmin II
chr1	150992304	150992402	99	*	100	*	14	20	0.7	41	42	0.97619	4	CG	1	0.00241729	gain	Promoter	1	150562524	150993051	430528	2	545370	ENSMUST00000074783.11	649	ENSMUSG00000066842	Hmcn1	hemicentin 1
chr1	152791604	152791702	99	*	100	*	7	15	0.466667	25	27	0.925926	2	CG	1	0.00205522	gain	Distal Intergenic	1	152800194	152836991	36798	1	17970	ENSMUST00000186568.6	-8492	ENSMUSG00000026480	Ncf2	neutrophil cytosolic factor 2
chr1	154689404	154689502	99	*	100	*	14	24	0.583333	9	57	0.157895	6	CG	-1	0.000840236	loss	Intron (ENSMUST00000187541.6/12290, intron 3 of 46)	1	154392519	154725920	333402	2	12290	ENSMUST00000004214.14	36418	ENSMUSG00000004110	Cacna1e	calcium channel, voltage-dependent, R type, alpha 1E subunit
chr1	157726004	157726102	99	*	100	*	15	27	0.555556	3	33	0.0909091	6	CG	-1	0.000788521	loss	Distal Intergenic	1	157538051	157543963	5913	1	89867	ENSMUST00000155665.1	187953	ENSMUSG00000026589	Sec16b	SEC16 homolog B (S. cerevisiae)
chr1	158688504	158688602	99	*	100	*	11	11	1	10	37	0.27027	2	CG	-1	0.000307466	loss	Exon (ENSMUST00000193042.5/11899, exon 23 of 23)	1	158678794	158688532	9739	1	11899	ENSMUST00000194658.1	9710	ENSMUSG00000026587	Astn1	astrotactin 1
chr1	158853004	158853102	99	*	100	*	21	22	0.954545	10	20	0.5	4	CG	-1	0.00205522	loss	Intron (ENSMUST00000159861.8/23850, intron 5 of 21)	1	158814274	158845032	30759	2	23850	ENSMUST00000159860.7	-7972	ENSMUSG00000073530	Pappa2	pappalysin 2
chr1	164548204	164548302	99	*	100	*	56	63	0.888889	35	54	0.648148	6	CG	-1	0.00273296	loss	Distal Intergenic	1	164503309	164514882	11574	1	102635083	ENSMUST00000181831.2	44895	ENSMUSG00000097281	Gm26685	predicted gene, 26685
chr1	164935904	164936002	99	*	100	*	30	39	0.769231	28	66	0.424242	8	CG	-1	0.00183054	loss	Promoter	1	164931644	164935527	3884	2	16963	ENSMUST00000027860.7	-377	ENSMUSG00000026573	Xcl1	chemokine (C motif) ligand 1
chr1	165610804	165610902	99	*	100	*	16	25	0.64	4	31	0.129032	4	CG	-1	0.000694483	loss	Promoter	1	165601816	165610618	8803	2	68481	ENSMUST00000194829.5	-186	ENSMUSG00000026566	Mpzl1	myelin protein zero-like 1
chr1	181014704	181014802	99	*	100	*	14	20	0.7	27	27	1	4	CG	1	0.00309251	gain	Intron (ENSMUST00000036928.11/13849, intron 1 of 8)	1	180989554	181017569	28016	2	13849	ENSMUST00000036928.11	2767	ENSMUSG00000038776	Ephx1	epoxide hydrolase 1, microsomal
chr1	182963504	182963602	99	*	100	*	6	9	0.666667	2	19	0.105263	2	CG	-1	0.00291856	loss	Intron (ENSMUST00000193687.5/53791, intron 1 of 3)	1	182954828	182970024	15197	1	53791	ENSMUST00000195614.1	8676	ENSMUSG00000079164	Tlr5	toll-like receptor 5
chr1	183072704	183072802	99	*	100	*	14	39	0.358974	31	44	0.704545	6	CG	1	0.00264975	gain	Distal Intergenic	1	183086266	183147461	61196	2	68897	ENSMUST00000171366.6	74659	ENSMUSG00000030768	Disp1	dispatched RND transporter family member 1
chr1	186182604	186182702	99	*	100	*	46	55	0.836364	27	49	0.55102	10	CG	-1	0.0025326	loss	Exon (ENSMUST00000193401.1/ENSMUST00000193401.1, exon 1 of 1)	1	186087731	186117310	29580	2	226791	ENSMUST00000045388.7	-65294	ENSMUSG00000039246	Lyplal1	lysophospholipase-like 1
chr1	188915604	188915702	99	*	100	*	11	14	0.785714	5	26	0.192308	2	CG	-1	0.00127571	loss	Intron (ENSMUST00000060479.13/22283, intron 62 of 70)	1	188953744	188964965	11222	1	22283	ENSMUST00000127077.1	-38042	ENSMUSG00000026609	Ush2a	usherin
chr1	189688404	189688502	99	*	100	*	36	65	0.553846	41	135	0.303704	12	CG	-1	0.00192155	loss	Promoter	1	189658725	189688086	29362	2	108000	ENSMUST00000165962.1	-318	ENSMUSG00000026605	Cenpf	centromere protein F
chr1	189942004	189942102	99	*	100	*	8	16	0.5	0	17	0	4	CG	-1	0.00205522	loss	Distal Intergenic	1	189880492	189922363	41872	2	226830	ENSMUST00000027897.7	-19641	ENSMUSG00000026603	Smyd2	SET and MYND domain containing 2
chr1	192330604	192330702	99	*	100	*	4	10	0.4	0	22	0	2	CG	-1	0.00255146	loss	Intron (ENSMUST00000078470.11/16510, intron 6 of 10)	1	192434740	192510159	75420	1	16510	ENSMUST00000151152.2	-104038	ENSMUSG00000058248	Kcnh1	potassium voltage-gated channel, subfamily H (eag-related), member 1
chr1	192438104	192438202	99	*	100	*	9	16	0.5625	0	18	0	4	CG	-1	0.00115044	loss	Intron (ENSMUST00000078470.11/16510, intron 10 of 10)	1	192434740	192510159	75420	1	16510	ENSMUST00000151152.2	3364	ENSMUSG00000058248	Kcnh1	potassium voltage-gated channel, subfamily H (eag-related), member 1
chr1	192652004	192652102	99	*	100	*	32	33	0.969697	28	44	0.636364	6	CG	-1	0.00169652	loss	Intron (ENSMUST00000128619.7/226861, intron 9 of 11)	1	192654960	192687706	32747	2	226861	ENSMUST00000123721.1	35604	ENSMUSG00000037375	Hhat	hedgehog acyltransferase
chr1	193330304	193330402	99	*	100	*	7	8	0.875	1	9	0.111111	2	CG	-1	0.0026764	loss	Intron (ENSMUST00000194677.5/16780, intron 15 of 26)	1	193320695	193325991	5297	1	16780	ENSMUST00000161526.2	9609	ENSMUSG00000026639	Lamb3	laminin, beta 3
chr10	23083902	23084000	99	*	100	*	10	16	0.625	4	24	0.166667	4	CG	-1	0.00355586	loss	Distal Intergenic	10	23170009	23185606	15598	2	14051	ENSMUST00000220038.1	101606	ENSMUSG00000010461	Eya4	EYA transcriptional coactivator and phosphatase 4
chr10	23116702	23116800	99	*	100	*	11	12	0.916667	3	12	0.25	2	CG	-1	0.00215834	loss	Exon (ENSMUST00000092665.11/14051, exon 15 of 19)	10	23170009	23185606	15598	2	14051	ENSMUST00000220038.1	68806	ENSMUSG00000010461	Eya4	EYA transcriptional coactivator and phosphatase 4
chr10	24317302	24317400	99	*	100	*	31	44	0.704545	19	67	0.283582	8	CG	-1	0.000251186	loss	Distal Intergenic	10	24223545	24231199	7655	1	59012	ENSMUST00000154916.1	93757	ENSMUSG00000020000	Moxd1	monooxygenase, DBH-like 1
chr10	26376102	26376200	99	*	100	*	64	112	0.571429	70	308	0.227273	28	CG	-1	4.05669e-09	loss	Promoter	10	26333858	26375971	42114	2	237339	ENSMUST00000217699.1	-131	ENSMUSG00000039089	L3mbtl3	L3MBTL3 histone methyl-lysine binding protein
chr10	35937702	35937800	99	*	100	*	7	9	0.777778	1	12	0.0833333	2	CG	-1	0.00233096	loss	Distal Intergenic	10	36506814	36833773	326960	1	319415	ENSMUST00000167191.7	-569014	ENSMUSG00000044499	Hs3st5	heparan sulfate (glucosamine) 3-O-sulfotransferase 5
chr10	40067702	40067800	99	*	100	*	5	9	0.555556	2	24	0.0833333	2	CG	-1	0.0037398	loss	Intron (ENSMUST00000092566.7/72472, intron 3 of 5)	10	40037299	40076605	39307	2	72472	ENSMUST00000213827.1	8805	ENSMUSG00000019838	Slc16a10	solute carrier family 16 (monocarboxylic acid transporters), member 10
chr10	45838202	45838300	99	*	100	*	20	27	0.740741	9	30	0.3	6	CG	-1	0.00211361	loss	Promoter	10	45837880	45852283	14404	1	320363	ENSMUST00000215085.1	322	ENSMUSG00000110874	D030045P18Rik	RIKEN cDNA D030045P18 gene
chr10	58829902	58830000	99	*	100	*	24	24	1	28	40	0.7	4	CG	-1	0.00355586	loss	Intron (ENSMUST00000135526.8/237353, intron 1 of 3)	10	58814059	59007193	193135	1	237353	ENSMUST00000133151.1	15843	ENSMUSG00000037990	Sh3rf3	SH3 domain containing ring finger 3
chr10	58928102	58928200	99	*	100	*	8	8	1	2	8	0.25	2	CG	-1	0.00277791	loss	Intron (ENSMUST00000135526.8/237353, intron 1 of 3)	10	58814059	59007193	193135	1	237353	ENSMUST00000133151.1	114043	ENSMUSG00000037990	Sh3rf3	SH3 domain containing ring finger 3
chr10	60083502	60083600	99	*	100	*	38	38	1	43	56	0.767857	4	CG	-1	0.00245742	loss	Intron (ENSMUST00000050516.13/69090, intron 9 of 10)	10	60106219	60127338	21120	1	94214	ENSMUST00000138976.2	-22619	ENSMUSG00000058297	Spock2	sparc/osteonectin, cwcv and kazal-like domains proteoglycan 2
chr10	60128502	60128600	99	*	100	*	38	39	0.974359	52	82	0.634146	8	CG	-1	0.000632167	loss	Intron (ENSMUST00000121820.8/94214, intron 8 of 10)	10	60126776	60126833	58	1	102465546	ENSMUST00000198998.1	1726	ENSMUSG00000105468	Mir6906	microRNA 6906
chr10	65720202	65720300	99	*	100	*	6	8	0.75	0	8	0	2	CG	-1	0.00277791	loss	Distal Intergenic	10	65875788	65908239	32452	2	102632897	ENSMUST00000218367.1	187939	ENSMUSG00000112913	Gm30853	predicted gene, 30853
chr10	68920202	68920300	99	*	100	*	12	16	0.75	5	20	0.25	4	CG	-1	0.00351481	loss	Distal Intergenic	10	69020740	69033888	13149	2	102635787	ENSMUST00000219854.1	113588	ENSMUSG00000112331	Gm33035	predicted gene, 33035
chr10	76892002	76892100	99	*	100	*	12	16	0.75	32	32	1	4	CG	1	0.00374653	gain	Intron (ENSMUST00000001148.10/59093, intron 2 of 15)	10	76789803	76905862	116060	2	59093	ENSMUST00000171437.7	13762	ENSMUSG00000001120	Pcbp3	poly(rC) binding protein 3
chr10	77893102	77893200	99	*	100	*	24	40	0.6	24	84	0.285714	8	CG	-1	0.00205522	loss	Promoter	10	77893417	77896114	2698	1	75188	ENSMUST00000185309.1	-217	ENSMUSG00000096573	1700009J07Rik	RIKEN cDNA 1700009J07 gene
chr10	78009102	78009200	99	*	100	*	3	8	0.375	0	21	0	2	CG	-1	0.00368035	loss	Promoter	10	77999893	78009727	9835	2	18641	ENSMUST00000218383.1	527	ENSMUSG00000020277	Pfkl	phosphofructokinase, liver, B-type
chr10	78303802	78303900	99	*	100	*	26	30	0.866667	23	47	0.489362	6	CG	-1	0.00205522	loss	Intron (ENSMUST00000001240.11/28169, intron 2 of 9)	10	78284313	78307550	23238	2	28169	ENSMUST00000150828.1	3650	ENSMUSG00000001211	Agpat3	1-acylglycerol-3-phosphate O-acyltransferase 3
chr10	80696902	80697000	99	*	100	*	13	14	0.928571	7	18	0.388889	2	CG	-1	0.002724	loss	Intron (ENSMUST00000003438.10/208228, intron 1 of 3)	10	80691218	80693736	2519	2	208228	ENSMUST00000220138.1	-3166	ENSMUSG00000003348	Mob3a	MOB kinase activator 3A
chr10	84287302	84287400	99	*	100	*	8	9	0.888889	6	20	0.3	2	CG	-1	0.00388077	loss	Distal Intergenic	10	84375296	84392388	17093	2	77976	ENSMUST00000129355.1	104988	ENSMUSG00000020032	Nuak1	NUAK family, SNF1-like kinase, 1
chr10	84340302	84340400	99	*	100	*	21	24	0.875	8	24	0.333333	6	CG	-1	0.000907314	loss	Distal Intergenic	10	84375296	84392388	17093	2	77976	ENSMUST00000129355.1	51988	ENSMUSG00000020032	Nuak1	NUAK family, SNF1-like kinase, 1
chr10	84484302	84484400	99	*	100	*	9	9	1	11	25	0.44	2	CG	-1	0.00392294	loss	Distal Intergenic	10	84488293	84497435	9143	1	75804	ENSMUST00000020222.1	-3893	ENSMUSG00000020033	4930463O16Rik	RIKEN cDNA 4930463O16 gene
chr10	89628402	89628500	99	*	100	*	15	17	0.882353	6	16	0.375	2	CG	-1	0.00321002	loss	Distal Intergenic	10	89574020	89621253	47234	2	216227	ENSMUST00000020102.13	-7149	ENSMUSG00000019935	Slc17a8	solute carrier family 17 (sodium-dependent inorganic phosphate cotransporter), member 8
chr10	95020302	95020400	99	*	100	*	27	30	0.9	22	39	0.564103	6	CG	-1	0.00308288	loss	Distal Intergenic	10	94790866	94944835	153970	2	54712	ENSMUST00000099337.4	-75467	ENSMUSG00000074785	Plxnc1	plexin C1
chr10	96628902	96629000	99	*	100	*	19	24	0.791667	7	48	0.145833	6	CG	-1	5.02342e-06	loss	Distal Intergenic	10	96617554	96618668	1115	1	12226	ENSMUST00000218953.1	11348	ENSMUSG00000036478	Btg1	BTG anti-proliferation factor 1
chr10	97126702	97126800	99	*	100	*	3	8	0.375	14	14	1	2	CG	1	0.00205522	gain	Distal Intergenic	10	97035780	97061049	25270	1	75301	ENSMUST00000219048.1	90922	ENSMUSG00000111924	4930556N09Rik	RIKEN cDNA 4930556N09 gene
chr10	99486602	99486700	99	*	100	*	5	8	0.625	1	20	0.05	2	CG	-1	0.00205522	loss	Intron (ENSMUST00000219484.1/ENSMUST00000219484.1, intron 2 of 2)	10	99609171	99658134	48964	1	100504202	ENSMUST00000218263.1	-122471	ENSMUSG00000111962	Gm20110	predicted gene, 20110
chr10	107395702	107395800	99	*	100	*	29	50	0.58	32	101	0.316832	2	CG	-1	0.00277791	loss	Intron (ENSMUST00000020057.15/108030, intron 4 of 5)	10	107482908	107486134	3227	2	17877	ENSMUST00000000445.1	90334	ENSMUSG00000000435	Myf5	myogenic factor 5
chr10	107542402	107542500	99	*	100	*	64	81	0.790123	552	954	0.578616	2	CG	-1	0.00114383	loss	Intron (ENSMUST00000050702.8/237523, intron 37 of 44)	10	107492853	107494737	1885	2	17878	ENSMUST00000044210.4	-47665	ENSMUSG00000035923	Myf6	myogenic factor 6
chr10	107552002	107552100	99	*	100	*	78	113	0.690265	120	250	0.48	2	CG	-1	0.00114383	loss	Intron (ENSMUST00000050702.8/237523, intron 35 of 44)	10	107492853	107494737	1885	2	17878	ENSMUST00000044210.4	-57265	ENSMUSG00000035923	Myf6	myogenic factor 6
chr10	108538902	108539000	99	*	100	*	12	22	0.545455	8	44	0.181818	4	CG	-1	0.00320677	loss	Intron (ENSMUST00000105276.7/20979, intron 10 of 11)	10	108446602	108453296	6695	1	102640148	ENSMUST00000220211.1	92300	ENSMUSG00000112532	Gm36283	predicted gene, 36283
chr10	111045802	111045900	99	*	100	*	4	35	0.114286	25	51	0.490196	6	CG	1	0.0013073	gain	Distal Intergenic	10	110941782	111010140	68359	2	320150	ENSMUST00000217698.1	-35662	ENSMUSG00000035798	Zdhhc17	zinc finger, DHHC domain containing 17
chr10	114691902	114692000	99	*	100	*	7	18	0.388889	19	20	0.95	4	CG	1	0.00115044	gain	Intron (ENSMUST00000061632.7/237553, intron 3 of 18)	10	114398823	114801364	402542	2	237553	ENSMUST00000061632.7	109364	ENSMUSG00000050663	Trhde	TRH-degrading enzyme
chr10	116834602	116834700	99	*	100	*	4	10	0.4	16	16	1	2	CG	1	0.00153467	gain	Exon (ENSMUST00000048229.8/237558, exon 7 of 25)	10	116776535	116896919	120385	2	237558	ENSMUST00000048229.8	62219	ENSMUSG00000034057	Myrfl	myelin regulatory factor-like
chr10	117463702	117463800	99	*	100	*	11	25	0.44	111	134	0.828358	6	CG	1	0.000350915	gain	Distal Intergenic	10	117446015	117447493	1479	2	102634600	ENSMUST00000220189.1	-16209	ENSMUSG00000112344	Gm32141	predicted gene, 32141
chr10	117517902	117518000	99	*	100	*	69	91	0.758242	263	571	0.460595	6	CG	-1	7.54581e-06	loss	Distal Intergenic	10	117446015	117447493	1479	2	102634600	ENSMUST00000220189.1	-70409	ENSMUSG00000112344	Gm32141	predicted gene, 32141
chr10	117549902	117550000	99	*	100	*	450	842	0.534442	313	1043	0.300096	9	CG	-1	2.45548e-22	loss	Distal Intergenic	10	117629500	117635373	5874	1	70574	ENSMUST00000138020.7	-79500	ENSMUSG00000020183	Cpm	carboxypeptidase M
chr10	117994002	117994100	99	*	100	*	6	152	0.0394737	97	353	0.274788	6	CG	1	1.83543e-07	gain	Distal Intergenic	10	117925459	117948292	22834	1	71067	ENSMUST00000217950.1	68543	ENSMUSG00000112500	4933411E08Rik	RIKEN cDNA 4933411E08 gene
chr10	118585202	118585300	99	*	100	*	162	280	0.578571	132	351	0.376068	2	CG	-1	1.86341e-05	loss	Distal Intergenic	10	118502035	118556525	54491	2	103214	ENSMUST00000220034.1	-28677	ENSMUSG00000112230	Ifngas1	Ifng antisense RNA 1
chr10	118593802	118593900	99	*	100	*	7	20	0.35	2	40	0.05	4	CG	-1	0.00292961	loss	Distal Intergenic	10	118502035	118556525	54491	2	103214	ENSMUST00000220034.1	-37277	ENSMUSG00000112230	Ifngas1	Ifng antisense RNA 1
chr10	118623302	118623400	99	*	100	*	420	514	0.817121	782	1527	0.512115	4	CG	-1	3.90971e-31	loss	Distal Intergenic	10	118502035	118556525	54491	2	103214	ENSMUST00000220034.1	-66777	ENSMUSG00000112230	Ifngas1	Ifng antisense RNA 1
chr10	119801102	119801200	99	*	100	*	8	24	0.333333	4	54	0.0740741	6	CG	-1	0.00392167	loss	Intron (ENSMUST00000077871.13/74053, intron 1 of 21)	10	119819389	120077139	257751	1	74053	ENSMUST00000105262.8	-18189	ENSMUSG00000034813	Grip1	glutamate receptor interacting protein 1
chr10	121434702	121434800	99	*	100	*	27	29	0.931034	35	58	0.603448	6	CG	-1	0.0025326	loss	Intron (ENSMUST00000026902.8/192678, intron 1 of 4)	10	121414387	121462213	47827	2	192678	ENSMUST00000219500.1	27413	ENSMUSG00000025795	Rassf3	Ras association (RalGDS/AF-6) domain family member 3
chr10	121806202	121806300	99	*	100	*	3	40	0.075	23	40	0.575	10	CG	1	6.03079e-05	gain	Promoter	10	121785240	121807104	21865	2	117600	ENSMUST00000161996.1	804	ENSMUSG00000020121	Srgap1	SLIT-ROBO Rho GTPase activating protein 1
chr10	122884302	122884400	99	*	100	*	17	36	0.472222	92	120	0.766667	8	CG	1	0.00203939	gain	Intron (ENSMUST00000161487.7/319468, intron 6 of 8)	10	122895368	122941449	46082	1	319468	ENSMUST00000162969.1	-10968	ENSMUSG00000034613	Ppm1h	protein phosphatase 1H (PP2C domain containing)
chr10	128940802	128940900	99	*	100	*	6	8	0.75	0	9	0	2	CG	-1	0.00238218	loss	Exon (ENSMUST00000099112.3/16404, exon 4 of 25)	10	128934056	128941267	7212	1	16404	ENSMUST00000218387.1	6746	ENSMUSG00000025348	Itga7	integrin alpha 7
chr11	5052403	5052501	99	*	100	*	6	11	0.545455	37	38	0.973684	2	CG	1	0.000934587	gain	Downstream (1-2kb)	11	5058128	5060385	2258	1	75668	ENSMUST00000037218.1	-5627	ENSMUSG00000034209	Rasl10a	RAS-like, family 10, member A
chr11	5498803	5498901	99	*	100	*	18	76	0.236842	0	39	0	8	CG	-1	0.00215834	loss	Exon (ENSMUST00000149826.1/ENSMUST00000149826.1, exon 1 of 3)	11	5520659	5525893	5235	1	22433	ENSMUST00000063084.15	-21758	ENSMUSG00000020484	Xbp1	X-box binding protein 1
chr11	5542003	5542101	99	*	100	*	70	102	0.686275	135	279	0.483871	24	CG	-1	0.00165044	loss	Promoter	11	5528887	5542187	13301	2	104479	ENSMUST00000020776.4	86	ENSMUSG00000020482	Ccdc117	coiled-coil domain containing 117
chr11	11837103	11837201	99	*	100	*	23	24	0.958333	22	36	0.611111	6	CG	-1	0.00311422	loss	Promoter	11	11819351	11836280	16930	2	13195	ENSMUST00000134401.1	-823	ENSMUSG00000020182	Ddc	dopa decarboxylase
chr11	18621703	18621801	99	*	100	*	12	16	0.75	12	42	0.285714	4	CG	-1	0.00242519	loss	Intron (ENSMUST00000145182.1/ENSMUST00000145182.1, intron 3 of 6)	11	18880668	19012002	131335	2	17268	ENSMUST00000118661.7	390201	ENSMUSG00000020160	Meis1	Meis homeobox 1
chr11	23982103	23982201	99	*	100	*	6	13	0.461538	0	26	0	2	CG	-1	0.00104261	loss	Distal Intergenic	11	23862646	23895253	32608	2	216578	ENSMUST00000020513.9	-86850	ENSMUSG00000020273	Papolg	poly(A) polymerase gamma
chr11	26134903	26135001	99	*	100	*	3	8	0.375	0	29	0	2	CG	-1	0.00183054	loss	Intron (ENSMUST00000125773.7/70626, intron 1 of 5)	11	25849297	26081600	232304	2	70626	ENSMUST00000135168.1	-53303	NA	5730522E02Rik	RIKEN cDNA 5730522E02 gene
chr11	31676703	31676801	99	*	100	*	10	10	1	4	10	0.4	2	CG	-1	0.00392167	loss	Distal Intergenic	11	31665181	31671885	6705	2	69556	ENSMUST00000058060.13	-4818	ENSMUSG00000044502	Bod1	biorientation of chromosomes in cell division 1
chr11	31816603	31816701	99	*	100	*	10	11	0.909091	2	9	0.222222	2	CG	-1	0.00274054	loss	Intron (ENSMUST00000129425.7/414116, intron 1 of 3)	11	31790113	31824473	34361	2	414116	ENSMUST00000129425.7	7772	ENSMUSG00000085772	D630024D03Rik	RIKEN cDNA D630024D03 gene
chr11	34492903	34493001	99	*	100	*	5	14	0.357143	1	31	0.0322581	2	CG	-1	0.00364082	loss	Intron (ENSMUST00000093193.11/94176, intron 25 of 51)	11	34314822	34422639	107818	1	574403	ENSMUST00000093192.3	178081	ENSMUSG00000069911	Insyn2b	inhibitory synaptic factor family member 2B
chr11	35123203	35123301	99	*	100	*	10	10	1	3	8	0.375	2	CG	-1	0.00385045	loss	Intron (ENSMUST00000069837.3/20564, intron 1 of 35)	11	35121224	35708507	587284	1	20564	ENSMUST00000069837.3	1979	ENSMUSG00000056427	Slit3	slit guidance ligand 3
chr11	35423903	35424001	99	*	100	*	17	18	0.944444	9	19	0.473684	4	CG	-1	0.002724	loss	Intron (ENSMUST00000069837.3/20564, intron 4 of 35)	11	35544685	35612636	67952	1	20564	ENSMUST00000124438.1	-120684	ENSMUSG00000056427	Slit3	slit guidance ligand 3
chr11	35633703	35633801	99	*	100	*	9	10	0.9	1	9	0.111111	2	CG	-1	0.00183054	loss	Intron (ENSMUST00000069837.3/20564, intron 19 of 35)	11	35616816	35616925	110	1	723924	ENSMUST00000083649.1	16887	ENSMUSG00000065583	Mir218-2	microRNA 218-2
chr11	35650103	35650201	99	*	100	*	9	11	0.818182	2	12	0.166667	2	CG	-1	0.00272762	loss	Intron (ENSMUST00000069837.3/20564, intron 21 of 35)	11	35616816	35616925	110	1	723924	ENSMUST00000083649.1	33287	ENSMUSG00000065583	Mir218-2	microRNA 218-2
chr11	35692603	35692701	99	*	100	*	13	26	0.5	7	42	0.166667	4	CG	-1	0.00390906	loss	Intron (ENSMUST00000069837.3/20564, intron 32 of 35)	11	35616816	35616925	110	1	723924	ENSMUST00000083649.1	75787	ENSMUSG00000065583	Mir218-2	microRNA 218-2
chr11	41059203	41059301	99	*	100	*	7	9	0.777778	1	13	0.0769231	2	CG	-1	0.00205522	loss	Distal Intergenic	11	40748552	40755311	6760	2	12450	ENSMUST00000020576.7	-303892	ENSMUSG00000020326	Ccng1	cyclin G1
chr11	41986403	41986501	99	*	100	*	9	11	0.818182	1	15	0.0666667	2	CG	-1	0.000823081	loss	Intron (ENSMUST00000070725.10/14406, intron 1 of 8)	11	41914567	42000356	85790	2	14406	ENSMUST00000109290.1	13855	ENSMUSG00000020436	Gabrg2	gamma-aminobutyric acid (GABA) A receptor, subunit gamma 2
chr11	43411903	43412001	99	*	100	*	16	21	0.761905	10	32	0.3125	4	CG	-1	0.00245742	loss	Distal Intergenic	11	43420265	43422986	2722	2	30939	ENSMUST00000140434.7	10985	ENSMUSG00000020415	Pttg1	pituitary tumor-transforming gene 1
chr11	43542103	43542201	99	*	100	*	16	16	1	9	16	0.5625	4	CG	-1	0.00346536	loss	Intron (ENSMUST00000050574.6/380694, intron 2 of 5)	11	43529246	43556689	27444	1	380694	ENSMUST00000152153.1	12857	ENSMUSG00000044707	Ccnjl	cyclin J-like
chr11	45103603	45103701	99	*	100	*	36	44	0.818182	21	46	0.456522	4	CG	-1	0.0014788	loss	Exon (ENSMUST00000143869.1/100504255, exon 3 of 3)	11	45102866	45116928	14063	2	100504255	ENSMUST00000143869.1	13227	ENSMUSG00000084773	Gm12159	predicted gene 12159
chr11	46056203	46056301	99	*	100	*	23	45	0.511111	40	148	0.27027	10	CG	-1	0.00328973	loss	Promoter	11	46056058	46065082	9025	1	11492	ENSMUST00000137014.1	145	ENSMUSG00000011256	Adam19	a disintegrin and metallopeptidase domain 19 (meltrin beta)
chr11	51001503	51001601	99	*	100	*	5	9	0.555556	0	22	0	2	CG	-1	0.000934587	loss	Distal Intergenic	11	51006974	51007897	924	1	18351	ENSMUST00000076514.1	-5373	ENSMUSG00000060918	Olfr51	olfactory receptor 51
chr11	52979303	52979401	99	*	100	*	1	10	0.1	11	15	0.733333	2	CG	1	0.00277791	gain	Intron (ENSMUST00000036796.7/320027, intron 3 of 15)	11	53111451	53120056	8606	2	790909	ENSMUST00000137096.1	140655	ENSMUSG00000087668	Gm11186	predicted gene 11186
chr11	56753903	56754001	99	*	100	*	7	14	0.5	19	20	0.95	2	CG	1	0.00310455	gain	Distal Intergenic	11	57011387	57015291	3905	1	14799	ENSMUST00000125292.1	-257386	ENSMUSG00000020524	Gria1	glutamate receptor, ionotropic, AMPA1 (alpha 1)
chr11	59531303	59531401	99	*	100	*	7	9	0.777778	4	23	0.173913	2	CG	-1	0.00238218	loss	Distal Intergenic	11	59504167	59526631	22465	2	268417	ENSMUST00000139093.7	-4672	ENSMUSG00000020472	Zkscan17	zinc finger with KRAB and SCAN domains 17
chr11	62692903	62693001	99	*	100	*	12	24	0.5	18	88	0.204545	4	CG	-1	0.0042249	loss	Distal Intergenic	11	62711265	62728666	17402	2	170740	ENSMUST00000185656.6	35665	ENSMUSG00000005267	Zfp287	zinc finger protein 287
chr11	64726503	64726601	99	*	100	*	6	18	0.333333	25	32	0.78125	4	CG	1	0.002724	gain	Distal Intergenic	11	64979038	65002069	23032	1	68626	ENSMUST00000071891.11	-252437	ENSMUSG00000020549	Elac2	elaC ribonuclease Z 2
chr11	66290103	66290201	99	*	100	*	33	48	0.6875	32	85	0.376471	12	CG	-1	0.00183054	loss	Intron (ENSMUST00000144922.1/100093714, intron 1 of 2)	11	66158752	66168551	9800	2	237806	ENSMUST00000142836.1	-121552	ENSMUSG00000056752	Dnah9	dynein, axonemal, heavy chain 9
chr11	69425603	69425701	99	*	100	*	12	30	0.4	9	66	0.136364	6	CG	-1	0.00423156	loss	Intron (ENSMUST00000035539.11/327954, intron 76 of 84)	11	69398508	69413675	15168	2	216850	ENSMUST00000094077.4	-11928	ENSMUSG00000018476	Kdm6b	KDM1 lysine (K)-specific demethylase 6B
chr11	74613503	74613601	99	*	100	*	24	30	0.8	18	40	0.45	4	CG	-1	0.00371219	loss	Distal Intergenic	11	74383487	74610915	227429	2	380711	ENSMUST00000047488.14	-2588	ENSMUSG00000038807	Rap1gap2	RAP1 GTPase activating protein 2
chr11	74767103	74767201	99	*	100	*	6	18	0.333333	1	35	0.0285714	4	CG	-1	0.00277791	loss	Distal Intergenic	11	74770830	74817894	47065	1	67493	ENSMUST00000010698.12	-3629	ENSMUSG00000010554	Mettl16	methyltransferase like 16
chr11	75546003	75546101	99	*	100	*	19	20	0.95	14	29	0.482759	4	CG	-1	0.00184172	loss	Intron (ENSMUST00000108433.7/215113, intron 5 of 13)	11	75551429	75551511	83	1	100628624	ENSMUST00000175359.1	-5328	ENSMUSG00000093100	Mir3971	microRNA 3971
chr11	79593603	79593701	99	*	100	*	15	36	0.416667	33	40	0.825	8	CG	1	0.00121948	gain	Intron (ENSMUST00000017783.12/268451, intron 1 of 14)	11	79591212	79698023	106812	1	268451	ENSMUST00000017783.12	2391	ENSMUSG00000017639	Rab11fip4	RAB11 family interacting protein 4 (class II)
chr11	79867803	79867901	99	*	100	*	13	19	0.684211	3	18	0.166667	2	CG	-1	0.0025326	loss	Intron (ENSMUST00000131441.1/ENSMUST00000131441.1, intron 2 of 4)	11	79935850	79942264	6415	2	216987	ENSMUST00000131921.1	74363	ENSMUSG00000035575	Utp6	UTP6 small subunit processome component
chr11	80173403	80173501	99	*	100	*	6	9	0.666667	3	24	0.125	2	CG	-1	0.0027499	loss	Intron (ENSMUST00000021050.13/216991, intron 7 of 10)	11	80183851	80199757	15907	1	71956	ENSMUST00000017839.2	-10350	ENSMUSG00000020707	Rnf135	ring finger protein 135
chr11	80760303	80760401	99	*	100	*	11	13	0.846154	8	24	0.333333	2	CG	-1	0.00355043	loss	Intron (ENSMUST00000041065.13/338367, intron 1 of 21)	11	80673667	80780003	106337	2	338367	ENSMUST00000125944.1	19602	ENSMUSG00000035441	Myo1d	myosin ID
chr11	81398303	81398401	99	*	100	*	8	12	0.666667	4	23	0.173913	2	CG	-1	0.00403847	loss	Intron (ENSMUST00000141593.1/ENSMUST00000141593.1, intron 1 of 2)	11	81572655	81573473	819	2	237880	ENSMUST00000117522.1	175072	ENSMUSG00000080980	1700071K01Rik	RIKEN cDNA 1700071K01 gene
chr11	84750203	84750301	99	*	100	*	18	46	0.391304	5	58	0.0862069	4	CG	-1	0.00114383	loss	Distal Intergenic	11	84716976	84720432	3457	2	78471	ENSMUST00000150735.1	-29771	ENSMUSG00000085044	1700109G15Rik	RIKEN cDNA 1700109G15 gene
chr11	93983603	93983701	99	*	100	*	19	37	0.513514	39	48	0.8125	4	CG	1	0.00388077	gain	Distal Intergenic	11	93996091	94043628	47538	1	70834	ENSMUST00000132772.7	-12390	ENSMUSG00000020859	Spag9	sperm associated antigen 9
chr11	98022103	98022201	99	*	100	*	14	80	0.175	63	164	0.384146	17	CG	1	0.00215834	gain	Promoter	11	98002901	98022627	19727	2	12295	ENSMUST00000103144.9	426	ENSMUSG00000020882	Cacnb1	calcium channel, voltage-dependent, beta 1 subunit
chr11	99082203	99082301	99	*	100	*	2	44	0.0454545	13	30	0.433333	6	CG	1	0.000512441	gain	Intron (ENSMUST00000017751.2/217169, intron 2 of 12)	11	99070684	99075341	4658	2	217169	ENSMUST00000153351.1	-6862	ENSMUSG00000017607	Tns4	tensin 4
chr11	99476703	99476801	99	*	100	*	8	8	1	4	15	0.266667	2	CG	-1	0.00205522	loss	Downstream (1-2kb)	11	99477974	99493137	15164	2	94179	ENSMUST00000006969.7	16336	ENSMUSG00000006777	Krt23	keratin 23
chr11	99933003	99933101	99	*	100	*	16	40	0.4	47	62	0.758065	8	CG	1	0.00128554	gain	Exon (ENSMUST00000117567.1/ENSMUST00000117567.1, exon 1 of 1)	11	99936291	99937225	935	1	432602	ENSMUST00000058761.5	-3190	ENSMUSG00000051481	Krtap31-2	keratin associated protein 31-2
chr11	100404703	100404801	99	*	100	*	12	12	1	11	23	0.478261	2	CG	-1	0.0028232	loss	Distal Intergenic	11	100401508	100402252	745	1	102635937	ENSMUST00000138915.1	3195	NA	Gm12348	predicted gene 12348
chr11	100719003	100719101	99	*	100	*	16	16	1	11	20	0.55	4	CG	-1	0.00277791	loss	Intron (ENSMUST00000107364.7/19345, intron 2 of 5)	11	100713922	100714573	652	1	75482	ENSMUST00000017976.2	5081	ENSMUSG00000017832	Hspb9	heat shock protein, alpha-crystallin-related, B9
chr11	103344803	103344901	99	*	100	*	8	9	0.888889	2	12	0.166667	2	CG	-1	0.00220134	loss	Promoter	11	103344753	103350124	5372	1	653030	ENSMUST00000124462.2	50	ENSMUSG00000085887	Arhgap27os3	Rho GTPase activating protein 27, opposite strand 3
chr11	106494203	106494301	99	*	100	*	8	8	1	2	10	0.2	2	CG	-1	0.00197679	loss	Distal Intergenic	11	106397451	106487852	90402	2	78943	ENSMUST00000131895.1	-6351	ENSMUSG00000020715	Ern1	endoplasmic reticulum (ER) to nucleus signalling 1
chr11	106659603	106659701	99	*	100	*	22	28	0.785714	13	34	0.382353	6	CG	-1	0.00251468	loss	Intron (ENSMUST00000103069.9/18613, intron 13 of 13)	11	106688783	106691347	2565	2	18613	ENSMUST00000135481.1	31646	ENSMUSG00000020717	Pecam1	platelet/endothelial cell adhesion molecule 1
chr11	107414803	107414901	99	*	100	*	22	24	0.916667	13	33	0.393939	4	CG	-1	0.000632167	loss	Intron (ENSMUST00000103064.9/71795, intron 1 of 9)	11	107207892	107470699	262808	2	71795	ENSMUST00000103064.9	55798	ENSMUSG00000040430	Pitpnc1	phosphatidylinositol transfer protein, cytoplasmic 1
chr11	107797903	107798001	99	*	100	*	47	56	0.839286	139	219	0.634703	8	CG	-1	0.00398959	loss	Distal Intergenic	11	107732357	107794557	62201	2	54377	ENSMUST00000021066.3	-3346	ENSMUSG00000020723	Cacng4	calcium channel, voltage-dependent, gamma subunit 4
chr11	109119303	109119401	99	*	100	*	15	16	0.9375	18	35	0.514286	4	CG	-1	0.00388431	loss	Distal Intergenic	11	109139291	109144369	5079	2	268498	ENSMUST00000106710.2	24968	ENSMUSG00000078605	E030025P04Rik	RIKEN cDNA E030025P04 gene
chr11	109141403	109141501	99	*	100	*	12	25	0.48	14	80	0.175	6	CG	-1	0.00283621	loss	Intron (ENSMUST00000106710.2/268498, intron 1 of 2)	11	109139291	109144369	5079	2	268498	ENSMUST00000106710.2	2868	ENSMUSG00000078605	E030025P04Rik	RIKEN cDNA E030025P04 gene
chr11	109170903	109171001	99	*	100	*	16	16	1	13	23	0.565217	4	CG	-1	0.00300403	loss	Distal Intergenic	11	109139291	109144369	5079	2	268498	ENSMUST00000106710.2	-26534	ENSMUSG00000078605	E030025P04Rik	RIKEN cDNA E030025P04 gene
chr11	109183703	109183801	99	*	100	*	20	24	0.833333	21	60	0.35	6	CG	-1	0.000632167	loss	Distal Intergenic	11	109139291	109144369	5079	2	268498	ENSMUST00000106710.2	-39334	ENSMUSG00000078605	E030025P04Rik	RIKEN cDNA E030025P04 gene
chr11	109630603	109630701	99	*	100	*	2	10	0.2	12	14	0.857143	2	CG	1	0.00240406	gain	Intron (ENSMUST00000141559.1/ENSMUST00000141559.1, intron 1 of 1)	11	109649405	109653961	4557	1	19084	ENSMUST00000123354.7	-18704	ENSMUSG00000020612	Prkar1a	protein kinase, cAMP dependent regulatory, type I, alpha
chr11	110651803	110651901	99	*	100	*	23	33	0.69697	93	95	0.978947	6	CG	1	5.90724e-05	gain	Distal Intergenic	11	110479039	110497926	18888	1	26399	ENSMUST00000133920.1	172764	ENSMUSG00000020623	Map2k6	mitogen-activated protein kinase kinase 6
chr11	111623003	111623101	99	*	100	*	12	18	0.666667	11	54	0.203704	4	CG	-1	0.00127571	loss	Distal Intergenic	11	111066164	111076821	10658	1	16518	ENSMUST00000042970.2	556839	ENSMUSG00000041695	Kcnj2	potassium inwardly-rectifying channel, subfamily J, member 2
chr11	111930603	111930701	99	*	100	*	17	18	0.944444	41	76	0.539474	4	CG	-1	0.0025326	loss	Distal Intergenic	11	112664839	112669398	4560	2	217294	ENSMUST00000141399.1	738697	ENSMUSG00000041674	BC006965	cDNA sequence BC006965
chr11	112073003	112073101	99	*	100	*	17	17	1	19	35	0.542857	4	CG	-1	0.00205522	loss	Distal Intergenic	11	112664839	112669398	4560	2	217294	ENSMUST00000141399.1	596297	ENSMUSG00000041674	BC006965	cDNA sequence BC006965
chr11	112286203	112286301	99	*	100	*	13	22	0.590909	9	45	0.2	4	CG	-1	0.00245742	loss	Distal Intergenic	11	112664839	112669398	4560	2	217294	ENSMUST00000141399.1	383097	ENSMUSG00000041674	BC006965	cDNA sequence BC006965
chr11	113856403	113856501	99	*	100	*	21	24	0.875	41	81	0.506173	6	CG	-1	0.00238765	loss	Intron (ENSMUST00000041627.13/237979, intron 15 of 44)	11	113806341	113826219	19879	2	237979	ENSMUST00000125879.1	-30184	ENSMUSG00000041592	Sdk2	sidekick cell adhesion molecule 2
chr11	114007703	114007801	99	*	100	*	11	16	0.6875	9	36	0.25	4	CG	-1	0.00346536	loss	Intron (ENSMUST00000041627.13/237979, intron 1 of 44)	11	113848562	114065975	217414	2	237979	ENSMUST00000141943.1	58174	ENSMUSG00000041592	Sdk2	sidekick cell adhesion molecule 2
chr11	114152403	114152501	99	*	100	*	3	9	0.333333	2	51	0.0392157	2	CG	-1	0.00384701	loss	Distal Intergenic	11	114198258	114199199	942	1	73536	ENSMUST00000106604.1	-45757	ENSMUSG00000078600	1700092K14Rik	RIKEN cDNA 1700092K14 gene
chr11	114217703	114217801	99	*	100	*	25	40	0.625	36	106	0.339623	8	CG	-1	0.00274054	loss	Distal Intergenic	11	114198258	114199199	942	1	73536	ENSMUST00000106604.1	19445	ENSMUSG00000078600	1700092K14Rik	RIKEN cDNA 1700092K14 gene
chr11	114753103	114753201	99	*	100	*	14	27	0.518519	10	51	0.196078	6	CG	-1	0.00388077	loss	Promoter	11	114752676	114757162	4487	1	432611	ENSMUST00000130692.1	427	ENSMUSG00000034706	Dnaic2	dynein, axonemal, intermediate chain 2
chr11	114774803	114774901	99	*	100	*	7	8	0.875	5	20	0.25	2	CG	-1	0.00327559	loss	Intron (ENSMUST00000126555.7/286942, intron 2 of 11)	11	114765389	114790575	25187	1	286942	ENSMUST00000084368.11	9414	ENSMUSG00000010021	Kif19a	kinesin family member 19A
chr11	115323603	115323701	99	*	100	*	91	92	0.98913	214	280	0.764286	19	CG	-1	4.58005e-05	loss	Promoter	11	115322925	115332303	9379	1	237987	ENSMUST00000106544.1	678	ENSMUSG00000050201	Otop2	otopetrin 2
chr11	115882803	115882901	99	*	100	*	13	14	0.928571	11	30	0.366667	2	CG	-1	0.00169652	loss	Exon (ENSMUST00000093911.10/ENSMUST00000093911.10, exon 36 of 64)	11	115892595	115895136	2542	2	170472	ENSMUST00000136774.6	12235	ENSMUSG00000020752	Recql5	RecQ protein-like 5
chr11	116270203	116270301	99	*	100	*	5	9	0.555556	16	16	1	2	CG	1	0.00408624	gain	Intron (ENSMUST00000106425.3/217337, intron 2 of 14)	11	116245166	116274135	28970	2	217337	ENSMUST00000106425.3	3834	ENSMUSG00000020780	Srp68	signal recognition particle 68
chr11	116363203	116363301	99	*	100	*	8	8	1	10	27	0.37037	2	CG	-1	0.002724	loss	Intron (ENSMUST00000100202.9/217340, intron 2 of 18)	11	116359252	116360012	761	2	217340	ENSMUST00000129202.1	-3191	ENSMUSG00000052949	Rnf157	ring finger protein 157
chr11	116529203	116529301	99	*	100	*	7	9	0.777778	8	33	0.242424	2	CG	-1	0.00361103	loss	Exon (ENSMUST00000186169.1/ENSMUST00000186169.1, exon 2 of 2)	11	116530925	116536657	5733	1	20698	ENSMUST00000106388.8	-1624	ENSMUSG00000061878	Sphk1	sphingosine kinase 1
chr11	116942203	116942301	99	*	100	*	21	35	0.6	76	85	0.894118	6	CG	1	0.00114383	gain	Intron (ENSMUST00000103027.9/268510, intron 3 of 17)	11	116947335	116974307	26973	1	268510	ENSMUST00000139905.1	-5034	ENSMUSG00000043857	Mgat5b	mannoside acetylglucosaminyltransferase 5, isoenzyme B
chr11	117028303	117028401	99	*	100	*	24	31	0.774194	36	36	1	6	CG	1	0.0033022	gain	Distal Intergenic	11	117076008	117078955	2948	1	76972	ENSMUST00000232695.1	-47607	ENSMUSG00000086859	Snhg20	small nucleolar RNA host gene 20
chr11	117378803	117378901	99	*	100	*	11	26	0.423077	1	40	0.025	4	CG	-1	0.000497632	loss	Distal Intergenic	11	117359360	117360866	1507	1	53860	ENSMUST00000129387.1	19443	ENSMUSG00000059248	2020-09-09	septin 9
chr11	117479903	117480001	99	*	100	*	37	42	0.880952	48	83	0.578313	6	CG	-1	0.00184172	loss	Exon (ENSMUST00000212879.1/ENSMUST00000212879.1, exon 2 of 2)	11	117484368	117489014	4647	1	432615	ENSMUST00000092394.3	-4367	ENSMUSG00000069588	Gm11733	predicted gene 11733
chr11	118095503	118095601	99	*	100	*	20	22	0.909091	32	69	0.463768	4	CG	-1	0.0012382	loss	Intron (ENSMUST00000084803.11/69926, intron 27 of 80)	11	118087327	118093702	6376	2	69926	ENSMUST00000018719.3	-1801	ENSMUSG00000033987	Dnah17	dynein, axonemal, heavy chain 17
chr11	118401903	118402001	99	*	100	*	0	20	0	14	41	0.341463	4	CG	1	0.00355586	gain	Promoter	11	118396809	118401872	5064	2	19039	ENSMUST00000141459.1	-31	ENSMUSG00000033880	Lgals3bp	lectin, galactoside-binding, soluble, 3 binding protein
chr11	118437903	118438001	99	*	100	*	12	14	0.857143	16	46	0.347826	2	CG	-1	0.00205745	loss	Intron (ENSMUST00000124861.1/56745, intron 2 of 2)	11	118433853	118449963	16111	1	56745	ENSMUST00000106286.2	4050	ENSMUSG00000017446	C1qtnf1	C1q and tumor necrosis factor related protein 1
chr12	4495402	4495500	99	*	100	*	20	20	1	7	16	0.4375	4	CG	-1	0.000840236	loss	Distal Intergenic	12	4247362	4477182	229821	2	17977	ENSMUST00000085814.4	-18220	ENSMUSG00000020647	Ncoa1	nuclear receptor coactivator 1
chr12	5586702	5586800	99	*	100	*	6	9	0.666667	0	12	0	2	CG	-1	0.00205522	loss	Distal Intergenic	12	5411641	5416631	4991	1	72669	ENSMUST00000163627.2	175061	ENSMUSG00000037735	2810032G03Rik	RIKEN cDNA 2810032G03 gene
chr12	8050202	8050300	99	*	100	*	8	13	0.615385	1	13	0.0769231	2	CG	-1	0.00435696	loss	Intron (ENSMUST00000217927.1/ENSMUST00000217927.1, intron 2 of 3)	12	8012359	8016835	4477	1	238055	ENSMUST00000171239.1	37843	ENSMUSG00000020609	Apob	apolipoprotein B
chr12	12586702	12586800	99	*	100	*	20	33	0.606061	5	26	0.192308	6	CG	-1	0.00248163	loss	Distal Intergenic	12	12351522	12392615	41094	2	70858	ENSMUST00000220545.1	-194087	ENSMUSG00000114136	4921511I17Rik	RIKEN cDNA 4921511I17 gene
chr12	17380002	17380100	99	*	100	*	15	20	0.75	32	32	1	4	CG	1	0.00357039	gain	Intron (ENSMUST00000046011.11/217431, intron 13 of 20)	12	17355392	17355474	83	1	100526470	ENSMUST00000175296.1	24610	ENSMUSG00000093037	Mir3066	microRNA 3066
chr12	20883802	20883900	99	*	100	*	13	18	0.722222	5	20	0.25	3	CG	-1	0.00407422	loss	Intron (ENSMUST00000140360.7/ENSMUST00000140360.7, intron 3 of 3)	12	20804381	20815779	11399	2	69513	ENSMUST00000189625.1	-68023	ENSMUSG00000099759	1700030C10Rik	RIKEN cDNA 1700030C10 gene
chr12	25526602	25526700	99	*	100	*	7	9	0.777778	0	9	0	2	CG	-1	0.00200075	loss	Distal Intergenic	12	25129174	25134931	5758	1	432641	ENSMUST00000223429.1	397428	NA	Gm17746	predicted gene, 17746
chr12	28731202	28731300	99	*	100	*	5	11	0.454545	20	22	0.909091	2	CG	1	0.00451095	gain	Intron (ENSMUST00000168129.9/217449, intron 3 of 11)	12	28709507	28750377	40871	2	217449	ENSMUST00000170994.2	19077	ENSMUSG00000020628	Trappc12	trafficking protein particle complex 12
chr12	28783302	28783400	99	*	100	*	29	30	0.966667	18	26	0.692308	6	CG	-1	0.00549821	loss	Intron (ENSMUST00000221877.1/380752, intron 3 of 8)	12	28751861	28863113	111253	1	380752	ENSMUST00000221555.1	31441	ENSMUSG00000036613	Eipr1	EARP complex and GARP complex interacting protein 1
chr12	28997602	28997700	99	*	100	*	35	44	0.795455	27	52	0.519231	8	CG	-1	0.00509636	loss	Intron (ENSMUST00000221643.1/102633758, intron 1 of 2)	12	28910229	29041874	131646	1	102633758	ENSMUST00000221643.1	87373	ENSMUSG00000113387	Gm31508	predicted gene, 31508
chr12	30729502	30729600	99	*	100	*	29	32	0.90625	18	30	0.6	4	CG	-1	0.00516519	loss	Distal Intergenic	12	30586914	30588978	2065	1	211986	ENSMUST00000218826.1	142588	ENSMUSG00000043061	Tmem18	transmembrane protein 18
chr12	33365502	33365600	99	*	100	*	31	35	0.885714	25	54	0.462963	6	CG	-1	0.000585873	loss	Intron (ENSMUST00000146040.8/380753, intron 10 of 12)	12	33345305	33368278	22974	1	380753	ENSMUST00000126275.1	20197	ENSMUSG00000020564	Atxn7l1	ataxin 7-like 1
chr12	45854602	45854700	99	*	100	*	12	13	0.923077	4	14	0.285714	2	CG	-1	0.00205494	loss	Distal Intergenic	12	44852484	45074709	222226	2	217517	ENSMUST00000053768.13	-779893	ENSMUSG00000046314	Stxbp6	syntaxin binding protein 6 (amisyn)
chr12	50557202	50557300	99	*	100	*	14	19	0.736842	4	18	0.222222	4	CG	-1	0.002724	loss	Intron (ENSMUST00000002765.8/18760, intron 1 of 18)	12	50341231	50649098	307868	2	18760	ENSMUST00000002765.8	91798	ENSMUSG00000002688	Prkd1	protein kinase D1
chr12	52010302	52010400	99	*	100	*	7	13	0.538462	1	19	0.0526316	2	CG	-1	0.00274477	loss	Distal Intergenic	12	51997507	52006501	8995	2	328092	ENSMUST00000021339.7	-3801	ENSMUSG00000020956	Dtd2	D-tyrosyl-tRNA deacylase 2
chr12	57482302	57482400	99	*	100	*	9	9	1	6	15	0.4	2	CG	-1	0.00386123	loss	Intron (ENSMUST00000123498.7/73490, intron 10 of 10)	12	57540628	57546121	5494	2	15375	ENSMUST00000044380.7	63721	ENSMUSG00000035451	Foxa1	forkhead box A1
chr12	62086202	62086300	99	*	100	*	7	10	0.7	1	12	0.0833333	2	CG	-1	0.00346536	loss	Distal Intergenic	12	61523948	61857928	333981	1	238205	ENSMUST00000119481.1	562254	ENSMUSG00000035653	Lrfn5	leucine rich repeat and fibronectin type III domain containing 5
chr12	64386102	64386200	99	*	100	*	5	8	0.625	0	9	0	2	CG	-1	0.00506222	loss	Distal Intergenic	12	64471330	64474690	3361	2	623046	ENSMUST00000059833.7	88490	ENSMUSG00000043060	Fscb	fibrous sheath CABYR binding protein
chr12	67119602	67119700	99	*	100	*	0	12	0	6	12	0.5	2	CG	1	0.00501186	gain	Intron (ENSMUST00000037181.15/320772, intron 1 of 16)	12	66471515	67221042	749528	2	320772	ENSMUST00000222167.1	101342	ENSMUSG00000034912	Mdga2	MAM domain containing glycosylphosphatidylinositol anchor 2
chr12	67741002	67741100	99	*	100	*	3	9	0.333333	14	16	0.875	2	CG	1	0.00550754	gain	Distal Intergenic	12	66466060	67222549	756490	2	320772	ENSMUST00000037181.15	-518453	ENSMUSG00000034912	Mdga2	MAM domain containing glycosylphosphatidylinositol anchor 2
chr12	86774002	86774100	99	*	100	*	35	48	0.729167	29	66	0.439394	9	CG	-1	0.00287511	loss	Distal Intergenic	12	86741007	86754394	13388	1	627607	ENSMUST00000223197.1	32995	ENSMUSG00000059114	Lrrc74a	leucine rich repeat containing 74A
chr13	9176305	9176403	99	*	100	*	20	20	1	18	30	0.6	4	CG	-1	0.00233096	loss	Distal Intergenic	13	9168361	9173121	4761	1	217980	ENSMUST00000189330.1	7944	ENSMUSG00000033499	Larp4b	La ribonucleoprotein domain family, member 4B
chr13	11908305	11908403	99	*	100	*	18	20	0.9	3	16	0.1875	4	CG	-1	0.000287256	loss	Intron (ENSMUST00000021750.14/20191, intron 3 of 104)	13	11809825	11829654	19830	2	20191	ENSMUST00000221018.1	-78651	ENSMUSG00000021313	Ryr2	ryanodine receptor 2, cardiac
chr13	23702605	23702703	99	*	100	*	14	17	0.823529	6	18	0.333333	2	CG	-1	0.00392167	loss	3' UTR	13	23702034	23705688	3655	2	15216	ENSMUST00000151243.1	2985	ENSMUSG00000006611	Hfe	homeostatic iron regulator
chr13	23763905	23764003	99	*	100	*	50	52	0.961538	45	60	0.75	12	CG	-1	0.0027499	loss	Promoter	13	23763666	23764406	741	1	80838	ENSMUST00000055770.3	239	ENSMUSG00000049539	H1f1	H1.1 linker histone, cluster member
chr13	29206205	29206303	99	*	100	*	18	20	0.9	17	35	0.485714	4	CG	-1	0.00291856	loss	Intron (ENSMUST00000140278.7/68916, intron 15 of 16)	13	29016708	29040336	23629	1	77920	ENSMUST00000145801.1	189497	ENSMUSG00000086363	A330102I10Rik	RIKEN cDNA A330102I10 gene
chr13	37388705	37388803	99	*	100	*	12	12	1	4	10	0.4	2	CG	-1	0.00269505	loss	Intron (ENSMUST00000021860.6/17084, intron 3 of 4)	13	37345208	37419036	73829	1	17084	ENSMUST00000021860.6	43497	ENSMUSG00000021423	Ly86	lymphocyte antigen 86
chr13	38756805	38756903	99	*	100	*	45	45	1	45	57	0.789474	8	CG	-1	0.00220134	loss	Intron (ENSMUST00000224240.1/ENSMUST00000224240.1, intron 3 of 3)	13	38644207	38659058	14852	2	66143	ENSMUST00000001757.8	-97747	ENSMUSG00000001707	Eef1e1	eukaryotic translation elongation factor 1 epsilon 1
chr13	44447305	44447403	99	*	100	*	6	8	0.75	1	23	0.0434783	2	CG	-1	0.00047059	loss	Intron (ENSMUST00000190628.6/69491, intron 1 of 3)	13	44439736	44469030	29295	1	69491	ENSMUST00000220639.1	7569	ENSMUSG00000098144	1700029N11Rik	RIKEN cDNA 1700029N11 gene
chr13	47042905	47043003	99	*	100	*	9	33	0.272727	1	45	0.0222222	8	CG	-1	0.00222488	loss	Promoter	13	47025179	47043124	17946	2	22017	ENSMUST00000110118.7	121	ENSMUSG00000021376	Tpmt	thiopurine methyltransferase
chr13	49492905	49493003	99	*	100	*	7	9	0.777778	1	11	0.0909091	2	CG	-1	0.00274054	loss	Intron (ENSMUST00000021818.8/66336, intron 5 of 7)	13	49504810	49532789	27980	1	407800	ENSMUST00000051504.7	-11807	ENSMUSG00000043631	Ecm2	extracellular matrix protein 2, female organ and adipocyte specific
chr13	54223105	54223203	99	*	100	*	27	35	0.771429	20	47	0.425532	8	CG	-1	0.002724	loss	Intron (ENSMUST00000209846.1/15466, intron 1 of 1)	13	54214007	54236180	22174	1	15466	ENSMUST00000211742.1	9098	ENSMUSG00000034987	Hrh2	histamine receptor H2
chr13	54936305	54936403	99	*	100	*	18	24	0.75	50	51	0.980392	6	CG	1	0.00245742	gain	Distal Intergenic	13	54949411	55006018	56608	1	107448	ENSMUST00000026994.13	-13008	ENSMUSG00000025876	Unc5a	unc-5 netrin receptor A
chr13	55384205	55384303	99	*	100	*	7	10	0.7	1	21	0.047619	2	CG	-1	0.000840236	loss	3' UTR	13	55379169	55384686	5518	1	51791	ENSMUST00000135851.1	5036	ENSMUSG00000052087	Rgs14	regulator of G-protein signaling 14
chr13	57108205	57108303	99	*	100	*	35	45	0.777778	17	40	0.425	8	CG	-1	0.00211226	loss	Distal Intergenic	13	56773764	56895993	122230	2	26946	ENSMUST00000173817.8	-212212	ENSMUSG00000021541	Trpc7	transient receptor potential cation channel, subfamily C, member 7
chr13	60653105	60653203	99	*	100	*	8	8	1	6	16	0.375	2	CG	-1	0.00392167	loss	Intron (ENSMUST00000226059.1/69635, intron 2 of 26)	13	60696413	60721777	25365	1	69635	ENSMUST00000224789.1	-43210	ENSMUSG00000021559	Dapk1	death associated protein kinase 1
chr13	65643105	65643203	99	*	100	*	40	57	0.701754	16	58	0.275862	6	CG	-1	0.000120311	loss	Distal Intergenic	13	65336222	65348597	12376	2	665738	ENSMUST00000220595.1	-294508	NA	Gm7762	predicted gene 7762
chr13	73893005	73893103	99	*	100	*	10	10	1	4	10	0.4	2	CG	-1	0.00392167	loss	Distal Intergenic	13	73912458	73921214	8757	2	69716	ENSMUST00000222156.1	28111	ENSMUSG00000021569	Trip13	thyroid hormone receptor interactor 13
chr13	91306705	91306803	99	*	100	*	22	24	0.916667	16	32	0.5	4	CG	-1	0.00215834	loss	Distal Intergenic	13	91368990	91388085	19096	2	320297	ENSMUST00000181054.2	81282	ENSMUSG00000097182	A830009L08Rik	RIKEN cDNA A830009L08 gene
chr13	95078605	95078703	99	*	100	*	21	27	0.777778	9	27	0.333333	6	CG	-1	0.002199	loss	Intron (ENSMUST00000162412.7/218461, intron 8 of 19)	13	95043468	95053018	9551	2	218461	ENSMUST00000160412.1	-25587	ENSMUSG00000021684	Pde8b	phosphodiesterase 8B
chr13	95096205	95096303	99	*	100	*	8	11	0.727273	0	9	0	2	CG	-1	0.00215834	loss	Intron (ENSMUST00000162412.7/218461, intron 5 of 19)	13	95043468	95053018	9551	2	218461	ENSMUST00000160412.1	-43187	ENSMUSG00000021684	Pde8b	phosphodiesterase 8B
chr13	95221905	95222003	99	*	100	*	12	12	1	0	8	0	2	CG	-1	0.000167412	loss	Promoter	13	95026120	95222813	196694	2	218461	ENSMUST00000022192.11	810	ENSMUSG00000021684	Pde8b	phosphodiesterase 8B
chr13	97662805	97663003	199	*	200	*	16	37	0.432432	44	45	0.977778	6	CG	1	2.38367e-06	gain	Distal Intergenic	13	97735347	97743121	7775	2	403201	ENSMUST00000125960.1	80118	ENSMUSG00000054944	5330416C01Rik	RIKEN cDNA 5330416C01 gene
chr13	98354005	98354103	99	*	100	*	0	32	0	16	48	0.333333	8	CG	1	0.00127571	gain	Promoter	13	98354242	98359305	5064	1	15229	ENSMUST00000105098.5	-139	ENSMUSG00000078302	Foxd1	forkhead box D1
chr13	98390905	98391003	99	*	100	*	22	45	0.488889	49	59	0.830508	10	CG	1	0.0011519	gain	Distal Intergenic	13	98354242	98359305	5064	1	15229	ENSMUST00000105098.5	36663	ENSMUSG00000078302	Foxd1	forkhead box D1
chr13	99823405	99823503	99	*	100	*	10	12	0.833333	11	37	0.297297	3	CG	-1	0.00226373	loss	Distal Intergenic	13	99898489	99900641	2153	2	27220	ENSMUST00000022150.7	77138	ENSMUSG00000021647	Cartpt	CART prepropeptide
chr13	102419305	102419403	99	*	100	*	16	26	0.615385	60	65	0.923077	6	CG	1	0.00147292	gain	Distal Intergenic	13	102693558	102706955	13398	1	17079	ENSMUST00000022124.9	-274155	ENSMUSG00000021624	Cd180	CD180 antigen
chr13	110455205	110455303	99	*	100	*	16	18	0.888889	17	40	0.425	4	CG	-1	0.00215834	loss	Distal Intergenic	13	110397797	110399035	1239	1	20620	ENSMUST00000225156.1	57408	ENSMUSG00000021701	Plk2	polo like kinase 2
chr14	17998002	17998100	99	*	100	*	24	50	0.48	6	42	0.142857	6	CG	-1	0.00183054	loss	Intron (ENSMUST00000091471.11/21834, intron 4 of 9)	14	17981529	18038090	56562	1	21834	ENSMUST00000022304.9	16473	ENSMUSG00000021779	Thrb	thyroid hormone receptor beta
chr14	18373502	18373600	99	*	100	*	18	18	1	15	27	0.555556	4	CG	-1	0.00215834	loss	Distal Intergenic	14	18282722	18331859	49138	2	22194	ENSMUST00000022296.6	-41643	ENSMUSG00000021774	Ube2e1	ubiquitin-conjugating enzyme E2E 1
chr14	21942602	21942700	99	*	100	*	4	17	0.235294	18	22	0.818182	4	CG	1	0.00127571	gain	Intron (ENSMUST00000193294.1/ENSMUST00000193294.1, intron 2 of 3)	14	21983959	21989601	5643	2	218820	ENSMUST00000043409.8	46901	ENSMUSG00000039081	Zfp503	zinc finger protein 503
chr14	23989902	23990000	99	*	100	*	24	28	0.857143	7	17	0.411765	4	CG	-1	0.002724	loss	Intron (ENSMUST00000145596.2/16531, intron 1 of 29)	14	24003844	24008335	4492	1	78019	ENSMUST00000223609.1	-13844	ENSMUSG00000114953	4930519K11Rik	RIKEN cDNA 4930519K11 gene
chr14	24959502	24959600	99	*	100	*	10	11	0.909091	3	13	0.230769	2	CG	-1	0.00211361	loss	Distal Intergenic	14	25109384	25112926	3543	1	102634576	ENSMUST00000225462.1	-149784	ENSMUSG00000114288	Gm32123	predicted gene, 32123
chr14	25060802	25060900	99	*	100	*	15	16	0.9375	10	24	0.416667	4	CG	-1	0.0021024	loss	Distal Intergenic	14	25109384	25112926	3543	1	102634576	ENSMUST00000225462.1	-48484	ENSMUSG00000114288	Gm32123	predicted gene, 32123
chr14	28238302	28238400	99	*	100	*	23	26	0.884615	14	32	0.4375	4	CG	-1	0.0015725	loss	Intron (ENSMUST00000210135.1/238988, intron 16 of 19)	14	28046428	28478324	431897	1	238988	ENSMUST00000209800.1	191874	ENSMUSG00000040640	Erc2	ELKS/RAB6-interacting/CAST family member 2
chr14	29068902	29069000	99	*	100	*	13	20	0.65	2	22	0.0909091	2	CG	-1	0.00100718	loss	Intron (ENSMUST00000022567.8/12294, intron 18 of 37)	14	29072656	29097903	25248	2	12294	ENSMUST00000224950.1	28903	ENSMUSG00000021991	Cacna2d3	calcium channel, voltage-dependent, alpha2/delta subunit 3
chr14	29907202	29907300	99	*	100	*	8	16	0.5	1	21	0.047619	4	CG	-1	0.0025326	loss	Exon (ENSMUST00000223966.1/ENSMUST00000223966.1, exon 2 of 2)	14	29968308	29975662	7355	1	80795	ENSMUST00000112268.2	-61008	ENSMUSG00000042682	Selenok	selenoprotein K
chr14	30091902	30092000	99	*	100	*	12	20	0.6	46	50	0.92	4	CG	1	0.00242519	gain	Intron (ENSMUST00000112250.5/12289, intron 29 of 46)	14	30075827	30099137	23311	2	12289	ENSMUST00000238571.1	7137	ENSMUSG00000015968	Cacna1d	calcium channel, voltage-dependent, L type, alpha 1D subunit
chr14	32678102	32678200	99	*	100	*	22	27	0.814815	15	38	0.394737	6	CG	-1	0.00204653	loss	Intron (ENSMUST00000096038.3/100504518, intron 1 of 3)	14	32659119	32685272	26154	2	100504518	ENSMUST00000096038.3	7072	ENSMUSG00000071540	3425401B19Rik	RIKEN cDNA 3425401B19 gene
chr14	33240902	33241000	99	*	100	*	4	13	0.307692	12	13	0.923077	2	CG	1	0.00239331	gain	Intron (ENSMUST00000111956.8/239027, intron 2 of 10)	14	33250390	33343303	92914	1	239027	ENSMUST00000131086.2	-9390	ENSMUSG00000063506	Arhgap22	Rho GTPase activating protein 22
chr14	34159702	34159800	99	*	100	*	17	24	0.708333	8	37	0.216216	4	CG	-1	0.000934587	loss	Distal Intergenic	14	34143992	34152489	8498	2	19065	ENSMUST00000052164.3	-7213	ENSMUSG00000048337	Npy4r	neuropeptide Y receptor Y4
chr14	34194502	34194600	99	*	100	*	48	51	0.941176	26	42	0.619048	8	CG	-1	0.000907314	loss	Exon (ENSMUST00000226613.1/432839, exon 2 of 2)	14	34185688	34201633	15946	2	432839	ENSMUST00000226613.1	7033	ENSMUSG00000071531	Gprin2	G protein regulated inducer of neurite outgrowth 2
chr15	7041202	7041300	99	*	100	*	22	24	0.916667	12	26	0.461538	6	CG	-1	0.00183054	loss	Distal Intergenic	15	7090614	7164566	73953	1	16880	ENSMUST00000228723.1	-49314	ENSMUSG00000054263	Lifr	LIF receptor alpha
chr15	35230802	35230900	99	*	100	*	14	22	0.636364	53	56	0.946429	4	CG	1	0.00150674	gain	Intron (ENSMUST00000228112.1/ENSMUST00000228112.1, intron 3 of 4)	15	34875496	35178921	303426	2	56274	ENSMUST00000226555.1	-51881	ENSMUSG00000022329	Stk3	serine/threonine kinase 3
chr15	68958102	68958200	99	*	100	*	26	34	0.764706	15	42	0.357143	8	CG	-1	0.00150654	loss	Intron (ENSMUST00000022954.6/13992, intron 1 of 8)	15	68930068	69024765	94698	1	13992	ENSMUST00000230073.1	28034	ENSMUSG00000022332	Khdrbs3	KH domain containing, RNA binding, signal transduction associated 3
chr15	73442602	73442700	99	*	100	*	6	10	0.6	1	20	0.05	2	CG	-1	0.00205522	loss	Distal Intergenic	15	73343285	73423280	79996	2	14083	ENSMUST00000226893.1	-19322	ENSMUSG00000022607	Ptk2	PTK2 protein tyrosine kinase 2
chr15	73549502	73549600	99	*	100	*	18	26	0.692308	20	69	0.289855	6	CG	-1	0.00147292	loss	Intron (ENSMUST00000043414.11/105841, intron 13 of 22)	15	73557636	73568107	10472	1	105841	ENSMUST00000160267.2	-8036	ENSMUSG00000036661	Dennd3	DENN/MADD domain containing 3
chr15	76135902	76136000	99	*	100	*	10	16	0.625	28	28	1	4	CG	1	0.00169652	gain	Distal Intergenic	15	76119517	76126596	7080	2	271278	ENSMUST00000146157.7	-9306	ENSMUSG00000044361	BC024139	cDNA sequence BC024139
chr15	77257102	77257200	99	*	100	*	12	20	0.6	26	26	1	4	CG	1	0.00150654	gain	Intron (ENSMUST00000171751.9/93686, intron 1 of 13)	15	77098066	77245586	147521	2	93686	ENSMUST00000228558.1	-11516	ENSMUSG00000033565	Rbfox2	RNA binding protein, fox-1 homolog (C. elegans) 2
chr15	79489802	79489900	99	*	100	*	63	96	0.65625	97	108	0.898148	10	CG	1	0.000374956	gain	Intron (ENSMUST00000057801.7/16520, intron 1 of 1)	15	79483714	79505241	21528	2	16520	ENSMUST00000057801.7	15341	ENSMUSG00000044216	Kcnj4	potassium inwardly-rectifying channel, subfamily J, member 4
chr15	89890002	89890100	99	*	100	*	13	31	0.419355	2	36	0.0555556	6	CG	-1	0.00147865	loss	Distal Intergenic	15	89782393	89841860	59468	2	54526	ENSMUST00000029441.3	-48142	ENSMUSG00000063260	Syt10	synaptotagmin X
chr15	97642802	97642900	99	*	100	*	26	27	0.962963	16	30	0.533333	6	CG	-1	0.0012382	loss	Distal Intergenic	15	97677793	97680353	2561	2	71919	ENSMUST00000229109.1	37453	ENSMUSG00000022466	Rpap3	RNA polymerase II associated protein 3
chr15	97736902	97737000	99	*	100	*	11	11	1	8	23	0.347826	2	CG	-1	0.00143509	loss	Distal Intergenic	15	97711891	97731339	19449	2	19011	ENSMUST00000100249.9	-5563	ENSMUSG00000022468	Endou	endonuclease, polyU-specific
chr15	99280202	99280300	99	*	100	*	55	90	0.611111	43	122	0.352459	12	CG	-1	0.00112828	loss	Exon (ENSMUST00000109100.1/545136, exon 4 of 8)	15	99271018	99287180	16163	2	545136	ENSMUST00000109100.1	6880	ENSMUSG00000078907	Fam186b	family with sequence similarity 186, member B
chr16	8345502	8345600	99	*	100	*	73	80	0.9125	64	96	0.666667	8	CG	-1	0.000788521	loss	Distal Intergenic	16	8409275	8425136	15862	2	74720	ENSMUST00000023400.3	79536	ENSMUSG00000022715	Tmem114	transmembrane protein 114
chr16	9604902	9605000	99	*	100	*	8	16	0.5	16	16	1	4	CG	1	0.00224195	gain	Intron (ENSMUST00000199708.4/14811, intron 12 of 13)	16	9761499	9797333	35835	2	14811	ENSMUST00000199267.1	192333	ENSMUSG00000059003	Grin2a	glutamate receptor, ionotropic, NMDA2A (epsilon 1)
chr16	11144202	11144300	99	*	100	*	242	340	0.711765	517	562	0.919929	24	CG	1	2.65544e-14	gain	Intron (ENSMUST00000037633.14/106205, intron 19 of 22)	16	11139043	11141907	2865	2	106205	ENSMUST00000143121.1	-2295	ENSMUSG00000037965	Zc3h7a	zinc finger CCCH type containing 7 A
chr16	33105002	33105100	99	*	100	*	30	32	0.9375	18	32	0.5625	6	CG	-1	0.00179491	loss	Promoter	16	33105361	33105445	85	1	100316698	ENSMUST00000158235.1	-261	ENSMUSG00000088860	Mir1947	microRNA 1947
chr16	38514702	38514800	99	*	100	*	13	32	0.40625	38	40	0.95	8	CG	1	1.97101e-05	gain	Intron (ENSMUST00000002925.5/76916, intron 2 of 6)	16	38516660	38522641	5982	2	76916	ENSMUST00000147543.1	7841	ENSMUSG00000002846	Timmdc1	translocase of inner mitochondrial membrane domain containing 1
chr16	44370202	44370300	99	*	100	*	9	9	1	4	14	0.285714	2	CG	-1	0.00204653	loss	Promoter	16	44370466	44373639	3174	1	212514	ENSMUST00000145663.1	-166	ENSMUSG00000043065	Spice1	spindle and centriole associated protein 1
chr16	92290902	92291000	99	*	100	*	13	16	0.8125	5	22	0.227273	4	CG	-1	0.00147292	loss	Promoter	16	92292389	92298129	5741	1	246133	ENSMUST00000047383.9	-1389	ENSMUSG00000039672	Kcne2	potassium voltage-gated channel, Isk-related subfamily, gene 2
chr16	96766702	96766800	99	*	100	*	9	9	1	2	8	0.25	2	CG	-1	0.00238218	loss	Intron (ENSMUST00000232800.1/ENSMUST00000232800.1, intron 3 of 4)	16	96592437	96622754	30318	2	13508	ENSMUST00000232829.1	-143948	ENSMUSG00000050272	Dscam	DS cell adhesion molecule
chr17	6439502	6439600	99	*	100	*	12	26	0.461538	4	50	0.08	2	CG	-1	0.000840236	loss	Intron (ENSMUST00000180035.7/547127, intron 8 of 8)	17	6430112	6436296	6185	1	21648	ENSMUST00000179569.2	9390	ENSMUSG00000096255	Dynlt1b	dynein light chain Tctex-type 1B
chr17	14499802	14499900	99	*	100	*	12	12	1	4	13	0.307692	2	CG	-1	0.00138509	loss	Distal Intergenic	17	14400786	14403587	2802	1	64074	ENSMUST00000233686.1	99016	ENSMUSG00000023886	Smoc2	SPARC related modular calcium binding 2
chr17	23527602	23527700	99	*	100	*	26	32	0.8125	19	42	0.452381	6	CG	-1	0.00270752	loss	Distal Intergenic	17	23550799	23565291	14493	1	320020	ENSMUST00000233076.1	-23099	ENSMUSG00000117322	6330415G19Rik	RIKEN cDNA 6330415G19 gene
chr17	23564902	23565000	99	*	100	*	7	9	0.777778	0	8	0	2	CG	-1	0.00228599	loss	Promoter	17	23556767	23564238	7472	2	449521	ENSMUST00000095606.4	-664	ENSMUSG00000071256	Zfp213	zinc finger protein 213
chr17	24444202	24444300	99	*	100	*	27	29	0.931034	25	42	0.595238	6	CG	-1	0.00270837	loss	Promoter	17	24443903	24444534	632	2	13560	ENSMUST00000227241.1	234	ENSMUSG00000024137	E4f1	E4F transcription factor 1
chr17	27559302	27559400	99	*	100	*	11	20	0.55	1	23	0.0434783	4	CG	-1	0.00119533	loss	Intron (ENSMUST00000118599.8/15361, intron 2 of 5)	17	27556695	27562808	6114	1	15361	ENSMUST00000231796.1	2607	ENSMUSG00000046711	Hmga1	high mobility group AT-hook 1
chr17	29365402	29365500	99	*	100	*	18	39	0.461538	63	77	0.818182	8	CG	1	0.000717292	gain	Promoter	17	29365416	29379535	14120	1	26382	ENSMUST00000235007.1	0	ENSMUSG00000024013	Fgd2	FYVE, RhoGEF and PH domain containing 2
chr17	29988002	29988100	99	*	100	*	9	9	1	5	16	0.3125	2	CG	-1	0.00211361	loss	Distal Intergenic	17	30004733	30210022	205290	1	21769	ENSMUST00000226208.2	-16633	ENSMUSG00000044477	Zfand3	zinc finger, AN1-type domain 3
chr17	30913502	30913600	99	*	100	*	45	93	0.483871	28	119	0.235294	10	CG	-1	0.00100718	loss	Intron (ENSMUST00000114574.2/14652, intron 3 of 12)	17	30459502	30923831	464330	2	224671	ENSMUST00000235858.1	10231	ENSMUSG00000062202	Btbd9	BTB (POZ) domain containing 9
chr17	30945702	30945800	99	*	100	*	47	78	0.602564	25	90	0.277778	12	CG	-1	0.000331606	loss	Intron (ENSMUST00000236572.1/ENSMUST00000236572.1, intron 2 of 2)	17	30954640	31010710	56071	1	52020	ENSMUST00000114555.2	-8840	ENSMUSG00000054134	Umodl1	uromodulin-like 1
chr17	32528802	32528900	99	*	100	*	46	56	0.821429	28	53	0.528302	12	CG	-1	0.00220134	loss	3' UTR	17	32536558	32551798	15241	1	70101	ENSMUST00000169591.7	-7658	ENSMUSG00000048440	Cyp4f16	cytochrome P450, family 4, subfamily f, polypeptide 16
chr17	35263002	35263100	99	*	100	*	47	78	0.602564	42	144	0.291667	18	CG	-1	0.000152021	loss	Promoter	17	35263096	35267353	4258	1	14964	ENSMUST00000172503.2	0	ENSMUSG00000073411	H2-D1	histocompatibility 2, D region locus 1
chr17	35471002	35471100	99	*	100	*	47	52	0.903846	53	84	0.630952	10	CG	-1	0.00165814	loss	Promoter	17	35470097	35474551	4455	1	15007	ENSMUST00000174589.1	905	ENSMUSG00000067235	H2-Q10	histocompatibility 2, Q region locus 10
chr17	39853802	39853900	99	*	100	*	22	24	0.916667	25	46	0.543478	6	CG	-1	0.00264172	loss	Distal Intergenic	17	39846958	39848788	1831	1	100861531	ENSMUST00000182010.1	6844	NA	Rn45s	45S pre-ribosomal RNA
chr17	46298402	46298500	99	*	100	*	21	40	0.525	10	52	0.192308	8	CG	-1	0.00205522	loss	Promoter	17	46298083	46303271	5189	1	106565	ENSMUST00000170271.1	319	ENSMUSG00000047428	Dlk2	delta like non-canonical Notch ligand 2
chr17	47816002	47816100	99	*	100	*	57	60	0.95	69	94	0.734043	11	CG	-1	0.00200075	loss	Exon (ENSMUST00000113280.7/17240, exon 4 of 4)	17	47816039	47833169	17131	2	17240	ENSMUST00000131971.1	17069	ENSMUSG00000032717	Mdfi	MyoD family inhibitor
chr17	56257502	56257600	99	*	100	*	91	96	0.947917	240	323	0.743034	22	CG	-1	0.000277661	loss	Promoter	17	56256810	56263610	6801	1	14154	ENSMUST00000060253.4	692	ENSMUSG00000043683	Fem1a	fem 1 homolog a
chr17	68011302	68011400	99	*	100	*	3	12	0.25	12	14	0.857143	2	CG	1	0.00272762	gain	Distal Intergenic	17	67842713	68004120	161408	2	268970	ENSMUST00000024840.11	-7182	ENSMUSG00000024043	Arhgap28	Rho GTPase activating protein 28
chr17	79713302	79713400	99	*	100	*	0	50	0	22	72	0.305556	12	CG	1	0.000283182	gain	Promoter	17	79701537	79713655	12119	2	13078	ENSMUST00000234927.1	255	ENSMUSG00000024087	Cyp1b1	cytochrome P450, family 1, subfamily b, polypeptide 1
chr17	84244602	84244700	99	*	100	*	66	68	0.970588	110	145	0.758621	8	CG	-1	0.000941297	loss	Intron (ENSMUST00000047524.9/240174, intron 31 of 37)	17	84222544	84229860	7317	2	240174	ENSMUST00000234529.1	-14742	ENSMUSG00000024251	Thada	thyroid adenoma associated
chr17	85835302	85835400	99	*	100	*	24	26	0.923077	15	34	0.441176	6	CG	-1	0.000840236	loss	Distal Intergenic	17	85684277	85688274	3998	2	20472	ENSMUST00000163568.3	-147028	ENSMUSG00000024134	Six2	sine oculis-related homeobox 2
chr17	86795102	86795200	99	*	100	*	7	20	0.35	20	24	0.833333	4	CG	1	0.00220134	gain	Intron (ENSMUST00000024954.10/13819, intron 1 of 15)	17	86824333	86825622	1290	1	13819	ENSMUST00000234447.1	-29133	ENSMUSG00000024140	Epas1	endothelial PAS domain protein 1
chr18	34153402	34153500	99	*	100	*	5	8	0.625	0	24	0	2	CG	-1	0.000350915	loss	Distal Intergenic	18	34220924	34313506	92583	1	11789	ENSMUST00000171187.7	-67424	ENSMUSG00000005871	Apc	APC, WNT signaling pathway regulator
chr18	36539402	36539500	99	*	100	*	6	8	0.75	0	11	0	2	CG	-1	0.00176329	loss	Intron (ENSMUST00000237174.1/240215, intron 17 of 20)	18	36541492	36544614	3123	1	240215	ENSMUST00000235382.1	-1992	ENSMUSG00000024485	Slc4a9	solute carrier family 4, sodium bicarbonate cotransporter, member 9
chr19	4729302	4729400	99	*	100	*	44	49	0.897959	29	61	0.47541	6	CG	-1	9.2056e-05	loss	Exon (ENSMUST00000008991.7/20743, exon 9 of 37)	19	4721079	4724231	3153	1	20743	ENSMUST00000238976.1	8223	ENSMUSG00000067889	Sptbn2	spectrin beta, non-erythrocytic 2
chr19	6018202	6018300	99	*	100	*	9	25	0.36	5	60	0.0833333	4	CG	-1	0.002724	loss	Exon (ENSMUST00000180505.2/100502985, exon 5 of 5)	19	5990010	6015897	25888	2	12333	ENSMUST00000236798.1	-2305	ENSMUSG00000024942	Capn1	calpain 1
chr19	8584202	8584300	99	*	100	*	2	8	0.25	12	13	0.923077	2	CG	1	0.0025326	gain	Distal Intergenic	19	8591254	8593242	1989	1	19879	ENSMUST00000237904.1	-6954	ENSMUSG00000063796	Slc22a8	solute carrier family 22 (organic anion transporter), member 8
chr19	12510202	12510300	99	*	100	*	13	24	0.541667	3	36	0.0833333	4	CG	-1	0.000761139	loss	Distal Intergenic	19	12466338	12501454	35117	2	207521	ENSMUST00000045521.8	-8748	ENSMUSG00000039982	Dtx4	deltex 4, E3 ubiquitin ligase
chr19	24078802	24078900	99	*	100	*	19	30	0.633333	9	37	0.243243	4	CG	-1	0.00240406	loss	Distal Intergenic	19	23972750	24031019	58270	2	381217	ENSMUST00000096164.5	-47783	ENSMUSG00000071604	Fam189a2	family with sequence similarity 189, member A2
chr19	32970202	32970300	99	*	100	*	19	19	1	12	24	0.5	4	CG	-1	0.00128554	loss	Exon (ENSMUST00000122563.1/ENSMUST00000122563.1, exon 1 of 1)	19	32811225	32817977	6753	1	19211	ENSMUST00000154806.1	158977	ENSMUSG00000013663	Pten	phosphatase and tensin homolog
chr19	33019402	33019500	99	*	100	*	27	28	0.964286	18	34	0.529412	4	CG	-1	0.000934587	loss	Distal Intergenic	19	33157112	33157201	90	1	100628575	ENSMUST00000199287.1	-137612	ENSMUSG00000106278	Mir3970	microRNA 3970
chr19	33452602	33452700	99	*	100	*	33	33	1	26	36	0.722222	8	CG	-1	0.00220134	loss	Distal Intergenic	19	33137747	33392295	254549	2	67795	ENSMUST00000163093.1	-60307	ENSMUSG00000071573	Rnls	renalase, FAD-dependent amine oxidase
chr19	45820002	45820100	99	*	100	*	8	8	1	4	13	0.307692	2	CG	-1	0.0027499	loss	Intron (ENSMUST00000045396.8/71617, intron 25 of 25)	19	45792346	45816061	23716	2	80906	ENSMUST00000162528.8	-3941	ENSMUSG00000025221	Kcnip2	Kv channel-interacting protein 2
chr19	47698302	47698400	99	*	100	*	22	32	0.6875	15	56	0.267857	8	CG	-1	0.000907314	loss	Distal Intergenic	19	47646344	47692094	45751	2	12821	ENSMUST00000086923.5	-6208	ENSMUSG00000025064	Col17a1	collagen, type XVII, alpha 1
chr19	58783802	58783900	99	*	100	*	19	40	0.475	8	51	0.156863	6	CG	-1	0.00215834	loss	Downstream (1-2kb)	19	58785996	58793283	7288	2	67507	ENSMUST00000166692.1	9383	ENSMUSG00000026931	1700019N19Rik	RIKEN cDNA 1700019N19 gene
chr19	58882602	58882700	99	*	100	*	6	10	0.6	1	19	0.0526316	2	CG	-1	0.00220134	loss	Intron (ENSMUST00000237297.1/73442, intron 2 of 6)	19	58808898	58861012	52115	2	73442	ENSMUST00000236429.1	-21590	ENSMUSG00000025092	Hspa12a	heat shock protein 12A
chr2	10360303	10360401	99	*	100	*	5	14	0.357143	20	23	0.869565	2	CG	1	0.00238218	gain	Intron (ENSMUST00000137351.1/ENSMUST00000137351.1, intron 1 of 3)	2	10370510	10439137	68628	1	353282	ENSMUST00000114862.7	-10109	ENSMUSG00000061186	Sfmbt2	Scm-like with four mbt domains 2
chr2	10592103	10592201	99	*	100	*	9	15	0.6	3	21	0.142857	2	CG	-1	0.00454399	loss	3' UTR	2	10518155	10518279	125	1	100316831	ENSMUST00000116944.1	73948	ENSMUSG00000080594	Mir669h	microRNA 669h
chr2	11733203	11733301	99	*	100	*	4	8	0.5	0	15	0	2	CG	-1	0.0033022	loss	3' UTR	2	11723164	11733968	10805	1	16169	ENSMUST00000139774.2	10039	ENSMUSG00000023206	Il15ra	interleukin 15 receptor, alpha chain
chr2	12839903	12840001	99	*	100	*	3	13	0.230769	18	26	0.692308	3	CG	1	0.00644594	gain	Distal Intergenic	2	12924041	13000980	76940	1	19212	ENSMUST00000154269.6	-84040	ENSMUSG00000026730	Pter	phosphotriesterase related
chr2	15220003	15220101	99	*	100	*	9	11	0.818182	2	11	0.181818	2	CG	-1	0.00351702	loss	Distal Intergenic	2	15074999	15082452	7454	1	75869	ENSMUST00000193883.1	145004	ENSMUSG00000017418	Arl5b	ADP-ribosylation factor-like 5B
chr2	17837603	17837701	99	*	100	*	11	28	0.392857	37	52	0.711538	4	CG	1	0.00566402	gain	Distal Intergenic	2	17727386	17731464	4079	2	74103	ENSMUST00000130725.1	-106139	ENSMUSG00000053702	Nebl	nebulette
chr2	18626103	18626201	99	*	100	*	5	16	0.3125	0	34	0	4	CG	-1	0.00183054	loss	Distal Intergenic	2	18672384	18676230	3847	1	12238	ENSMUST00000171845.7	-46183	ENSMUSG00000051154	Commd3	COMM domain containing 3
chr2	19271903	19272001	99	*	100	*	12	32	0.375	24	33	0.727273	6	CG	1	0.0046866	gain	Intron (ENSMUST00000049255.6/70882, intron 10 of 18)	2	19344317	19349202	4886	1	108871	ENSMUST00000141289.7	-72316	NA	4930447M23Rik	RIKEN cDNA 4930447M23 gene
chr2	24612203	24612301	99	*	100	*	7	11	0.636364	1	17	0.0588235	2	CG	-1	0.00215834	loss	Intron (ENSMUST00000070864.13/12287, intron 41 of 45)	2	24606379	24607534	1156	2	12287	ENSMUST00000131861.1	-4669	ENSMUSG00000004113	Cacna1b	calcium channel, voltage-dependent, N type, alpha 1B subunit
chr2	26310003	26310101	99	*	100	*	16	25	0.64	35	37	0.945946	6	CG	1	0.00280272	gain	Distal Intergenic	2	26315515	26348237	32723	1	67839	ENSMUST00000066936.8	-5414	ENSMUSG00000026930	Gpsm1	G-protein signalling modulator 1 (AGS3-like, C. elegans)
chr2	26466403	26466501	99	*	100	*	17	20	0.85	13	32	0.40625	4	CG	-1	0.00266886	loss	Promoter	2	26465471	26466367	897	2	18128	ENSMUST00000138034.7	-36	ENSMUSG00000026923	Notch1	notch 1
chr2	26993803	26993901	99	*	100	*	10	12	0.833333	1	10	0.1	2	CG	-1	0.00184172	loss	Intron (ENSMUST00000014996.13/279028, intron 20 of 23)	2	27006571	27009445	2875	1	279028	ENSMUST00000147216.1	-12670	ENSMUSG00000014852	Adamts13	a disintegrin-like and metallopeptidase (reprolysin type) with thrombospondin type 1 motif, 13
chr2	30103703	30103801	99	*	100	*	8	12	0.666667	23	23	1	2	CG	1	0.00385045	gain	Promoter	2	30100458	30102741	2284	2	227693	ENSMUST00000152068.1	-962	ENSMUSG00000039686	Zer1	zyg-11 related, cell cycle regulator
chr2	32056903	32057001	99	*	100	*	13	36	0.361111	30	42	0.714286	4	CG	1	0.00272676	gain	Intron (ENSMUST00000139629.1/241303, intron 3 of 5)	2	32051692	32052365	674	1	227720	ENSMUST00000124455.1	5211	ENSMUSG00000001855	Nup214	nucleoporin 214
chr2	32396803	32396901	99	*	100	*	0	33	0	13	53	0.245283	8	CG	1	0.00282104	gain	Promoter	2	32396440	32401023	4584	1	96979	ENSMUST00000123714.3	363	ENSMUSG00000026820	Ptges2	prostaglandin E synthase 2
chr2	33555103	33555201	99	*	100	*	23	30	0.766667	23	59	0.389831	6	CG	-1	0.00205522	loss	Distal Intergenic	2	33567156	33632283	65128	2	16917	ENSMUST00000137559.2	77082	ENSMUSG00000038765	Lmx1b	LIM homeobox transcription factor 1 beta
chr2	35368703	35368801	99	*	100	*	4	8	0.5	0	17	0	2	CG	-1	0.0025326	loss	Promoter	2	35354218	35367729	13512	2	75859	ENSMUST00000028243.1	-974	ENSMUSG00000026882	4930568D16Rik	RIKEN cDNA 4930568D16 gene
chr2	44212303	44212401	99	*	100	*	16	18	0.888889	10	22	0.454545	4	CG	-1	0.0045781	loss	Intron (ENSMUST00000112824.7/76117, intron 11 of 14)	2	44059238	44065324	6087	2	320872	ENSMUST00000139948.1	-146979	ENSMUSG00000085089	Arhgap15os	Rho GTPase activating protein 15, opposite strand
chr2	46828503	46828601	99	*	100	*	1	13	0.0769231	13	24	0.541667	2	CG	1	0.00556177	gain	Distal Intergenic	2	45696800	45698067	1268	1	69405	ENSMUST00000134308.1	1131703	ENSMUSG00000086202	1700019E08Rik	RIKEN cDNA 1700019E08 gene
chr2	49425903	49426001	99	*	100	*	9	28	0.321429	2	35	0.0571429	4	CG	-1	0.00607886	loss	Distal Intergenic	2	49451486	49551948	100463	1	227867	ENSMUST00000092123.10	-25485	ENSMUSG00000069495	Epc2	enhancer of polycomb homolog 2
chr2	49587103	49587201	99	*	100	*	8	8	1	4	11	0.363636	2	CG	-1	0.00486822	loss	Distal Intergenic	2	49619298	49774778	155481	1	16574	ENSMUST00000028102.13	-32097	ENSMUSG00000026764	Kif5c	kinesin family member 5C
chr2	49901003	49901101	99	*	100	*	15	16	0.9375	8	36	0.222222	4	CG	-1	5.90724e-05	loss	Intron (ENSMUST00000028103.12/71897, intron 3 of 9)	2	49840090	49942537	102448	1	71897	ENSMUST00000129867.1	60913	ENSMUSG00000026765	Lypd6b	LY6/PLAUR domain containing 6B
chr2	49910403	49910501	99	*	100	*	31	33	0.939394	70	102	0.686275	6	CG	-1	0.00407078	loss	Intron (ENSMUST00000028103.12/71897, intron 4 of 9)	2	49840090	49942537	102448	1	71897	ENSMUST00000129867.1	70313	ENSMUSG00000026765	Lypd6b	LY6/PLAUR domain containing 6B
chr2	49911903	49912001	99	*	100	*	16	16	1	6	10	0.6	2	CG	-1	0.00600479	loss	Intron (ENSMUST00000028103.12/71897, intron 4 of 9)	2	49840090	49942537	102448	1	71897	ENSMUST00000129867.1	71813	ENSMUSG00000026765	Lypd6b	LY6/PLAUR domain containing 6B
chr2	50702003	50702101	99	*	100	*	29	45	0.644444	30	78	0.384615	6	CG	-1	0.00561741	loss	Distal Intergenic	2	50909684	50911849	2166	1	227885	ENSMUST00000119159.1	-207583	ENSMUSG00000083270	Gm13498	heat shock protein 90 alpha (cytosolic), class B member 1 pseudogene
chr2	50760603	50760701	99	*	100	*	7	8	0.875	3	18	0.166667	2	CG	-1	0.00184172	loss	Distal Intergenic	2	50909684	50911849	2166	1	227885	ENSMUST00000119159.1	-148983	ENSMUSG00000083270	Gm13498	heat shock protein 90 alpha (cytosolic), class B member 1 pseudogene
chr2	51908303	51908401	99	*	100	*	2	8	0.25	18	22	0.818182	2	CG	1	0.0039906	gain	Distal Intergenic	2	51925388	51927026	1639	2	71684	ENSMUST00000152800.1	18625	ENSMUSG00000036249	Rbm43	RNA binding motif protein 43
chr2	52248703	52248801	99	*	100	*	49	52	0.942308	33	48	0.6875	8	CG	-1	0.00215834	loss	Intron (ENSMUST00000036934.11/17996, intron 65 of 156)	2	52221782	52256156	34375	2	17996	ENSMUST00000139672.1	7355	ENSMUSG00000026950	Neb	nebulin
chr2	52632103	52632201	99	*	100	*	7	12	0.583333	1	14	0.0714286	2	CG	-1	0.00509636	loss	Intron (ENSMUST00000178799.7/12298, intron 2 of 13)	2	52675727	52676143	417	2	12298	ENSMUST00000148837.1	43942	ENSMUSG00000017412	Cacnb4	calcium channel, voltage-dependent, beta 4 subunit
chr2	52762803	52762901	99	*	100	*	6	26	0.230769	38	58	0.655172	4	CG	1	0.00138953	gain	Distal Intergenic	2	52699502	52742281	42780	2	56324	ENSMUST00000127316.7	-20522	ENSMUSG00000055371	Stam2	signal transducing adaptor molecule (SH3 domain and ITAM motif) 2
chr2	52891303	52891401	99	*	100	*	59	69	0.855072	57	92	0.619565	10	CG	-1	0.00215834	loss	Intron (ENSMUST00000155586.8/71409, intron 1 of 26)	2	52857868	53131878	274011	1	71409	ENSMUST00000050719.12	33435	ENSMUSG00000036053	Fmnl2	formin-like 2
chr2	53275803	53275901	99	*	100	*	17	26	0.653846	19	70	0.271429	6	CG	-1	0.00183054	loss	Distal Intergenic	2	53192088	53219220	27133	1	65103	ENSMUST00000028336.6	83715	ENSMUSG00000026960	Arl6ip6	ADP-ribosylation factor-like 6 interacting protein 6
chr2	54196903	54197001	99	*	100	*	8	8	1	3	10	0.3	2	CG	-1	0.00321151	loss	Distal Intergenic	2	54084093	54085552	1460	2	67874	ENSMUST00000100089.2	-111351	ENSMUSG00000075334	Rprm	reprimo, TP53 dependent G2 arrest mediator candidate
chr2	54318603	54318701	99	*	100	*	18	18	1	14	22	0.636364	4	CG	-1	0.00463481	loss	Distal Intergenic	2	54436317	55118309	681993	1	271786	ENSMUST00000112636.7	-117616	ENSMUSG00000060988	Galnt13	polypeptide N-acetylgalactosaminyltransferase 13
chr2	59503803	59503901	99	*	100	*	6	18	0.333333	1	30	0.0333333	4	CG	-1	0.00475258	loss	Intron (ENSMUST00000028369.5/76747, intron 3 of 3)	2	59484669	59505020	20352	1	76747	ENSMUST00000144415.1	19134	ENSMUSG00000026989	Dapl1	death associated protein-like 1
chr2	59525103	59525201	99	*	100	*	19	24	0.791667	12	33	0.363636	6	CG	-1	0.00245742	loss	Distal Intergenic	2	59484669	59505020	20352	1	76747	ENSMUST00000144415.1	40434	ENSMUSG00000026989	Dapl1	death associated protein-like 1
chr2	60535003	60535101	99	*	100	*	19	20	0.95	23	39	0.589744	4	CG	-1	0.00427253	loss	Exon (ENSMUST00000112525.4/18779, exon 2 of 30)	2	60417543	60553308	135766	2	18779	ENSMUST00000112525.4	18207	ENSMUSG00000054580	Pla2r1	phospholipase A2 receptor 1
chr2	60553103	60553201	99	*	100	*	47	48	0.979167	70	90	0.777778	8	CG	-1	0.002724	loss	Promoter	2	60417543	60553308	135766	2	18779	ENSMUST00000112525.4	107	ENSMUSG00000054580	Pla2r1	phospholipase A2 receptor 1
chr2	62360603	62360701	99	*	100	*	16	24	0.666667	29	30	0.966667	4	CG	1	0.00386123	gain	Exon (ENSMUST00000047812.7/13482, exon 13 of 26)	2	62352255	62357707	5453	2	13482	ENSMUST00000129738.1	-2896	ENSMUSG00000035000	Dpp4	dipeptidylpeptidase 4
chr2	62619903	62620001	99	*	100	*	7	15	0.466667	1	23	0.0434783	2	CG	-1	0.002724	loss	Intron (ENSMUST00000028259.11/71586, intron 4 of 15)	2	62629453	62639473	10021	2	71586	ENSMUST00000176388.1	19472	ENSMUSG00000026896	Ifih1	interferon induced with helicase C domain 1
chr2	69663303	69663401	99	*	100	*	4	12	0.333333	9	9	1	2	CG	1	0.0027499	gain	Intron (ENSMUST00000134659.7/72569, intron 8 of 10)	2	69656989	69667571	10583	1	72569	ENSMUST00000127806.1	6314	ENSMUSG00000063145	Bbs5	Bardet-Biedl syndrome 5 (human)
chr2	76896603	76896701	99	*	100	*	25	27	0.925926	40	69	0.57971	6	CG	-1	0.00226063	loss	Exon (ENSMUST00000099981.9/22138, exon 62 of 347)	2	76814724	76889925	75202	2	22138	ENSMUST00000148747.7	-6678	ENSMUSG00000051747	Ttn	titin
chr2	77881703	77881801	99	*	100	*	4	6	0.666667	29	29	1	1	CG	1	0.00245742	gain	Intron (ENSMUST00000111824.7/80744, intron 19 of 19)	2	77906269	77908167	1899	2	80744	ENSMUST00000139842.1	26366	ENSMUSG00000027014	Cwc22	CWC22 spliceosome-associated protein
chr2	79095903	79096001	99	*	100	*	9	10	0.9	4	13	0.307692	2	CG	-1	0.00485981	loss	Intron (ENSMUST00000193021.1/ENSMUST00000193021.1, intron 4 of 4)	2	79255426	79257852	2427	1	16401	ENSMUST00000155105.1	-159425	ENSMUSG00000027009	Itga4	integrin alpha 4
chr2	86005903	86006001	99	*	100	*	9	16	0.5625	3	22	0.136364	4	CG	-1	0.00547626	loss	Intron (ENSMUST00000111589.2/ENSMUST00000111589.2, intron 1 of 1)	2	86007778	86008710	933	1	258572	ENSMUST00000062166.1	-1777	ENSMUSG00000042796	Olfr1032	olfactory receptor 1032
chr2	91477103	91477201	99	*	100	*	41	42	0.97619	35	47	0.744681	6	CG	-1	0.0028232	loss	Promoter	2	91476319	91478842	2524	1	228357	ENSMUST00000151907.1	784	ENSMUSG00000027253	Lrp4	low density lipoprotein receptor-related protein 4
chr2	93553503	93553601	99	*	100	*	18	24	0.75	13	36	0.361111	4	CG	-1	0.00375375	loss	Distal Intergenic	2	93642384	93681339	38956	1	11695	ENSMUST00000042078.9	-88783	ENSMUSG00000040310	Alx4	aristaless-like homeobox 4
chr2	93564903	93565001	99	*	100	*	20	20	1	16	26	0.615385	4	CG	-1	0.002724	loss	Distal Intergenic	2	93642384	93681339	38956	1	11695	ENSMUST00000042078.9	-77383	ENSMUSG00000040310	Alx4	aristaless-like homeobox 4
chr2	93612003	93612101	99	*	100	*	21	24	0.875	19	39	0.487179	4	CG	-1	0.00277791	loss	Distal Intergenic	2	93642384	93681339	38956	1	11695	ENSMUST00000042078.9	-30283	ENSMUSG00000040310	Alx4	aristaless-like homeobox 4
chr2	105174103	105174201	99	*	100	*	8	8	1	4	13	0.307692	2	CG	-1	0.0027499	loss	Distal Intergenic	2	105162808	105170011	7204	1	22431	ENSMUST00000153944.1	11295	ENSMUSG00000016458	Wt1	Wilms tumor 1 homolog
chr2	105211503	105211601	99	*	100	*	7	13	0.538462	0	16	0	2	CG	-1	0.00204653	loss	Distal Intergenic	2	105224320	105379796	155477	1	74088	ENSMUST00000068813.2	-12719	ENSMUSG00000055312	Them7	thioesterase superfamily member 7
chr2	112106203	112106301	99	*	100	*	8	8	1	7	19	0.368421	2	CG	-1	0.00329532	loss	Distal Intergenic	2	112091761	112092699	939	2	258442	ENSMUST00000099598.1	-13504	ENSMUSG00000074945	Olfr1314	olfactory receptor 1314
chr2	117769103	117769201	99	*	100	*	9	10	0.9	2	9	0.222222	2	CG	-1	0.0035011	loss	Distal Intergenic	2	117806678	117812813	6136	2	100504728	ENSMUST00000154409.1	43612	NA	Gm13985	predicted gene 13985
chr2	117855803	117855901	99	*	100	*	15	16	0.9375	3	18	0.166667	4	CG	-1	0.000160025	loss	Intron (ENSMUST00000149239.1/73938, intron 2 of 5)	2	117821928	117909136	87209	1	73938	ENSMUST00000149239.1	33875	ENSMUSG00000086221	4930412B13Rik	RIKEN cDNA 4930412B13 gene
chr2	118798103	118798201	99	*	100	*	1	10	0.1	11	17	0.647059	2	CG	1	0.00581512	gain	Intron (ENSMUST00000063975.9/214240, intron 7 of 7)	2	118814003	118837696	23694	1	51944	ENSMUST00000134661.7	-15802	ENSMUSG00000027331	Knstrn	kinetochore-localized astrin/SPAG5 binding
chr2	119322903	119323001	99	*	100	*	54	63	0.857143	42	66	0.636364	14	CG	-1	0.00451095	loss	Intron (ENSMUST00000147929.7/100043609, intron 3 of 3)	2	119321187	119325543	4357	2	100043609	ENSMUST00000147929.7	2542	ENSMUSG00000074912	Gm14207	predicted gene 14207
chr2	127333303	127333401	99	*	100	*	8	16	0.5	3	30	0.1	4	CG	-1	0.00321002	loss	Distal Intergenic	2	127336159	127338376	2218	1	13537	ENSMUST00000028846.6	-2758	ENSMUSG00000027368	Dusp2	dual specificity phosphatase 2
chr2	135519103	135519201	99	*	100	*	12	14	0.857143	3	16	0.1875	2	CG	-1	0.00127571	loss	Intron (ENSMUST00000153402.1/320684, intron 1 of 1)	2	135580530	135583296	2767	2	320684	ENSMUST00000129868.1	64095	ENSMUSG00000085631	9630028H03Rik	RIKEN cDNA 9630028H03 gene
chr2	135878303	135878401	99	*	100	*	13	13	1	7	16	0.4375	2	CG	-1	0.00227964	loss	Intron (ENSMUST00000134310.7/18798, intron 3 of 28)	2	135887694	135939306	51613	1	18798	ENSMUST00000127044.1	-9293	ENSMUSG00000039943	Plcb4	phospholipase C, beta 4
chr2	147332903	147333001	99	*	100	*	6	13	0.461538	0	21	0	2	CG	-1	0.00184172	loss	Distal Intergenic	2	147361925	147366362	4438	1	18503	ENSMUST00000126068.8	-28924	ENSMUSG00000037034	Pax1	paired box 1
chr2	151626003	151626101	99	*	100	*	4	9	0.444444	0	14	0	2	CG	-1	0.00609387	loss	Intron (ENSMUST00000094456.9/241727, intron 2 of 5)	2	151597155	151632471	35317	2	241727	ENSMUST00000137936.1	6370	ENSMUSG00000027457	Snph	syntaphilin
chr2	152000903	152001001	99	*	100	*	16	29	0.551724	22	24	0.916667	6	CG	1	0.00388077	gain	Promoter	2	151999897	152009246	9350	1	69698	ENSMUST00000109858.1	1006	ENSMUSG00000027463	Slc52a3	solute carrier protein family 52, member 3
chr2	152576503	152576601	99	*	100	*	0	14	0	6	14	0.428571	3	CG	1	0.00581512	gain	Intron (ENSMUST00000053180.3/246700, intron 1 of 1)	2	152576086	152580312	4227	2	246700	ENSMUST00000053180.3	3711	ENSMUSG00000050645	Defb19	defensin beta 19
chr2	152936703	152936801	99	*	100	*	7	8	0.875	9	28	0.321429	2	CG	-1	0.00561464	loss	Distal Intergenic	2	152931898	152933208	1311	2	14239	ENSMUST00000099200.2	-3495	ENSMUSG00000074676	Foxs1	forkhead box S1
chr2	152987703	152987801	99	*	100	*	5	12	0.416667	0	16	0	2	CG	-1	0.00477779	loss	Intron (ENSMUST00000099197.8/74711, intron 5 of 14)	2	152989459	152999325	9867	1	74711	ENSMUST00000151641.2	-1658	ENSMUSG00000074673	Ttll9	tubulin tyrosine ligase-like family, member 9
chr2	153078503	153078601	99	*	100	*	37	52	0.711538	56	120	0.466667	12	CG	-1	0.00371102	loss	3' UTR	2	153066002	153081735	15734	1	228788	ENSMUST00000109800.1	12501	ENSMUSG00000027474	Ccm2l	cerebral cavernous malformation 2-like
chr2	153422703	153422801	99	*	100	*	20	26	0.769231	16	40	0.4	4	CG	-1	0.00384701	loss	Intron (ENSMUST00000035346.13/329540, intron 5 of 10)	2	153407466	153444479	37014	2	329540	ENSMUST00000109784.1	21678	ENSMUSG00000061411	Nol4l	nucleolar protein 4-like
chr2	154715903	154716001	99	*	100	*	9	9	1	6	17	0.352941	2	CG	-1	0.0025326	loss	Distal Intergenic	2	154691070	154694281	3212	1	75608	ENSMUST00000136788.1	24833	ENSMUSG00000038467	Chmp4b	charged multivesicular body protein 4B
chr2	155517603	155517701	99	*	100	*	12	44	0.272727	55	80	0.6875	11	CG	1	0.00018866	gain	Promoter	2	155517948	155562746	44799	1	60525	ENSMUST00000029135.14	-247	ENSMUSG00000027605	Acss2	acyl-CoA synthetase short-chain family member 2
chr2	155613803	155613901	99	*	100	*	14	22	0.636364	64	66	0.969697	4	CG	1	0.000318813	gain	Intron (ENSMUST00000092995.5/668940, intron 4 of 41)	2	155611212	155634307	23096	1	668940	ENSMUST00000092995.5	2591	ENSMUSG00000074652	Myh7b	myosin, heavy chain 7B, cardiac muscle, beta
chr2	155833003	155833101	99	*	100	*	7	8	0.875	2	11	0.181818	2	CG	-1	0.0035011	loss	Intron (ENSMUST00000029143.5/71405, intron 1 of 3)	2	155827548	155834854	7307	2	71405	ENSMUST00000029143.5	1753	ENSMUSG00000074647	Fam83c	family with sequence similarity 83, member C
chr2	157368203	157368301	99	*	100	*	23	50	0.46	14	83	0.168675	12	CG	-1	0.00128554	loss	Promoter	2	157367594	157396763	29170	1	69161	ENSMUST00000081202.5	609	ENSMUSG00000063019	Manbal	mannosidase, beta A, lysosomal-like
chr2	157904703	157904801	99	*	100	*	20	27	0.740741	36	84	0.428571	6	CG	-1	0.00506488	loss	Distal Intergenic	2	157914653	157944719	30067	1	277432	ENSMUST00000109523.1	-9852	ENSMUSG00000037843	Vstm2l	V-set and transmembrane domain containing 2-like
chr2	157953903	157954001	99	*	100	*	18	20	0.9	14	30	0.466667	4	CG	-1	0.002724	loss	Distal Intergenic	2	157914653	157944719	30067	1	277432	ENSMUST00000109523.1	39250	ENSMUSG00000037843	Vstm2l	V-set and transmembrane domain containing 2-like
chr2	158099403	158099501	99	*	100	*	9	9	1	3	8	0.375	2	CG	-1	0.00506222	loss	Intron (ENSMUST00000152452.7/70470, intron 5 of 5)	2	158070367	158091797	21431	2	72340	ENSMUST00000186977.1	-7606	ENSMUSG00000100860	2010009K17Rik	RIKEN cDNA 2010009K17 gene
chr2	158715203	158715301	99	*	100	*	16	20	0.8	9	27	0.333333	4	CG	-1	0.00255146	loss	Intron (ENSMUST00000129902.1/228852, intron 3 of 10)	2	158696135	158766334	70200	1	228852	ENSMUST00000145073.1	19068	ENSMUSG00000037754	Ppp1r16b	protein phosphatase 1, regulatory subunit 16B
chr2	159250203	159250301	99	*	100	*	15	18	0.833333	12	34	0.352941	4	CG	-1	0.00215834	loss	Distal Intergenic	2	158850629	158857368	6740	1	71715	ENSMUST00000143195.1	399574	ENSMUSG00000027655	Dhx35	DEAH (Asp-Glu-Ala-His) box polypeptide 35
chr2	160339703	160339801	99	*	100	*	25	30	0.833333	21	42	0.5	6	CG	-1	0.00415863	loss	Distal Intergenic	2	160311744	160334162	22419	2	329554	ENSMUST00000138905.1	-5541	ENSMUSG00000074623	Gm826	predicted gene 826
chr2	160425103	160425201	99	*	100	*	16	18	0.888889	14	33	0.424242	2	CG	-1	0.00240406	loss	Distal Intergenic	2	160363703	160367065	3363	2	16658	ENSMUST00000099126.4	-58038	ENSMUSG00000074622	Mafb	v-maf musculoaponeurotic fibrosarcoma oncogene family, protein B (avian)
chr2	161257603	161257701	99	*	100	*	8	8	1	4	12	0.333333	2	CG	-1	0.0035442	loss	Distal Intergenic	2	161008034	161109075	101042	2	71389	ENSMUST00000138078.7	-148528	ENSMUSG00000057133	Chd6	chromodomain helicase DNA binding protein 6
chr2	161450903	161451001	99	*	100	*	7	14	0.5	1	17	0.0588235	2	CG	-1	0.00544883	loss	Distal Intergenic	2	161008034	161109075	101042	2	71389	ENSMUST00000138078.7	-341828	ENSMUSG00000057133	Chd6	chromodomain helicase DNA binding protein 6
chr2	162603703	162603801	99	*	100	*	20	26	0.769231	13	38	0.342105	4	CG	-1	0.00205522	loss	Intron (ENSMUST00000109443.7/19281, intron 1 of 30)	2	161526357	162661094	1134738	2	19281	ENSMUST00000109442.7	57293	ENSMUSG00000053141	Ptprt	protein tyrosine phosphatase, receptor type, T
chr2	162683103	162683201	99	*	100	*	6	12	0.5	2	23	0.0869565	2	CG	-1	0.00581512	loss	Distal Intergenic	2	162661163	162667109	5947	1	77288	ENSMUST00000145985.1	21940	NA	9430021M05Rik	RIKEN cDNA 9430021M05 gene
chr2	163247503	163247601	99	*	100	*	6	9	0.666667	1	13	0.0769231	2	CG	-1	0.00398959	loss	Intron (ENSMUST00000109428.8/269389, intron 1 of 8)	2	163225454	163323102	97649	1	269389	ENSMUST00000165937.7	22049	ENSMUSG00000074607	Tox2	TOX high mobility group box family member 2
chr2	163864303	163864401	99	*	100	*	19	33	0.575758	8	39	0.205128	6	CG	-1	0.00236975	loss	Intron (ENSMUST00000044734.2/241770, intron 5 of 5)	2	163853733	163859746	6014	1	241769	ENSMUST00000109396.1	10570	ENSMUSG00000035238	Kcnk15	potassium channel, subfamily K, member 15
chr2	163939603	163939701	99	*	100	*	24	24	1	15	24	0.625	6	CG	-1	0.00211361	loss	Distal Intergenic	2	163859751	163918683	58933	2	241770	ENSMUST00000044734.2	-20920	ENSMUSG00000035226	Rims4	regulating synaptic membrane exocytosis 4
chr2	164219403	164219501	99	*	100	*	13	18	0.722222	9	30	0.3	4	CG	-1	0.00484213	loss	Intron (ENSMUST00000018355.10/192201, intron 1 of 3)	2	164214454	164221631	7178	2	192201	ENSMUST00000018355.10	2130	ENSMUSG00000018211	Wfdc15b	WAP four-disulfide core domain 15B
chr2	165277103	165277201	99	*	100	*	10	11	0.909091	3	13	0.230769	2	CG	-1	0.00211361	loss	Promoter	2	165276554	165277841	1288	2	228875	ENSMUST00000125550.1	640	ENSMUSG00000017664	Slc35c2	solute carrier family 35, member C2
chr2	166529503	166529601	99	*	100	*	38	48	0.791667	46	84	0.547619	12	CG	-1	0.00529384	loss	Distal Intergenic	2	166568317	166572977	4661	2	277360	ENSMUST00000136974.1	43376	ENSMUSG00000039621	Prex1	phosphatidylinositol-3,4,5-trisphosphate-dependent Rac exchange factor 1
chr2	166549503	166549601	99	*	100	*	23	35	0.657143	37	96	0.385417	6	CG	-1	0.00581512	loss	Distal Intergenic	2	166568317	166572977	4661	2	277360	ENSMUST00000136974.1	23376	ENSMUSG00000039621	Prex1	phosphatidylinositol-3,4,5-trisphosphate-dependent Rac exchange factor 1
chr2	168472503	168472601	99	*	100	*	15	17	0.882353	5	14	0.357143	3	CG	-1	0.00312289	loss	Distal Intergenic	2	168476413	168552276	75864	2	18019	ENSMUST00000151292.7	79675	ENSMUSG00000027544	Nfatc2	nuclear factor of activated T cells, cytoplasmic, calcineurin dependent 2
chr2	168532003	168532101	99	*	100	*	17	30	0.566667	10	57	0.175439	6	CG	-1	0.00108689	loss	Intron (ENSMUST00000074618.9/18019, intron 5 of 9)	2	168476413	168552276	75864	2	18019	ENSMUST00000151292.7	20175	ENSMUSG00000027544	Nfatc2	nuclear factor of activated T cells, cytoplasmic, calcineurin dependent 2
chr2	169218203	169218301	99	*	100	*	36	44	0.818182	23	47	0.489362	6	CG	-1	0.00220134	loss	Distal Intergenic	2	168978268	168978906	639	1	75508	ENSMUST00000140241.1	239935	ENSMUSG00000086348	1700017J07Rik	RIKEN cDNA 1700017J07 gene
chr2	169913503	169913601	99	*	100	*	31	36	0.861111	37	63	0.587302	8	CG	-1	0.00503734	loss	Intron (ENSMUST00000123300.2/228911, intron 1 of 1)	2	169885835	169913093	27259	1	228911	ENSMUST00000140699.1	27668	ENSMUSG00000047907	Tshz2	teashirt zinc finger family member 2
chr2	169942403	169942501	99	*	100	*	15	16	0.9375	15	30	0.5	4	CG	-1	0.00364416	loss	Intron (ENSMUST00000123300.2/228911, intron 1 of 1)	2	169962128	169962987	860	2	446211	ENSMUST00000194482.1	20486	ENSMUSG00000103935	AY702102	cDNA sequence AY702102
chr2	171823403	171823501	99	*	100	*	10	24	0.416667	1	24	0.0416667	6	CG	-1	0.00280567	loss	Distal Intergenic	2	171958188	171962131	3944	2	75655	ENSMUST00000151904.1	138630	ENSMUSG00000086823	1700028P15Rik	RIKEN cDNA 1700028P15 gene
chr2	172843403	172843501	99	*	100	*	13	34	0.382353	7	54	0.12963	4	CG	-1	0.00593347	loss	Distal Intergenic	2	172916118	172940092	23975	2	12162	ENSMUST00000137247.1	96591	ENSMUSG00000008999	Bmp7	bone morphogenetic protein 7
chr2	173166003	173166101	99	*	100	*	7	8	0.875	2	10	0.2	2	CG	-1	0.00480576	loss	Distal Intergenic	2	173153082	173159271	6190	1	18534	ENSMUST00000136885.1	12921	ENSMUSG00000027513	Pck1	phosphoenolpyruvate carboxykinase 1, cytosolic
chr2	173978303	173978401	99	*	100	*	23	24	0.958333	16	26	0.615385	4	CG	-1	0.0039415	loss	Distal Intergenic	2	174076308	174092433	16126	1	228960	ENSMUST00000155000.7	-97907	ENSMUSG00000027522	Stx16	syntaxin 16
chr2	177522603	177522701	99	*	100	*	26	42	0.619048	72	81	0.888889	4	CG	1	0.00156309	gain	Distal Intergenic	2	177508570	177509763	1194	1	433520	ENSMUST00000108940.2	14033	NA	Gm14403	predicted gene 14403
chr2	178108803	178108901	99	*	100	*	30	54	0.555556	18	87	0.206897	8	CG	-1	0.000331606	loss	Distal Intergenic	2	178118975	178338492	219518	1	74189	ENSMUST00000108917.7	-10074	ENSMUSG00000027525	Phactr3	phosphatase and actin regulator 3
chr2	178121203	178121301	99	*	100	*	4	8	0.5	2	29	0.0689655	2	CG	-1	0.00392167	loss	Intron (ENSMUST00000108917.7/74189, intron 1 of 12)	2	178119179	178336491	217313	1	74189	ENSMUST00000108916.7	2024	ENSMUSG00000027525	Phactr3	phosphatase and actin regulator 3
chr2	178691603	178691701	99	*	100	*	12	16	0.75	9	44	0.204545	4	CG	-1	0.000788521	loss	Distal Intergenic	2	178460630	178466572	5943	1	381409	ENSMUST00000176869.1	230973	ENSMUSG00000039155	Cdh26	cadherin-like 26
chr2	179740103	179740201	99	*	100	*	20	36	0.555556	12	53	0.226415	8	CG	-1	0.0025326	loss	Intron (ENSMUST00000000314.12/12561, intron 2 of 15)	2	179777163	179797511	20349	1	12561	ENSMUST00000136411.1	-36962	ENSMUSG00000000305	Cdh4	cadherin 4
chr2	180398403	180398501	99	*	100	*	29	30	0.966667	73	102	0.715686	6	CG	-1	0.00437911	loss	Promoter	2	180398379	180398482	104	1	723954	ENSMUST00000083526.1	24	ENSMUSG00000065460	Mir133a-2	microRNA 133a-2
chr2	180460803	180460901	99	*	100	*	24	30	0.8	9	30	0.3	6	CG	-1	0.000823081	loss	Promoter	2	180460979	180474867	13889	1	108115	ENSMUST00000038225.7	-78	ENSMUSG00000038963	Slco4a1	solute carrier organic anion transporter family, member 4a1
chr2	180514703	180514801	99	*	100	*	9	9	1	4	12	0.333333	2	CG	-1	0.0027499	loss	Intron (ENSMUST00000029084.8/18216, intron 1 of 3)	2	180500227	180544219	43993	1	18216	ENSMUST00000170448.1	14476	ENSMUSG00000027568	Ntsr1	neurotensin receptor 1
chr2	181007703	181007801	99	*	100	*	8	10	0.8	4	18	0.222222	2	CG	-1	0.00371011	loss	Exon (ENSMUST00000149179.8/73368, exon 23 of 34)	2	181013240	181017540	4301	1	73368	ENSMUST00000155425.1	-5439	ENSMUSG00000016356	Col20a1	collagen, type XX, alpha 1
chr2	181677103	181677201	99	*	100	*	24	24	1	48	68	0.705882	4	CG	-1	0.00340238	loss	Distal Intergenic	2	181680310	181687347	7038	1	21400	ENSMUST00000129686.7	-3109	ENSMUSG00000059540	Tcea2	transcription elongation factor A (SII), 2
chr3	5398802	5398900	99	*	100	*	27	27	1	29	41	0.707317	6	CG	-1	0.00277791	loss	Exon (ENSMUST00000175866.7/80892, exon 10 of 11)	3	5241672	5415857	174186	1	80892	ENSMUST00000176383.2	157130	ENSMUSG00000025255	Zfhx4	zinc finger homeodomain 4
chr3	9208602	9208700	99	*	100	*	21	24	0.875	25	49	0.510204	6	CG	-1	0.00318505	loss	Distal Intergenic	3	9250602	9285333	34732	1	229055	ENSMUST00000155203.1	-41902	ENSMUSG00000069114	Zbtb10	zinc finger and BTB domain containing 10
chr3	10012502	10012600	99	*	100	*	22	89	0.247191	73	150	0.486667	18	CG	1	0.00127571	gain	Promoter	3	10012548	10016607	4060	1	16592	ENSMUST00000029046.8	0	ENSMUSG00000027533	Fabp5	fatty acid binding protein 5, epidermal
chr3	21660102	21660200	99	*	100	*	11	12	0.916667	9	26	0.346154	2	CG	-1	0.00220134	loss	Distal Intergenic	3	22076652	22216594	139943	1	81004	ENSMUST00000193734.5	-416452	ENSMUSG00000027630	Tbl1xr1	transducin (beta)-like 1X-linked receptor 1
chr3	23071202	23071300	99	*	100	*	6	8	0.75	0	8	0	2	CG	-1	0.00277791	loss	Distal Intergenic	3	22251374	22251663	290	1	19784	ENSMUST00000157150.1	819828	NA	Rprl2	ribonuclease P RNA-like 2
chr3	25278102	25278200	99	*	100	*	57	68	0.838235	21	46	0.456522	8	CG	-1	0.000289912	loss	Distal Intergenic	3	24551210	25144261	593052	2	635702	ENSMUST00000204227.1	-133841	ENSMUSG00000102758	Naaladl2	N-acetylated alpha-linked acidic dipeptidase-like 2
chr3	26842402	26842500	99	*	100	*	7	18	0.388889	2	34	0.0588235	4	CG	-1	0.00346536	loss	Intron (ENSMUST00000047005.10/70862, intron 5 of 10)	3	26637650	26927479	289830	1	70862	ENSMUST00000108305.1	204752	ENSMUSG00000039335	Spata16	spermatogenesis associated 16
chr3	27370702	27370800	99	*	100	*	36	42	0.857143	44	78	0.564103	8	CG	-1	0.002315	loss	Promoter	3	27371351	27378010	6660	1	208188	ENSMUST00000057186.1	-551	ENSMUSG00000051136	Ghsr	growth hormone secretagogue receptor
chr3	33282502	33282600	99	*	100	*	7	16	0.4375	1	32	0.03125	4	CG	-1	0.0014788	loss	Distal Intergenic	3	32954337	33143247	188911	2	58869	ENSMUST00000108219.2	-139255	ENSMUSG00000027674	Pex5l	peroxisomal biogenesis factor 5-like
chr3	36530302	36530400	99	*	100	*	17	18	0.944444	14	28	0.5	4	CG	-1	0.002724	loss	Exon (ENSMUST00000199064.1/ENSMUST00000199064.1, exon 1 of 1)	3	36515625	36532384	16760	2	100503068	ENSMUST00000238836.1	1984	ENSMUSG00000085007	Gm11549	predicted gene 11549
chr3	38412102	38412200	99	*	100	*	9	9	1	3	11	0.272727	2	CG	-1	0.00215834	loss	Distal Intergenic	3	38452079	38455557	3479	2	99696	ENSMUST00000094300.3	43357	ENSMUSG00000044864	Ankrd50	ankyrin repeat domain 50
chr3	38656302	38656400	99	*	100	*	18	18	1	26	44	0.590909	4	CG	-1	0.00240406	loss	Distal Intergenic	3	38449259	38484844	35586	2	99696	ENSMUST00000120875.7	-171458	ENSMUSG00000044864	Ankrd50	ankyrin repeat domain 50
chr3	39175802	39175900	99	*	100	*	11	17	0.647059	3	23	0.130435	2	CG	-1	0.00200075	loss	Distal Intergenic	3	38890942	38952429	61488	1	329628	ENSMUST00000129182.1	284860	ENSMUSG00000046743	Fat4	FAT atypical cadherin 4
chr3	39215302	39215400	99	*	100	*	9	9	1	1	8	0.125	2	CG	-1	0.00127571	loss	Distal Intergenic	3	38890942	38952429	61488	1	329628	ENSMUST00000129182.1	324360	ENSMUSG00000046743	Fat4	FAT atypical cadherin 4
chr3	39298202	39298300	99	*	100	*	13	13	1	6	13	0.461538	2	CG	-1	0.00279273	loss	Distal Intergenic	3	38890942	38952429	61488	1	329628	ENSMUST00000129182.1	407260	ENSMUSG00000046743	Fat4	FAT atypical cadherin 4
chr3	55046702	55046800	99	*	100	*	7	18	0.388889	1	32	0.03125	4	CG	-1	0.00215834	loss	Intron (ENSMUST00000198102.4/12427, intron 4 of 4)	3	55045469	55050638	5170	2	12427	ENSMUST00000198102.4	3838	ENSMUSG00000027793	Ccna1	cyclin A1
chr3	58587602	58587700	99	*	100	*	10	17	0.588235	22	22	1	4	CG	1	0.00211361	gain	Intron (ENSMUST00000107924.1/69227, intron 3 of 5)	3	58576698	58588812	12115	1	69227	ENSMUST00000125815.1	10904	ENSMUSG00000075700	Selenot	selenoprotein T
chr3	59081202	59081300	99	*	100	*	28	30	0.933333	26	54	0.481481	6	CG	-1	0.000437651	loss	Intron (ENSMUST00000040846.14/329650, intron 12 of 15)	3	59096448	59101821	5374	2	229323	ENSMUST00000085040.4	20521	ENSMUSG00000050075	Gpr171	G protein-coupled receptor 171
chr3	59330802	59330900	99	*	100	*	9	9	1	2	16	0.125	2	CG	-1	0.000342656	loss	Exon (ENSMUST00000039419.11/242050, exon 5 of 7)	3	59317925	59344159	26235	2	242050	ENSMUST00000193455.5	13259	ENSMUSG00000036334	Igsf10	immunoglobulin superfamily, member 10
chr3	60766402	60766500	99	*	100	*	16	17	0.941176	9	22	0.409091	2	CG	-1	0.00183054	loss	Distal Intergenic	3	60623278	60626511	3234	1	56758	ENSMUST00000193175.1	143124	ENSMUSG00000027763	Mbnl1	muscleblind like splicing factor 1
chr3	66253002	66253100	99	*	100	*	22	22	1	20	30	0.666667	4	CG	-1	0.0033022	loss	Intron (ENSMUST00000029419.7/72789, intron 3 of 13)	3	66219910	66225805	5896	1	19288	ENSMUST00000029421.5	33092	ENSMUSG00000027832	Ptx3	pentraxin related gene
chr3	66485702	66485800	99	*	100	*	8	10	0.8	2	15	0.133333	2	CG	-1	0.0021024	loss	Distal Intergenic	3	66053558	66296837	243280	2	72789	ENSMUST00000029419.7	-188865	ENSMUSG00000027831	Veph1	ventricular zone expressed PH domain-containing 1
chr3	82057402	82057500	99	*	100	*	7	10	0.7	2	17	0.117647	2	CG	-1	0.00277791	loss	Intron (ENSMUST00000029635.13/54195, intron 4 of 13)	3	82051056	82074673	23618	2	54195	ENSMUST00000193085.1	17173	ENSMUSG00000028005	Gucy1b1	guanylate cyclase 1, soluble, beta 1
chr3	88009202	88009300	99	*	100	*	13	15	0.866667	2	11	0.181818	2	CG	-1	0.00169374	loss	Distal Intergenic	3	87987531	88000230	12700	2	12032	ENSMUST00000090971.10	-8972	ENSMUSG00000004892	Bcan	brevican
chr3	90385202	90385300	99	*	100	*	28	28	1	14	20	0.7	4	CG	-1	0.00277791	loss	3' UTR	3	90387435	90388981	1547	2	26568	ENSMUST00000153978.1	3681	ENSMUSG00000027932	Slc27a3	solute carrier family 27 (fatty acid transporter), member 3
chr3	91318102	91318200	99	*	100	*	14	16	0.875	18	46	0.391304	4	CG	-1	0.0021024	loss	Distal Intergenic	3	91088137	91090803	2667	2	229550	ENSMUST00000166173.2	-227299	ENSMUSG00000091175	S100a7l2	S100 calcium binding protein A7 like 2
chr3	94474002	94474100	99	*	100	*	25	27	0.925926	20	36	0.555556	6	CG	-1	0.00240406	loss	Promoter	3	94464983	94473591	8609	2	66353	ENSMUST00000029785.3	-411	ENSMUSG00000028139	Riiad1	regulatory subunit of type II PKA R-subunit (RIIa) domain containing 1
chr3	96966802	96966900	99	*	100	*	9	10	0.9	7	24	0.291667	2	CG	-1	0.00236474	loss	Intron (ENSMUST00000199597.1/14613, intron 1 of 3)	3	96913566	96926020	12455	2	14616	ENSMUST00000062944.6	-40782	ENSMUSG00000049908	Gja8	gap junction protein, alpha 8
chr3	97336302	97336400	99	*	100	*	11	18	0.611111	27	28	0.964286	2	CG	1	0.00283621	gain	Distal Intergenic	3	97216553	97297917	81365	2	77578	ENSMUST00000196586.1	-38385	ENSMUSG00000038256	Bcl9	B cell CLL/lymphoma 9
chr3	97691702	97691800	99	*	100	*	17	21	0.809524	11	29	0.37931	2	CG	-1	0.00323155	loss	Promoter	3	97690509	97690562	54	2	102466229	ENSMUST00000184178.1	-1140	ENSMUSG00000098381	Mir7225	microRNA 7225
chr3	100484602	100484700	99	*	100	*	34	34	1	32	43	0.744186	6	CG	-1	0.00252298	loss	Intron (ENSMUST00000128107.7/74645, intron 1 of 2)	3	100451631	100489194	37564	2	74645	ENSMUST00000139833.1	4494	ENSMUSG00000044468	Tent5c	terminal nucleotidyltransferase 5C
chr3	101490502	101490600	99	*	100	*	20	24	0.833333	20	52	0.384615	4	CG	-1	0.00127571	loss	Distal Intergenic	3	101576316	101577560	1245	2	11928	ENSMUST00000130649.1	86960	ENSMUSG00000033161	Atp1a1	ATPase, Na+/K+ transporting, alpha 1 polypeptide
chr3	102447002	102447100	99	*	100	*	17	22	0.772727	9	28	0.321429	2	CG	-1	0.00255146	loss	Distal Intergenic	3	102469919	102520848	50930	1	18049	ENSMUST00000035952.4	-22819	ENSMUSG00000027859	Ngf	nerve growth factor
chr3	103149102	103149200	99	*	100	*	33	34	0.970588	46	66	0.69697	8	CG	-1	0.0025326	loss	Promoter	3	103149164	103158518	9355	1	329727	ENSMUST00000174486.1	0	ENSMUSG00000007379	Dennd2c	DENN/MADD domain containing 2C
chr3	107090202	107090300	99	*	100	*	20	28	0.714286	6	35	0.171429	7	CG	-1	0.000257834	loss	Intron (ENSMUST00000182400.7/ENSMUST00000182400.7, intron 1 of 5)	3	107101146	107107737	6592	1	16490	ENSMUST00000197470.4	-10846	ENSMUSG00000040724	Kcna2	potassium voltage-gated channel, shaker-related subfamily, member 2
chr3	107841002	107841200	199	*	200	*	33	83	0.39759	10	122	0.0819672	12	CG	-1	3.73458e-06	loss	Distal Intergenic	3	107877229	107892900	15672	1	99662	ENSMUST00000037375.9	-36029	ENSMUSG00000040600	Eps8l3	EPS8-like 3
chr3	126695502	126695600	99	*	100	*	23	40	0.575	41	144	0.284722	8	CG	-1	0.00190236	loss	Intron (ENSMUST00000106402.7/108058, intron 3 of 19)	3	126778167	126784772	6606	1	108058	ENSMUST00000134987.2	-82567	ENSMUSG00000053819	Camk2d	calcium/calmodulin-dependent protein kinase II, delta
chr3	130367302	130367400	99	*	100	*	42	47	0.893617	42	73	0.575342	6	CG	-1	0.00115044	loss	Intron (ENSMUST00000143830.2/77018, intron 2 of 19)	3	130181484	130595102	413619	1	77018	ENSMUST00000238846.1	185818	ENSMUSG00000058897	Col25a1	collagen, type XXV, alpha 1
chr3	132359802	132359900	99	*	100	*	12	12	1	6	16	0.375	2	CG	-1	0.00187072	loss	Distal Intergenic	3	132629820	132645348	15529	1	433653	ENSMUST00000212804.1	-269920	ENSMUSG00000091721	Gimd1	GIMAP family P-loop NTPase domain containing 1
chr3	137776802	137776900	99	*	100	*	39	42	0.928571	41	65	0.630769	6	CG	-1	0.00179491	loss	Distal Intergenic	3	137783535	137783615	81	2	102466638	ENSMUST00000184334.1	6715	ENSMUSG00000099011	Mir6380	microRNA 6380
chr3	138068102	138068200	99	*	100	*	49	50	0.98	52	69	0.753623	8	CG	-1	0.00193663	loss	Promoter	3	138048761	138067388	18628	2	329763	ENSMUST00000053318.3	-714	ENSMUSG00000049349	Gm5105	predicted gene 5105
chr3	143865802	143865900	99	*	100	*	10	12	0.833333	4	16	0.25	2	CG	-1	0.00302361	loss	Distal Intergenic	3	143694189	143712210	18022	2	621809	ENSMUST00000196279.1	-153592	ENSMUSG00000105279	Gm6260	predicted gene 6260
chr3	145086402	145086500	99	*	100	*	30	55	0.545455	64	80	0.8	10	CG	1	0.0026107	gain	Exon (ENSMUST00000040465.10/229933, exon 7 of 14)	3	145070263	145099104	28842	2	229933	ENSMUST00000040465.10	12604	ENSMUSG00000036960	Clca2	chloride channel accessory 2
chr3	148335302	148335400	99	*	100	*	28	30	0.933333	35	66	0.530303	6	CG	-1	0.000881567	loss	Distal Intergenic	3	148815856	148822979	7124	2	99633	ENSMUST00000168352.1	487579	ENSMUSG00000028184	Adgrl2	adhesion G protein-coupled receptor L2
chr3	148989802	148989900	99	*	100	*	42	67	0.626866	19	73	0.260274	14	CG	-1	0.000246978	loss	Promoter	3	148888941	148989316	100376	2	99633	ENSMUST00000098518.2	-486	ENSMUSG00000028184	Adgrl2	adhesion G protein-coupled receptor L2
chr3	149008002	149008100	99	*	100	*	31	32	0.96875	39	56	0.696429	8	CG	-1	0.00309357	loss	Distal Intergenic	3	148816093	148990555	174463	2	99633	ENSMUST00000200543.4	-17447	ENSMUSG00000028184	Adgrl2	adhesion G protein-coupled receptor L2
chr3	149435702	149435800	99	*	100	*	14	20	0.7	26	26	1	4	CG	1	0.00346536	gain	Intron (ENSMUST00000199007.4/ENSMUST00000199007.4, intron 1 of 3)	3	148816093	148990555	174463	2	99633	ENSMUST00000200543.4	-445147	ENSMUSG00000028184	Adgrl2	adhesion G protein-coupled receptor L2
chr3	149681002	149681100	99	*	100	*	8	8	1	2	8	0.25	2	CG	-1	0.00277791	loss	Distal Intergenic	3	148816093	148990555	174463	2	99633	ENSMUST00000200543.4	-690447	ENSMUSG00000028184	Adgrl2	adhesion G protein-coupled receptor L2
chr3	150281902	150282000	99	*	100	*	9	9	1	4	18	0.222222	2	CG	-1	0.000934587	loss	Distal Intergenic	3	151023792	151023862	71	2	100628568	ENSMUST00000175089.1	741862	ENSMUSG00000092830	Mir3963	microRNA 3963
chr3	150302902	150303000	99	*	100	*	31	32	0.96875	30	44	0.681818	4	CG	-1	0.00277791	loss	Distal Intergenic	3	151023792	151023862	71	2	100628568	ENSMUST00000175089.1	720862	ENSMUSG00000092830	Mir3963	microRNA 3963
chr3	150972602	150972700	99	*	100	*	8	9	0.888889	1	11	0.0909091	2	CG	-1	0.00147292	loss	Distal Intergenic	3	151023792	151023862	71	2	100628568	ENSMUST00000175089.1	51162	ENSMUSG00000092830	Mir3963	microRNA 3963
chr3	152265802	152265900	99	*	100	*	82	90	0.911111	173	280	0.617857	22	CG	-1	8.34703e-06	loss	Promoter	3	152248032	152265795	17764	2	68810	ENSMUST00000196815.4	-7	ENSMUSG00000039103	Nexn	nexilin
chr3	152755202	152755300	99	*	100	*	40	40	1	21	27	0.777778	4	CG	-1	0.00272762	loss	Intron (ENSMUST00000159899.7/329777, intron 9 of 10)	3	152763381	152766524	3144	1	329777	ENSMUST00000160651.1	-8081	ENSMUSG00000039047	Pigk	phosphatidylinositol glycan anchor biosynthesis, class K
chr3	152831702	152831800	99	*	100	*	8	10	0.8	5	25	0.2	2	CG	-1	0.0021371	loss	Intron (ENSMUST00000162642.7/329777, intron 12 of 13)	3	152763381	152766524	3144	1	329777	ENSMUST00000160651.1	68321	ENSMUSG00000039047	Pigk	phosphatidylinositol glycan anchor biosynthesis, class K
chr3	157472802	157472900	99	*	100	*	4	10	0.4	0	30	0	2	CG	-1	0.00127571	loss	Distal Intergenic	3	157527515	157534090	6576	2	381498	ENSMUST00000196791.1	61190	ENSMUSG00000105834	4930592C13Rik	RIKEN cDNA 4930592C13 gene
chr4	47089604	47089702	99	*	100	*	18	20	0.9	17	42	0.404762	4	CG	-1	0.0012382	loss	Distal Intergenic	4	47091909	47123070	31162	1	230145	ENSMUST00000045041.11	-2207	ENSMUSG00000039774	Galnt12	polypeptide N-acetylgalactosaminyltransferase 12
chr4	57154004	57154102	99	*	100	*	28	33	0.848485	16	35	0.457143	6	CG	-1	0.00204526	loss	Distal Intergenic	4	57061726	57143437	81712	2	54357	ENSMUST00000030142.3	-10567	ENSMUSG00000028434	Epb41l4b	erythrocyte membrane protein band 4.1 like 4b
chr4	70863504	70863602	99	*	100	*	8	12	0.666667	2	21	0.0952381	2	CG	-1	0.00183054	loss	Distal Intergenic	4	70461826	70534995	73170	2	230316	ENSMUST00000037881.2	-328509	ENSMUSG00000039270	Megf9	multiple EGF-like-domains 9
chr4	105732004	105732102	99	*	100	*	8	13	0.615385	0	14	0	2	CG	-1	0.00168863	loss	Distal Intergenic	4	106241216	106290026	48811	1	105244641	ENSMUST00000140196.1	-509114	NA	Gm12724	predicted gene 12724
chr4	108021604	108021702	99	*	100	*	28	28	1	28	48	0.583333	4	CG	-1	0.000687057	loss	Promoter	4	108017723	108021526	3804	2	242608	ENSMUST00000130026.1	-78	ENSMUSG00000028600	Podn	podocan
chr4	111503104	111503202	99	*	100	*	13	14	0.928571	4	17	0.235294	2	CG	-1	0.000868103	loss	Intron (ENSMUST00000106591.7/78933, intron 6 of 8)	4	111566695	111656569	89875	1	78933	ENSMUST00000154123.7	-63493	ENSMUSG00000061298	Agbl4	ATP/GTP binding protein-like 4
chr4	119763204	119763302	99	*	100	*	14	16	0.875	7	22	0.318182	4	CG	-1	0.00190634	loss	Intron (ENSMUST00000144907.7/ENSMUST00000144907.7, intron 2 of 2)	4	119733841	119872272	138432	1	16656	ENSMUST00000123698.7	29363	ENSMUSG00000028634	Hivep3	human immunodeficiency virus type I enhancer binding protein 3
chr4	142970106	142970204	99	*	100	*	15	20	0.75	5	24	0.208333	4	CG	-1	0.00140501	loss	Intron (ENSMUST00000211105.1/ENSMUST00000211105.1, intron 1 of 2)	4	143136100	143136162	63	2	102465618	ENSMUST00000197026.1	165958	ENSMUSG00000106597	Mir7021	microRNA 7021
chr4	144984006	144984104	99	*	100	*	8	9	0.888889	5	20	0.25	2	CG	-1	0.00245742	loss	Promoter	4	144974926	144983961	9036	2	230895	ENSMUST00000147511.1	-45	ENSMUSG00000020220	Vps13d	vacuolar protein sorting 13D
chr4	151249306	151249404	99	*	100	*	44	47	0.93617	36	67	0.537313	10	CG	-1	0.000119706	loss	Intron (ENSMUST00000169423.8/100072, intron 6 of 24)	4	151086039	151139584	53546	2	100072	ENSMUST00000143434.1	-109722	ENSMUSG00000014592	Camta1	calmodulin binding transcription activator 1
chr4	153889906	153890004	99	*	100	*	5	14	0.357143	0	22	0	2	CG	-1	0.00326375	loss	Distal Intergenic	4	153947633	153950503	2871	2	407793	ENSMUST00000141582.1	60499	NA	BC039966	cDNA sequence BC039966
chr4	154703706	154703804	99	*	100	*	8	18	0.444444	1	34	0.0294118	4	CG	-1	0.0010432	loss	Distal Intergenic	4	154666433	154667867	1435	2	73353	ENSMUST00000060062.4	-35839	ENSMUSG00000051276	Actrt2	actin-related protein T2
chr4	155427206	155427304	99	*	100	*	44	45	0.977778	35	54	0.648148	6	CG	-1	0.000521495	loss	Exon (ENSMUST00000094408.9/544678, exon 12 of 21)	4	155429868	155447777	17910	1	544678	ENSMUST00000165947.2	-2564	ENSMUSG00000078490	Cfap74	cilia and flagella associated protein 74
chr5	3105902	3106000	99	*	100	*	67	86	0.77907	101	180	0.561111	6	CG	-1	0.00183054	loss	Distal Intergenic	5	3341485	3344453	2969	1	12571	ENSMUST00000199156.1	-235485	ENSMUSG00000040274	Cdk6	cyclin-dependent kinase 6
chr5	3903602	3903700	99	*	100	*	41	56	0.732143	48	97	0.494845	2	CG	-1	0.00456839	loss	Distal Intergenic	5	3890581	3893933	3353	2	545725	ENSMUST00000044746.4	-9669	ENSMUSG00000040429	Mterf1a	mitochondrial transcription termination factor 1a
chr5	4260902	4261000	99	*	100	*	66	81	0.814815	77	128	0.601562	2	CG	-1	0.00238218	loss	Distal Intergenic	5	4192367	4197651	5285	1	208595	ENSMUST00000177258.1	68535	ENSMUSG00000053178	Mterf1b	mitochondrial transcription termination factor 1b
chr5	4288802	4288900	99	*	100	*	27	35	0.771429	76	193	0.393782	2	CG	-1	0.000451141	loss	Distal Intergenic	5	4192367	4197651	5285	1	208595	ENSMUST00000177258.1	96435	ENSMUSG00000053178	Mterf1b	mitochondrial transcription termination factor 1b
chr5	5749602	5749700	99	*	100	*	13	66	0.19697	28	60	0.466667	14	CG	1	0.00238765	gain	Promoter	5	5736317	5749326	13010	2	70358	ENSMUST00000015796.8	-276	ENSMUSG00000015652	Steap1	six transmembrane epithelial antigen of the prostate 1
chr5	6362102	6362200	99	*	100	*	12	45	0.266667	5	92	0.0543478	6	CG	-1	0.00150674	loss	Distal Intergenic	5	6769030	6876523	107494	2	207618	ENSMUST00000164784.1	514323	ENSMUSG00000092094	Zfp804b	zinc finger protein 804B
chr5	19568302	19568400	99	*	100	*	15	33	0.454545	41	52	0.788462	6	CG	1	0.00258283	gain	Intron (ENSMUST00000197354.4/50791, intron 1 of 21)	5	19907518	20704792	797275	1	50791	ENSMUST00000101558.9	-339118	ENSMUSG00000040003	Magi2	membrane associated guanylate kinase, WW and PDZ domain containing 2
chr5	20040402	20040500	99	*	100	*	0	13	0	9	17	0.529412	2	CG	1	0.002724	gain	Intron (ENSMUST00000197354.4/50791, intron 2 of 21)	5	19907961	20195087	287127	1	50791	ENSMUST00000200443.1	132441	ENSMUSG00000040003	Magi2	membrane associated guanylate kinase, WW and PDZ domain containing 2
chr5	20108502	20108600	99	*	100	*	1	20	0.05	16	40	0.4	4	CG	1	0.00490648	gain	Intron (ENSMUST00000197354.4/50791, intron 3 of 21)	5	20202569	20465613	263045	1	50791	ENSMUST00000197822.4	-93969	ENSMUSG00000040003	Magi2	membrane associated guanylate kinase, WW and PDZ domain containing 2
chr5	20576002	20576100	99	*	100	*	0	22	0	11	16	0.6875	4	CG	1	0.000111775	gain	Intron (ENSMUST00000197354.4/50791, intron 16 of 21)	5	20602497	20702353	99857	1	50791	ENSMUST00000199514.1	-26397	ENSMUSG00000040003	Magi2	membrane associated guanylate kinase, WW and PDZ domain containing 2
chr5	20623002	20623100	99	*	100	*	3	30	0.1	22	48	0.458333	6	CG	1	0.00215834	gain	Intron (ENSMUST00000197354.4/50791, intron 20 of 21)	5	20602497	20702353	99857	1	50791	ENSMUST00000199514.1	20505	ENSMUSG00000040003	Magi2	membrane associated guanylate kinase, WW and PDZ domain containing 2
chr5	21144702	21144800	99	*	100	*	7	20	0.35	1	37	0.027027	4	CG	-1	0.00205522	loss	Distal Intergenic	5	21186255	21259766	73512	1	212167	ENSMUST00000197522.4	-41455	ENSMUSG00000039934	Gsap	gamma-secretase activating protein
chr5	21983102	21983200	99	*	100	*	5	18	0.277778	20	28	0.714286	4	CG	1	0.0041841	gain	Intron (ENSMUST00000161356.7/19699, intron 31 of 64)	5	21976038	22010264	34227	2	19699	ENSMUST00000161353.1	27064	ENSMUSG00000042453	Reln	reelin
chr5	22129702	22129800	99	*	100	*	0	28	0	8	30	0.266667	4	CG	1	0.00384701	gain	Intron (ENSMUST00000161356.7/19699, intron 7 of 64)	5	22060313	22134669	74357	2	19699	ENSMUST00000162876.1	4869	ENSMUSG00000042453	Reln	reelin
chr5	22988802	22988900	99	*	100	*	3	10	0.3	0	31	0	2	CG	-1	0.00256681	loss	Intron (ENSMUST00000197992.1/269629, intron 1 of 3)	5	23100552	23275588	175037	1	269629	ENSMUST00000196406.1	-111652	ENSMUSG00000106379	Lhfpl3	lipoma HMGIC fusion partner-like 3
chr5	24882402	24882500	99	*	100	*	6	9	0.666667	0	14	0	2	CG	-1	0.00150206	loss	Intron (ENSMUST00000030784.13/108099, intron 6 of 15)	5	24874874	24889152	14279	2	108099	ENSMUST00000129022.7	6652	ENSMUSG00000028944	Prkag2	protein kinase, AMP-activated, gamma 2 non-catalytic subunit
chr5	27658002	27658100	99	*	100	*	30	32	0.9375	27	48	0.5625	6	CG	-1	0.00128554	loss	Intron (ENSMUST00000071500.12/13483, intron 12 of 25)	5	27744085	27751295	7211	2	55982	ENSMUST00000197625.1	93195	ENSMUSG00000002221	Paxip1	PAX interacting (with transcription-activation domain) protein 1
chr5	29009002	29009100	99	*	100	*	12	38	0.315789	1	38	0.0263158	6	CG	-1	0.00205522	loss	Distal Intergenic	5	29195992	29203135	7144	1	56874	ENSMUST00000160888.7	-186892	ENSMUSG00000029130	Rnf32	ring finger protein 32
chr5	29507302	29507400	99	*	100	*	23	24	0.958333	40	66	0.606061	6	CG	-1	0.00239331	loss	Distal Intergenic	5	29473261	29478470	5210	2	15285	ENSMUST00000001608.7	-28832	ENSMUSG00000001566	Mnx1	motor neuron and pancreas homeobox 1
chr5	31329702	31329800	99	*	100	*	3	8	0.375	0	19	0	2	CG	-1	0.00497605	loss	Distal Intergenic	5	31326231	31327297	1067	1	231103	ENSMUST00000202242.1	3471	ENSMUSG00000059434	Gckr	glucokinase regulatory protein
chr5	32556802	32556900	99	*	100	*	7	11	0.636364	0	13	0	2	CG	-1	0.0018692	loss	Intron (ENSMUST00000200976.3/ENSMUST00000200976.3, intron 5 of 5)	5	32611171	32685577	74407	1	22612	ENSMUST00000202543.3	-54271	ENSMUSG00000014932	Yes1	YES proto-oncogene 1, Src family tyrosine kinase
chr5	33186202	33186300	99	*	100	*	11	12	0.916667	10	23	0.434783	2	CG	-1	0.00581512	loss	Distal Intergenic	5	33198184	33215949	17766	2	100689	ENSMUST00000200884.1	29649	ENSMUSG00000037379	Spon2	spondin 2, extracellular matrix protein
chr5	34330302	34330400	99	*	100	*	11	24	0.458333	7	50	0.14	4	CG	-1	0.0035011	loss	Distal Intergenic	5	34336289	34353439	17151	1	19822	ENSMUST00000182709.7	-5889	ENSMUSG00000029110	Rnf4	ring finger protein 4
chr5	34660902	34661000	99	*	100	*	99	153	0.647059	289	331	0.873112	26	CG	1	6.13498e-07	gain	Promoter	5	34660975	34674715	13741	1	14772	ENSMUST00000148588.1	0	ENSMUSG00000052783	Grk4	G protein-coupled receptor kinase 4
chr5	35057802	35057900	99	*	100	*	2	16	0.125	14	16	0.875	4	CG	1	0.000331606	gain	Promoter	5	35057077	35087839	30763	1	231134	ENSMUST00000050709.3	725	ENSMUSG00000044716	Dok7	docking protein 7
chr5	35113502	35113600	99	*	100	*	6	8	0.75	3	20	0.15	2	CG	-1	0.00291856	loss	Distal Intergenic	5	35091501	35105766	14266	2	16976	ENSMUST00000030986.14	-7736	ENSMUSG00000029103	Lrpap1	low density lipoprotein receptor-related protein associated protein 1
chr5	35411202	35411300	99	*	100	*	23	30	0.766667	17	39	0.435897	6	CG	-1	0.00585461	loss	Distal Intergenic	5	35389117	35392890	3774	1	15371	ENSMUST00000087674.5	22085	ENSMUSG00000067438	Hmx1	H6 homeobox 1
chr5	35474502	35474600	99	*	100	*	14	14	1	4	10	0.4	1	CG	-1	0.00205522	loss	Distal Intergenic	5	35517565	35525571	8007	2	242939	ENSMUST00000132959.1	50971	ENSMUSG00000036596	Cpz	carboxypeptidase Z
chr5	35488502	35488600	99	*	100	*	14	22	0.636364	12	46	0.26087	4	CG	-1	0.00354518	loss	Distal Intergenic	5	35517565	35525571	8007	2	242939	ENSMUST00000132959.1	36971	ENSMUSG00000036596	Cpz	carboxypeptidase Z
chr5	35785802	35785900	99	*	100	*	6	8	0.75	1	11	0.0909091	2	CG	-1	0.00385951	loss	Intron (ENSMUST00000101280.9/231148, intron 1 of 18)	5	35758051	35883419	125369	1	231148	ENSMUST00000129347.7	27751	ENSMUSG00000029095	Ablim2	actin-binding LIM protein 2
chr5	36142302	36142400	99	*	100	*	15	21	0.714286	8	26	0.307692	5	CG	-1	0.00570638	loss	Intron (ENSMUST00000037370.13/81840, intron 3 of 26)	5	36204021	36206568	2548	1	76943	ENSMUST00000052224.5	-61621	ENSMUSG00000043430	Psapl1	prosaposin-like 1
chr5	36594902	36595000	99	*	100	*	8	8	1	3	14	0.214286	2	CG	-1	0.00150654	loss	Intron (ENSMUST00000174019.1/320661, intron 2 of 2)	5	36572017	36593276	21260	2	100855	ENSMUST00000147603.1	-1626	ENSMUSG00000029192	Tbc1d14	TBC1 domain family, member 14
chr5	36830702	36830800	99	*	100	*	31	65	0.476923	20	82	0.243902	9	CG	-1	0.00381269	loss	Promoter	5	36806921	36830653	23733	2	17160	ENSMUST00000031002.9	-49	ENSMUSG00000029119	Man2b2	mannosidase 2, alpha B2
chr5	38152302	38152400	99	*	100	*	13	13	1	8	15	0.533333	2	CG	-1	0.00482818	loss	Intron (ENSMUST00000031009.7/18196, intron 3 of 4)	5	38138256	38159031	20776	2	18196	ENSMUST00000201415.3	6631	ENSMUSG00000029126	Nsg1	neuron specific gene family member 1
chr5	44166702	44166800	99	*	100	*	7	11	0.636364	2	17	0.117647	2	CG	-1	0.00452525	loss	Distal Intergenic	5	44176496	44182826	6331	2	231225	ENSMUST00000198388.1	16026	ENSMUSG00000046985	Tapt1	transmembrane anterior posterior transformation 1
chr5	44943202	44943300	99	*	100	*	33	42	0.785714	30	65	0.461538	6	CG	-1	0.00211361	loss	Distal Intergenic	5	44966200	44978805	12606	1	75783	ENSMUST00000199309.4	-22900	ENSMUSG00000062496	4930431F12Rik	RIKEN cDNA 4930431F12 gene
chr5	51434702	51434800	99	*	100	*	33	36	0.916667	24	38	0.631579	6	CG	-1	0.0040486	loss	Distal Intergenic	5	51457653	51553871	96219	2	19017	ENSMUST00000031059.13	119071	ENSMUSG00000029167	Ppargc1a	peroxisome proliferative activated receptor, gamma, coactivator 1 alpha
chr5	51712102	51712200	99	*	100	*	20	20	1	19	32	0.59375	4	CG	-1	0.0021807	loss	Distal Intergenic	5	51495780	51567726	71947	2	19017	ENSMUST00000127135.2	-144376	ENSMUSG00000029167	Ppargc1a	peroxisome proliferative activated receptor, gamma, coactivator 1 alpha
chr5	52081402	52081500	99	*	100	*	10	18	0.555556	3	22	0.136364	4	CG	-1	0.00514198	loss	Exon (ENSMUST00000195914.1/ENSMUST00000195914.1, exon 1 of 1)	5	52135902	52136017	116	2	102466648	ENSMUST00000183815.1	54517	ENSMUSG00000098726	Mir6417	microRNA 6417
chr5	53101102	53101200	99	*	100	*	5	10	0.5	18	19	0.947368	2	CG	1	0.0050294	gain	Distal Intergenic	5	53049353	53066300	16948	1	20531	ENSMUST00000147243.3	51749	ENSMUSG00000029188	Slc34a2	solute carrier family 34 (sodium phosphate), member 2
chr5	53180102	53180200	99	*	100	*	16	24	0.666667	7	32	0.21875	4	CG	-1	0.00204653	loss	Intron (ENSMUST00000031090.7/231238, intron 6 of 23)	5	53155595	53173112	17518	2	231238	ENSMUST00000196550.1	-6990	ENSMUSG00000029189	Sel1l3	sel-1 suppressor of lin-12-like 3 (C. elegans)
chr5	57720202	57720300	99	*	100	*	35	57	0.614035	90	110	0.818182	14	CG	1	0.00437912	gain	Promoter	5	57720123	57916032	195910	1	54216	ENSMUST00000192287.5	79	ENSMUSG00000029108	Pcdh7	protocadherin 7
chr5	61232602	61232700	99	*	100	*	16	25	0.64	44	48	0.916667	6	CG	1	0.00390906	gain	Distal Intergenic	5	61808816	61811163	2348	1	14380	ENSMUST00000053876.4	-576116	ENSMUSG00000089992	G6pd2	glucose-6-phosphate dehydrogenase 2
chr5	65846102	65846200	99	*	100	*	10	11	0.909091	5	15	0.333333	2	CG	-1	0.00388077	loss	Distal Intergenic	5	65861213	65896700	35488	1	74734	ENSMUST00000031106.7	-15013	ENSMUSG00000029204	Rhoh	ras homolog family member H
chr5	65940702	65940800	99	*	100	*	11	20	0.55	1	22	0.0454545	2	CG	-1	0.00133236	loss	Intron (ENSMUST00000202957.1/231252, intron 2 of 3)	5	65934928	65971238	36311	1	231252	ENSMUST00000201814.3	5774	ENSMUSG00000029205	Chrna9	cholinergic receptor, nicotinic, alpha polypeptide 9
chr5	66261102	66261200	99	*	100	*	48	50	0.96	69	111	0.621622	10	CG	-1	0.000173706	loss	Promoter	5	66260312	66298015	37704	1	70918	ENSMUST00000031109.6	790	ENSMUSG00000029206	Nsun7	NOL1/NOP2/Sun domain family, member 7
chr5	71194102	71194200	99	*	100	*	22	39	0.564103	14	57	0.245614	7	CG	-1	0.00257834	loss	Distal Intergenic	5	70957597	71095849	138253	2	14395	ENSMUST00000197284.4	-98253	ENSMUSG00000000560	Gabra2	gamma-aminobutyric acid (GABA) A receptor, subunit alpha 2
chr5	72471802	72471900	99	*	100	*	28	28	1	32	42	0.761905	4	CG	-1	0.00549099	loss	Exon (ENSMUST00000167460.8/53419, exon 2 of 22)	5	72300026	72504208	204183	2	53419	ENSMUST00000005352.9	32308	ENSMUSG00000005220	Corin	corin, serine peptidase
chr5	74734402	74734500	99	*	100	*	10	10	1	3	12	0.25	2	CG	-1	0.00147865	loss	Exon (ENSMUST00000137731.2/ENSMUST00000137731.2, exon 1 of 2)	5	74597104	74702912	105809	2	16924	ENSMUST00000117388.7	-31490	ENSMUSG00000029228	Lnx1	ligand of numb-protein X 1
chr5	75337402	75337500	99	*	100	*	6	18	0.333333	0	20	0	4	CG	-1	0.00516519	loss	Distal Intergenic	5	75176831	75176904	74	1	102465620	ENSMUST00000183797.1	160571	ENSMUSG00000099060	Mir7025	microRNA 7025
chr5	76390302	76390400	99	*	100	*	4	8	0.5	14	14	1	2	CG	1	0.0039415	gain	Distal Intergenic	5	76333495	76363788	30294	2	56183	ENSMUST00000031146.2	-26514	ENSMUSG00000029236	Nmu	neuromedin U
chr5	79578302	79578400	99	*	100	*	4	11	0.363636	17	20	0.85	2	CG	1	0.00570876	gain	Distal Intergenic	5	81020138	81388784	368647	1	319387	ENSMUST00000147226.7	-1441738	ENSMUSG00000037605	Adgrl3	adhesion G protein-coupled receptor L3
chr5	79623002	79623100	99	*	100	*	1	13	0.0769231	6	8	0.75	2	CG	1	0.0025326	gain	Distal Intergenic	5	81020138	81388784	368647	1	319387	ENSMUST00000147226.7	-1397038	ENSMUSG00000037605	Adgrl3	adhesion G protein-coupled receptor L3
chr5	83258602	83258700	99	*	100	*	11	27	0.407407	30	39	0.769231	6	CG	1	0.00355043	gain	Distal Intergenic	5	83289996	83354956	64961	2	243078	ENSMUST00000146669.1	96256	ENSMUSG00000049537	Tecrl	trans-2,3-enoyl-CoA reductase-like
chr5	88940702	88940800	99	*	100	*	15	30	0.5	44	51	0.862745	6	CG	1	0.00150654	gain	Intron (ENSMUST00000148750.7/54403, intron 2 of 25)	5	88934572	89038470	103899	1	54403	ENSMUST00000238265.1	6130	ENSMUSG00000060961	Slc4a4	solute carrier family 4 (anion exchanger), member 4
chr5	89467602	89467700	99	*	100	*	0	16	0	12	25	0.48	2	CG	1	0.00215834	gain	Distal Intergenic	5	89417522	89457898	40377	2	14473	ENSMUST00000049209.12	-9704	ENSMUSG00000035540	Gc	vitamin D binding protein
chr5	90564302	90564400	99	*	100	*	18	28	0.642857	45	50	0.9	4	CG	1	0.00581512	gain	Exon (ENSMUST00000094615.7/622307, exon 3 of 14)	5	90561217	90578605	17389	1	622307	ENSMUST00000200765.1	3085	ENSMUSG00000070690	Albfm1	albumin superfamily member 1
chr5	92261002	92261100	99	*	100	*	35	36	0.972222	48	64	0.75	4	CG	-1	0.00486724	loss	Intron (ENSMUST00000113102.9/67111, intron 9 of 10)	5	92257664	92262782	5119	2	67111	ENSMUST00000159732.1	1682	ENSMUSG00000029413	Naaa	N-acylethanolamine acid amidase
chr5	92388202	92388300	99	*	100	*	1	18	0.0555556	10	18	0.555556	4	CG	1	0.00227964	gain	Promoter	5	92388143	92414623	26481	1	109979	ENSMUST00000119587.7	59	ENSMUSG00000034842	Art3	ADP-ribosyltransferase 3
chr5	97190602	97190700	99	*	100	*	6	20	0.3	18	24	0.75	4	CG	1	0.00351702	gain	Distal Intergenic	5	97102142	97111596	9455	2	231474	ENSMUST00000112968.1	-79006	ENSMUSG00000055725	Paqr3	progestin and adipoQ receptor family member III
chr5	97391702	97391800	99	*	100	*	16	16	1	15	24	0.625	4	CG	-1	0.00556177	loss	Promoter	5	97382198	97392379	10182	2	97243	ENSMUST00000060265.5	579	ENSMUSG00000046000	Naa11	N(alpha)-acetyltransferase 11, NatA catalytic subunit
chr5	98861402	98861500	99	*	100	*	20	27	0.740741	13	49	0.265306	6	CG	-1	0.000632167	loss	Intron (ENSMUST00000197143.1/110075, intron 1 of 1)	5	98854451	98884396	29946	1	110075	ENSMUST00000200388.1	6951	ENSMUSG00000029335	Bmp3	bone morphogenetic protein 3
chr5	99580302	99580400	99	*	100	*	8	21	0.380952	1	27	0.037037	4	CG	-1	0.00321002	loss	Intron (ENSMUST00000209346.1/320292, intron 2 of 16)	5	99217426	99728812	511387	2	320292	ENSMUST00000209346.1	148412	ENSMUSG00000089809	Rasgef1b	RasGEF domain family, member 1B
chr5	99808702	99808800	99	*	100	*	21	30	0.7	42	44	0.954545	4	CG	1	0.00325461	gain	Distal Intergenic	5	99730854	99753973	23120	2	330133	ENSMUST00000198449.4	-54729	ENSMUSG00000105218	Gm38413	predicted gene, 38413
chr5	99870502	99870600	99	*	100	*	20	30	0.666667	11	50	0.22	6	CG	-1	0.000694483	loss	Distal Intergenic	5	99961168	99964750	3583	2	11991	ENSMUST00000164833.1	94150	ENSMUSG00000000568	Hnrnpd	heterogeneous nuclear ribonucleoprotein D
chr5	100450202	100450300	99	*	100	*	4	8	0.5	25	27	0.925926	2	CG	1	0.00524234	gain	Intron (ENSMUST00000149714.7/231506, intron 11 of 12)	5	100420842	100429535	8694	2	100503199	ENSMUST00000181873.7	-20667	ENSMUSG00000097772	5430416N02Rik	RIKEN cDNA 5430416N02 gene
chr5	101117402	101117500	99	*	100	*	10	10	1	14	30	0.466667	2	CG	-1	0.0035442	loss	Distal Intergenic	5	100846417	100846850	434	1	231510	ENSMUST00000145612.1	270985	ENSMUSG00000029314	Gpat3	glycerol-3-phosphate acyltransferase 3
chr5	105684102	105684200	99	*	100	*	12	12	1	5	10	0.5	2	CG	-1	0.00550754	loss	Distal Intergenic	5	105699969	105815215	115247	1	231549	ENSMUST00000060531.15	-15769	ENSMUSG00000046079	Lrrc8d	leucine rich repeat containing 8D
chr5	106341402	106341500	99	*	100	*	8	46	0.173913	23	50	0.46	6	CG	1	0.00346536	gain	Distal Intergenic	5	106321340	106323217	1878	1	102635633	ENSMUST00000200592.1	20062	ENSMUSG00000105508	Gm32921	predicted gene, 32921
chr5	108671302	108671400	99	*	100	*	17	28	0.607143	3	30	0.1	4	CG	-1	0.000529334	loss	Exon (ENSMUST00000051757.13/231583, exon 3 of 3)	5	108646693	108669672	22980	2	110524	ENSMUST00000132708.7	-1630	ENSMUSG00000004815	Dgkq	diacylglycerol kinase, theta
chr5	108701602	108701700	99	*	100	*	8	9	0.888889	3	17	0.176471	2	CG	-1	0.00168863	loss	Intron (ENSMUST00000196222.4/116701, intron 2 of 2)	5	108705074	108705872	799	1	116701	ENSMUST00000199802.1	-3374	ENSMUSG00000008090	Fgfrl1	fibroblast growth factor receptor-like 1
chr5	110949802	110949900	99	*	100	*	15	15	1	9	18	0.5	2	CG	-1	0.00241729	loss	Intron (ENSMUST00000040111.9/209683, intron 2 of 23)	5	111004144	111004252	109	1	735278	ENSMUST00000102208.1	-54244	ENSMUSG00000076163	Mir701	microRNA 701
chr5	111012302	111012400	99	*	100	*	44	51	0.862745	55	87	0.632184	6	CG	-1	0.00415863	loss	Intron (ENSMUST00000040111.9/209683, intron 2 of 23)	5	111004144	111004252	109	1	735278	ENSMUST00000102208.1	8158	ENSMUSG00000076163	Mir701	microRNA 701
chr5	111282602	111282700	99	*	100	*	8	8	1	5	20	0.25	2	CG	-1	0.00140323	loss	Intron (ENSMUST00000040111.9/209683, intron 21 of 23)	5	111235315	111266599	31285	1	209683	ENSMUST00000129017.1	47287	ENSMUSG00000033209	Ttc28	tetratricopeptide repeat domain 28
chr5	111541702	111541800	99	*	100	*	8	8	1	9	21	0.428571	2	CG	-1	0.00545976	loss	Distal Intergenic	5	111581422	111587945	6524	1	330164	ENSMUST00000064930.7	-39622	ENSMUSG00000052848	C130026L21Rik	RIKEN cDNA C130026L21 gene
chr5	112154802	112154900	99	*	100	*	17	26	0.653846	15	52	0.288462	6	CG	-1	0.00280391	loss	Distal Intergenic	5	112206763	112210002	3240	1	75569	ENSMUST00000186834.6	-51863	ENSMUSG00000101683	1700028D13Rik	RIKEN cDNA 1700028D13 gene
chr5	112508202	112508300	99	*	100	*	5	20	0.25	0	36	0	4	CG	-1	0.00270752	loss	Intron (ENSMUST00000079491.13/56747, intron 1 of 16)	5	112419155	112475127	55973	2	56747	ENSMUST00000200575.4	-33075	ENSMUSG00000058153	Sez6l	seizure related 6 homolog like
chr5	113248902	113249000	99	*	100	*	13	14	0.928571	7	16	0.4375	2	CG	-1	0.00480576	loss	Intron (ENSMUST00000048112.12/52850, intron 24 of 24)	5	113226909	113239263	12355	1	333048	ENSMUST00000086615.2	21993	ENSMUSG00000066964	Tmem211	transmembrane protein 211
chr5	113431302	113431400	99	*	100	*	9	22	0.409091	20	24	0.833333	4	CG	1	0.00355586	gain	Distal Intergenic	5	113490447	113589725	99279	1	320916	ENSMUST00000094452.3	-59047	ENSMUSG00000063430	Wscd2	WSC domain containing 2
chr5	113492702	113492800	99	*	100	*	17	27	0.62963	90	102	0.882353	6	CG	1	0.00277791	gain	Exon (ENSMUST00000138757.2/ENSMUST00000138757.2, exon 1 of 1)	5	113490447	113589725	99279	1	320916	ENSMUST00000094452.3	2255	ENSMUSG00000063430	Wscd2	WSC domain containing 2
chr5	113537002	113537100	99	*	100	*	45	48	0.9375	31	45	0.688889	10	CG	-1	0.00277791	loss	Intron (ENSMUST00000094452.3/320916, intron 1 of 8)	5	113570919	113589718	18800	1	320916	ENSMUST00000181294.1	-33819	ENSMUSG00000063430	Wscd2	WSC domain containing 2
chr5	113942802	113942900	99	*	100	*	14	19	0.736842	28	28	1	4	CG	1	0.00451506	gain	Exon (ENSMUST00000159592.7/231637, exon 15 of 15)	5	113965602	113966756	1155	2	231637	ENSMUST00000162396.1	23856	ENSMUSG00000042121	Ssh1	slingshot protein phosphatase 1
chr5	114216602	114216700	99	*	100	*	36	37	0.972973	42	60	0.7	8	CG	-1	0.00218145	loss	Exon (ENSMUST00000102582.7/100705, exon 25 of 53)	5	114199779	114250759	50981	1	100705	ENSMUST00000143276.1	16823	ENSMUSG00000042010	Acacb	acetyl-Coenzyme A carboxylase beta
chr5	116186602	116186700	99	*	100	*	8	9	0.888889	5	23	0.217391	2	CG	-1	0.00173886	loss	Intron (ENSMUST00000050178.12/269693, intron 3 of 13)	5	116123614	116129110	5497	1	320805	ENSMUST00000127792.1	62988	ENSMUSG00000086655	C330018A13Rik	RIKEN cDNA C330018A13 gene
chr5	117621002	117621100	99	*	100	*	3	6	0.5	0	15	0	1	CG	-1	0.00371219	loss	Intron (ENSMUST00000180430.1/333050, intron 5 of 20)	5	117414000	117775003	361004	1	333050	ENSMUST00000180430.1	207002	ENSMUSG00000061578	Ksr2	kinase suppressor of ras 2
chr5	118784502	118784600	99	*	100	*	10	22	0.454545	0	16	0	2	CG	-1	0.00270837	loss	Distal Intergenic	5	118750387	118763916	13530	1	76199	ENSMUST00000202787.1	34115	ENSMUSG00000018076	Med13l	mediator complex subunit 13-like
chr5	118809502	118809600	99	*	100	*	11	16	0.6875	28	28	1	4	CG	1	0.00270837	gain	Distal Intergenic	5	118750387	118763916	13530	1	76199	ENSMUST00000202787.1	59115	ENSMUSG00000018076	Med13l	mediator complex subunit 13-like
chr5	119336202	119336300	99	*	100	*	6	8	0.75	0	12	0	2	CG	-1	0.00142888	loss	Distal Intergenic	5	119194484	119200018	5535	2	665194	ENSMUST00000200918.1	-136184	ENSMUSG00000107334	Gm7538	predicted gene 7538
chr5	120497102	120497200	99	*	100	*	8	12	0.666667	3	21	0.142857	2	CG	-1	0.00291856	loss	Intron (ENSMUST00000031597.6/71772, intron 2 of 11)	5	120485247	120503601	18355	2	71772	ENSMUST00000131831.7	6401	ENSMUSG00000029598	Plbd2	phospholipase B domain containing 2
chr5	121601702	121601800	99	*	100	*	10	11	0.909091	5	14	0.357143	2	CG	-1	0.00541222	loss	Intron (ENSMUST00000041252.12/338350, intron 8 of 10)	5	121602590	121605629	3040	2	338350	ENSMUST00000131338.1	3829	ENSMUSG00000042647	Acad12	acyl-Coenzyme A dehydrogenase family, member 12
chr5	121957502	121957600	99	*	100	*	19	41	0.463415	12	69	0.173913	6	CG	-1	0.00225387	loss	Intron (ENSMUST00000111752.9/13048, intron 2 of 22)	5	121860308	121924921	64614	2	13048	ENSMUST00000168288.8	-32581	ENSMUSG00000042589	Cux2	cut-like homeobox 2
chr5	123010102	123010200	99	*	100	*	8	22	0.363636	22	26	0.846154	4	CG	1	0.00183054	gain	Intron (ENSMUST00000172729.1/30841, intron 2 of 2)	5	122987683	123012874	25192	2	30841	ENSMUST00000172729.1	2674	ENSMUSG00000029475	Kdm2b	lysine (K)-specific demethylase 2B
chr5	125681002	125681100	99	*	100	*	22	24	0.916667	23	44	0.522727	4	CG	-1	0.00220134	loss	Intron (ENSMUST00000031446.6/208151, intron 3 of 8)	5	125622488	125698773	76286	1	208151	ENSMUST00000184422.1	58514	ENSMUSG00000070498	Tmem132b	transmembrane protein 132B
chr5	125705802	125705900	99	*	100	*	2	30	0.0666667	17	44	0.386364	4	CG	1	0.00280567	gain	Intron (ENSMUST00000031446.6/208151, intron 4 of 8)	5	125622488	125698773	76286	1	208151	ENSMUST00000184422.1	83314	ENSMUSG00000070498	Tmem132b	transmembrane protein 132B
chr5	126025502	126025600	99	*	100	*	15	17	0.882353	7	20	0.35	4	CG	-1	0.002199	loss	Distal Intergenic	5	125622488	125698773	76286	1	208151	ENSMUST00000184422.1	403014	ENSMUSG00000070498	Tmem132b	transmembrane protein 132B
chr5	126089902	126090000	99	*	100	*	0	16	0	11	25	0.44	2	CG	1	0.00277791	gain	Distal Intergenic	5	125622488	125698773	76286	1	208151	ENSMUST00000184422.1	467414	ENSMUSG00000070498	Tmem132b	transmembrane protein 132B
chr5	129236602	129236700	99	*	100	*	0	4	0	5	5	1	1	CG	1	0.0034272	gain	Distal Intergenic	5	129096757	129203680	106924	1	243277	ENSMUST00000156437.2	139845	ENSMUSG00000044017	Adgrd1	adhesion G protein-coupled receptor D1
chr5	129409902	129410000	99	*	100	*	15	19	0.789474	9	30	0.3	4	CG	-1	0.00207659	loss	Distal Intergenic	5	129501221	129571384	70164	1	231769	ENSMUST00000053737.8	-91221	ENSMUSG00000029439	Sfswap	splicing factor SWAP
chr5	129557102	129557200	99	*	100	*	12	16	0.75	40	40	1	4	CG	1	0.00220134	gain	Exon (ENSMUST00000196287.1/ENSMUST00000196287.1, exon 1 of 1)	5	129560159	129571384	11226	1	231769	ENSMUST00000199692.1	-2959	ENSMUSG00000029439	Sfswap	splicing factor SWAP
chr5	130369302	130369400	99	*	100	*	6	11	0.545455	0	11	0	2	CG	-1	0.00451095	loss	Promoter	5	130369455	130840174	470720	1	140904	ENSMUST00000086029.9	-55	ENSMUSG00000060371	Caln1	calneuron 1
chr5	134048102	134048200	99	*	100	*	16	20	0.8	6	22	0.272727	2	CG	-1	0.0018692	loss	Distal Intergenic	5	134099711	134144343	44633	1	80909	ENSMUST00000016088.8	-51511	ENSMUSG00000015944	Castor2	cytosolic arginine sensor for mTORC1 subunit 2
chr5	134985502	134985600	99	*	100	*	3	8	0.375	9	9	1	2	CG	1	0.00506222	gain	Promoter	5	134986214	134987472	1259	1	12739	ENSMUST00000094245.3	-614	ENSMUSG00000070473	Cldn3	claudin 3
chr5	135287902	135288000	99	*	100	*	7	26	0.269231	0	34	0	4	CG	-1	0.00240406	loss	Distal Intergenic	5	135248938	135251230	2293	2	14371	ENSMUST00000062572.2	-36672	ENSMUSG00000049551	Fzd9	frizzled class receptor 9
chr5	135509902	135510000	99	*	100	*	26	27	0.962963	20	38	0.526316	6	CG	-1	0.000934587	loss	Intron (ENSMUST00000060311.11/215114, intron 1 of 30)	5	135449749	135489258	39510	2	215114	ENSMUST00000201998.1	-20644	ENSMUSG00000039959	Hip1	huntingtin interacting protein 1
chr5	135623202	135623300	99	*	100	*	70	75	0.933333	73	114	0.640351	16	CG	-1	0.00011947	loss	Distal Intergenic	5	135632618	135646376	13759	1	215160	ENSMUST00000043707.6	-9318	ENSMUSG00000039917	Rhbdd2	rhomboid domain containing 2
chr5	135681402	135681500	99	*	100	*	23	23	1	15	22	0.681818	4	CG	-1	0.00384701	loss	Intron (ENSMUST00000153500.7/18984, intron 1 of 7)	5	135674585	135731117	56533	1	18984	ENSMUST00000153515.7	6817	ENSMUSG00000005514	Por	P450 (cytochrome) oxidoreductase
chr5	137172202	137172300	99	*	100	*	9	24	0.375	0	26	0	6	CG	-1	0.00183054	loss	Exon (ENSMUST00000239135.1/ENSMUST00000239135.1, exon 6 of 10)	5	137154029	137166070	12042	2	666339	ENSMUST00000111075.3	-6132	ENSMUSG00000037390	Muc3	mucin 3, intestinal
chr5	137851402	137851500	99	*	100	*	5	5	1	1	6	0.166667	1	CG	-1	0.00581512	loss	Downstream (<1kb)	5	137852147	137853250	1104	2	170741	ENSMUST00000197403.4	1750	ENSMUSG00000066684	Pilrb1	paired immunoglobin-like type 2 receptor beta 1
chr5	138704102	138704200	99	*	100	*	55	62	0.887097	47	73	0.643836	14	CG	-1	0.00220134	loss	Distal Intergenic	5	138754514	138810077	55564	1	80752	ENSMUST00000026972.7	-50314	ENSMUSG00000025854	Fam20c	family with sequence similarity 20, member C
chr5	139626202	139626300	99	*	100	*	21	33	0.636364	46	51	0.901961	8	CG	1	0.00371219	gain	Distal Intergenic	5	139543898	139545268	1371	1	22255	ENSMUST00000174792.1	82304	ENSMUSG00000029546	Uncx	UNC homeobox
chr5	140128402	140128500	99	*	100	*	15	24	0.625	23	24	0.958333	6	CG	1	0.00483353	gain	Intron (ENSMUST00000110829.6/17120, intron 13 of 16)	5	140088671	140115466	26796	2	17120	ENSMUST00000128579.1	-12936	ENSMUSG00000029554	Mad1l1	MAD1 mitotic arrest deficient 1-like 1
chr5	142167702	142167800	99	*	100	*	6	16	0.375	0	17	0	2	CG	-1	0.00546438	loss	Intron (ENSMUST00000085774.10/330222, intron 38 of 44)	5	142401497	142419620	18124	1	17425	ENSMUST00000198422.1	-233697	ENSMUSG00000056493	Foxk1	forkhead box K1
chr5	142332202	142332300	99	*	100	*	23	26	0.884615	26	46	0.565217	4	CG	-1	0.00546269	loss	Distal Intergenic	5	142401497	142419620	18124	1	17425	ENSMUST00000198422.1	-69197	ENSMUSG00000056493	Foxk1	forkhead box K1
chr5	142385102	142385200	99	*	100	*	8	56	0.142857	36	94	0.382979	9	CG	1	0.00272762	gain	Distal Intergenic	5	142401497	142419620	18124	1	17425	ENSMUST00000198422.1	-16297	ENSMUSG00000056493	Foxk1	forkhead box K1
chr5	143137602	143137700	99	*	100	*	43	45	0.955556	34	46	0.73913	11	CG	-1	0.00463409	loss	Exon (ENSMUST00000215102.1/ENSMUST00000215102.1, exon 5 of 5)	5	142990893	143112994	122102	2	108086	ENSMUST00000053498.12	-24608	ENSMUSG00000045078	Rnf216	ring finger protein 216
chr5	143210402	143210500	99	*	100	*	3	8	0.375	0	18	0	2	CG	-1	0.00581512	loss	Distal Intergenic	5	143216316	143225882	9567	2	74673	ENSMUST00000085733.8	15382	ENSMUSG00000039296	Spdye4a	speedy/RINGO cell cycle regulator family, member E4A
chr5	143975002	143975100	99	*	100	*	8	8	1	2	9	0.222222	2	CG	-1	0.00228599	loss	Intron (ENSMUST00000166847.7/ENSMUST00000166847.7, intron 16 of 20)	5	143991475	143992584	1110	2	231874	ENSMUST00000200619.1	17484	ENSMUSG00000029617	Ccz1	CCZ1 vacuolar protein trafficking and biogenesis associated
chr5	144338402	144338500	99	*	100	*	7	24	0.291667	1	34	0.0294118	4	CG	-1	0.00473464	loss	Intron (ENSMUST00000155491.7/55950, intron 3 of 3)	5	144357923	144361048	3126	1	100579137	ENSMUST00000197311.1	-19423	ENSMUSG00000104600	Dmrt1i	Dmrt1 interacting ncRNA
chr5	144950002	144950100	99	*	100	*	15	21	0.714286	6	33	0.181818	2	CG	-1	0.000788521	loss	Intron (ENSMUST00000110677.7/75788, intron 1 of 18)	5	144876495	144965839	89345	2	75788	ENSMUST00000110677.7	15739	ENSMUSG00000038780	Smurf1	SMAD specific E3 ubiquitin protein ligase 1
chr5	146382702	146382800	99	*	100	*	8	8	1	6	15	0.4	2	CG	-1	0.0052393	loss	Distal Intergenic	5	146384985	146473615	88631	1	245880	ENSMUST00000016143.8	-2185	ENSMUSG00000029636	Wasf3	WAS protein family, member 3
chr5	146474802	146474900	99	*	100	*	13	18	0.722222	11	40	0.275	4	CG	-1	0.00245742	loss	Distal Intergenic	5	146481965	146484704	2740	1	623198	ENSMUST00000179032.2	-7065	ENSMUSG00000096344	Gm6408	predicted gene 6408
chr5	146654102	146654200	99	*	100	*	21	34	0.617647	54	60	0.9	6	CG	1	0.00220134	gain	Distal Intergenic	5	146582400	146585239	2840	2	14738	ENSMUST00000036211.7	-68863	ENSMUSG00000041468	Gpr12	G-protein coupled receptor 12
chr5	146697902	146698000	99	*	100	*	33	36	0.916667	26	48	0.541667	4	CG	-1	0.00114383	loss	Distal Intergenic	5	146734839	146758448	23610	2	22217	ENSMUST00000138202.7	60448	ENSMUSG00000029640	Usp12	ubiquitin specific peptidase 12
chr5	146972102	146972200	99	*	100	*	66	69	0.956522	64	90	0.711111	6	CG	-1	0.000694483	loss	Distal Intergenic	5	146958948	146963800	4853	2	76366	ENSMUST00000140526.1	-8302	ENSMUSG00000016510	Mtif3	mitochondrial translational initiation factor 3
chr5	147953802	147953900	99	*	100	*	26	32	0.8125	14	40	0.35	8	CG	-1	0.000779197	loss	Exon (ENSMUST00000138406.1/ENSMUST00000138406.1, exon 3 of 4)	5	147957320	148316065	358746	1	77521	ENSMUST00000085558.10	-3420	ENSMUSG00000029651	Mtus2	microtubule associated tumor suppressor candidate 2
chr5	149555102	149555200	99	*	100	*	6	8	0.75	1	10	0.1	2	CG	-1	0.00520179	loss	Intron (ENSMUST00000110502.6/381693, intron 4 of 22)	5	149489056	149538030	48975	2	100415916	ENSMUST00000202188.1	-17072	ENSMUSG00000107132	Gm15997	predicted gene 15997
chr6	18369102	18369200	99	*	100	*	0	9	0	9	14	0.642857	2	CG	1	0.00283621	gain	Intron (ENSMUST00000152499.7/30785, intron 18 of 18)	6	18389145	18408694	19550	2	30785	ENSMUST00000141581.1	39494	ENSMUSG00000000416	Cttnbp2	cortactin binding protein 2
chr6	29396602	29396700	99	*	100	*	122	165	0.739394	109	255	0.427451	28	CG	-1	5.11046e-08	loss	Promoter	6	29396630	29426953	30324	1	232664	ENSMUST00000115275.7	0	ENSMUSG00000029769	Ccdc136	coiled-coil domain containing 136
chr6	31308002	31308100	99	*	100	*	17	20	0.85	32	70	0.457143	4	CG	-1	0.0027499	loss	Intron (ENSMUST00000144612.7/73652, intron 2 of 5)	6	31321971	31337385	15415	1	73652	ENSMUST00000124811.1	-13871	ENSMUSG00000087380	2210408F21Rik	RIKEN cDNA 2210408F21 gene
chr6	32266602	32266700	99	*	100	*	16	16	1	9	19	0.473684	4	CG	-1	0.00183186	loss	Intron (ENSMUST00000115096.3/243743, intron 4 of 31)	6	32058141	32058621	481	1	76382	ENSMUST00000156267.1	208461	ENSMUSG00000029766	1700012A03Rik	RIKEN cDNA 1700012A03 gene
chr6	32310402	32310500	99	*	100	*	9	30	0.3	1	41	0.0243902	6	CG	-1	0.00215834	loss	Exon (ENSMUST00000143328.1/ENSMUST00000143328.1, exon 2 of 3)	6	32511073	32515576	4504	1	319849	ENSMUST00000150314.1	-200573	ENSMUSG00000086763	Plxna4os1	plexin A4, opposite strand 1
chr6	37170502	37170600	99	*	100	*	24	28	0.857143	8	24	0.333333	6	CG	-1	0.000840236	loss	Intron (ENSMUST00000101532.9/320127, intron 1 of 33)	6	37034608	37064510	29903	2	320127	ENSMUST00000146656.1	-105992	ENSMUSG00000038665	Dgki	diacylglycerol kinase, iota
chr6	37721602	37721700	99	*	100	*	20	21	0.952381	11	20	0.55	4	CG	-1	0.0034328	loss	Distal Intergenic	6	37870811	37921505	50695	1	21848	ENSMUST00000153004.7	-149111	ENSMUSG00000029833	Trim24	tripartite motif-containing 24
chr6	48529002	48529100	99	*	100	*	36	37	0.972973	28	40	0.7	8	CG	-1	0.00247884	loss	Exon (ENSMUST00000203457.2/58894, exon 7 of 8)	6	48536582	48537474	893	2	69432	ENSMUST00000180937.1	8374	ENSMUSG00000097716	1700026J14Rik	RIKEN cDNA 1700026J14 gene
chr6	49775202	49775300	99	*	100	*	6	9	0.666667	1	14	0.0714286	2	CG	-1	0.00321002	loss	Distal Intergenic	6	49822710	49829507	6798	1	109648	ENSMUST00000031843.6	-47410	ENSMUSG00000029819	Npy	neuropeptide Y
chr6	51330702	51330800	99	*	100	*	19	24	0.791667	17	49	0.346939	6	CG	-1	0.00147292	loss	Distal Intergenic	6	51379710	51392791	13082	1	625167	ENSMUST00000204678.1	-48910	ENSMUSG00000107660	Gm6559	predicted gene 6559
chr6	52832102	52832200	99	*	100	*	21	26	0.807692	19	50	0.38	4	CG	-1	0.00150674	loss	Intron (ENSMUST00000136250.5/231986, intron 2 of 4)	6	52768797	52778309	9513	2	231986	ENSMUST00000128282.3	-53793	ENSMUSG00000063568	Jazf1	JAZF zinc finger 1
chr6	52865002	52865100	99	*	100	*	15	19	0.789474	10	29	0.344828	4	CG	-1	0.00329532	loss	Intron (ENSMUST00000136250.5/231986, intron 2 of 4)	6	52768797	52909620	140824	2	231986	ENSMUST00000136250.5	44520	ENSMUSG00000063568	Jazf1	JAZF zinc finger 1
chr6	53761402	53761500	99	*	100	*	15	17	0.882353	8	22	0.363636	4	CG	-1	0.00224195	loss	Distal Intergenic	6	53815468	53820830	5363	2	66873	ENSMUST00000127748.4	59330	ENSMUSG00000043496	Tril	TLR4 interactor with leucine-rich repeats
chr6	55920502	55920600	99	*	100	*	0	13	0	12	22	0.545455	2	CG	1	0.002199	gain	Intron (ENSMUST00000044729.6/232016, intron 9 of 13)	6	55886825	55978735	91911	1	232016	ENSMUST00000169699.1	33677	ENSMUSG00000037973	Itprid1	ITPR interacting domain containing 1
chr6	58956102	58956200	99	*	100	*	28	40	0.7	18	48	0.375	8	CG	-1	0.00312921	loss	Exon (ENSMUST00000089860.11/58909, exon 10 of 18)	6	58907262	58916823	9562	1	73998	ENSMUST00000131132.1	48840	ENSMUSG00000029804	Herc3	hect domain and RLD 3
chr6	72097202	72097300	99	*	100	*	5	44	0.113636	31	76	0.407895	8	CG	1	0.00200075	gain	Promoter	6	72097592	72154571	56980	1	20454	ENSMUST00000069994.10	-292	ENSMUSG00000056091	St3gal5	ST3 beta-galactoside alpha-2,3-sialyltransferase 5
chr6	82531902	82532000	99	*	100	*	19	22	0.863636	22	48	0.458333	4	CG	-1	0.00247884	loss	Intron (ENSMUST00000032122.10/21336, intron 3 of 5)	6	82647843	82652518	4676	2	66979	ENSMUST00000140281.1	120518	ENSMUSG00000030042	Pole4	polymerase (DNA-directed), epsilon 4 (p12 subunit)
chr6	85337102	85337200	99	*	100	*	35	48	0.729167	25	84	0.297619	6	CG	-1	5.90724e-05	loss	Promoter	6	85336292	85336373	82	2	735267	ENSMUST00000102058.1	-729	ENSMUSG00000076012	Mir705	microRNA 705
chr6	85735302	85735400	99	*	100	*	8	8	1	5	16	0.3125	2	CG	-1	0.00252001	loss	Intron (ENSMUST00000159498.1/ENSMUST00000159498.1, intron 2 of 8)	6	85706727	85713205	6479	2	100043497	ENSMUST00000160534.1	-22097	ENSMUSG00000089694	Nat8f7	N-acetyltransferase 8 (GCN5-related) family member 7
chr6	87584102	87584200	99	*	100	*	5	9	0.555556	18	18	1	2	CG	1	0.00295106	gain	Intron (ENSMUST00000204682.2/58182, intron 2 of 2)	6	87588404	87590719	2316	2	58182	ENSMUST00000203636.1	6519	ENSMUSG00000049409	Prokr1	prokineticin receptor 1
chr6	88737302	88737400	99	*	100	*	0	12	0	14	24	0.583333	2	CG	1	0.00200075	gain	Intron (ENSMUST00000113585.8/23945, intron 2 of 7)	6	88725077	88825874	100798	1	23945	ENSMUST00000203824.1	12225	ENSMUSG00000033174	Mgll	monoglyceride lipase
chr6	92930302	92930400	99	*	100	*	5	10	0.5	0	17	0	2	CG	-1	0.00238218	loss	Intron (ENSMUST00000113438.7/101401, intron 3 of 39)	6	92940329	93272979	332651	1	330385	ENSMUST00000204449.2	-9929	ENSMUSG00000097462	9530026P05Rik	RIKEN cDNA 9530026P05 gene
chr6	93656202	93656300	99	*	100	*	17	18	0.944444	14	28	0.5	4	CG	-1	0.002724	loss	Distal Intergenic	6	93785303	93792539	7237	2	14924	ENSMUST00000204788.1	136239	ENSMUSG00000045095	Magi1	membrane associated guanylate kinase, WW and PDZ domain containing 1
chr6	96718202	96718300	99	*	100	*	4	9	0.444444	13	13	1	2	CG	1	0.00301314	gain	Distal Intergenic	6	96831203	97060413	229211	2	320701	ENSMUST00000089295.5	342113	ENSMUSG00000046500	Tafa4	TAFA chemokine like family member 4
chr6	98894902	98895000	99	*	100	*	22	22	1	10	18	0.555556	4	CG	-1	0.00169098	loss	Distal Intergenic	6	98930171	98935545	5375	2	108655	ENSMUST00000175880.1	40545	ENSMUSG00000030067	Foxp1	forkhead box P1
chr6	99283402	99283500	99	*	100	*	40	46	0.869565	60	100	0.6	8	CG	-1	0.00227964	loss	Intron (ENSMUST00000113322.8/108655, intron 2 of 18)	6	99161940	99266532	104593	2	108655	ENSMUST00000138754.8	-16870	ENSMUSG00000030067	Foxp1	forkhead box P1
chr6	100126002	100126100	99	*	100	*	8	8	1	7	26	0.269231	2	CG	-1	0.00127571	loss	Distal Intergenic	6	100232011	100233131	1121	2	56353	ENSMUST00000203410.1	107031	ENSMUSG00000072872	Rybp	RING1 and YY1 binding protein
chr6	100192702	100192800	99	*	100	*	9	10	0.9	7	27	0.259259	2	CG	-1	0.00169098	loss	Distal Intergenic	6	100232011	100233131	1121	2	56353	ENSMUST00000203410.1	40331	ENSMUSG00000072872	Rybp	RING1 and YY1 binding protein
chr6	102157902	102158000	99	*	100	*	3	8	0.375	0	30	0	2	CG	-1	0.00169098	loss	Distal Intergenic	6	102266100	102306804	40705	1	75893	ENSMUST00000203050.2	-108100	ENSMUSG00000107563	4930587E11Rik	RIKEN cDNA 4930587E11 gene
chr6	112916402	112916500	99	*	100	*	21	22	0.954545	15	38	0.394737	4	CG	-1	0.000318813	loss	Intron (ENSMUST00000088373.10/259302, intron 1 of 21)	6	112717974	112946754	228781	2	259302	ENSMUST00000113169.8	30254	ENSMUSG00000030257	Srgap3	SLIT-ROBO Rho GTPase activating protein 3
chr6	113950602	113950700	99	*	100	*	7	8	0.875	2	13	0.153846	2	CG	-1	0.00233096	loss	Intron (ENSMUST00000101045.9/11941, intron 2 of 21)	6	113748294	113934681	186388	2	11941	ENSMUST00000101044.8	-15921	ENSMUSG00000030302	Atp2b2	ATPase, Ca++ transporting, plasma membrane 2
chr6	114020402	114020500	99	*	100	*	10	16	0.625	4	30	0.133333	4	CG	-1	0.00183054	loss	Intron (ENSMUST00000138670.2/ENSMUST00000138670.2, intron 1 of 2)	6	113745670	114042015	296346	2	11941	ENSMUST00000152831.7	21515	ENSMUSG00000030302	Atp2b2	ATPase, Ca++ transporting, plasma membrane 2
chr6	115161202	115161300	99	*	100	*	8	9	0.888889	2	11	0.181818	2	CG	-1	0.00269505	loss	Intron (ENSMUST00000203768.2/20965, intron 1 of 10)	6	115134950	115276559	141610	1	20965	ENSMUST00000203450.1	26252	ENSMUSG00000009394	Syn2	synapsin II
chr6	116769302	116769400	99	*	100	*	25	25	1	17	33	0.515152	4	CG	-1	0.000500434	loss	Distal Intergenic	6	116679063	116716913	37851	2	319776	ENSMUST00000056623.12	-52389	ENSMUSG00000048108	Tmem72	transmembrane protein 72
chr6	116940002	116940100	99	*	100	*	37	38	0.973684	21	31	0.677419	6	CG	-1	0.00205745	loss	Distal Intergenic	6	116679063	116716913	37851	2	319776	ENSMUST00000056623.12	-223089	ENSMUSG00000048108	Tmem72	transmembrane protein 72
chr6	116992102	116992200	99	*	100	*	26	27	0.962963	26	41	0.634146	5	CG	-1	0.002724	loss	Distal Intergenic	6	117168535	117175069	6535	1	20315	ENSMUST00000112866.7	-176335	ENSMUSG00000061353	Cxcl12	chemokine (C-X-C motif) ligand 12
chr6	117706702	117706800	99	*	100	*	16	18	0.888889	8	26	0.307692	2	CG	-1	0.000941297	loss	Intron (ENSMUST00000188781.6/72263, intron 2 of 4)	6	117646694	117717263	70570	2	72263	ENSMUST00000190546.6	10463	ENSMUSG00000099869	1700030F04Rik	RIKEN cDNA 1700030F04 gene
chr6	118293702	118293800	99	*	100	*	4	8	0.5	1	24	0.0416667	2	CG	-1	0.0028047	loss	Distal Intergenic	6	118300168	118308384	8217	2	102632423	ENSMUST00000204033.1	14584	ENSMUSG00000107933	Gm30498	predicted gene, 30498
chr6	118862202	118862300	99	*	100	*	23	24	0.958333	21	36	0.583333	6	CG	-1	0.00240406	loss	Intron (ENSMUST00000186889.6/12288, intron 3 of 46)	6	118592319	118780324	188006	2	12288	ENSMUST00000220022.1	-81878	ENSMUSG00000051331	Cacna1c	calcium channel, voltage-dependent, L type, alpha 1C subunit
chr6	119480902	119481000	99	*	100	*	50	63	0.793651	104	185	0.562162	14	CG	-1	0.00221843	loss	Promoter	6	119479668	119482630	2963	1	101358	ENSMUST00000032094.6	1234	ENSMUSG00000030019	Fbxl14	F-box and leucine-rich repeat protein 14
chr6	124943602	124943700	99	*	100	*	0	8	0	10	15	0.666667	2	CG	1	0.00291856	gain	Distal Intergenic	6	124932624	124935293	2670	1	30853	ENSMUST00000203060.1	10978	ENSMUSG00000030120	Mlf2	myeloid leukemia factor 2
chr6	126365602	126365700	99	*	100	*	7	10	0.7	0	16	0	2	CG	-1	0.000788521	loss	Distal Intergenic	6	126286649	126328686	42038	2	100038574	ENSMUST00000204181.1	-36916	ENSMUSG00000107623	Gm10415	predicted gene 10415
chr6	126584002	126584100	99	*	100	*	12	16	0.75	9	34	0.264706	4	CG	-1	0.00233096	loss	Distal Intergenic	6	126532551	126535412	2862	2	16493	ENSMUST00000060972.4	-48590	ENSMUSG00000045534	Kcna5	potassium voltage-gated channel, shaker-related subfamily, member 5
chr6	127422102	127422200	99	*	100	*	11	12	0.916667	5	15	0.333333	2	CG	-1	0.00294845	loss	Distal Intergenic	6	127446840	127494240	47401	1	101187	ENSMUST00000112191.7	-24640	ENSMUSG00000037997	Parp11	poly (ADP-ribose) polymerase family, member 11
chr6	127443302	127443500	199	*	200	*	25	30	0.833333	9	30	0.3	6	CG	-1	0.000402602	loss	Distal Intergenic	6	127446840	127494240	47401	1	101187	ENSMUST00000112191.7	-3340	ENSMUSG00000037997	Parp11	poly (ADP-ribose) polymerase family, member 11
chr6	136252602	136252700	99	*	100	*	0	19	0	10	24	0.416667	2	CG	1	0.00241729	gain	Distal Intergenic	6	136327539	136329983	2445	1	668137	ENSMUST00000204530.1	-74839	ENSMUSG00000094973	Eif4a3l1	eukaryotic translation initiation factor 4A3 like 1
chr6	139306302	139306400	99	*	100	*	11	33	0.333333	5	62	0.0806452	6	CG	-1	0.002724	loss	Distal Intergenic	6	139315597	139322576	6980	2	70962	ENSMUST00000204038.1	16176	ENSMUSG00000108128	4922502N22Rik	RIKEN cDNA 4922502N22 gene
chr6	140414502	140414600	99	*	100	*	18	21	0.857143	10	24	0.416667	4	CG	-1	0.00312819	loss	Distal Intergenic	6	140424054	140597110	173057	1	109135	ENSMUST00000087622.5	-9454	ENSMUSG00000030231	Plekha5	pleckstrin homology domain containing, family A member 5
chr6	142363002	142363100	99	*	100	*	25	30	0.833333	10	23	0.434783	4	CG	-1	0.00315244	loss	Promoter	6	142362121	142363574	1454	2	19691	ENSMUST00000123912.1	474	ENSMUSG00000030243	Recql	RecQ protein-like
chr6	145211602	145211700	99	*	100	*	15	34	0.441176	5	53	0.0943396	8	CG	-1	0.00108552	loss	Promoter	6	145211200	145215734	4535	1	67636	ENSMUST00000111719.1	402	ENSMUSG00000040370	Etfrf1	electron transfer flavoprotein regulatory factor 1
chr6	145290702	145290800	99	*	100	*	64	68	0.941176	53	75	0.706667	8	CG	-1	0.00128554	loss	Distal Intergenic	6	145250529	145251849	1321	1	100039495	ENSMUST00000139612.1	40173	ENSMUSG00000086013	Gm15706	predicted gene 15706
chr6	145594102	145594200	99	*	100	*	9	10	0.9	2	14	0.142857	2	CG	-1	0.0012549	loss	Intron (ENSMUST00000148739.7/74071, intron 1 of 10)	6	145365134	145614273	249140	2	74071	ENSMUST00000148739.7	20073	ENSMUSG00000054966	Lmntd1	lamin tail domain containing 1
chr6	146846502	146846600	99	*	100	*	36	45	0.8	46	89	0.516854	8	CG	-1	0.0025326	loss	Exon (ENSMUST00000204503.1/ENSMUST00000204503.1, exon 1 of 1)	6	146850104	146871406	21303	1	69371	ENSMUST00000032433.8	-3504	ENSMUSG00000030292	Smco2	single-pass membrane protein with coiled-coil domains 2
chr6	149217002	149217100	99	*	100	*	27	28	0.964286	15	30	0.5	4	CG	-1	0.000717292	loss	Distal Intergenic	6	149157147	149188712	31566	2	232566	ENSMUST00000111535.7	-28290	ENSMUSG00000068250	Amn1	antagonist of mitotic exit network 1
chr7	6405402	6405500	99	*	100	*	35	36	0.972222	39	56	0.696429	8	CG	-1	0.00228599	loss	Intron (ENSMUST00000161855.7/100042450, intron 2 of 4)	7	6410277	6441691	31415	1	100042450	ENSMUST00000054781.6	-4777	ENSMUSG00000093536	Smim17	small integral membrane protein 17
chr7	24865202	24865300	99	*	100	*	9	18	0.5	1	34	0.0294118	4	CG	-1	0.000497632	loss	Exon (ENSMUST00000079306.10/232973, exon 4 of 5)	7	24865325	24869732	4408	2	232973	ENSMUST00000122995.1	4432	ENSMUSG00000062732	Lypd4	Ly6/Plaur domain containing 4
chr7	25200502	25200600	99	*	100	*	8	22	0.363636	26	32	0.8125	4	CG	1	0.00205522	gain	Exon (ENSMUST00000206750.1/67379, exon 5 of 5)	7	25217668	25217725	58	2	102466794	ENSMUST00000184632.1	17125	ENSMUSG00000098325	Mir7048	microRNA 7048
chr7	30520302	30520400	99	*	100	*	2	30	0.0666667	25	67	0.373134	6	CG	1	0.0027499	gain	Exon (ENSMUST00000124276.1/100504207, exon 8 of 12)	7	30515699	30522193	6495	1	100504207	ENSMUST00000238768.1	4603	ENSMUSG00000062132	Arhgap33os	Rho GTPase activating protein 33, opposite strand
chr7	43562602	43562700	99	*	100	*	22	42	0.52381	37	142	0.260563	10	CG	-1	0.00241729	loss	Promoter	7	43562256	43575461	13206	1	210104	ENSMUST00000107972.7	346	ENSMUSG00000056592	Zfp658	zinc finger protein 658
chr7	44357902	44358000	99	*	100	*	31	40	0.775	21	46	0.456522	10	CG	-1	0.0033022	loss	3' UTR	7	44350762	44352057	1296	1	243961	ENSMUST00000127164.1	7140	ENSMUSG00000038738	Shank1	SH3 and multiple ankyrin repeat domains 1
chr7	46214802	46214900	99	*	100	*	7	16	0.4375	1	28	0.0357143	4	CG	-1	0.00211361	loss	Intron (ENSMUST00000078680.12/72088, intron 15 of 20)	7	46201026	46219767	18742	2	72088	ENSMUST00000148527.1	4867	ENSMUSG00000030838	Ush1c	USH1 protein network component harmonin
chr7	49272902	49273000	99	*	100	*	13	16	0.8125	6	22	0.272727	4	CG	-1	0.002199	loss	Intron (ENSMUST00000183659.7/78286, intron 2 of 39)	7	49246845	49494000	247156	1	78286	ENSMUST00000184124.7	26057	ENSMUSG00000052512	Nav2	neuron navigator 2
chr7	51638602	51638700	99	*	100	*	10	10	1	3	10	0.3	2	CG	-1	0.00220134	loss	Intron (ENSMUST00000032710.6/140919, intron 3 of 11)	7	51629480	51661582	32103	1	140919	ENSMUST00000208597.1	9122	ENSMUSG00000030500	Slc17a6	solute carrier family 17 (sodium-dependent inorganic phosphate cotransporter), member 6
chr7	64512802	64512900	99	*	100	*	25	48	0.520833	10	54	0.185185	8	CG	-1	0.00147865	loss	Intron (ENSMUST00000032732.14/11784, intron 1 of 14)	7	64502138	64695371	193234	1	11784	ENSMUST00000205604.1	10664	ENSMUSG00000030519	Apba2	amyloid beta (A4) precursor protein-binding, family A, member 2
chr7	66043802	66043900	99	*	100	*	7	8	0.875	1	8	0.125	2	CG	-1	0.0034272	loss	Promoter	7	66043602	66062271	18670	1	18553	ENSMUST00000206065.1	200	ENSMUSG00000030513	Pcsk6	proprotein convertase subtilisin/kexin type 6
chr7	78422402	78422500	99	*	100	*	37	47	0.787234	44	85	0.517647	8	CG	-1	0.00309446	loss	Intron (ENSMUST00000039431.13/18213, intron 11 of 16)	7	78356095	78452123	96029	2	18213	ENSMUST00000205312.1	29623	ENSMUSG00000059146	Ntrk3	neurotrophic tyrosine kinase, receptor, type 3
chr7	92706202	92706300	99	*	100	*	12	13	0.923077	7	22	0.318182	2	CG	-1	0.00176412	loss	Distal Intergenic	7	92740706	92741459	754	2	666737	ENSMUST00000182408.1	35159	ENSMUSG00000074024	4632427E13Rik	RIKEN cDNA 4632427E13 gene
chr7	98092502	98092600	99	*	100	*	35	40	0.875	63	115	0.547826	10	CG	-1	0.00119082	loss	Promoter	7	98085384	98091128	5745	2	17921	ENSMUST00000238540.1	-1374	ENSMUSG00000030761	Myo7a	myosin VIIA
chr7	101531402	101531500	99	*	100	*	33	33	1	40	54	0.740741	8	CG	-1	0.00248163	loss	Intron (ENSMUST00000209330.1/ENSMUST00000209330.1, intron 2 of 3)	7	101552453	101560865	8413	2	11871	ENSMUST00000173420.1	29365	ENSMUSG00000092517	Art2a	ADP-ribosyltransferase 2a
chr7	104128502	104128600	99	*	100	*	17	20	0.85	10	26	0.384615	4	CG	-1	0.0025326	loss	Promoter	7	104127912	104129826	1915	2	70980	ENSMUST00000053743.5	1226	ENSMUSG00000055643	Ubqln5	ubiquilin 5
chr7	109346502	109346600	99	*	100	*	18	34	0.529412	5	40	0.125	4	CG	-1	0.00109171	loss	Intron (ENSMUST00000121748.7/117229, intron 1 of 12)	7	109438618	109444893	6276	1	74293	ENSMUST00000143715.1	-92018	ENSMUSG00000085407	1700095J03Rik	RIKEN cDNA 1700095J03 gene
chr7	111232902	111233000	99	*	100	*	35	44	0.795455	30	69	0.434783	8	CG	-1	0.00100718	loss	Distal Intergenic	7	111117636	111122684	5049	2	75479	ENSMUST00000210788.1	-110218	ENSMUSG00000110424	1700012D14Rik	RIKEN cDNA 1700012D14 gene
chr7	112235502	112235600	99	*	100	*	16	16	1	12	26	0.461538	2	CG	-1	0.00140323	loss	Intron (ENSMUST00000050149.11/320878, intron 2 of 19)	7	112225890	112348368	122479	1	320878	ENSMUST00000106648.7	9612	ENSMUSG00000038244	Mical2	microtubule associated monooxygenase, calponin and LIM domain containing 2
chr7	112918102	112918200	99	*	100	*	9	24	0.375	2	36	0.0555556	4	CG	-1	0.002724	loss	Distal Intergenic	7	112953962	112957457	3496	1	78748	ENSMUST00000182858.1	-35762	ENSMUSG00000098132	Rassf10	Ras association (RalGDS/AF-6) domain family (N-terminal) member 10
chr7	114741602	114741700	99	*	100	*	15	33	0.454545	45	54	0.833333	6	CG	1	0.00115701	gain	Distal Intergenic	7	114743694	114791018	47325	1	233752	ENSMUST00000161800.1	-1994	ENSMUSG00000048782	Insc	INSC spindle orientation adaptor protein
chr7	117170002	117170100	99	*	100	*	1	9	0.111111	8	9	0.888889	2	CG	1	0.00215834	gain	Distal Intergenic	7	117380979	117635185	254207	1	233781	ENSMUST00000160035.7	-210879	ENSMUSG00000030657	Xylt1	xylosyltransferase 1
chr7	122532402	122532500	99	*	100	*	13	20	0.65	11	46	0.23913	4	CG	-1	0.00251131	loss	Intron (ENSMUST00000143692.7/18751, intron 8 of 17)	7	122599982	122628078	28097	1	18751	ENSMUST00000127910.1	-67482	ENSMUSG00000052889	Prkcb	protein kinase C, beta
chr7	129981102	129981200	99	*	100	*	25	27	0.925926	33	54	0.611111	6	CG	-1	0.00369382	loss	Distal Intergenic	7	129962165	129978669	16505	1	100043150	ENSMUST00000206701.1	18937	ENSMUSG00000108504	Gm4265	predicted gene 4265
chr7	130010102	130010200	99	*	100	*	12	16	0.75	4	20	0.2	4	CG	-1	0.00215834	loss	Distal Intergenic	7	129962165	129978669	16505	1	100043150	ENSMUST00000206701.1	47937	ENSMUSG00000108504	Gm4265	predicted gene 4265
chr7	130266402	130266500	99	*	100	*	33	76	0.434211	45	208	0.216346	17	CG	-1	0.00127571	loss	Promoter	7	130162451	130266263	103813	2	14183	ENSMUST00000120187.8	-139	ENSMUSG00000030849	Fgfr2	fibroblast growth factor receptor 2
chr7	130369702	130369800	99	*	100	*	30	35	0.857143	20	45	0.444444	6	CG	-1	0.00100718	loss	Intron (ENSMUST00000124096.7/14183, intron 2 of 6)	7	130394345	130418790	24446	2	11907	ENSMUST00000208116.1	48990	ENSMUSG00000030850	Ate1	arginyltransferase 1
chr7	133185202	133185300	99	*	100	*	8	12	0.666667	2	21	0.0952381	2	CG	-1	0.00183054	loss	Distal Intergenic	7	133128251	133142457	14207	1	74970	ENSMUST00000209850.1	56951	ENSMUSG00000109816	4930483O08Rik	RIKEN cDNA 4930483O08 gene
chr7	133301602	133301700	99	*	100	*	16	16	1	14	26	0.538462	4	CG	-1	0.00241211	loss	Distal Intergenic	7	133128251	133142457	14207	1	74970	ENSMUST00000209850.1	173351	ENSMUSG00000109816	4930483O08Rik	RIKEN cDNA 4930483O08 gene
chr7	134071302	134071400	99	*	100	*	21	33	0.636364	9	54	0.166667	6	CG	-1	0.000167412	loss	Intron (ENSMUST00000067680.10/11489, intron 3 of 22)	7	133886196	133961265	75070	2	11489	ENSMUST00000138363.1	-110037	ENSMUSG00000054555	Adam12	a disintegrin and metallopeptidase domain 12 (meltrin alpha)
chr7	136354402	136354500	99	*	100	*	10	17	0.588235	1	21	0.047619	4	CG	-1	0.00127571	loss	Exon (ENSMUST00000210345.1/ENSMUST00000210345.1, exon 2 of 3)	7	136332216	136349415	17200	2	330664	ENSMUST00000209560.1	-4987	ENSMUSG00000109633	C230079O03Rik	RIKEN cDNA C230079O03 gene
chr7	139638202	139638300	99	*	100	*	17	26	0.653846	13	46	0.282609	6	CG	-1	0.00292867	loss	Exon (ENSMUST00000129990.8/212124, exon 31 of 59)	7	139601080	139616309	15230	2	212124	ENSMUST00000166503.5	-21893	ENSMUSG00000049571	Cfap46	cilia and flagella associated protein 46
chr7	139821402	139821500	99	*	100	*	3	8	0.375	0	28	0	2	CG	-1	0.00200075	loss	Distal Intergenic	7	139834174	139878088	43915	1	52389	ENSMUST00000026548.13	-12674	ENSMUSG00000025475	Adgra1	adhesion G protein-coupled receptor A1
chr7	139970702	139970800	99	*	100	*	13	15	0.866667	4	16	0.25	2	CG	-1	0.00183054	loss	Intron (ENSMUST00000139218.1/ENSMUST00000139218.1, intron 2 of 4)	7	139972442	139978719	6278	2	381933	ENSMUST00000209335.1	7919	ENSMUSG00000073795	Spef1l	sperm flagellar 1 like
chr7	140091402	140091500	99	*	100	*	12	26	0.461538	8	60	0.133333	6	CG	-1	0.00215834	loss	Distal Intergenic	7	140093395	140097200	3806	1	22264	ENSMUST00000026540.8	-1895	ENSMUSG00000025467	Prap1	proline-rich acidic protein 1
chr7	144189602	144189700	99	*	100	*	7	8	0.875	2	11	0.181818	2	CG	-1	0.0035011	loss	Intron (ENSMUST00000105902.7/210274, intron 12 of 22)	7	144175529	144424494	248966	1	210274	ENSMUST00000105900.8	14073	ENSMUSG00000037541	Shank2	SH3 and multiple ankyrin repeat domains 2
chr7	144895902	144896000	99	*	100	*	25	72	0.347222	0	92	0	14	CG	-1	1.01595e-07	loss	Promoter	7	144896531	144900953	4423	1	14170	ENSMUST00000033389.6	-531	ENSMUSG00000031073	Fgf15	fibroblast growth factor 15
chr8	22283602	22283700	99	*	100	*	10	24	0.416667	24	26	0.923077	6	CG	1	0.000907314	gain	Promoter	8	22283441	22371418	87978	1	234129	ENSMUST00000211747.1	161	ENSMUSG00000031481	Tpte	transmembrane phosphatase with tensin homology
chr8	33483402	33483500	99	*	100	*	4	10	0.4	0	28	0	2	CG	-1	0.00151172	loss	Promoter	8	33484196	33485167	972	1	628431	ENSMUST00000210634.1	-696	NA	Hmgb1-rs17	high mobility group box 1, related sequence 17
chr8	54590202	54590300	99	*	100	*	19	22	0.863636	16	44	0.363636	4	CG	-1	0.000907314	loss	Intron (ENSMUST00000162770.1/ENSMUST00000162770.1, intron 1 of 1)	8	54600781	54610098	9318	1	69281	ENSMUST00000033917.6	-10481	ENSMUSG00000031518	Spata4	spermatogenesis associated 4
chr8	54595202	54595300	99	*	100	*	19	20	0.95	15	31	0.483871	5	CG	-1	0.00183054	loss	Intron (ENSMUST00000162770.1/ENSMUST00000162770.1, intron 1 of 1)	8	54600781	54610098	9318	1	69281	ENSMUST00000033917.6	-5481	ENSMUSG00000031518	Spata4	spermatogenesis associated 4
chr8	71485602	71485700	99	*	100	*	32	64	0.5	12	97	0.123711	16	CG	-1	8.28843e-06	loss	Promoter	8	71476019	71485963	9945	2	382014	ENSMUST00000093450.5	263	ENSMUSG00000034863	Ano8	anoctamin 8
chr8	71908702	71908800	99	*	100	*	36	74	0.486486	120	157	0.764331	18	CG	1	0.000357215	gain	Promoter	8	71908657	71913583	4927	1	382019	ENSMUST00000125802.7	45	ENSMUSG00000089857	Zfp882	zinc finger protein 882
chr8	95072902	95073000	99	*	100	*	10	30	0.333333	4	70	0.0571429	6	CG	-1	0.00127571	loss	Promoter	8	95074079	95076457	2379	1	330830	ENSMUST00000212980.1	-1079	ENSMUSG00000031786	Drc7	dynein regulatory complex subunit 7
chr8	95888502	95888600	99	*	100	*	43	50	0.86	57	109	0.522936	8	CG	-1	0.000502081	loss	Promoter	8	95864134	95888547	24414	2	14719	ENSMUST00000034097.7	0	ENSMUSG00000031672	Got2	glutamatic-oxaloacetic transaminase 2, mitochondrial
chr8	122086902	122087000	99	*	100	*	26	27	0.962963	20	37	0.540541	6	CG	-1	0.00115044	loss	Intron (ENSMUST00000127664.1/108148, intron 1 of 15)	8	122000847	122007140	6294	1	53325	ENSMUST00000173201.1	86055	ENSMUSG00000025316	Banp	BTG3 associated nuclear protein
chr8	125206002	125206100	99	*	100	*	20	24	0.833333	13	51	0.254902	6	CG	-1	7.67943e-05	loss	Intron (ENSMUST00000074562.10/244667, intron 9 of 12)	8	125087987	125102878	14892	1	244667	ENSMUST00000126111.1	118015	ENSMUSG00000043051	Disc1	disrupted in schizophrenia 1
chr9	23090002	23090100	99	*	100	*	45	45	1	36	47	0.765957	10	CG	-1	0.00181383	loss	Distal Intergenic	9	23223076	23485200	262125	1	73230	ENSMUST00000071982.6	-132976	ENSMUSG00000031963	Bmper	BMP-binding endothelial regulator
chr9	27204302	27204400	99	*	100	*	6	8	0.75	0	9	0	2	CG	-1	0.00238218	loss	Distal Intergenic	9	27105221	27155421	50201	2	83964	ENSMUST00000213682.1	-48881	ENSMUSG00000031990	Jam3	junction adhesion molecule 3
chr9	29791402	29791500	99	*	100	*	2	9	0.222222	8	8	1	2	CG	1	0.00228599	gain	Intron (ENSMUST00000075069.10/235106, intron 1 of 7)	9	29411588	29963119	551532	2	235106	ENSMUST00000146651.1	171619	ENSMUSG00000059974	Ntm	neurotrimin
chr9	30060002	30060100	99	*	100	*	0	18	0	15	34	0.441176	4	CG	1	0.00207474	gain	Distal Intergenic	9	29941548	29963141	21594	2	235106	ENSMUST00000151977.1	-96861	ENSMUSG00000059974	Ntm	neurotrimin
chr9	37069702	37069800	99	*	100	*	12	16	0.75	4	30	0.133333	4	CG	-1	0.000385409	loss	Intron (ENSMUST00000177218.7/208076, intron 1 of 10)	9	36892642	37083279	190638	2	208076	ENSMUST00000177080.7	13479	ENSMUSG00000035934	Pknox2	Pbx/knotted 1 homeobox 2
chr9	37142102	37142200	99	*	100	*	19	34	0.558824	4	28	0.142857	4	CG	-1	0.00204526	loss	Intron (ENSMUST00000039674.12/208076, intron 1 of 12)	9	36954772	37145660	190889	2	208076	ENSMUST00000189294.6	3460	ENSMUSG00000035934	Pknox2	Pbx/knotted 1 homeobox 2
chr9	40612502	40612600	99	*	100	*	15	16	0.9375	10	28	0.357143	4	CG	-1	0.00111465	loss	Intron (ENSMUST00000216936.1/ENSMUST00000216936.1, intron 2 of 3)	9	40685962	40761060	75099	1	71566	ENSMUST00000139577.1	-73362	ENSMUSG00000032024	Clmp	CXADR-like membrane protein
chr9	42608002	42608100	99	*	100	*	28	28	1	39	57	0.684211	6	CG	-1	0.00205522	loss	Intron (ENSMUST00000114865.7/110637, intron 11 of 20)	9	42449992	42507809	57818	2	272589	ENSMUST00000134374.1	-100193	ENSMUSG00000037287	Tbcel	tubulin folding cofactor E-like
chr9	43725102	43725200	99	*	100	*	24	37	0.648649	78	88	0.886364	8	CG	1	0.002724	gain	Intron (ENSMUST00000215497.1/ENSMUST00000215497.1, intron 1 of 4)	9	43743984	43807461	63478	1	58235	ENSMUST00000034510.8	-18784	ENSMUSG00000032012	Nectin1	nectin cell adhesion molecule 1
chr9	44026202	44026300	99	*	100	*	6	9	0.666667	0	10	0	2	CG	-1	0.00273296	loss	Intron (ENSMUST00000215913.1/ENSMUST00000215913.1, intron 1 of 2)	9	44043384	44048579	5196	1	21838	ENSMUST00000114840.1	-17084	ENSMUSG00000032011	Thy1	thymus cell antigen 1, theta
chr9	45264302	45264400	99	*	100	*	15	44	0.340909	3	43	0.0697674	10	CG	-1	0.00273296	loss	3' UTR	9	45266643	45266707	65	2	102466803	ENSMUST00000183683.1	2307	ENSMUSG00000098361	Mir7086	microRNA 7086
chr9	54227902	54228000	99	*	100	*	0	18	0	19	38	0.5	4	CG	1	0.00119958	gain	Intron (ENSMUST00000214358.1/13075, intron 1 of 1)	9	54193285	54202221	8937	2	13075	ENSMUST00000216974.1	-25681	ENSMUSG00000032274	Cyp19a1	cytochrome P450, family 19, subfamily a, polypeptide 1
chr9	65215602	65215700	99	*	100	*	57	60	0.95	61	92	0.663043	14	CG	-1	0.000429096	loss	Promoter	9	65215145	65239224	24080	1	214424	ENSMUST00000213396.1	457	ENSMUSG00000032392	Parp16	poly (ADP-ribose) polymerase family, member 16
chr9	68211002	68211100	99	*	100	*	12	26	0.461538	0	18	0	4	CG	-1	0.00202719	loss	Distal Intergenic	9	68017964	68025714	7751	2	434412	ENSMUST00000216827.1	-185288	ENSMUSG00000111841	Gm20745	predicted gene, 20745
chr9	69703802	69703900	99	*	100	*	6	16	0.375	35	44	0.795455	4	CG	1	0.00278784	gain	Distal Intergenic	9	69758740	69830845	72106	1	319970	ENSMUST00000180488.7	-54840	ENSMUSG00000097623	B230323A14Rik	RIKEN cDNA B230323A14 gene
chr9	69882802	69882900	99	*	100	*	0	23	0	17	28	0.607143	4	CG	1	0.000119706	gain	Distal Intergenic	9	69989466	70008317	18852	1	12175	ENSMUST00000034754.11	-106566	ENSMUSG00000011958	Bnip2	BCL2/adenovirus E1B interacting protein 2
chr9	73002402	73002500	99	*	100	*	11	11	1	3	22	0.136364	2	CG	-1	7.1007e-05	loss	Intron (ENSMUST00000149692.1/72278, intron 12 of 15)	9	73009888	73011977	2090	1	72278	ENSMUST00000131924.1	-7388	ENSMUSG00000034563	Ccpg1	cell cycle progression 1
chr9	79934802	79934900	99	*	100	*	16	16	1	9	18	0.5	4	CG	-1	0.00215834	loss	Intron (ENSMUST00000239133.1/70598, intron 1 of 6)	9	79820661	79962033	141373	2	70598	ENSMUST00000172973.1	27133	ENSMUSG00000034898	Filip1	filamin A interacting protein 1
chr9	95750502	95750600	99	*	100	*	6	24	0.25	49	69	0.710145	6	CG	1	0.000718122	gain	Promoter	9	95706627	95750358	43732	2	22063	ENSMUST00000190604.6	-144	ENSMUSG00000032839	Trpc1	transient receptor potential cation channel, subfamily C, member 1
chr9	97321502	97321600	99	*	100	*	2	28	0.0714286	11	22	0.5	4	CG	1	0.00184172	gain	Distal Intergenic	9	97349562	97369958	20397	2	78911	ENSMUST00000035026.4	48358	ENSMUSG00000032451	Trim42	tripartite motif-containing 42
chr9	100118402	100118500	99	*	100	*	6	23	0.26087	0	36	0	4	CG	-1	0.00238218	loss	Distal Intergenic	9	100023648	100034650	11003	1	108970	ENSMUST00000215896.1	94754	ENSMUSG00000101584	4930519F24Rik	RIKEN cDNA 4930519F24 gene
chr9	110888302	110888400	99	*	100	*	28	28	1	27	38	0.710526	7	CG	-1	0.00274054	loss	Promoter	9	110887995	110900528	12534	1	235633	ENSMUST00000156673.1	307	ENSMUSG00000044037	Als2cl	ALS2 C-terminal like
chr9	119588702	119588800	99	*	100	*	30	44	0.681818	12	66	0.181818	6	CG	-1	7.54581e-06	loss	Distal Intergenic	9	119484324	119579016	94693	2	20271	ENSMUST00000120420.1	-9686	ENSMUSG00000032511	Scn5a	sodium channel, voltage-gated, type V, alpha
chr9	123479302	123479400	99	*	100	*	11	34	0.323529	1	32	0.03125	8	CG	-1	0.00288548	loss	Promoter	9	123478744	123517649	38906	1	29806	ENSMUST00000216352.1	558	ENSMUSG00000025239	Limd1	LIM domains containing 1
chrX	153600306	153600404	99	*	100	*	9	16	0.5625	4	32	0.125	4	CG	-1	0.00241211	loss	Distal Intergenic	20	153558593	153559429	837	1	69361	ENSMUST00000056754.3	41713	ENSMUSG00000048573	Cypt3	cysteine-rich perinuclear theca 3
chrY	954202	954300	99	*	100	*	2	10	0.2	0	19	0	2	CG	-1	0.0433556	loss	Intron (ENSMUST00000186726.6/20592, intron 27 of 27)	21	916529	943562	27034	1	20592	ENSMUST00000187296.1	37673	ENSMUSG00000056673	Kdm5d	lysine (K)-specific demethylase 5D
