# Supplementary material for: Predicting Carcinogenic Mechanisms of Non-Genotoxic Carcinogens via Combined Analysis of Global DNA Methylation and In Vitro Cell Transformation
Source: Int J Mol Sci. 2020 Jul 29;21(15):5387. doi: 10.3390/ijms21155387 (PMC7432388; doi:10.3390/ijms21155387)
Supplement: Supplementary file 1 [file ijms-21-05387-s001.zip › Suppl Table S6_DMR_MH.xls]

## Sheet: DW_vs_MH_anno_1500
Supplementary Table S6. List of DMRs associated with methapyrilene hydrochloride (MH)
							Control			MH
seqnames	start	end	width	strand	width.1	strand.1	sumReadsM1	sumReadsN1	proportion1	sumReadsM2	sumReadsN2	proportion2	cytosinesCount	context	direction	pValue	regionType	annotation	geneChr	geneStart	geneEnd	geneLength	geneStrand	geneId	transcriptId	distanceToTSS	ENSEMBL	SYMBOL	GENENAME
chr1	6174304	6174402	99	*	100	*	2	10	0.2	19	22	0.863636	2	CG	1	0.0013224	gain	Distal Intergenic	1	6206197	6234311	28115	1	12421	ENSMUST00000159906.7	-31795	ENSMUSG00000025907	Rb1cc1	RB1-inducible coiled-coil 1
chr1	9548604	9548702	99	*	100	*	16	22	0.727273	9	32	0.28125	4	CG	-1	0.00312844	loss	Promoter	1	9548119	9580673	32555	1	76187	ENSMUST00000190654.1	485	ENSMUSG00000025911	Adhfe1	alcohol dehydrogenase, iron containing, 1
chr1	9769804	9769902	99	*	100	*	5	12	0.416667	14	15	0.933333	2	CG	1	0.00508268	gain	Intron (ENSMUST00000181821.7/73331, intron 2 of 3)	1	9748626	9770751	22126	1	73331	ENSMUST00000209020.1	21178	NA	1700034P13Rik	RIKEN cDNA 1700034P13 gene
chr1	12170904	12171002	99	*	100	*	28	32	0.875	24	60	0.4	4	CG	-1	0.000222333	loss	Distal Intergenic	1	12425986	12426106	121	1	102465961	ENSMUST00000183490.1	-254984	ENSMUSG00000098555	Mir6341	microRNA 6341
chr1	12829504	12829602	99	*	100	*	22	31	0.709677	20	58	0.344828	6	CG	-1	0.00289467	loss	Intron (ENSMUST00000177608.7/240725, intron 12 of 21)	1	12836028	12840497	4470	1	240725	ENSMUST00000189447.1	-6426	ENSMUSG00000016918	Sulf1	sulfatase 1
chr1	12972304	12972402	99	*	100	*	11	14	0.785714	2	10	0.2	2	CG	-1	0.00590778	loss	Intron (ENSMUST00000188454.6/240726, intron 2 of 9)	1	12879683	12990914	111232	2	240726	ENSMUST00000146763.7	18512	ENSMUSG00000025938	Slco5a1	solute carrier organic anion transporter family, member 5A1
chr1	14442504	14442602	99	*	100	*	17	17	1	8	16	0.5	2	CG	-1	0.00255807	loss	Distal Intergenic	1	14168958	14310235	141278	2	14048	ENSMUST00000168081.8	-132269	ENSMUSG00000025932	Eya1	EYA transcriptional coactivator and phosphatase 1
chr1	14736804	14736902	99	*	100	*	9	9	1	3	8	0.375	2	CG	-1	0.00608074	loss	Distal Intergenic	1	14753746	14755353	1608	2	17681	ENSMUST00000190719.1	18451	ENSMUSG00000025930	Msc	musculin
chr1	15875604	15875702	99	*	100	*	25	38	0.657895	39	42	0.928571	8	CG	1	0.00437582	gain	Intron (ENSMUST00000040695.4/226866, intron 2 of 4)	1	15853862	15892722	38861	2	226866	ENSMUST00000040695.4	17020	ENSMUSG00000032719	Sbspon	somatomedin B and thrombospondin, type 1 domain containing
chr1	16260404	16260502	99	*	100	*	4	8	0.5	0	13	0	2	CG	-1	0.00598548	loss	Intron (ENSMUST00000160446.7/ENSMUST00000160446.7, intron 2 of 3)	1	16344198	16375395	31198	2	29819	ENSMUST00000115360.7	114893	ENSMUSG00000025920	Stau2	staufen double-stranded RNA binding protein 2
chr1	17709404	17709502	99	*	100	*	17	26	0.653846	45	46	0.978261	4	CG	1	0.000962808	gain	Intron (ENSMUST00000155588.7/102634913, intron 4 of 6)	1	17727045	17765575	38531	1	83691	ENSMUST00000159958.7	-17543	ENSMUSG00000025776	Crispld1	cysteine-rich secretory protein LCCL domain containing 1
chr1	17913004	17913102	99	*	100	*	15	16	0.9375	9	20	0.45	4	CG	-1	0.0039659	loss	Distal Intergenic	1	17692904	17727646	34743	2	102634913	ENSMUST00000127328.1	-185358	ENSMUSG00000085125	Gm16070	predicted gene 16070
chr1	17941304	17941402	99	*	100	*	4	20	0.2	12	16	0.75	4	CG	1	0.00283503	gain	Distal Intergenic	1	18115204	18137051	21848	2	78081	ENSMUST00000115340.7	195649	ENSMUSG00000025774	Crisp4	cysteine-rich secretory protein 4
chr1	18043604	18043702	99	*	100	*	2	9	0.222222	8	8	1	2	CG	1	0.00305932	gain	Intron (ENSMUST00000209405.1/ENSMUST00000209405.1, intron 1 of 3)	1	18115204	18137051	21848	2	78081	ENSMUST00000115340.7	93349	ENSMUSG00000025774	Crisp4	cysteine-rich secretory protein 4
chr1	20428404	20428502	99	*	100	*	6	9	0.666667	2	17	0.117647	2	CG	-1	0.00550853	loss	Intron (ENSMUST00000088448.11/241035, intron 36 of 66)	1	20374722	20409448	34727	2	241035	ENSMUST00000132647.1	-18956	ENSMUSG00000043760	Pkhd1	polycystic kidney and hepatic disease 1
chr1	20510204	20510302	99	*	100	*	9	16	0.5625	0	13	0	3	CG	-1	0.00304046	loss	Intron (ENSMUST00000088448.11/241035, intron 33 of 66)	1	20374722	20409448	34727	2	241035	ENSMUST00000132647.1	-100756	ENSMUSG00000043760	Pkhd1	polycystic kidney and hepatic disease 1
chr1	20678104	20678202	99	*	100	*	8	30	0.266667	2	52	0.0384615	4	CG	-1	0.00421044	loss	Promoter	1	20679010	20679082	73	1	387202	ENSMUST00000083625.1	-808	ENSMUSG00000065559	Mir206	microRNA 206
chr1	21458704	21458802	99	*	100	*	11	16	0.6875	4	25	0.16	4	CG	-1	0.00221505	loss	Intron (ENSMUST00000029667.12/226922, intron 9 of 13)	1	21383556	21386373	2818	1	98582	ENSMUST00000147615.1	75148	ENSMUSG00000085079	Khdc1b	KH domain containing 1B
chr1	21535804	21535902	99	*	100	*	5	10	0.5	13	13	1	2	CG	1	0.00552555	gain	Intron (ENSMUST00000029667.12/226922, intron 2 of 13)	1	21383556	21386373	2818	1	98582	ENSMUST00000147615.1	152248	ENSMUSG00000085079	Khdc1b	KH domain containing 1B
chr1	21920904	21921002	99	*	100	*	1	14	0.0714286	16	23	0.695652	2	CG	1	0.00124805	gain	Intron (ENSMUST00000029667.12/226922, intron 1 of 13)	1	21398403	21961581	563179	2	226922	ENSMUST00000029667.12	40579	ENSMUSG00000028033	Kcnq5	potassium voltage-gated channel, subfamily Q, member 5
chr1	24543104	24543202	99	*	100	*	5	11	0.454545	16	17	0.941176	2	CG	1	0.00528529	gain	Intron (ENSMUST00000115244.8/12823, intron 4 of 50)	1	24279770	24587411	307642	2	12823	ENSMUST00000051344.5	44209	ENSMUSG00000026141	Col19a1	collagen, type XIX, alpha 1
chr1	36114104	36114202	99	*	100	*	39	42	0.928571	11	18	0.611111	4	CG	-1	0.00436955	loss	Distal Intergenic	1	36144252	36144313	62	2	102465540	ENSMUST00000184790.1	30111	ENSMUSG00000098752	Mir6897	microRNA 6897
chr1	37552204	37552302	99	*	100	*	25	37	0.675676	45	49	0.918367	5	CG	1	0.00569119	gain	Distal Intergenic	1	37439340	37541016	101677	2	269181	ENSMUST00000151952.7	-11188	ENSMUSG00000026110	Mgat4a	mannoside acetylglucosaminyltransferase 4, isoenzyme A
chr1	39458304	39458402	99	*	100	*	5	8	0.625	20	20	1	2	CG	1	0.00533903	gain	Intron (ENSMUST00000054462.10/54610, intron 1 of 19)	1	39372296	39478661	106366	2	54610	ENSMUST00000192531.5	20259	ENSMUSG00000003134	Tbc1d8	TBC1 domain family, member 8
chr1	41131304	41131402	99	*	100	*	25	32	0.78125	36	36	1	8	CG	1	0.00481721	gain	Distal Intergenic	1	41167587	41181252	13666	2	74897	ENSMUST00000194002.1	49850	ENSMUSG00000104072	4930448I06Rik	RIKEN cDNA 4930448I06 gene
chr1	41559204	41559302	99	*	100	*	20	34	0.588235	41	45	0.911111	6	CG	1	0.00234107	gain	Distal Intergenic	1	41167587	41181252	13666	2	74897	ENSMUST00000194002.1	-377952	ENSMUSG00000104072	4930448I06Rik	RIKEN cDNA 4930448I06 gene
chr1	45824604	45824702	99	*	100	*	12	12	1	6	15	0.4	2	CG	-1	0.00289467	loss	Distal Intergenic	1	45822558	45823616	1059	1	73674	ENSMUST00000186651.1	2046	ENSMUSG00000025995	Wdr75	WD repeat domain 75
chr1	50057704	50057802	99	*	100	*	1	11	0.0909091	7	10	0.7	2	CG	1	0.00561944	gain	Intron (ENSMUST00000190905.1/ENSMUST00000190905.1, intron 1 of 1)	1	49244616	49340443	95828	1	442837	ENSMUST00000188673.6	813088	ENSMUSG00000051616	C230029F24Rik	RIKEN cDNA C230029F24 gene
chr1	51729004	51729102	99	*	100	*	1	12	0.0833333	6	8	0.75	2	CG	1	0.00410187	gain	Intron (ENSMUST00000186769.1/ENSMUST00000186769.1, intron 1 of 1)	1	51760353	51764470	4118	2	17912	ENSMUST00000145367.1	35368	ENSMUSG00000018417	Myo1b	myosin IB
chr1	52080904	52081002	99	*	100	*	26	42	0.619048	11	38	0.289474	4	CG	-1	0.00488499	loss	Intron (ENSMUST00000168302.7/20849, intron 11 of 24)	1	52077261	52156087	78827	1	20846	ENSMUST00000185516.1	3643	ENSMUSG00000026104	Stat1	signal transducer and activator of transcription 1
chr1	54486404	54486502	99	*	100	*	31	43	0.72093	65	69	0.942029	10	CG	1	0.00305932	gain	Exon (ENSMUST00000097739.4/241062, exon 25 of 27)	1	54396004	54438971	42968	2	98488	ENSMUST00000041638.7	-47433	ENSMUSG00000041303	Gtf3c3	general transcription factor IIIC, polypeptide 3
chr1	54832304	54832402	99	*	100	*	11	11	1	6	17	0.352941	2	CG	-1	0.00220702	loss	Intron (ENSMUST00000179030.7/329154, intron 1 of 27)	1	54762368	54813443	51076	2	329154	ENSMUST00000178905.1	-18861	ENSMUSG00000052331	Ankrd44	ankyrin repeat domain 44
chr1	55870304	55870402	99	*	100	*	9	25	0.36	34	40	0.85	4	CG	1	0.000521524	gain	Distal Intergenic	1	55931241	55972098	40858	1	329159	ENSMUST00000189293.1	-60839	ENSMUSG00000099950	9130227L01Rik	RIKEN cDNA 9130227L01 gene
chr1	58070404	58070502	99	*	100	*	19	19	1	6	14	0.428571	2	CG	-1	0.00105121	loss	Exon (ENSMUST00000160168.1/11761, exon 15 of 15)	1	58029964	58070879	40916	1	11761	ENSMUST00000160168.1	40440	ENSMUSG00000063558	Aox1	aldehyde oxidase 1
chr1	58092304	58092402	99	*	100	*	11	11	1	4	11	0.363636	2	CG	-1	0.00329408	loss	Intron (ENSMUST00000001027.6/11761, intron 26 of 34)	1	58113130	58115009	1880	1	71724	ENSMUST00000161549.1	-20728	ENSMUSG00000064294	Aox3	aldehyde oxidase 3
chr1	58210304	58210402	99	*	100	*	10	33	0.30303	25	33	0.757576	6	CG	1	0.00123534	gain	Promoter	1	58210397	58268597	58201	1	71872	ENSMUST00000040442.5	0	ENSMUSG00000038242	Aox4	aldehyde oxidase 4
chr1	59270104	59270202	99	*	100	*	24	27	0.888889	20	36	0.555556	6	CG	-1	0.00579722	loss	Intron (ENSMUST00000160662.7/271697, intron 4 of 13)	1	59257128	59257878	751	1	271697	ENSMUST00000162487.1	12976	ENSMUSG00000026023	Cdk15	cyclin-dependent kinase 15
chr1	59596604	59596702	99	*	100	*	3	8	0.375	10	10	1	2	CG	1	0.00495386	gain	Intron (ENSMUST00000114243.7/381260, intron 12 of 19)	1	59606782	59628261	21480	1	381260	ENSMUST00000187454.6	-10080	ENSMUSG00000047361	Gm973	predicted gene 973
chr1	67145504	67145602	99	*	100	*	15	16	0.9375	10	28	0.357143	4	CG	-1	0.00112852	loss	Intron (ENSMUST00000027144.7/227231, intron 4 of 37)	1	67123026	67231259	108234	1	227231	ENSMUST00000027144.7	22478	ENSMUSG00000025991	Cps1	carbamoyl-phosphate synthetase 1
chr1	72574804	72574902	99	*	100	*	33	46	0.717391	5	24	0.208333	6	CG	-1	0.000521524	loss	Distal Intergenic	1	72583251	72585991	2741	1	54380	ENSMUST00000145868.7	-8349	ENSMUSG00000039354	Smarcal1	SWI/SNF related matrix associated, actin dependent regulator of chromatin, subfamily a-like 1
chr1	72792304	72792402	99	*	100	*	5	10	0.5	1	19	0.0526316	2	CG	-1	0.00605902	loss	Distal Intergenic	1	72824503	72852474	27972	1	16008	ENSMUST00000047328.10	-32101	ENSMUSG00000039323	Igfbp2	insulin-like growth factor binding protein 2
chr1	72874904	72875002	99	*	100	*	33	38	0.868421	11	22	0.5	4	CG	-1	0.00376301	loss	Promoter	1	72857932	72874884	16953	2	16011	ENSMUST00000027377.8	-20	ENSMUSG00000026185	Igfbp5	insulin-like growth factor binding protein 5
chr1	74803104	74803202	99	*	100	*	11	45	0.244444	27	40	0.675	10	CG	1	0.000613539	gain	3' UTR	1	74793363	74803495	10133	1	22409	ENSMUST00000187238.1	9741	ENSMUSG00000026167	Wnt10a	wingless-type MMTV integration site family, member 10A
chr1	81555204	81555302	99	*	100	*	25	28	0.892857	7	16	0.4375	4	CG	-1	0.0029933	loss	Exon (ENSMUST00000191337.1/ENSMUST00000191337.1, exon 2 of 2)	1	81077583	81341764	264182	1	241134	ENSMUST00000123285.1	477621	ENSMUSG00000054976	Nyap2	neuronal tyrosine-phophorylated phosphoinositide 3-kinase adaptor 2
chr1	86011604	86011702	99	*	100	*	8	14	0.571429	0	9	0	2	CG	-1	0.00617911	loss	Distal Intergenic	1	86016816	86024669	7854	1	70060	ENSMUST00000129169.1	-5114	ENSMUSG00000026226	Spata3	spermatogenesis associated 3
chr1	87661704	87661802	99	*	100	*	1	15	0.0666667	6	9	0.666667	2	CG	1	0.00365907	gain	Intron (ENSMUST00000169754.7/16331, intron 2 of 26)	1	87676239	87720502	44264	1	16331	ENSMUST00000167032.1	-14437	ENSMUSG00000026288	Inpp5d	inositol polyphosphate-5-phosphatase D
chr1	87827004	87827102	99	*	100	*	14	14	1	7	13	0.538462	2	CG	-1	0.00552555	loss	Promoter	1	87826488	87835414	8927	1	20215	ENSMUST00000145385.1	516	ENSMUSG00000056055	Sag	S-antigen, retina and pineal gland (arrestin)
chr1	89314004	89314102	99	*	100	*	34	34	1	21	28	0.75	4	CG	-1	0.0038475	loss	Intron (ENSMUST00000190308.1/ENSMUST00000190308.1, intron 1 of 2)	1	89360342	89406133	45792	2	77331	ENSMUST00000186258.1	92031	ENSMUSG00000099938	C030007H22Rik	RIKEN cDNA C030007H22 gene
chr1	90972504	90972602	99	*	100	*	9	10	0.9	2	8	0.25	2	CG	-1	0.00617491	loss	Distal Intergenic	1	90958133	90969661	11529	2	19329	ENSMUST00000027529.11	-2843	ENSMUSG00000026304	Rab17	RAB17, member RAS oncogene family
chr1	92325604	92325702	99	*	100	*	11	20	0.55	2	30	0.0666667	4	CG	-1	0.000962808	loss	Intron (ENSMUST00000187370.1/ENSMUST00000187370.1, intron 1 of 1)	1	92030144	92195699	165556	2	208727	ENSMUST00000212408.1	-129905	ENSMUSG00000026313	Hdac4	histone deacetylase 4
chr1	93049704	93049802	99	*	100	*	15	17	0.882353	1	8	0.125	2	CG	-1	0.00127783	loss	Intron (ENSMUST00000171796.7/16560, intron 25 of 47)	1	93042498	93054302	11805	2	16560	ENSMUST00000186828.1	4500	ENSMUSG00000014602	Kif1a	kinesin family member 1A
chr1	93259204	93259302	99	*	100	*	15	16	0.9375	3	14	0.214286	2	CG	-1	0.00053788	loss	Intron (ENSMUST00000062202.13/208777, intron 3 of 30)	1	93274431	93282317	7887	1	208777	ENSMUST00000165843.1	-15129	ENSMUSG00000047793	Sned1	sushi, nidogen and EGF-like domains 1
chr1	105956204	105956302	99	*	100	*	30	30	1	38	51	0.745098	6	CG	-1	0.00440906	loss	Exon (ENSMUST00000186616.1/ENSMUST00000186616.1, exon 1 of 1)	1	105979350	105990282	10933	2	635504	ENSMUST00000185535.1	33980	ENSMUSG00000099843	Gm7160	predicted gene 7160
chr1	118647004	118647102	99	*	100	*	1	15	0.0666667	9	15	0.6	2	CG	1	0.00383954	gain	Intron (ENSMUST00000027629.9/81879, intron 2 of 14)	1	118627946	118685168	57223	1	81879	ENSMUST00000027629.9	19058	ENSMUSG00000026380	Tfcp2l1	transcription factor CP2-like 1
chr1	119231304	119231402	99	*	100	*	11	16	0.6875	23	23	1	2	CG	1	0.00561944	gain	Distal Intergenic	1	118834132	119053619	219488	2	14633	ENSMUST00000062483.14	-177685	ENSMUSG00000048402	Gli2	GLI-Kruppel family member GLI2
chr1	119289104	119289202	99	*	100	*	1	10	0.1	10	11	0.909091	2	CG	1	0.0012151	gain	Distal Intergenic	1	119415465	119422248	6784	2	16324	ENSMUST00000038765.5	133046	ENSMUSG00000037035	Inhbb	inhibin beta-B
chr1	119940204	119940302	99	*	100	*	13	20	0.65	28	29	0.965517	4	CG	1	0.00498721	gain	Intron (ENSMUST00000174370.7/226356, intron 15 of 23)	1	119907890	119913208	5319	2	66343	ENSMUST00000037906.5	-26996	ENSMUSG00000036975	Tmem177	transmembrane protein 177
chr1	120607104	120607202	99	*	100	*	0	44	0	17	46	0.369565	10	CG	1	0.000166313	gain	3' UTR	1	120602418	120607992	5575	1	13798	ENSMUST00000079721.8	4686	ENSMUSG00000058665	En1	engrailed 1
chr1	122570704	122570802	99	*	100	*	0	11	0	5	9	0.555556	2	CG	1	0.00578577	gain	Distal Intergenic	1	122205145	122252180	47036	1	102638832	ENSMUST00000185679.1	365559	ENSMUSG00000099960	Gm28590	predicted gene 28590
chr1	127569904	127570002	99	*	100	*	3	9	0.333333	14	15	0.933333	2	CG	1	0.00365907	gain	Intron (ENSMUST00000027585.13/72160, intron 2 of 8)	1	127491545	127537430	45886	2	72160	ENSMUST00000162406.1	-32474	ENSMUSG00000026347	Tmem163	transmembrane protein 163
chr1	131659804	131659902	99	*	100	*	17	24	0.708333	34	34	1	4	CG	1	0.00251129	gain	Intron (ENSMUST00000073350.12/13034, intron 1 of 9)	1	131661911	131665446	3536	1	13034	ENSMUST00000141061.1	-2009	ENSMUSG00000004552	Ctse	cathepsin E
chr1	132067604	132067702	99	*	100	*	45	83	0.542169	39	142	0.274648	16	CG	-1	0.00058885	loss	Promoter	1	132026808	132067826	41019	2	213006	ENSMUST00000160656.7	124	ENSMUSG00000059149	Mfsd4a	major facilitator superfamily domain containing 4A
chr1	132746104	132746202	99	*	100	*	15	20	0.75	32	32	1	4	CG	1	0.00468893	gain	Distal Intergenic	1	132599835	132741797	141963	2	269116	ENSMUST00000188307.1	-4307	ENSMUSG00000026442	Nfasc	neurofascin
chr1	133855804	133855902	99	*	100	*	13	33	0.393939	23	27	0.851852	6	CG	1	0.00156659	gain	Distal Intergenic	1	133897199	133901327	4129	2	269120	ENSMUST00000124245.2	45425	ENSMUSG00000010311	Optc	opticin
chr1	136436604	136436702	99	*	100	*	17	26	0.653846	29	30	0.966667	4	CG	1	0.0041498	gain	Intron (ENSMUST00000027655.7/67997, intron 7 of 7)	1	136432402	136434066	1665	1	67997	ENSMUST00000149783.1	4202	ENSMUSG00000026404	Ddx59	DEAD (Asp-Glu-Ala-Asp) box polypeptide 59
chr1	137200204	137200302	99	*	100	*	1	15	0.0666667	7	12	0.583333	2	CG	1	0.00508268	gain	Distal Intergenic	1	136842571	136960448	117878	2	26424	ENSMUST00000027649.13	-239756	ENSMUSG00000026398	Nr5a2	nuclear receptor subfamily 5, group A, member 2
chr1	137783904	137784002	99	*	100	*	12	36	0.333333	24	26	0.923077	4	CG	1	9.33923e-05	gain	Distal Intergenic	1	137966455	137966541	87	1	735252	ENSMUST00000083631.1	-182453	ENSMUSG00000065565	Mir181a-1	microRNA 181a-1
chr1	137847504	137847602	99	*	100	*	19	25	0.76	9	33	0.272727	6	CG	-1	0.0012843	loss	Distal Intergenic	1	137966455	137966541	87	1	735252	ENSMUST00000083631.1	-118853	ENSMUSG00000065565	Mir181a-1	microRNA 181a-1
chr1	142126304	142126402	99	*	100	*	16	24	0.666667	32	33	0.969697	6	CG	1	0.00384195	gain	Distal Intergenic	1	140570176	140656404	86229	2	75910	ENSMUST00000193820.1	-1469900	ENSMUSG00000102368	4930590L20Rik	RIKEN cDNA 4930590L20 gene
chr1	152461904	152462002	99	*	100	*	10	16	0.625	20	20	1	4	CG	1	0.00450564	gain	Intron (ENSMUST00000127586.7/269132, intron 1 of 13)	1	152399830	152510695	110866	1	269132	ENSMUST00000044311.8	62074	ENSMUSG00000032649	Colgalt2	collagen beta(1-O)galactosyltransferase 2
chr1	152711704	152711802	99	*	100	*	17	20	0.85	5	16	0.3125	4	CG	-1	0.00289467	loss	Intron (ENSMUST00000111859.7/19731, intron 1 of 18)	1	152750551	152757544	6994	1	71281	ENSMUST00000068875.4	-38749	ENSMUSG00000055547	Apobec4	apolipoprotein B mRNA editing enzyme, catalytic polypeptide-like 4 (putative)
chr1	155234104	155234202	99	*	100	*	19	22	0.863636	11	25	0.44	4	CG	-1	0.00441309	loss	Promoter	1	155226040	155232911	6872	2	207792	ENSMUST00000187096.1	-1193	ENSMUSG00000033722	BC034090	cDNA sequence BC034090
chr1	157454804	157454902	99	*	100	*	3	9	0.333333	10	10	1	2	CG	1	0.00369617	gain	Distal Intergenic	1	157458577	157488628	30052	1	226527	ENSMUST00000193791.5	-3675	ENSMUSG00000033488	Cryzl2	crystallin zeta like 2
chr1	158355504	158355602	99	*	100	*	11	34	0.323529	20	28	0.714286	6	CG	1	0.00410187	gain	Promoter	1	158245269	158356229	110961	2	240843	ENSMUST00000195271.4	627	ENSMUSG00000004031	Brinp2	bone morphogenic protein/retinoic acid inducible neural-specific 2
chr1	162503804	162503902	99	*	100	*	9	10	0.9	1	8	0.125	2	CG	-1	0.00289467	loss	Distal Intergenic	1	161990212	162478034	487823	2	103967	ENSMUST00000070330.13	-25770	ENSMUSG00000040265	Dnm3	dynamin 3
chr1	164355404	164355502	99	*	100	*	12	12	1	6	13	0.461538	2	CG	-1	0.00455719	loss	Intron (ENSMUST00000193808.5/171567, intron 10 of 15)	1	164345219	164380858	35640	1	171567	ENSMUST00000194694.5	10185	ENSMUSG00000026575	Nme7	NME/NM23 family member 7
chr1	165677104	165677202	99	*	100	*	12	16	0.75	2	22	0.0909091	4	CG	-1	0.000391169	loss	Intron (ENSMUST00000097474.8/226594, intron 1 of 5)	1	165648947	165708048	59102	2	226594	ENSMUST00000040357.10	30846	ENSMUSG00000040723	Rcsd1	RCSD domain containing 1
chr1	167025704	167025802	99	*	100	*	5	28	0.178571	26	40	0.65	4	CG	1	0.000920295	gain	Intron (ENSMUST00000165874.7/226610, intron 1 of 2)	1	167001589	167091009	89421	1	226610	ENSMUST00000128373.1	24115	ENSMUSG00000060568	Fam78b	family with sequence similarity 78, member B
chr1	167613904	167614002	99	*	100	*	9	12	0.75	1	17	0.0588235	2	CG	-1	0.000879149	loss	Exon (ENSMUST00000015987.9/20183, exon 2 of 10)	1	167618309	167639621	21313	1	20183	ENSMUST00000111380.1	-4307	ENSMUSG00000015843	Rxrg	retinoid X receptor gamma
chr1	167754704	167754802	99	*	100	*	5	31	0.16129	23	34	0.676471	6	CG	1	0.000367398	gain	Intron (ENSMUST00000111377.7/110648, intron 3 of 8)	1	167689557	167848741	159185	1	110648	ENSMUST00000028003.8	65147	ENSMUSG00000026686	Lmx1a	LIM homeobox transcription factor 1 alpha
chr1	172006104	172006202	99	*	100	*	32	32	1	33	43	0.767442	6	CG	-1	0.00504706	loss	Exon (ENSMUST00000027837.12/93840, exon 7 of 8)	1	172004763	172009029	4267	2	93840	ENSMUST00000148363.1	2827	ENSMUSG00000026556	Vangl2	VANGL planar cell polarity 2
chr1	177795604	177795702	99	*	100	*	0	42	0	5	24	0.208333	6	CG	1	0.00402338	gain	Promoter	1	177774618	177796501	21884	2	11566	ENSMUST00000161808.1	799	ENSMUSG00000015961	Adss	adenylosuccinate synthetase, non muscle
chr1	180929504	180929602	99	*	100	*	32	34	0.941176	13	24	0.541667	4	CG	-1	0.001586	loss	Distal Intergenic	1	180935022	180938400	3379	1	13590	ENSMUST00000037361.8	-5420	ENSMUSG00000038793	Lefty1	left right determination factor 1
chr1	181877404	181877502	99	*	100	*	11	24	0.458333	2	24	0.0833333	6	CG	-1	0.00508268	loss	Distal Intergenic	1	181905478	181906838	1361	2	13800	ENSMUST00000191649.1	29336	ENSMUSG00000022995	Enah	ENAH actin regulator
chr1	182668004	182668102	99	*	100	*	5	8	0.625	1	19	0.0526316	2	CG	-1	0.00296979	loss	Distal Intergenic	1	182747126	182749180	2055	2	433386	ENSMUST00000060041.6	81078	ENSMUSG00000043429	Ccdc185	coiled-coil domain containing 185
chr1	182792904	182793002	99	*	100	*	8	10	0.8	3	14	0.214286	2	CG	-1	0.00590778	loss	Intron (ENSMUST00000155229.6/96935, intron 2 of 3)	1	182764895	182896591	131697	1	96935	ENSMUST00000085724.4	28009	ENSMUSG00000038576	Susd4	sushi domain containing 4
chr1	182963504	182963602	99	*	100	*	6	9	0.666667	0	11	0	2	CG	-1	0.0031226	loss	Intron (ENSMUST00000193687.5/53791, intron 1 of 3)	1	182954828	182970024	15197	1	53791	ENSMUST00000195614.1	8676	ENSMUSG00000079164	Tlr5	toll-like receptor 5
chr1	187708804	187708902	99	*	100	*	10	13	0.769231	1	12	0.0833333	2	CG	-1	0.0021251	loss	Intron (ENSMUST00000127489.7/26381, intron 2 of 3)	1	187609696	187793742	184047	1	26381	ENSMUST00000152927.1	99108	ENSMUSG00000026610	Esrrg	estrogen-related receptor gamma
chr1	188001104	188001202	99	*	100	*	24	26	0.923077	12	30	0.4	4	CG	-1	0.000508341	loss	Intron (ENSMUST00000127489.7/26381, intron 3 of 3)	1	187997868	188214884	217017	1	26381	ENSMUST00000110938.1	3236	ENSMUSG00000026610	Esrrg	estrogen-related receptor gamma
chr1	189588104	189588202	99	*	100	*	17	19	0.894737	5	14	0.357143	2	CG	-1	0.0031226	loss	Distal Intergenic	1	189642696	189648856	6161	2	108000	ENSMUST00000165798.1	60654	ENSMUSG00000026605	Cenpf	centromere protein F
chr1	190269704	190269802	99	*	100	*	0	11	0	5	9	0.555556	2	CG	1	0.00578577	gain	Distal Intergenic	1	190118035	190170714	52680	2	19130	ENSMUST00000175916.7	-98990	ENSMUSG00000010175	Prox1	prospero homeobox 1
chr10	23979102	23979200	99	*	100	*	27	34	0.794118	32	66	0.484848	6	CG	-1	0.00466919	loss	Distal Intergenic	10	23984609	23985646	1038	2	215855	ENSMUST00000057080.3	6446	ENSMUSG00000045111	Taar6	trace amine-associated receptor 6
chr10	24317302	24317400	99	*	100	*	31	44	0.704545	45	111	0.405405	8	CG	-1	0.00251095	loss	Distal Intergenic	10	24223545	24231199	7655	1	59012	ENSMUST00000154916.1	93757	ENSMUSG00000020000	Moxd1	monooxygenase, DBH-like 1
chr10	25196802	25196900	99	*	100	*	2	16	0.125	21	37	0.567568	4	CG	1	0.00461029	gain	Intron (ENSMUST00000100012.2/432442, intron 1 of 1)	10	25169090	25200158	31069	2	432442	ENSMUST00000100012.2	3258	ENSMUSG00000039166	Akap7	A kinase (PRKA) anchor protein 7
chr10	25876902	25877000	99	*	100	*	4	13	0.307692	14	15	0.933333	2	CG	1	0.0021498	gain	Distal Intergenic	10	25779314	25837437	58124	2	73803	ENSMUST00000218300.1	-39465	ENSMUSG00000112444	4930401C15Rik	RIKEN cDNA 4930401C15 gene
chr10	41676002	41676100	99	*	100	*	20	20	1	11	16	0.6875	4	CG	-1	0.00785999	loss	Intron (ENSMUST00000099932.9/75973, intron 1 of 17)	10	41648876	41694487	45612	2	75973	ENSMUST00000190522.1	18387	ENSMUSG00000075225	Ccdc162	coiled-coil domain containing 162
chr10	41915402	41915500	99	*	100	*	10	10	1	4	10	0.4	2	CG	-1	0.00507405	loss	3' UTR	10	41898373	41902549	4177	1	140742	ENSMUST00000214835.1	17029	ENSMUSG00000038332	Sesn1	sestrin 1
chr10	42720402	42720500	99	*	100	*	20	21	0.952381	10	17	0.588235	4	CG	-1	0.00718826	loss	Distal Intergenic	10	42761496	42832514	71019	1	140740	ENSMUST00000019937.4	-40996	ENSMUSG00000019802	Sec63	SEC63-like (S. cerevisiae)
chr10	42935202	42935300	99	*	100	*	20	26	0.769231	36	36	1	6	CG	1	0.00428301	gain	Promoter	10	42934916	42948199	13284	1	268297	ENSMUST00000153091.1	286	ENSMUSG00000044770	Scml4	Scm polycomb group protein like 4
chr10	43138802	43138900	99	*	100	*	7	28	0.25	20	33	0.606061	4	CG	1	0.00634224	gain	Intron (ENSMUST00000040275.8/109205, intron 3 of 6)	10	43172974	43174521	1548	2	109205	ENSMUST00000189987.1	35621	ENSMUSG00000038248	Sobp	sine oculis binding protein
chr10	45906602	45906700	99	*	100	*	0	8	0	6	9	0.666667	2	CG	1	0.00561944	gain	Distal Intergenic	10	45837880	45852283	14404	1	320363	ENSMUST00000215085.1	68722	ENSMUSG00000110874	D030045P18Rik	RIKEN cDNA D030045P18 gene
chr10	51549402	51549500	99	*	100	*	18	38	0.473684	32	38	0.842105	6	CG	1	0.00234308	gain	Distal Intergenic	10	51585416	51590517	5102	2	77296	ENSMUST00000020064.4	41017	ENSMUSG00000019909	Fam162b	family with sequence similarity 162, member B
chr10	52798002	52798100	99	*	100	*	1	9	0.111111	8	10	0.8	2	CG	1	0.00449602	gain	Intron (ENSMUST00000105473.2/215085, intron 1 of 7)	10	52690533	53111622	421090	1	215085	ENSMUST00000105473.2	107469	ENSMUSG00000038602	Slc35f1	solute carrier family 35, member F1
chr10	53515202	53515300	99	*	100	*	7	10	0.7	2	21	0.0952381	2	CG	-1	0.00207465	loss	Intron (ENSMUST00000218774.1/100502868, intron 2 of 3)	10	53498443	53518989	20547	2	100502868	ENSMUST00000218774.1	3689	ENSMUSG00000112739	Gm20597	predicted gene, 20597
chr10	57327302	57327400	99	*	100	*	22	48	0.458333	45	63	0.714286	6	CG	1	0.00729322	gain	Distal Intergenic	10	57478381	57486351	7971	2	74928	ENSMUST00000180831.2	158951	ENSMUSG00000097370	4930467K11Rik	RIKEN cDNA 4930467K11 gene
chr10	58831102	58831200	99	*	100	*	3	8	0.375	17	19	0.894737	2	CG	1	0.00617186	gain	Intron (ENSMUST00000135526.8/237353, intron 1 of 3)	10	58814059	59007193	193135	1	237353	ENSMUST00000133151.1	17043	ENSMUSG00000037990	Sh3rf3	SH3 domain containing ring finger 3
chr10	59276102	59276200	99	*	100	*	8	11	0.727273	3	18	0.166667	2	CG	-1	0.00440287	loss	Distal Intergenic	10	59323296	59373304	50009	1	18451	ENSMUST00000009789.14	-47096	ENSMUSG00000019916	P4ha1	procollagen-proline, 2-oxoglutarate 4-dioxygenase (proline 4-hydroxylase), alpha 1 polypeptide
chr10	60128502	60128600	99	*	100	*	38	39	0.974359	53	71	0.746479	8	CG	-1	0.00436955	loss	Intron (ENSMUST00000121820.8/94214, intron 8 of 10)	10	60126776	60126833	58	1	102465546	ENSMUST00000198998.1	1726	ENSMUSG00000105468	Mir6906	microRNA 6906
chr10	60948102	60948200	99	*	100	*	22	24	0.916667	14	26	0.538462	4	CG	-1	0.00468893	loss	Distal Intergenic	10	60928226	60938132	9907	2	73616	ENSMUST00000036304.3	-9970	ENSMUSG00000037247	Pldi	polymorphic derived intron containing
chr10	64700802	64700900	99	*	100	*	7	18	0.388889	17	20	0.85	4	CG	1	0.00495386	gain	Intron (ENSMUST00000105441.7/216033, intron 13 of 17)	10	65119526	65120367	842	2	102632700	ENSMUST00000187710.1	419467	ENSMUSG00000100528	Gm28881	predicted gene 28881
chr10	70040202	70040300	99	*	100	*	16	16	1	20	31	0.645161	4	CG	-1	0.00739967	loss	Distal Intergenic	10	69994303	70004724	10422	1	11735	ENSMUST00000183001.1	45899	ENSMUSG00000069601	Ank3	ankyrin 3, epithelial
chr10	70298002	70298100	99	*	100	*	12	19	0.631579	3	18	0.166667	4	CG	-1	0.0055584	loss	Distal Intergenic	10	70266979	70284080	17102	1	66859	ENSMUST00000155933.1	31023	ENSMUSG00000037762	Slc16a9	solute carrier family 16 (monocarboxylic acid transporters), member 9
chr10	70876702	70876800	99	*	100	*	25	26	0.961538	32	46	0.695652	4	CG	-1	0.00828214	loss	Intron (ENSMUST00000058942.5/ENSMUST00000058942.5, intron 3 of 6)	10	70934502	70948489	13988	2	83675	ENSMUST00000144740.1	71689	ENSMUSG00000014329	Bicc1	BicC family RNA binding protein 1
chr10	75591302	75591400	99	*	100	*	9	18	0.5	30	35	0.857143	4	CG	1	0.00631501	gain	Intron (ENSMUST00000219247.1/23887, intron 1 of 10)	10	75589792	75605403	15612	1	23887	ENSMUST00000189991.1	1510	ENSMUSG00000006344	Ggt5	gamma-glutamyltransferase 5
chr10	75607302	75607400	99	*	100	*	11	12	0.916667	1	9	0.111111	2	CG	-1	0.00125454	loss	Intron (ENSMUST00000219247.1/23887, intron 5 of 10)	10	75604081	75609657	5577	1	23887	ENSMUST00000188444.1	3221	ENSMUSG00000006344	Ggt5	gamma-glutamyltransferase 5
chr10	77271402	77271500	99	*	100	*	8	12	0.666667	22	22	1	2	CG	1	0.00552555	gain	Distal Intergenic	10	77266917	77267564	648	1	80294	ENSMUST00000218117.1	4485	ENSMUSG00000020260	Pofut2	protein O-fucosyltransferase 2
chr10	77457902	77458000	99	*	100	*	6	11	0.545455	23	24	0.958333	2	CG	1	0.00446722	gain	Exon (ENSMUST00000218522.1/ENSMUST00000218522.1, exon 1 of 4)	10	77290728	77418270	127543	2	110532	ENSMUST00000105406.7	-39632	ENSMUSG00000020262	Adarb1	adenosine deaminase, RNA-specific, B1
chr10	77893102	77893200	99	*	100	*	24	40	0.6	22	68	0.323529	8	CG	-1	0.00620016	loss	Promoter	10	77893417	77896114	2698	1	75188	ENSMUST00000185309.1	-217	ENSMUSG00000096573	1700009J07Rik	RIKEN cDNA 1700009J07 gene
chr10	77908302	77908400	99	*	100	*	7	32	0.21875	19	34	0.558824	4	CG	1	0.00607054	gain	3' UTR	10	77897575	77902536	4962	2	237387	ENSMUST00000057608.4	-5766	ENSMUSG00000051652	Lrrc3	leucine rich repeat containing 3
chr10	78303802	78303900	99	*	100	*	26	30	0.866667	22	43	0.511628	6	CG	-1	0.00356123	loss	Intron (ENSMUST00000001240.11/28169, intron 2 of 9)	10	78284313	78307550	23238	2	28169	ENSMUST00000150828.1	3650	ENSMUSG00000001211	Agpat3	1-acylglycerol-3-phosphate O-acyltransferase 3
chr10	78418102	78418200	99	*	100	*	5	8	0.625	1	14	0.0714286	2	CG	-1	0.00620016	loss	Distal Intergenic	10	78400386	78413043	12658	2	18114	ENSMUST00000062678.10	-5059	ENSMUSG00000061032	Rrp1	ribosomal RNA processing 1 homolog (S. cerevisiae)
chr10	79884002	79884100	99	*	100	*	7	16	0.4375	0	18	0	4	CG	-1	0.00355375	loss	Distal Intergenic	10	79886247	79888215	1969	1	50701	ENSMUST00000046091.6	-2147	ENSMUSG00000020125	Elane	elastase, neutrophil expressed
chr10	79916002	79916100	99	*	100	*	19	24	0.791667	20	44	0.454545	4	CG	-1	0.00798281	loss	Promoter	10	79912712	79916919	4208	2	109284	ENSMUST00000218750.1	819	ENSMUSG00000035781	R3hdm4	R3H domain containing 4
chr10	80518402	80518500	99	*	100	*	9	12	0.75	5	22	0.227273	2	CG	-1	0.00483187	loss	Downstream (1-2kb)	10	80535533	80539090	3558	2	67331	ENSMUST00000219648.1	20590	ENSMUSG00000003341	Atp8b3	ATPase, class I, type 8B, member 3
chr10	84081002	84081100	99	*	100	*	8	10	0.8	0	8	0	2	CG	-1	0.00232679	loss	Intron (ENSMUST00000216477.1/102637349, intron 1 of 4)	10	84036560	84100697	64138	2	102637349	ENSMUST00000216477.1	19597	ENSMUSG00000111049	Gm34184	predicted gene, 34184
chr10	84287302	84287400	99	*	100	*	8	9	0.888889	2	11	0.181818	2	CG	-1	0.00355375	loss	Distal Intergenic	10	84375296	84392388	17093	2	77976	ENSMUST00000129355.1	104988	ENSMUSG00000020032	Nuak1	NUAK family, SNF1-like kinase, 1
chr10	84912602	84912700	99	*	100	*	6	27	0.222222	16	27	0.592593	6	CG	1	0.00666472	gain	Distal Intergenic	10	84917616	85016447	98832	1	237422	ENSMUST00000038523.14	-4916	ENSMUSG00000035620	Ric8b	RIC8 guanine nucleotide exchange factor B
chr10	86364102	86364200	99	*	100	*	6	9	0.666667	0	13	0	2	CG	-1	0.0021251	loss	Intron (ENSMUST00000120638.7/27204, intron 4 of 13)	10	86302854	86343981	41128	1	21859	ENSMUST00000132307.1	61248	ENSMUSG00000020044	Timp3	tissue inhibitor of metalloproteinase 3
chr10	87588102	87588200	99	*	100	*	7	24	0.291667	0	31	0	6	CG	-1	0.00320618	loss	Distal Intergenic	10	87546673	87570332	23660	1	18478	ENSMUST00000217864.1	41429	ENSMUSG00000020051	Pah	phenylalanine hydroxylase
chr10	88069202	88069300	99	*	100	*	25	26	0.961538	20	30	0.666667	4	CG	-1	0.00666301	loss	Distal Intergenic	10	88091072	88092375	1304	1	110312	ENSMUST00000048621.7	-21772	ENSMUSG00000035383	Pmch	pro-melanin-concentrating hormone
chr10	89256802	89256900	99	*	100	*	17	54	0.314815	33	55	0.6	10	CG	1	0.00460231	gain	Promoter	10	89067732	89257136	189405	2	320091	ENSMUST00000181976.7	236	ENSMUSG00000035189	Ano4	anoctamin 4
chr10	94535302	94535400	99	*	100	*	5	14	0.357143	10	11	0.909091	2	CG	1	0.00628103	gain	Intron (ENSMUST00000132743.2/319880, intron 2 of 2)	10	94545431	94578922	33492	1	319880	ENSMUST00000148823.2	-10031	ENSMUSG00000020023	Tmcc3	transmembrane and coiled coil domains 3
chr10	103408102	103408200	99	*	100	*	8	18	0.444444	2	25	0.08	4	CG	-1	0.00633431	loss	Intron (ENSMUST00000179636.2/103098, intron 8 of 11)	10	103393450	103397158	3709	1	103098	ENSMUST00000219936.1	14652	ENSMUSG00000019894	Slc6a15	solute carrier family 6 (neurotransmitter transporter), member 15
chr10	107153102	107153200	99	*	100	*	6	8	0.75	28	28	1	2	CG	1	0.00739967	gain	Distal Intergenic	10	106965082	107123668	158587	2	380660	ENSMUST00000044668.4	-29434	ENSMUSG00000035948	Acss3	acyl-CoA synthetase short-chain family member 3
chr10	107198402	107198500	99	*	100	*	126	383	0.328982	114	214	0.53271	4	CG	1	3.5607e-05	gain	Distal Intergenic	10	107271686	107421474	149789	1	108030	ENSMUST00000020057.15	-73186	ENSMUSG00000019906	Lin7a	lin-7 homolog A (C. elegans)
chr10	107205202	107205300	99	*	100	*	93	187	0.497326	128	170	0.752941	4	CG	1	2.43731e-05	gain	Exon (ENSMUST00000220167.1/ENSMUST00000220167.1, exon 1 of 4)	10	107271686	107421474	149789	1	108030	ENSMUST00000020057.15	-66386	ENSMUSG00000019906	Lin7a	lin-7 homolog A (C. elegans)
chr10	107230802	107230900	99	*	100	*	17	172	0.0988372	61	147	0.414966	2	CG	1	6.08761e-09	gain	Distal Intergenic	10	107271686	107421474	149789	1	108030	ENSMUST00000020057.15	-40786	ENSMUSG00000019906	Lin7a	lin-7 homolog A (C. elegans)
chr10	107349002	107349100	99	*	100	*	95	831	0.11432	230	624	0.36859	4	CG	1	2.47998e-28	gain	Intron (ENSMUST00000020057.15/108030, intron 2 of 5)	10	107272394	107420308	147915	1	108030	ENSMUST00000218031.1	76608	ENSMUSG00000019906	Lin7a	lin-7 homolog A (C. elegans)
chr10	107373902	107374000	99	*	100	*	33	180	0.183333	58	147	0.394558	2	CG	1	0.000322847	gain	Intron (ENSMUST00000020057.15/108030, intron 2 of 5)	10	107272394	107420308	147915	1	108030	ENSMUST00000218031.1	101508	ENSMUSG00000019906	Lin7a	lin-7 homolog A (C. elegans)
chr10	107439402	107439500	99	*	100	*	39	127	0.307087	79	123	0.642276	2	CG	1	6.33061e-06	gain	Distal Intergenic	10	107482908	107486134	3227	2	17877	ENSMUST00000000445.1	46634	ENSMUSG00000000435	Myf5	myogenic factor 5
chr10	107491702	107491800	99	*	100	*	110	191	0.575916	281	360	0.780556	4	CG	1	1.92459e-05	gain	Downstream (1-2kb)	10	107492853	107494737	1885	2	17878	ENSMUST00000044210.4	2937	ENSMUSG00000035923	Myf6	myogenic factor 6
chr10	107583602	107583700	99	*	100	*	31	44	0.704545	650	712	0.912921	6	CG	1	0.000166313	gain	Intron (ENSMUST00000050702.8/237523, intron 28 of 44)	10	107492853	107494737	1885	2	17878	ENSMUST00000044210.4	-88865	ENSMUSG00000035923	Myf6	myogenic factor 6
chr10	107762002	107762100	99	*	100	*	17	54	0.314815	26	41	0.634146	2	CG	1	0.00384404	gain	3' UTR	10	107517049	107720051	203003	2	237523	ENSMUST00000050702.8	-41951	ENSMUSG00000035916	Ptprq	protein tyrosine phosphatase, receptor type, Q
chr10	108538902	108539000	99	*	100	*	12	22	0.545455	8	48	0.166667	4	CG	-1	0.00304046	loss	Intron (ENSMUST00000105276.7/20979, intron 10 of 11)	10	108446602	108453296	6695	1	102640148	ENSMUST00000220211.1	92300	ENSMUSG00000112532	Gm36283	predicted gene, 36283
chr10	111045802	111045900	99	*	100	*	4	35	0.114286	20	42	0.47619	6	CG	1	0.00225101	gain	Distal Intergenic	10	110941782	111010140	68359	2	320150	ENSMUST00000217698.1	-35662	ENSMUSG00000035798	Zdhhc17	zinc finger, DHHC domain containing 17
chr10	117284802	117284900	99	*	100	*	4	19	0.210526	0	37	0	2	CG	-1	0.00536027	loss	Downstream (2-3kb)	10	117277331	117282321	4991	2	17105	ENSMUST00000092163.8	-2481	ENSMUSG00000069516	Lyz2	lysozyme 2
chr10	117289202	117289300	99	*	100	*	22	40	0.55	14	53	0.264151	6	CG	-1	0.00623788	loss	Intron (ENSMUST00000092162.6/17110, intron 2 of 3)	10	117287797	117292868	5072	2	17110	ENSMUST00000092162.6	3568	ENSMUSG00000069515	Lyz1	lysozyme 1
chr10	117411302	117411400	99	*	100	*	9	16	0.5625	2	20	0.1	4	CG	-1	0.00456709	loss	Intron (ENSMUST00000220040.1/ENSMUST00000220040.1, intron 1 of 1)	10	117366178	117380015	13838	2	432508	ENSMUST00000175924.1	-31287	ENSMUSG00000055531	Cpsf6	cleavage and polyadenylation specific factor 6
chr10	117463702	117463800	99	*	100	*	11	25	0.44	103	121	0.85124	6	CG	1	0.000151681	gain	Distal Intergenic	10	117446015	117447493	1479	2	102634600	ENSMUST00000220189.1	-16209	ENSMUSG00000112344	Gm32141	predicted gene, 32141
chr10	117517902	117518000	99	*	100	*	69	91	0.758242	178	338	0.526627	6	CG	-1	0.0006446	loss	Distal Intergenic	10	117446015	117447493	1479	2	102634600	ENSMUST00000220189.1	-70409	ENSMUSG00000112344	Gm32141	predicted gene, 32141
chr10	117580002	117580100	99	*	100	*	37	98	0.377551	7	50	0.14	8	CG	-1	0.00458128	loss	Distal Intergenic	10	117629500	117635373	5874	1	70574	ENSMUST00000138020.7	-49400	ENSMUSG00000020183	Cpm	carboxypeptidase M
chr10	117994002	117994100	99	*	100	*	6	152	0.0394737	58	169	0.343195	6	CG	1	1.19e-09	gain	Distal Intergenic	10	117925459	117948292	22834	1	71067	ENSMUST00000217950.1	68543	ENSMUSG00000112500	4933411E08Rik	RIKEN cDNA 4933411E08 gene
chr10	118016802	118016900	99	*	100	*	44	112	0.392857	79	132	0.598485	4	CG	1	0.00330372	gain	Distal Intergenic	10	117925459	117948292	22834	1	71067	ENSMUST00000217950.1	91343	ENSMUSG00000112500	4933411E08Rik	RIKEN cDNA 4933411E08 gene
chr10	118053002	118053100	99	*	100	*	31	65	0.476923	59	70	0.842857	3	CG	1	0.000162112	gain	Distal Intergenic	10	118141811	118146760	4950	1	17245	ENSMUST00000219827.1	-88711	ENSMUSG00000020212	Mdm1	transformed mouse 3T3 cell double minute 1
chr10	118081902	118082000	99	*	100	*	8	19	0.421053	33	42	0.785714	2	CG	1	0.00617662	gain	Distal Intergenic	10	118141811	118146760	4950	1	17245	ENSMUST00000219827.1	-59811	ENSMUSG00000020212	Mdm1	transformed mouse 3T3 cell double minute 1
chr10	118114602	118114700	99	*	100	*	15	57	0.263158	31	55	0.563636	2	CG	1	0.00312844	gain	Intron (ENSMUST00000218667.1/ENSMUST00000218667.1, intron 1 of 1)	10	118141811	118146760	4950	1	17245	ENSMUST00000219827.1	-27111	ENSMUSG00000020212	Mdm1	transformed mouse 3T3 cell double minute 1
chr10	118140302	118140400	99	*	100	*	49	83	0.590361	84	102	0.823529	4	CG	1	0.00187015	gain	Promoter	10	118141811	118146760	4950	1	17245	ENSMUST00000219827.1	-1411	ENSMUSG00000020212	Mdm1	transformed mouse 3T3 cell double minute 1
chr10	118312002	118312100	99	*	100	*	104	173	0.601156	306	374	0.818182	2	CG	1	3.558e-06	gain	Distal Intergenic	10	118289629	118295038	5410	2	116849	ENSMUST00000163808.1	-16964	ENSMUSG00000090461	Iltifb	interleukin 10-related T cell-derived inducible factor beta
chr10	118473802	118473900	99	*	100	*	55	128	0.429688	64	97	0.659794	6	CG	1	0.00220702	gain	Distal Intergenic	10	118441047	118442618	1572	1	15978	ENSMUST00000220309.1	32755	ENSMUSG00000055170	Ifng	interferon gamma
chr10	118567502	118567600	99	*	100	*	23	133	0.172932	45	105	0.428571	2	CG	1	0.000249791	gain	Distal Intergenic	10	118502035	118556525	54491	2	103214	ENSMUST00000220034.1	-10977	ENSMUSG00000112230	Ifngas1	Ifng antisense RNA 1
chr10	118570002	118570100	99	*	100	*	3	21	0.142857	14	24	0.583333	2	CG	1	0.0042187	gain	Distal Intergenic	10	118502035	118556525	54491	2	103214	ENSMUST00000220034.1	-13477	ENSMUSG00000112230	Ifngas1	Ifng antisense RNA 1
chr10	118596702	118596800	99	*	100	*	62	204	0.303922	154	287	0.536585	4	CG	1	1.33365e-05	gain	Distal Intergenic	10	118502035	118556525	54491	2	103214	ENSMUST00000220034.1	-40177	ENSMUSG00000112230	Ifngas1	Ifng antisense RNA 1
chr10	118602302	118602400	99	*	100	*	54	74	0.72973	89	94	0.946809	6	CG	1	0.000741168	gain	Distal Intergenic	10	118502035	118556525	54491	2	103214	ENSMUST00000220034.1	-45777	ENSMUSG00000112230	Ifngas1	Ifng antisense RNA 1
chr10	118603802	118603900	99	*	100	*	28	111	0.252252	34	71	0.478873	2	CG	1	0.00355375	gain	Distal Intergenic	10	118502035	118556525	54491	2	103214	ENSMUST00000220034.1	-47277	ENSMUSG00000112230	Ifngas1	Ifng antisense RNA 1
chr10	118605302	118605400	99	*	100	*	39	89	0.438202	82	128	0.640625	2	CG	1	0.00488499	gain	Distal Intergenic	10	118502035	118556525	54491	2	103214	ENSMUST00000220034.1	-48777	ENSMUSG00000112230	Ifngas1	Ifng antisense RNA 1
chr10	120876502	120876600	99	*	100	*	11	16	0.6875	4	18	0.222222	4	CG	-1	0.00734639	loss	Intron (ENSMUST00000092143.11/320183, intron 1 of 6)	10	120783894	120871152	87259	2	320183	ENSMUST00000130950.1	-5350	ENSMUSG00000051236	Msrb3	methionine sulfoxide reductase B3
chr10	121806202	121806300	99	*	100	*	3	40	0.075	21	40	0.525	10	CG	1	0.000217299	gain	Promoter	10	121785240	121807104	21865	2	117600	ENSMUST00000161996.1	804	ENSMUSG00000020121	Srgap1	SLIT-ROBO Rho GTPase activating protein 1
chr10	127241802	127241900	99	*	100	*	4	13	0.307692	9	10	0.9	2	CG	1	0.00590488	gain	Intron (ENSMUST00000099172.4/16572, intron 12 of 28)	10	127229050	127263080	34031	2	16572	ENSMUST00000217895.1	21180	ENSMUSG00000074657	Kif5a	kinesin family member 5A
chr10	127357102	127357200	99	*	100	*	45	55	0.818182	21	40	0.525	10	CG	-1	0.00410187	loss	Exon (ENSMUST00000026472.9/16325, exon 2 of 2)	10	127348857	127354411	5555	2	16326	ENSMUST00000059718.5	-2691	ENSMUSG00000047492	Inhbe	inhibin beta-E
chr11	3337903	3338001	99	*	100	*	7	10	0.7	26	26	1	2	CG	1	0.0051211	gain	Intron (ENSMUST00000045153.10/216505, intron 5 of 5)	11	3334381	3342005	7625	1	216505	ENSMUST00000130747.1	3522	ENSMUSG00000034614	Pik3ip1	phosphoinositide-3-kinase interacting protein 1
chr11	3999503	3999601	99	*	100	*	9	13	0.692308	6	34	0.176471	2	CG	-1	0.00232679	loss	Distal Intergenic	11	3989933	3999308	9376	1	53897	ENSMUST00000109981.1	9570	ENSMUSG00000049721	Gal3st1	galactose-3-O-sulfotransferase 1
chr11	4000103	4000201	99	*	100	*	5	8	0.625	0	8	0	2	CG	-1	0.00782385	loss	Distal Intergenic	11	3989933	3999308	9376	1	53897	ENSMUST00000109981.1	10170	ENSMUSG00000049721	Gal3st1	galactose-3-O-sulfotransferase 1
chr11	4355603	4355701	99	*	100	*	26	27	0.962963	21	36	0.583333	6	CG	-1	0.00220702	loss	Intron (ENSMUST00000109948.7/75828, intron 10 of 10)	11	4424068	4427262	3195	2	75828	ENSMUST00000149443.1	71561	ENSMUSG00000020419	Hormad2	HORMA domain containing 2
chr11	4735303	4735401	99	*	100	*	10	10	1	7	14	0.5	2	CG	-1	0.00849692	loss	Intron (ENSMUST00000009220.4/67178, intron 5 of 5)	11	4728585	4732523	3939	1	67178	ENSMUST00000141970.1	6718	ENSMUSG00000009076	Zmat5	zinc finger, matrin type 5
chr11	4741703	4741801	99	*	100	*	8	13	0.615385	0	20	0	2	CG	-1	0.000541133	loss	Intron (ENSMUST00000009219.2/192650, intron 1 of 4)	11	4736892	4746778	9887	2	192650	ENSMUST00000009219.2	4977	ENSMUSG00000009075	Cabp7	calcium binding protein 7
chr11	5167703	5167801	99	*	100	*	24	40	0.6	15	50	0.3	10	CG	-1	0.00578792	loss	Distal Intergenic	11	5106265	5152257	45993	2	140703	ENSMUST00000062821.12	-15446	ENSMUSG00000034164	Emid1	EMI domain containing 1
chr11	6480503	6480601	99	*	100	*	5	19	0.263158	16	22	0.727273	2	CG	1	0.00480467	gain	Intron (ENSMUST00000127488.1/ENSMUST00000127488.1, intron 1 of 2)	11	6467599	6475917	8319	2	19291	ENSMUST00000179343.2	-4586	ENSMUSG00000094483	Purb	purine rich element binding protein B
chr11	6644903	6645001	99	*	100	*	20	36	0.555556	19	66	0.287879	6	CG	-1	0.00847064	loss	Distal Intergenic	11	6635482	6638637	3156	2	22373	ENSMUST00000102910.3	-6266	ENSMUSG00000000381	Wap	whey acidic protein
chr11	6924103	6924201	99	*	100	*	9	9	1	4	12	0.333333	2	CG	-1	0.00373354	loss	Distal Intergenic	11	7063489	7178506	115018	1	432530	ENSMUST00000020706.4	-139288	ENSMUSG00000020431	Adcy1	adenylate cyclase 1
chr11	7209803	7209901	99	*	100	*	10	18	0.555556	1	28	0.0357143	4	CG	-1	0.00053788	loss	Intron (ENSMUST00000020702.10/16009, intron 2 of 4)	11	7206086	7213897	7812	2	16009	ENSMUST00000020702.10	3996	ENSMUSG00000020427	Igfbp3	insulin-like growth factor binding protein 3
chr11	11738503	11738601	99	*	100	*	16	18	0.888889	11	28	0.392857	4	CG	-1	0.00264042	loss	Intron (ENSMUST00000126058.7/22778, intron 3 of 3)	11	11686445	11769798	83354	1	22778	ENSMUST00000018798.6	52058	ENSMUSG00000018654	Ikzf1	IKAROS family zinc finger 1
chr11	11844603	11844701	99	*	100	*	22	28	0.785714	3	19	0.157895	4	CG	-1	0.000325024	loss	Intron (ENSMUST00000066237.9/13195, intron 7 of 14)	11	11819351	11836280	16930	2	13195	ENSMUST00000134401.1	-8323	ENSMUSG00000020182	Ddc	dopa decarboxylase
chr11	14599203	14599301	99	*	100	*	26	47	0.553191	63	81	0.777778	10	CG	1	0.00841329	gain	Promoter	11	14599276	14600314	1039	1	432536	ENSMUST00000117584.2	0	ENSMUSG00000084135	Pom121l12	POM121 membrane glycoprotein-like 12
chr11	16406203	16406301	99	*	100	*	5	13	0.384615	0	20	0	2	CG	-1	0.00444604	loss	Intron (ENSMUST00000109647.2/211739, intron 5 of 6)	11	16501643	16505044	3402	2	20335	ENSMUST00000131439.1	98743	ENSMUSG00000078974	Sec61g	SEC61, gamma subunit
chr11	16760303	16760401	99	*	100	*	1	8	0.125	8	8	1	2	CG	1	0.00181385	gain	Intron (ENSMUST00000102884.9/13649, intron 1 of 15)	11	16752230	16793744	41515	1	13649	ENSMUST00000139722.1	8073	ENSMUSG00000020122	Egfr	epidermal growth factor receptor
chr11	18749303	18749401	99	*	100	*	20	26	0.769231	13	32	0.40625	4	CG	-1	0.00655104	loss	Distal Intergenic	11	18880668	19012002	131335	2	17268	ENSMUST00000118661.7	262601	ENSMUSG00000020160	Meis1	Meis homeobox 1
chr11	19619803	19619901	99	*	100	*	5	8	0.625	29	29	1	2	CG	1	0.00216037	gain	Distal Intergenic	11	19924375	20024026	99652	1	114716	ENSMUST00000093299.12	-304474	ENSMUSG00000045671	Spred2	sprouty-related EVH1 domain containing 2
chr11	20989703	20989801	99	*	100	*	6	11	0.545455	1	16	0.0625	2	CG	-1	0.00617186	loss	Distal Intergenic	11	21091291	21143005	51715	1	67245	ENSMUST00000156122.7	-101490	ENSMUSG00000020134	Peli1	pellino 1
chr11	21083003	21083101	99	*	100	*	8	9	0.888889	4	13	0.307692	2	CG	-1	0.00790067	loss	Distal Intergenic	11	21091291	21143005	51715	1	67245	ENSMUST00000156122.7	-8190	ENSMUSG00000020134	Peli1	pellino 1
chr11	24200803	24200901	99	*	100	*	41	54	0.759259	24	48	0.5	6	CG	-1	0.00747348	loss	Intron (ENSMUST00000149592.1/ENSMUST00000149592.1, intron 1 of 1)	11	24142379	24163291	20913	1	14025	ENSMUST00000127494.1	58424	ENSMUSG00000000861	Bcl11a	B cell CLL/lymphoma 11A (zinc finger protein)
chr11	25315703	25315801	99	*	100	*	2	8	0.25	12	14	0.857143	2	CG	1	0.00583539	gain	Intron (ENSMUST00000191131.1/ENSMUST00000191131.1, intron 1 of 1)	11	25326107	25367137	41031	1	71234	ENSMUST00000125234.7	-10306	ENSMUSG00000033015	4933427E13Rik	RIKEN cDNA 4933427E13 gene
chr11	32778203	32778301	99	*	100	*	11	15	0.733333	6	24	0.25	2	CG	-1	0.00482256	loss	Distal Intergenic	11	32818529	32824562	6034	2	69351	ENSMUST00000109365.7	46261	ENSMUSG00000020270	Smim23	small integral membrane protein 23
chr11	32900803	32900901	99	*	100	*	8	8	1	3	12	0.25	2	CG	-1	0.00281914	loss	Distal Intergenic	11	32820373	32824605	4233	2	69351	ENSMUST00000020508.3	-76198	ENSMUSG00000020270	Smim23	small integral membrane protein 23
chr11	32942003	32942101	99	*	100	*	6	8	0.75	3	16	0.1875	2	CG	-1	0.00799773	loss	Distal Intergenic	11	32820373	32824605	4233	2	69351	ENSMUST00000020508.3	-117398	ENSMUSG00000020270	Smim23	small integral membrane protein 23
chr11	32980103	32980201	99	*	100	*	11	14	0.785714	4	18	0.222222	2	CG	-1	0.00348028	loss	Distal Intergenic	11	32820373	32824605	4233	2	69351	ENSMUST00000020508.3	-155498	ENSMUSG00000020270	Smim23	small integral membrane protein 23
chr11	32994703	32994801	99	*	100	*	8	20	0.4	1	40	0.025	4	CG	-1	0.000933109	loss	Distal Intergenic	11	33117430	33146795	29366	2	14172	ENSMUST00000109363.7	151994	ENSMUSG00000057967	Fgf18	fibroblast growth factor 18
chr11	33020303	33020401	99	*	100	*	14	15	0.933333	4	11	0.363636	2	CG	-1	0.00376301	loss	Distal Intergenic	11	33117430	33146795	29366	2	14172	ENSMUST00000109363.7	126394	ENSMUSG00000057967	Fgf18	fibroblast growth factor 18
chr11	33732503	33732601	99	*	100	*	5	8	0.625	0	11	0	2	CG	-1	0.00411137	loss	Intron (ENSMUST00000101368.8/70357, intron 1 of 7)	11	33630551	33680571	50021	2	70357	ENSMUST00000238436.1	-51932	ENSMUSG00000053519	Kcnip1	Kv channel-interacting protein 1
chr11	33824003	33824101	99	*	100	*	19	28	0.678571	32	33	0.969697	6	CG	1	0.00410283	gain	Intron (ENSMUST00000101368.8/70357, intron 1 of 7)	11	33629339	33843461	214123	2	70357	ENSMUST00000101368.8	19360	ENSMUSG00000053519	Kcnip1	Kv channel-interacting protein 1
chr11	34022103	34022201	99	*	100	*	20	22	0.909091	18	35	0.514286	4	CG	-1	0.00401473	loss	Intron (ENSMUST00000141450.1/76874, intron 4 of 4)	11	34046920	34092295	45376	1	16822	ENSMUST00000052413.11	-24719	ENSMUSG00000002699	Lcp2	lymphocyte cytosolic protein 2
chr11	34862503	34862601	99	*	100	*	7	8	0.875	2	11	0.181818	2	CG	-1	0.00460231	loss	Distal Intergenic	11	34809190	34833641	24452	2	70385	ENSMUST00000093191.2	-28862	ENSMUSG00000069910	Spdl1	spindle apparatus coiled-coil protein 1
chr11	35120903	35121001	99	*	100	*	20	42	0.47619	10	54	0.185185	4	CG	-1	0.00412498	loss	Promoter	11	35121224	35708507	587284	1	20564	ENSMUST00000069837.3	-223	ENSMUSG00000056427	Slit3	slit guidance ligand 3
chr11	35451803	35451901	99	*	100	*	9	27	0.333333	4	47	0.0851064	6	CG	-1	0.00776918	loss	Intron (ENSMUST00000069837.3/20564, intron 4 of 35)	11	35544685	35612636	67952	1	20564	ENSMUST00000124438.1	-92784	ENSMUSG00000056427	Slit3	slit guidance ligand 3
chr11	41986403	41986501	99	*	100	*	9	11	0.818182	1	11	0.0909091	2	CG	-1	0.00220702	loss	Intron (ENSMUST00000070725.10/14406, intron 1 of 8)	11	41914567	42000356	85790	2	14406	ENSMUST00000109290.1	13855	ENSMUSG00000020436	Gabrg2	gamma-aminobutyric acid (GABA) A receptor, subunit gamma 2
chr11	43186503	43186601	99	*	100	*	5	9	0.555556	0	12	0	2	CG	-1	0.00483874	loss	Intron (ENSMUST00000077659.5/319767, intron 3 of 21)	11	43155671	43262285	106615	1	319767	ENSMUST00000238415.1	30832	ENSMUSG00000055415	Atp10b	ATPase, class V, type 10B
chr11	43278603	43278701	99	*	100	*	5	12	0.416667	0	17	0	2	CG	-1	0.00507405	loss	Intron (ENSMUST00000144024.1/ENSMUST00000144024.1, intron 1 of 1)	11	43374397	43374461	65	2	387164	ENSMUST00000083667.1	95760	ENSMUSG00000065601	Mir146	microRNA 146
chr11	43991603	43991701	99	*	100	*	6	12	0.5	16	16	1	3	CG	1	0.00335475	gain	Intron (ENSMUST00000148504.1/ENSMUST00000148504.1, intron 1 of 6)	11	43776023	43901210	125188	2	11548	ENSMUST00000139906.1	-90393	ENSMUSG00000050541	Adra1b	adrenergic receptor, alpha 1b
chr11	44592303	44592401	99	*	100	*	16	26	0.615385	48	54	0.888889	4	CG	1	0.00568591	gain	Distal Intergenic	11	44586317	44591229	4913	1	75389	ENSMUST00000128652.1	5986	ENSMUSG00000086501	4930597A21Rik	RIKEN cDNA 4930597A21 gene
chr11	44606303	44606401	99	*	100	*	10	11	0.909091	5	13	0.384615	2	CG	-1	0.00868288	loss	Distal Intergenic	11	44617317	45004995	387679	1	13591	ENSMUST00000109268.1	-10916	ENSMUSG00000057098	Ebf1	early B cell factor 1
chr11	45244103	45244201	99	*	100	*	8	18	0.444444	25	29	0.862069	4	CG	1	0.00420084	gain	Distal Intergenic	11	45102866	45116928	14063	2	100504255	ENSMUST00000143869.1	-127175	ENSMUSG00000084773	Gm12159	predicted gene 12159
chr11	45971303	45971401	99	*	100	*	4	9	0.444444	0	30	0	2	CG	-1	0.00088206	loss	Distal Intergenic	11	45980310	46017994	37685	1	214105	ENSMUST00000049038.3	-8909	ENSMUSG00000040489	Sox30	SRY (sex determining region Y)-box 30
chr11	46313303	46313401	99	*	100	*	8	14	0.571429	25	27	0.925926	2	CG	1	0.00751545	gain	Promoter	11	46193850	46312859	119010	2	76884	ENSMUST00000093165.11	-444	ENSMUSG00000020340	Cyfip2	cytoplasmic FMR1 interacting protein 2
chr11	46334403	46334501	99	*	100	*	3	8	0.375	0	19	0	2	CG	-1	0.0060036	loss	Intron (ENSMUST00000109237.8/16428, intron 15 of 16)	11	46342287	46345020	2734	1	100503965	ENSMUST00000148132.1	-7786	ENSMUSG00000085853	Gm12167	predicted gene 12167
chr11	48766103	48766201	99	*	100	*	5	9	0.555556	1	21	0.047619	2	CG	-1	0.00336273	loss	Distal Intergenic	11	48800332	48804974	4643	1	14694	ENSMUST00000142269.1	-34131	ENSMUSG00000020372	Rack1	receptor for activated C kinase 1
chr11	50374403	50374501	99	*	100	*	7	10	0.7	25	25	1	2	CG	1	0.00568602	gain	Distal Intergenic	11	50376990	50386528	9539	1	59013	ENSMUST00000109142.7	-2489	ENSMUSG00000007850	Hnrnph1	heterogeneous nuclear ribonucleoprotein H1
chr11	50849003	50849101	99	*	100	*	3	11	0.272727	8	9	0.888889	2	CG	1	0.0069175	gain	Distal Intergenic	11	50850685	50852438	1754	1	108072	ENSMUST00000156890.7	-1584	ENSMUSG00000000617	Grm6	glutamate receptor, metabotropic 6
chr11	51215703	51215801	99	*	100	*	2	15	0.133333	8	11	0.727273	2	CG	1	0.00402338	gain	Intron (ENSMUST00000143209.7/71297, intron 2 of 4)	11	51190251	51219526	29276	2	71297	ENSMUST00000137964.1	3725	ENSMUSG00000086646	Platr20	pluripotency associated transcript 20
chr11	51494303	51494401	99	*	100	*	11	11	1	10	19	0.526316	2	CG	-1	0.00733663	loss	Intron (ENSMUST00000102765.8/237759, intron 2 of 28)	11	51574432	51580299	5868	1	237759	ENSMUST00000151098.1	-80031	ENSMUSG00000063564	Col23a1	collagen, type XXIII, alpha 1
chr11	52703503	52703601	99	*	100	*	13	18	0.722222	26	26	1	4	CG	1	0.00578577	gain	Distal Intergenic	11	52764634	53188538	423905	1	320027	ENSMUST00000036796.7	-61033	ENSMUSG00000036264	Fstl4	follistatin-like 4
chr11	53106503	53106601	99	*	100	*	7	32	0.21875	26	46	0.565217	8	CG	1	0.00416487	gain	Intron (ENSMUST00000036796.7/320027, intron 6 of 15)	11	53111451	53120056	8606	2	790909	ENSMUST00000137096.1	13455	ENSMUSG00000087668	Gm11186	predicted gene 11186
chr11	54055903	54056001	99	*	100	*	34	38	0.894737	36	56	0.642857	6	CG	-1	0.0070307	loss	Exon (ENSMUST00000018755.9/30794, exon 5 of 7)	11	54063723	54064568	846	2	30794	ENSMUST00000151948.1	8567	ENSMUSG00000020388	Pdlim4	PDZ and LIM domain 4
chr11	56202003	56202101	99	*	100	*	7	32	0.21875	24	42	0.571429	4	CG	1	0.00416487	gain	Distal Intergenic	11	56024987	56041010	16024	2	216749	ENSMUST00000037682.2	-160993	ENSMUSG00000037393	Nmur2	neuromedin U receptor 2
chr11	56377503	56377601	99	*	100	*	11	19	0.578947	4	25	0.16	4	CG	-1	0.00528529	loss	Distal Intergenic	11	56024987	56041010	16024	2	216749	ENSMUST00000037682.2	-336493	ENSMUSG00000037393	Nmur2	neuromedin U receptor 2
chr11	56753903	56754001	99	*	100	*	7	14	0.5	20	21	0.952381	2	CG	1	0.00369089	gain	Distal Intergenic	11	57011387	57015291	3905	1	14799	ENSMUST00000125292.1	-257386	ENSMUSG00000020524	Gria1	glutamate receptor, ionotropic, AMPA1 (alpha 1)
chr11	57390603	57390701	99	*	100	*	19	21	0.904762	17	32	0.53125	2	CG	-1	0.00582965	loss	Distal Intergenic	11	57505290	57507428	2139	2	67726	ENSMUST00000129596.1	116727	ENSMUSG00000020523	Fam114a2	family with sequence similarity 114, member A2
chr11	57605903	57606001	99	*	100	*	11	11	1	2	10	0.2	2	CG	-1	0.00108257	loss	Distal Intergenic	11	57645442	57787514	142073	1	171212	ENSMUST00000066987.13	-39441	ENSMUSG00000020520	Galnt10	polypeptide N-acetylgalactosaminyltransferase 10
chr11	58212403	58212501	99	*	100	*	5	10	0.5	1	27	0.037037	2	CG	-1	0.00232679	loss	Intron (ENSMUST00000058704.8/54396, intron 1 of 1)	11	58215008	58222782	7775	1	54396	ENSMUST00000209079.1	-2507	ENSMUSG00000069874	Irgm2	immunity-related GTPase family M member 2
chr11	58643603	58643701	99	*	100	*	7	10	0.7	1	12	0.0833333	2	CG	-1	0.00456571	loss	Intron (ENSMUST00000075084.4/216781, intron 2 of 5)	11	58640465	58652404	11940	1	216781	ENSMUST00000075084.4	3138	ENSMUSG00000037124	Trim58	tripartite motif-containing 58
chr11	59110703	59110801	99	*	100	*	8	16	0.5	1	20	0.05	4	CG	-1	0.00383954	loss	Intron (ENSMUST00000047441.13/380698, intron 12 of 103)	11	58994256	59136375	142120	2	380698	ENSMUST00000047441.13	25574	ENSMUSG00000061462	Obscn	obscurin, cytoskeletal calmodulin and titin-interacting RhoGEF
chr11	59170703	59170801	99	*	100	*	11	36	0.305556	4	62	0.0645161	4	CG	-1	0.00333689	loss	Distal Intergenic	11	59155369	59163739	8371	2	216792	ENSMUST00000054523.5	-6964	ENSMUSG00000049287	Iba57	IBA57 homolog, iron-sulfur cluster assembly
chr11	59183303	59183401	99	*	100	*	8	22	0.363636	22	27	0.814815	4	CG	1	0.00317239	gain	Promoter	11	59175568	59183213	7646	2	118454	ENSMUST00000108790.1	-90	ENSMUSG00000043448	Gjc2	gap junction protein, gamma 2
chr11	59198703	59198801	99	*	100	*	9	10	0.9	3	10	0.3	2	CG	-1	0.0071763	loss	Downstream (1-2kb)	11	59199836	59202385	2550	2	72203	ENSMUST00000154354.1	3584	NA	2610507I01Rik	RIKEN cDNA 2610507I01 gene
chr11	59344803	59344901	99	*	100	*	9	16	0.5625	2	29	0.0689655	4	CG	-1	0.00126538	loss	Distal Intergenic	11	59372669	59375657	2989	2	216797	ENSMUST00000061481.6	30756	ENSMUSG00000049291	Prss38	protease, serine 38
chr11	60384303	60384401	99	*	100	*	8	9	0.888889	5	15	0.333333	2	CG	-1	0.00868288	loss	Exon (ENSMUST00000108723.8/74665, exon 10 of 14)	11	60353380	60394333	40954	1	74665	ENSMUST00000108722.4	30923	ENSMUSG00000056598	Drc3	dynein regulatory complex subunit 3
chr11	60589703	60589801	99	*	100	*	13	36	0.361111	74	116	0.637931	4	CG	1	0.00502599	gain	Distal Intergenic	11	60537978	60558512	20535	1	268420	ENSMUST00000044250.3	51725	ENSMUSG00000042650	Alkbh5	alkB homolog 5, RNA demethylase
chr11	60817703	60817801	99	*	100	*	10	18	0.555556	2	23	0.0869565	2	CG	-1	0.0029196	loss	Exon (ENSMUST00000119452.2/ENSMUST00000119452.2, exon 2 of 2)	11	60804345	60811718	7374	2	20425	ENSMUST00000172659.1	-5985	ENSMUSG00000020534	Shmt1	serine hydroxymethyltransferase 1 (soluble)
chr11	61207703	61207801	99	*	100	*	15	25	0.6	45	50	0.9	6	CG	1	0.00410187	gain	Promoter	11	61207537	61212333	4797	1	11670	ENSMUST00000147792.1	166	ENSMUSG00000019102	Aldh3a1	aldehyde dehydrogenase family 3, subfamily A1
chr11	61307303	61307401	99	*	100	*	8	8	1	4	13	0.307692	2	CG	-1	0.00373354	loss	Intron (ENSMUST00000093029.8/380701, intron 14 of 16)	11	61336901	61342584	5684	2	380701	ENSMUST00000147450.1	35183	ENSMUSG00000069855	Slc47a2	solute carrier family 47, member 2
chr11	62731303	62731401	99	*	100	*	12	29	0.413793	32	43	0.744186	6	CG	1	0.00609294	gain	Promoter	11	62700356	62731885	31530	2	170740	ENSMUST00000150336.7	484	ENSMUSG00000005267	Zfp287	zinc finger protein 287
chr11	62998303	62998401	99	*	100	*	7	13	0.538462	25	26	0.961538	2	CG	1	0.00308191	gain	Intron (ENSMUST00000153180.7/74884, intron 2 of 2)	11	62990453	63004128	13676	2	74884	ENSMUST00000153180.7	5727	ENSMUSG00000087604	Cdrt4os1	CMT1A duplicated region transcript 4, opposite strand 1
chr11	63430703	63430801	99	*	100	*	24	26	0.923077	14	24	0.583333	4	CG	-1	0.00617662	loss	Distal Intergenic	11	63133068	63158566	25499	1	18858	ENSMUST00000108700.1	297635	ENSMUSG00000018217	Pmp22	peripheral myelin protein 22
chr11	64489803	64489901	99	*	100	*	5	23	0.217391	0	33	0	4	CG	-1	0.00620016	loss	Intron (ENSMUST00000058652.5/15478, intron 1 of 1)	11	64435332	64522841	87510	1	15478	ENSMUST00000058652.5	54471	ENSMUSG00000047759	Hs3st3a1	heparan sulfate (glucosamine) 3-O-sulfotransferase 3A1
chr11	64635603	64635701	99	*	100	*	8	12	0.666667	21	21	1	2	CG	1	0.00608074	gain	Distal Intergenic	11	64435332	64522841	87510	1	15478	ENSMUST00000058652.5	200271	ENSMUSG00000047759	Hs3st3a1	heparan sulfate (glucosamine) 3-O-sulfotransferase 3A1
chr11	66216803	66216901	99	*	100	*	11	24	0.458333	28	30	0.933333	6	CG	1	0.000845356	gain	3' UTR	11	66158752	66168551	9800	2	237806	ENSMUST00000142836.1	-48252	ENSMUSG00000056752	Dnah9	dynein, axonemal, heavy chain 9
chr11	66290103	66290201	99	*	100	*	33	48	0.6875	34	88	0.386364	12	CG	-1	0.00251748	loss	Intron (ENSMUST00000144922.1/100093714, intron 1 of 2)	11	66158752	66168551	9800	2	237806	ENSMUST00000142836.1	-121552	ENSMUSG00000056752	Dnah9	dynein, axonemal, heavy chain 9
chr11	67386703	67386801	99	*	100	*	6	9	0.666667	0	12	0	2	CG	-1	0.00256639	loss	Distal Intergenic	11	67364785	67369204	4420	1	544791	ENSMUST00000181027.1	21918	ENSMUSG00000060180	Myh13	myosin, heavy polypeptide 13, skeletal muscle
chr11	68286503	68286601	99	*	100	*	7	11	0.636364	30	30	1	2	CG	1	0.00204735	gain	Intron (ENSMUST00000021284.3/18208, intron 2 of 6)	11	68220892	68221011	120	1	102465219	ENSMUST00000183592.1	65611	ENSMUSG00000099174	Mir6406	microRNA 6406
chr11	68335003	68335101	99	*	100	*	10	12	0.833333	1	8	0.125	2	CG	-1	0.00370412	loss	Intron (ENSMUST00000021284.3/18208, intron 2 of 6)	11	68209364	68386826	177463	2	18208	ENSMUST00000021284.3	51725	ENSMUSG00000020902	Ntn1	netrin 1
chr11	68974503	68974601	99	*	100	*	23	34	0.676471	19	59	0.322034	6	CG	-1	0.00281002	loss	Promoter	11	68972484	68975185	2702	2	57785	ENSMUST00000150017.7	584	ENSMUSG00000032892	Rangrf	RAN guanine nucleotide release factor
chr11	69401503	69401601	99	*	100	*	48	52	0.923077	97	137	0.708029	8	CG	-1	0.00368814	loss	Exon (ENSMUST00000129924.1/ENSMUST00000129924.1, exon 1 of 2)	11	69403278	69404215	938	2	216850	ENSMUST00000156562.1	2614	ENSMUSG00000018476	Kdm6b	KDM1 lysine (K)-specific demethylase 6B
chr11	69574103	69574201	99	*	100	*	9	9	1	5	11	0.454545	2	CG	-1	0.008643	loss	Intron (ENSMUST00000048139.11/216853, intron 3 of 9)	11	69561759	69579324	17566	2	216853	ENSMUST00000048139.11	5123	ENSMUSG00000041346	Wrap53	WD repeat containing, antisense to Trp53
chr11	71551203	71551301	99	*	100	*	8	11	0.727273	2	12	0.166667	2	CG	-1	0.00761248	loss	Intron (ENSMUST00000151841.7/619299, intron 5 of 5)	11	71547765	71572476	24712	1	619299	ENSMUST00000171420.2	3438	ENSMUSG00000072753	9230020A06Rik	RIKEN cDNA 9230020A06 gene
chr11	71758603	71758701	99	*	100	*	10	30	0.333333	4	60	0.0666667	6	CG	-1	0.00289467	loss	Intron (ENSMUST00000150531.1/216881, intron 1 of 1)	11	71751376	71789647	38272	1	216881	ENSMUST00000108510.1	7227	ENSMUSG00000020811	Wscd1	WSC domain containing 1
chr11	72006403	72006501	99	*	100	*	7	26	0.269231	2	45	0.0444444	4	CG	-1	0.00712105	loss	Distal Intergenic	11	72027963	72037489	9527	2	114230	ENSMUST00000048207.9	30988	ENSMUSG00000040554	Aipl1	aryl hydrocarbon receptor-interacting protein-like 1
chr11	72011903	72012001	99	*	100	*	2	8	0.25	11	13	0.846154	2	CG	1	0.00728321	gain	Distal Intergenic	11	72027963	72037489	9527	2	114230	ENSMUST00000048207.9	25488	ENSMUSG00000040554	Aipl1	aryl hydrocarbon receptor-interacting protein-like 1
chr11	72133703	72133801	99	*	100	*	18	42	0.428571	2	52	0.0384615	4	CG	-1	0.000115783	loss	Intron (ENSMUST00000108508.2/327958, intron 1 of 18)	11	72047528	72135721	88194	2	327958	ENSMUST00000108508.2	1920	ENSMUSG00000040543	Pitpnm3	PITPNM family member 3
chr11	72436703	72436801	99	*	100	*	25	26	0.961538	26	40	0.65	4	CG	-1	0.00489549	loss	Promoter	11	72435614	72438171	2558	1	71522	ENSMUST00000100903.2	1089	ENSMUSG00000040471	Ggt6	gamma-glutamyltransferase 6
chr11	72486203	72486301	99	*	100	*	12	24	0.5	7	61	0.114754	6	CG	-1	0.000927803	loss	Intron (ENSMUST00000045303.9/216892, intron 1 of 12)	11	72451638	72489904	38267	2	216892	ENSMUST00000045303.9	3603	ENSMUSG00000040447	Spns2	spinster homolog 2
chr11	72569203	72569301	99	*	100	*	16	25	0.64	20	68	0.294118	6	CG	-1	0.00425202	loss	Distal Intergenic	11	72498155	72550506	52352	2	77577	ENSMUST00000092940.12	-18697	ENSMUSG00000020798	Spns3	spinster homolog 3
chr11	73247703	73247801	99	*	100	*	2	10	0.2	8	10	0.8	2	CG	1	0.00799773	gain	Intron (ENSMUST00000102526.8/193034, intron 9 of 15)	11	73252371	73254284	1914	1	193034	ENSMUST00000128113.1	-4570	ENSMUSG00000005952	Trpv1	transient receptor potential cation channel, subfamily V, member 1
chr11	74570703	74570801	99	*	100	*	17	24	0.708333	9	36	0.25	4	CG	-1	0.00187015	loss	Intron (ENSMUST00000102521.8/380711, intron 1 of 24)	11	74437043	74590124	153082	2	380711	ENSMUST00000145524.1	19323	ENSMUSG00000038807	Rap1gap2	RAP1 GTPase activating protein 2
chr11	75263703	75263801	99	*	100	*	37	46	0.804348	8	36	0.222222	8	CG	-1	7.41777e-06	loss	Intron (ENSMUST00000102514.3/237847, intron 1 of 1)	11	75193783	75267769	73987	1	237847	ENSMUST00000102514.3	69920	ENSMUSG00000045287	Rtn4rl1	reticulon 4 receptor-like 1
chr11	76681603	76681701	99	*	100	*	12	16	0.75	8	30	0.266667	2	CG	-1	0.00355375	loss	Intron (ENSMUST00000062024.2/237858, intron 1 of 2)	11	76679808	76698664	18857	1	237858	ENSMUST00000062024.2	1795	ENSMUSG00000046275	Trarg1	trafficking regulator of GLUT4 (SLC2A4) 1
chr11	76846303	76846401	99	*	100	*	21	109	0.192661	109	221	0.493213	26	CG	1	7.41777e-06	gain	Promoter	11	76778424	76847018	68595	2	12874	ENSMUST00000021201.5	617	ENSMUSG00000020841	Cpd	carboxypeptidase D
chr11	77470803	77470901	99	*	100	*	12	15	0.8	4	17	0.235294	2	CG	-1	0.00335812	loss	3' UTR	11	77470487	77473625	3139	2	268445	ENSMUST00000143872.7	2724	ENSMUSG00000037907	Ankrd13b	ankyrin repeat domain 13b
chr11	78826703	78826801	99	*	100	*	33	49	0.673469	30	71	0.422535	12	CG	-1	0.00768017	loss	Promoter	11	78826629	78839275	12647	1	66274	ENSMUST00000100748.4	74	ENSMUSG00000072640	Lyrm9	LYR motif containing 9
chr11	78971203	78971301	99	*	100	*	7	8	0.875	0	8	0	2	CG	-1	0.00181385	loss	Promoter	11	78966881	78970330	3450	2	16859	ENSMUST00000140073.1	-873	ENSMUSG00000001123	Lgals9	lectin, galactose binding, soluble 9
chr11	79688803	79688901	99	*	100	*	9	20	0.45	2	24	0.0833333	4	CG	-1	0.00628103	loss	Intron (ENSMUST00000017783.12/268451, intron 10 of 14)	11	79673867	79675128	1262	2	72218	ENSMUST00000123067.1	-13675	ENSMUSG00000086569	Rab11fip4os2	RAB11 family interacting protein 4 (class II), opposite strand 2
chr11	79867803	79867901	99	*	100	*	13	19	0.684211	1	24	0.0416667	2	CG	-1	0.000172962	loss	Intron (ENSMUST00000131441.1/ENSMUST00000131441.1, intron 2 of 4)	11	79935850	79942264	6415	2	216987	ENSMUST00000131921.1	74363	ENSMUSG00000035575	Utp6	UTP6 small subunit processome component
chr11	80877403	80877501	99	*	100	*	5	33	0.151515	33	78	0.423077	8	CG	1	0.00691441	gain	Downstream (2-3kb)	11	80858372	80867814	9443	1	75622	ENSMUST00000103222.3	19031	ENSMUSG00000053184	Spaca3	sperm acrosome associated 3
chr11	81626403	81626501	99	*	100	*	0	9	0	8	12	0.666667	2	CG	1	0.00373354	gain	Intron (ENSMUST00000066197.6/11418, intron 1 of 9)	11	81572655	81573473	819	2	237880	ENSMUST00000117522.1	-52930	ENSMUSG00000080980	1700071K01Rik	RIKEN cDNA 1700071K01 gene
chr11	82245403	82245501	99	*	100	*	8	8	1	4	10	0.4	2	CG	-1	0.00799773	loss	Intron (ENSMUST00000138333.1/20290, intron 7 of 10)	11	82176657	82305690	129034	2	20290	ENSMUST00000138333.1	60189	ENSMUSG00000020702	Ccl1	chemokine (C-C motif) ligand 1
chr11	82292503	82292601	99	*	100	*	7	18	0.388889	0	16	0	2	CG	-1	0.00626681	loss	Intron (ENSMUST00000138333.1/20290, intron 2 of 10)	11	82176657	82305690	129034	2	20290	ENSMUST00000138333.1	13089	ENSMUSG00000020702	Ccl1	chemokine (C-C motif) ligand 1
chr11	83472403	83472501	99	*	100	*	2	18	0.111111	16	23	0.695652	4	CG	1	0.00112852	gain	Promoter	11	83473086	83489213	16128	1	70439	ENSMUST00000134185.7	-585	ENSMUSG00000020680	Taf15	TATA-box binding protein associated factor 15
chr11	84025003	84025101	99	*	100	*	6	12	0.5	17	18	0.944444	2	CG	1	0.00610016	gain	Exon (ENSMUST00000049714.14/217030, exon 18 of 22)	11	84026655	84040010	13356	1	217030	ENSMUST00000132887.1	-1554	ENSMUSG00000034940	Synrg	synergin, gamma
chr11	84551503	84551601	99	*	100	*	23	51	0.45098	23	111	0.207207	6	CG	-1	0.00333689	loss	Distal Intergenic	11	84525684	84535830	10147	1	78365	ENSMUST00000128121.1	25819	ENSMUSG00000087211	Lhx1os	LIM homeobox 1, opposite strand
chr11	84677003	84677101	99	*	100	*	11	49	0.22449	29	53	0.54717	6	CG	1	0.00264042	gain	Distal Intergenic	11	84716976	84720432	3457	2	78471	ENSMUST00000150735.1	43331	ENSMUSG00000085044	1700109G15Rik	RIKEN cDNA 1700109G15 gene
chr11	84940203	84940301	99	*	100	*	9	21	0.428571	0	24	0	4	CG	-1	0.00160427	loss	Distal Intergenic	11	84957786	84962555	4770	1	12351	ENSMUST00000139416.1	-17485	ENSMUSG00000000805	Car4	carbonic anhydrase 4
chr11	85587203	85587301	99	*	100	*	10	16	0.625	2	16	0.125	2	CG	-1	0.00508268	loss	Intron (ENSMUST00000108061.7/192197, intron 24 of 27)	11	85581042	85603044	22003	1	192197	ENSMUST00000133194.1	6161	ENSMUSG00000059439	Bcas3	breast carcinoma amplified sequence 3
chr11	85761603	85761701	99	*	100	*	7	9	0.777778	0	9	0	2	CG	-1	0.00234308	loss	Promoter	11	85760616	85760702	87	2	100628627	ENSMUST00000175537.1	-901	ENSMUSG00000093278	Mir5110	microRNA 5110
chr11	85995503	85995601	99	*	100	*	63	75	0.84	77	124	0.620968	12	CG	-1	0.00289677	loss	Distal Intergenic	11	85896765	85916095	19331	1	21387	ENSMUST00000108045.2	98738	ENSMUSG00000000094	Tbx4	T-box 4
chr11	86025403	86025501	99	*	100	*	9	16	0.5625	0	16	0	4	CG	-1	0.00178772	loss	Distal Intergenic	11	85896765	85916095	19331	1	21387	ENSMUST00000108045.2	128638	ENSMUSG00000000094	Tbx4	T-box 4
chr11	87726403	87726501	99	*	100	*	6	13	0.461538	0	16	0	2	CG	-1	0.00412498	loss	Promoter	11	87727426	87730526	3101	1	207742	ENSMUST00000162740.1	-925	ENSMUSG00000034177	Rnf43	ring finger protein 43
chr11	88786003	88786101	99	*	100	*	16	70	0.228571	2	88	0.0227273	6	CG	-1	0.000526152	loss	Distal Intergenic	11	88837012	88841540	4529	2	11640	ENSMUST00000153961.7	55439	ENSMUSG00000018428	Akap1	A kinase (PRKA) anchor protein 1
chr11	89501803	89501901	99	*	100	*	26	36	0.722222	30	70	0.428571	6	CG	-1	0.00565061	loss	Intron (ENSMUST00000238273.2/382543, intron 9 of 21)	11	89391608	89526647	135040	2	382543	ENSMUST00000207815.1	24746	ENSMUSG00000047773	Ankfn1	ankyrin-repeat and fibronectin type III domain containing 1
chr11	89696203	89696301	99	*	100	*	18	36	0.5	48	60	0.8	4	CG	1	0.00404462	gain	Promoter	11	89420987	89696845	275859	2	382543	ENSMUST00000128717.8	544	ENSMUSG00000047773	Ankfn1	ankyrin-repeat and fibronectin type III domain containing 1
chr11	90375803	90375901	99	*	100	*	25	27	0.925926	28	45	0.622222	6	CG	-1	0.0060036	loss	Intron (ENSMUST00000004051.7/217082, intron 2 of 3)	11	90340827	90381935	41109	2	217082	ENSMUST00000137957.1	6034	ENSMUSG00000003949	Hlf	hepatic leukemia factor
chr11	90660803	90660901	99	*	100	*	12	22	0.545455	3	22	0.136364	4	CG	-1	0.00569899	loss	Intron (ENSMUST00000020849.8/71943, intron 8 of 15)	11	90645690	90662999	17310	2	71943	ENSMUST00000107867.7	2098	ENSMUSG00000020541	Tom1l1	target of myb1-like 1 (chicken)
chr11	90709103	90709201	99	*	100	*	18	48	0.375	6	60	0.1	6	CG	-1	0.0022417	loss	Distal Intergenic	11	90683290	90688366	5077	2	71943	ENSMUST00000131055.1	-20737	ENSMUSG00000020541	Tom1l1	target of myb1-like 1 (chicken)
chr11	90912903	90913001	99	*	100	*	0	23	0	18	33	0.545455	4	CG	1	0.000271611	gain	Distal Intergenic	11	90883345	90894999	11655	1	73922	ENSMUST00000132218.1	29558	ENSMUSG00000085940	4930405D11Rik	RIKEN cDNA 4930405D11 gene
chr11	92469203	92469301	99	*	100	*	3	8	0.375	8	8	1	2	CG	1	0.00782385	gain	Distal Intergenic	11	93098028	93099866	1839	1	72605	ENSMUST00000149611.1	-628727	ENSMUSG00000056158	Car10	carbonic anhydrase 10
chr11	94243503	94243601	99	*	100	*	23	28	0.821429	23	48	0.479167	6	CG	-1	0.00495386	loss	Promoter	11	94235956	94242707	6752	2	278507	ENSMUST00000061469.3	-796	ENSMUSG00000044177	Wfikkn2	WAP, follistatin/kazal, immunoglobulin, kunitz and netrin domain containing 2
chr11	94479103	94479201	99	*	100	*	32	37	0.864865	25	49	0.510204	8	CG	-1	0.0021498	loss	Exon (ENSMUST00000134332.7/217116, exon 14 of 14)	11	94408406	94474198	65793	2	12291	ENSMUST00000021234.14	-4905	ENSMUSG00000020866	Cacna1g	calcium channel, voltage-dependent, T type, alpha 1G subunit
chr11	94674503	94674601	99	*	100	*	5	10	0.5	16	16	1	2	CG	1	0.00355375	gain	Intron (ENSMUST00000116349.8/217119, intron 1 of 10)	11	94668527	94677407	8881	2	217119	ENSMUST00000146693.2	2806	ENSMUSG00000020868	Xylt2	xylosyltransferase II
chr11	95039403	95039501	99	*	100	*	58	61	0.95082	61	86	0.709302	10	CG	-1	0.00128979	loss	Promoter	11	95029654	95040558	10905	2	18604	ENSMUST00000141712.7	1057	ENSMUSG00000038967	Pdk2	pyruvate dehydrogenase kinase, isoenzyme 2
chr11	95141803	95141901	99	*	100	*	27	40	0.675	17	60	0.283333	6	CG	-1	0.000864291	loss	Exon (ENSMUST00000021241.7/13394, exon 2 of 3)	11	95145052	95159047	13996	1	320453	ENSMUST00000156477.3	-3151	ENSMUSG00000086552	Dlx4os	distal-less homeobox 4, opposite strand
chr11	95926103	95926201	99	*	100	*	36	36	1	74	98	0.755102	8	CG	-1	0.0029023	loss	Distal Intergenic	11	95865943	95914891	48949	2	14422	ENSMUST00000038343.6	-11212	ENSMUSG00000013418	B4galnt2	beta-1,4-N-acetyl-galactosaminyl transferase 2
chr11	96448203	96448301	99	*	100	*	14	53	0.264151	25	44	0.568182	8	CG	1	0.0042187	gain	Downstream (<1kb)	11	96448323	96464547	16225	2	100038600	ENSMUST00000153012.1	16246	NA	Gm11529	predicted gene 11529
chr11	96507203	96507301	99	*	100	*	43	50	0.86	36	64	0.5625	10	CG	-1	0.00223692	loss	Intron (ENSMUST00000103154.10/78473, intron 2 of 12)	11	96489861	96704431	214571	1	78473	ENSMUST00000127639.1	17342	ENSMUSG00000057058	Skap1	src family associated phosphoprotein 1
chr11	98022103	98022201	99	*	100	*	14	80	0.175	34	89	0.382022	17	CG	1	0.00465875	gain	Promoter	11	98002901	98022627	19727	2	12295	ENSMUST00000103144.9	426	ENSMUSG00000020882	Cacnb1	calcium channel, voltage-dependent, beta 1 subunit
chr11	98264903	98265001	99	*	100	*	12	29	0.413793	4	37	0.108108	6	CG	-1	0.00557751	loss	Intron (ENSMUST00000147441.7/69131, intron 6 of 7)	11	98262606	98262662	57	1	100628613	ENSMUST00000175435.1	2297	ENSMUSG00000093176	Mir5119	microRNA 5119
chr11	98471103	98471201	99	*	100	*	9	16	0.5625	6	38	0.157895	4	CG	-1	0.00430077	loss	Intron (ENSMUST00000103141.3/22780, intron 7 of 7)	11	98467258	98477403	10146	2	22780	ENSMUST00000153902.1	6202	ENSMUSG00000018168	Ikzf3	IKAROS family zinc finger 3
chr11	98491303	98491401	99	*	100	*	6	11	0.545455	4	29	0.137931	2	CG	-1	0.00848091	loss	Intron (ENSMUST00000103141.3/22780, intron 3 of 7)	11	98484267	98489020	4754	2	22780	ENSMUST00000140876.1	-2283	ENSMUSG00000018168	Ikzf3	IKAROS family zinc finger 3
chr11	99082203	99082301	99	*	100	*	2	44	0.0454545	17	30	0.566667	6	CG	1	1.92459e-05	gain	Intron (ENSMUST00000017751.2/217169, intron 2 of 12)	11	99070684	99075341	4658	2	217169	ENSMUST00000153351.1	-6862	ENSMUSG00000017607	Tns4	tensin 4
chr11	99933003	99933201	199	*	200	*	23	57	0.403509	81	110	0.736364	12	CG	1	0.000347912	gain	Exon (ENSMUST00000117567.1/ENSMUST00000117567.1, exon 1 of 1)	11	99936291	99937225	935	1	432602	ENSMUST00000058761.5	-3090	ENSMUSG00000051481	Krtap31-2	keratin associated protein 31-2
chr11	100207403	100207501	99	*	100	*	19	32	0.59375	7	44	0.159091	6	CG	-1	0.000699756	loss	Promoter	11	100203162	100207548	4387	2	16664	ENSMUST00000007272.7	47	ENSMUSG00000045545	Krt14	keratin 14
chr11	100747603	100747701	99	*	100	*	25	32	0.78125	20	48	0.416667	8	CG	-1	0.00319498	loss	Exon (ENSMUST00000107361.8/380728, exon 10 of 17)	11	100715011	100738215	23205	2	19345	ENSMUST00000019317.11	-9388	ENSMUSG00000019173	Rab5c	RAB5C, member RAS oncogene family
chr11	101226503	101226601	99	*	100	*	22	50	0.44	11	55	0.2	10	CG	-1	0.00868288	loss	Promoter	11	101191115	101226463	35349	2	14055	ENSMUST00000107284.7	-40	ENSMUSG00000006920	Ezh1	enhancer of zeste 1 polycomb repressive complex 2 subunit
chr11	102354003	102354101	99	*	100	*	2	10	0.2	10	13	0.769231	2	CG	1	0.00761248	gain	Intron (ENSMUST00000006749.9/20533, intron 14 of 19)	11	102359082	102360568	1487	2	20533	ENSMUST00000149993.1	6467	ENSMUSG00000006574	Slc4a1	solute carrier family 4 (anion exchanger), member 1
chr11	103117603	103117701	99	*	100	*	26	80	0.325	45	80	0.5625	16	CG	1	0.00436955	gain	Promoter	11	103116231	103119725	3495	1	192231	ENSMUST00000053063.6	1372	ENSMUSG00000048878	Hexim1	hexamethylene bis-acetamide inducible 1
chr11	103196603	103196701	99	*	100	*	26	28	0.928571	23	43	0.534884	6	CG	-1	0.00188568	loss	Promoter	11	103196801	103197876	1076	1	57778	ENSMUST00000129726.2	-100	ENSMUSG00000055805	Fmnl1	formin-like 1
chr11	103728103	103728201	99	*	100	*	12	18	0.666667	7	27	0.259259	4	CG	-1	0.00761058	loss	3' UTR	11	103727364	103749821	22458	2	22412	ENSMUST00000018630.2	21620	ENSMUSG00000018486	Wnt9b	wingless-type MMTV integration site family, member 9B
chr11	105935003	105935101	99	*	100	*	10	11	0.909091	3	10	0.3	2	CG	-1	0.00561944	loss	Promoter	11	105935489	105936177	689	2	13056	ENSMUST00000146607.1	1076	ENSMUSG00000019590	Cyb561	cytochrome b-561
chr11	105991103	105991201	99	*	100	*	4	8	0.5	0	14	0	2	CG	-1	0.00507405	loss	Distal Intergenic	11	105994675	106005443	10769	1	217246	ENSMUST00000190995.1	-3474	ENSMUSG00000101605	Ace3	angiotensin I converting enzyme (peptidyl-dipeptidase A) 3
chr11	106020203	106020301	99	*	100	*	35	52	0.673077	89	98	0.908163	8	CG	1	0.00150421	gain	Exon (ENSMUST00000106903.7/192775, exon 8 of 14)	11	106013773	106017473	3701	1	192775	ENSMUST00000140695.1	6430	ENSMUSG00000001901	Kcnh6	potassium voltage-gated channel, subfamily H (eag-related), member 6
chr11	106643703	106643801	99	*	100	*	4	9	0.444444	13	13	1	2	CG	1	0.00411137	gain	Distal Intergenic	11	106568098	106613423	45326	2	21763	ENSMUST00000128933.1	-30280	ENSMUSG00000040548	Tex2	testis expressed gene 2
chr11	107368303	107368401	99	*	100	*	6	9	0.666667	0	8	0	2	CG	-1	0.00561944	loss	Intron (ENSMUST00000103064.9/71795, intron 1 of 9)	11	107226257	107348130	121874	2	71795	ENSMUST00000134763.1	-20173	ENSMUSG00000040430	Pitpnc1	phosphatidylinositol transfer protein, cytoplasmic 1
chr11	107414803	107414901	99	*	100	*	22	24	0.916667	18	32	0.5625	4	CG	-1	0.00529005	loss	Intron (ENSMUST00000103064.9/71795, intron 1 of 9)	11	107207892	107470699	262808	2	71795	ENSMUST00000103064.9	55798	ENSMUSG00000040430	Pitpnc1	phosphatidylinositol transfer protein, cytoplasmic 1
chr11	107510903	107511001	99	*	100	*	13	16	0.8125	9	28	0.321429	4	CG	-1	0.00364437	loss	Distal Intergenic	11	107479577	107497733	18157	1	66997	ENSMUST00000106750.4	31326	ENSMUSG00000020720	Psmd12	proteasome (prosome, macropain) 26S subunit, non-ATPase, 12
chr11	109183703	109183801	99	*	100	*	20	24	0.833333	9	27	0.333333	6	CG	-1	0.00158085	loss	Distal Intergenic	11	109139291	109144369	5079	2	268498	ENSMUST00000106710.2	-39334	ENSMUSG00000078605	E030025P04Rik	RIKEN cDNA E030025P04 gene
chr11	109193403	109193501	99	*	100	*	9	12	0.75	2	28	0.0714286	2	CG	-1	0.000207883	loss	Distal Intergenic	11	109139291	109144369	5079	2	268498	ENSMUST00000106710.2	-49034	ENSMUSG00000078605	E030025P04Rik	RIKEN cDNA E030025P04 gene
chr11	109420203	109420301	99	*	100	*	26	27	0.962963	27	39	0.692308	6	CG	-1	0.00747348	loss	3' UTR	11	109425946	109438148	12203	1	13929	ENSMUST00000092500.10	-5645	ENSMUSG00000020610	Amz2	archaelysin family metallopeptidase 2
chr11	110896503	110896601	99	*	100	*	1	10	0.1	12	12	1	2	CG	1	0.000299642	gain	Distal Intergenic	11	110968033	111027965	59933	1	16517	ENSMUST00000180023.7	-71432	ENSMUSG00000051497	Kcnj16	potassium inwardly-rectifying channel, subfamily J, member 16
chr11	113784403	113784501	99	*	100	*	8	9	0.888889	3	19	0.157895	2	CG	-1	0.00123534	loss	Intron (ENSMUST00000041627.13/237979, intron 44 of 44)	11	113793839	113810423	16585	2	237979	ENSMUST00000156955.1	25922	ENSMUSG00000041592	Sdk2	sidekick cell adhesion molecule 2
chr11	114192403	114192501	99	*	100	*	3	20	0.15	25	44	0.568182	4	CG	1	0.00367181	gain	Distal Intergenic	11	114198258	114199199	942	1	73536	ENSMUST00000106604.1	-5757	ENSMUSG00000078600	1700092K14Rik	RIKEN cDNA 1700092K14 gene
chr11	114227003	114227101	99	*	100	*	6	10	0.6	2	17	0.117647	2	CG	-1	0.0086031	loss	Intron (ENSMUST00000128183.1/ENSMUST00000128183.1, intron 1 of 1)	11	114198258	114199199	942	1	73536	ENSMUST00000106604.1	28745	ENSMUSG00000078600	1700092K14Rik	RIKEN cDNA 1700092K14 gene
chr11	114258403	114258501	99	*	100	*	31	40	0.775	32	80	0.4	10	CG	-1	0.000842455	loss	Distal Intergenic	11	114198258	114199199	942	1	73536	ENSMUST00000106604.1	60145	ENSMUSG00000078600	1700092K14Rik	RIKEN cDNA 1700092K14 gene
chr11	115004603	115004701	99	*	100	*	25	26	0.961538	19	38	0.5	4	CG	-1	0.000764809	loss	Distal Intergenic	11	114996722	115001880	5159	2	140497	ENSMUST00000141188.1	-2723	ENSMUSG00000044811	Cd300c2	CD300C molecule 2
chr11	115335203	115335301	99	*	100	*	5	13	0.384615	26	28	0.928571	2	CG	1	0.00107154	gain	Promoter	11	115334734	115346926	12193	1	69602	ENSMUST00000019006.4	469	ENSMUSG00000018862	Otop3	otopetrin 3
chr11	115365503	115365601	99	*	100	*	14	24	0.583333	40	46	0.869565	4	CG	1	0.00765472	gain	Intron (ENSMUST00000044152.12/217310, intron 1 of 18)	11	115356787	115367609	10823	2	217310	ENSMUST00000130073.7	2008	ENSMUSG00000034586	Hid1	HID1 domain containing
chr11	115882803	115882901	99	*	100	*	13	14	0.928571	7	16	0.4375	2	CG	-1	0.00583539	loss	Exon (ENSMUST00000093911.10/ENSMUST00000093911.10, exon 36 of 64)	11	115892595	115895136	2542	2	170472	ENSMUST00000136774.6	12235	ENSMUSG00000020752	Recql5	RecQ protein-like 5
chr11	116108403	116108501	99	*	100	*	0	26	0	15	45	0.333333	6	CG	1	0.00278009	gain	Promoter	11	116105752	116108119	2368	2	217333	ENSMUST00000141531.7	-284	ENSMUSG00000020773	Trim47	tripartite motif-containing 47
chr11	116942203	116942301	99	*	100	*	21	35	0.6	48	50	0.96	6	CG	1	0.000371575	gain	Intron (ENSMUST00000103027.9/268510, intron 3 of 17)	11	116947335	116974307	26973	1	268510	ENSMUST00000139905.1	-5034	ENSMUSG00000043857	Mgat5b	mannoside acetylglucosaminyltransferase 5, isoenzyme B
chr11	118151703	118151801	99	*	100	*	7	9	0.777778	30	30	1	2	CG	1	0.0086031	gain	Intron (ENSMUST00000100181.10/19157, intron 12 of 13)	11	118023076	118130634	107559	2	69926	ENSMUST00000132685.8	-21069	ENSMUSG00000033987	Dnah17	dynein, axonemal, heavy chain 17
chr11	118437903	118438001	99	*	100	*	12	14	0.857143	6	25	0.24	2	CG	-1	0.0012151	loss	Intron (ENSMUST00000124861.1/56745, intron 2 of 2)	11	118433853	118449963	16111	1	56745	ENSMUST00000106286.2	4050	ENSMUSG00000017446	C1qtnf1	C1q and tumor necrosis factor related protein 1
chr11	118807703	118807801	99	*	100	*	28	48	0.583333	49	60	0.816667	12	CG	1	0.00837287	gain	Intron (ENSMUST00000117731.7/52897, intron 2 of 13)	11	118489764	118761041	271278	2	52897	ENSMUST00000103023.7	-46662	ENSMUSG00000025576	Rbfox3	RNA binding protein, fox-1 homolog (C. elegans) 3
chr11	120712703	120712801	99	*	100	*	5	48	0.104167	17	52	0.326923	8	CG	1	0.00798281	gain	Promoter	11	120710942	120711983	1042	2	20892	ENSMUST00000128543.1	-720	ENSMUSG00000025144	Cenpx	centromere protein X
chr12	8295602	8295700	99	*	100	*	7	8	0.875	0	11	0	2	CG	-1	0.000781878	loss	Downstream (2-3kb)	12	8297918	8301954	4037	2	238057	ENSMUST00000037313.5	6254	ENSMUSG00000037660	Gdf7	growth differentiation factor 7
chr12	66938602	66938700	99	*	100	*	1	11	0.0909091	8	9	0.888889	2	CG	1	0.00166157	gain	Intron (ENSMUST00000037181.15/320772, intron 1 of 16)	12	66689496	66825729	136234	2	320772	ENSMUST00000177690.1	-112873	ENSMUSG00000034912	Mdga2	MAM domain containing glycosylphosphatidylinositol anchor 2
chr12	100197002	100197100	99	*	100	*	1	22	0.0454545	18	28	0.642857	4	CG	1	0.000251035	gain	Distal Intergenic	12	100199435	100209814	10380	1	12313	ENSMUST00000110082.10	-2335	ENSMUSG00000001175	Calm1	calmodulin 1
chr13	12831305	12831403	99	*	100	*	55	60	0.916667	40	62	0.645161	10	CG	-1	0.00153445	loss	Distal Intergenic	13	12790816	12800079	9264	2	18812	ENSMUST00000099805.2	-31226	ENSMUSG00000056457	Prl2c3	prolactin family 2, subfamily c, member 3
chr13	30977905	30978003	99	*	100	*	3	16	0.1875	16	22	0.727273	4	CG	1	0.00289467	gain	Distal Intergenic	13	30923656	30974093	50438	2	66482	ENSMUST00000222133.1	-3812	ENSMUSG00000021357	Exoc2	exocyst complex component 2
chr13	65559505	65559603	99	*	100	*	62	93	0.666667	30	77	0.38961	10	CG	-1	0.00154546	loss	Exon (ENSMUST00000099421.3/ENSMUST00000099421.3, exon 1 of 1)	13	65336222	65348597	12376	2	665738	ENSMUST00000220595.1	-210908	NA	Gm7762	predicted gene 7762
chr13	69687805	69687903	99	*	100	*	19	24	0.791667	10	32	0.3125	4	CG	-1	0.00175008	loss	Intron (ENSMUST00000223164.1/ENSMUST00000223164.1, intron 3 of 5)	13	69702832	69739889	37058	2	76980	ENSMUST00000065118.6	51986	ENSMUSG00000052981	Ube2ql1	ubiquitin-conjugating enzyme E2Q family-like 1
chr13	97662805	97662903	99	*	100	*	8	22	0.363636	26	30	0.866667	4	CG	1	0.00108575	gain	Distal Intergenic	13	97735347	97743121	7775	2	403201	ENSMUST00000125960.1	80218	ENSMUSG00000054944	5330416C01Rik	RIKEN cDNA 5330416C01 gene
chr13	98390905	98391003	99	*	100	*	22	45	0.488889	41	45	0.911111	10	CG	1	0.000222333	gain	Distal Intergenic	13	98354242	98359305	5064	1	15229	ENSMUST00000105098.5	36663	ENSMUSG00000078302	Foxd1	forkhead box D1
chr13	100427405	100427503	99	*	100	*	1	8	0.125	24	27	0.888889	2	CG	1	0.000355269	gain	3' UTR	13	100407838	100446461	38624	2	17940	ENSMUST00000221943.1	18958	ENSMUSG00000021640	Naip1	NLR family, apoptosis inhibitory protein 1
chr14	11951502	11951600	99	*	100	*	0	20	0	6	16	0.375	4	CG	1	0.00450564	gain	Intron (ENSMUST00000022264.12/19270, intron 2 of 29)	14	12091160	12122132	30973	1	19270	ENSMUST00000155727.2	-139560	ENSMUSG00000021745	Ptprg	protein tyrosine phosphatase, receptor type, G
chr14	12581302	12581400	99	*	100	*	8	18	0.444444	28	34	0.823529	4	CG	1	0.00612445	gain	Intron (ENSMUST00000224882.1/27062, intron 6 of 28)	14	12536073	12546401	10329	2	27062	ENSMUST00000225606.1	-34901	ENSMUSG00000054423	Cadps	Ca2+-dependent secretion activator
chr14	12607102	12607200	99	*	100	*	5	24	0.208333	11	15	0.733333	2	CG	1	0.00308191	gain	Intron (ENSMUST00000224882.1/27062, intron 4 of 28)	14	12536073	12546401	10329	2	27062	ENSMUST00000225606.1	-60701	ENSMUSG00000054423	Cadps	Ca2+-dependent secretion activator
chr14	13349402	13349500	99	*	100	*	0	44	0	10	30	0.333333	4	CG	1	0.000435933	gain	Intron (ENSMUST00000070323.11/72003, intron 2 of 5)	14	13284841	13613957	329117	1	72003	ENSMUST00000226094.1	64561	ENSMUSG00000056296	Synpr	synaptoporin
chr14	18330802	18330900	99	*	100	*	31	40	0.775	23	48	0.479167	8	CG	-1	0.00592152	loss	Promoter	14	18284913	18331034	46122	2	22194	ENSMUST00000160266.7	134	ENSMUSG00000021774	Ube2e1	ubiquitin-conjugating enzyme E2E 1
chr14	21942602	21942700	99	*	100	*	4	17	0.235294	17	25	0.68	4	CG	1	0.00602399	gain	Intron (ENSMUST00000193294.1/ENSMUST00000193294.1, intron 2 of 3)	14	21983959	21989601	5643	2	218820	ENSMUST00000043409.8	46901	ENSMUSG00000039081	Zfp503	zinc finger protein 503
chr14	23618202	23618300	99	*	100	*	0	15	0	7	17	0.411765	2	CG	1	0.00617491	gain	Intron (ENSMUST00000172099.8/16531, intron 2 of 27)	14	23299395	23650189	350795	2	16531	ENSMUST00000112423.9	31889	ENSMUSG00000063142	Kcnma1	potassium large conductance calcium-activated channel, subfamily M, alpha member 1
chr14	23775502	23775600	99	*	100	*	12	27	0.444444	26	32	0.8125	6	CG	1	0.00495386	gain	Intron (ENSMUST00000172099.8/16531, intron 1 of 27)	14	23289431	23803304	513874	2	16531	ENSMUST00000172099.8	27704	ENSMUSG00000063142	Kcnma1	potassium large conductance calcium-activated channel, subfamily M, alpha member 1
chr14	23849302	23849400	99	*	100	*	0	22	0	7	22	0.318182	5	CG	1	0.00550984	gain	Intron (ENSMUST00000145596.2/16531, intron 1 of 29)	14	23309015	23803304	494290	2	16531	ENSMUST00000163322.2	-45998	ENSMUSG00000063142	Kcnma1	potassium large conductance calcium-activated channel, subfamily M, alpha member 1
chr14	23989802	23989900	99	*	100	*	29	44	0.659091	34	36	0.944444	6	CG	1	0.0038164	gain	Intron (ENSMUST00000145596.2/16531, intron 1 of 29)	14	24003844	24008335	4492	1	78019	ENSMUST00000223609.1	-13944	ENSMUSG00000114953	4930519K11Rik	RIKEN cDNA 4930519K11 gene
chr14	25265802	25265900	99	*	100	*	11	12	0.916667	7	23	0.304348	2	CG	-1	0.00216037	loss	Intron (ENSMUST00000225188.1/ENSMUST00000225188.1, intron 3 of 3)	14	25139795	25143241	3447	2	75862	ENSMUST00000225429.1	-122561	ENSMUSG00000114916	4930572O13Rik	RIKEN cDNA 4930572O13 gene
chr14	27042802	27042900	99	*	100	*	13	13	1	4	9	0.444444	2	CG	-1	0.00411137	loss	Intron (ENSMUST00000035336.4/171463, intron 1 of 12)	14	27039256	27102509	63254	1	171463	ENSMUST00000225146.1	3546	ENSMUSG00000040717	Il17rd	interleukin 17 receptor D
chr14	28020102	28020200	99	*	100	*	18	20	0.9	6	17	0.352941	2	CG	-1	0.00205797	loss	Intron (ENSMUST00000210135.1/238988, intron 9 of 19)	14	28046428	28478324	431897	1	238988	ENSMUST00000209800.1	-26228	ENSMUSG00000040640	Erc2	ELKS/RAB6-interacting/CAST family member 2
chr14	28515602	28515700	99	*	100	*	14	22	0.636364	39	42	0.928571	4	CG	1	0.00495386	gain	Intron (ENSMUST00000063465.11/22418, intron 3 of 4)	14	28511451	28511907	457	1	22418	ENSMUST00000146192.1	4151	ENSMUSG00000021994	Wnt5a	wingless-type MMTV integration site family, member 5A
chr14	29048102	29048200	99	*	100	*	13	15	0.866667	6	17	0.352941	2	CG	-1	0.00488499	loss	Intron (ENSMUST00000022567.8/12294, intron 25 of 37)	14	29020872	29027754	6883	1	319476	ENSMUST00000224708.1	27230	ENSMUSG00000045776	Lrtm1	leucine-rich repeats and transmembrane domains 1
chr14	29068902	29069000	99	*	100	*	13	20	0.65	1	12	0.0833333	2	CG	-1	0.00367062	loss	Intron (ENSMUST00000022567.8/12294, intron 18 of 37)	14	29072656	29097903	25248	2	12294	ENSMUST00000224950.1	28903	ENSMUSG00000021991	Cacna2d3	calcium channel, voltage-dependent, alpha2/delta subunit 3
chr14	30341002	30341100	99	*	100	*	14	15	0.933333	4	14	0.285714	2	CG	-1	0.001586	loss	Intron (ENSMUST00000112250.5/12289, intron 3 of 46)	14	30060744	30352964	292221	2	12289	ENSMUST00000238568.1	11864	ENSMUSG00000015968	Cacna1d	calcium channel, voltage-dependent, L type, alpha 1D subunit
chr14	30462102	30462200	99	*	100	*	17	24	0.708333	5	26	0.192308	4	CG	-1	0.00128979	loss	Intron (ENSMUST00000112250.5/12289, intron 1 of 46)	14	30479535	30510494	30960	1	75901	ENSMUST00000224453.1	-17335	ENSMUSG00000021962	Dcp1a	decapping mRNA 1A
chr14	31435302	31435400	99	*	100	*	2	47	0.0425532	17	60	0.283333	10	CG	1	0.00312835	gain	Promoter	14	31373785	31436065	62281	2	24056	ENSMUST00000091903.4	665	ENSMUSG00000021892	Sh3bp5	SH3-domain binding protein 5 (BTK-associated)
chr14	33121202	33121300	99	*	100	*	4	21	0.190476	25	32	0.78125	4	CG	1	0.000331574	gain	Intron (ENSMUST00000061753.14/545030, intron 13 of 58)	14	32959547	33185066	225520	2	545030	ENSMUST00000061753.14	63766	ENSMUSG00000051506	Wdfy4	WD repeat and FYVE domain containing 4
chr14	33140502	33140600	99	*	100	*	2	27	0.0740741	20	33	0.606061	2	CG	1	0.000313529	gain	Exon (ENSMUST00000061753.14/545030, exon 11 of 59)	14	32959547	33185066	225520	2	545030	ENSMUST00000061753.14	44466	ENSMUSG00000051506	Wdfy4	WD repeat and FYVE domain containing 4
chr14	33145602	33145700	99	*	100	*	17	33	0.515152	30	33	0.909091	8	CG	1	0.00180117	gain	Intron (ENSMUST00000061753.14/545030, intron 8 of 58)	14	32959547	33185066	225520	2	545030	ENSMUST00000061753.14	39366	ENSMUSG00000051506	Wdfy4	WD repeat and FYVE domain containing 4
chr14	33151702	33151800	99	*	100	*	16	50	0.32	45	72	0.625	6	CG	1	0.0027826	gain	Exon (ENSMUST00000061753.14/545030, exon 6 of 59)	14	32959547	33185066	225520	2	545030	ENSMUST00000061753.14	33266	ENSMUSG00000051506	Wdfy4	WD repeat and FYVE domain containing 4
chr14	33166002	33166100	99	*	100	*	1	8	0.125	8	9	0.888889	2	CG	1	0.00355375	gain	Intron (ENSMUST00000061753.14/545030, intron 1 of 58)	14	32959547	33185066	225520	2	545030	ENSMUST00000061753.14	18966	ENSMUSG00000051506	Wdfy4	WD repeat and FYVE domain containing 4
chr14	33504802	33504900	99	*	100	*	10	28	0.357143	0	26	0	4	CG	-1	0.0023929	loss	Intron (ENSMUST00000208577.1/ENSMUST00000208577.1, intron 7 of 29)	14	33390938	33447158	56221	2	26419	ENSMUST00000130539.7	-57644	ENSMUSG00000021936	Mapk8	mitogen-activated protein kinase 8
chr14	33886602	33886700	99	*	100	*	16	30	0.533333	7	36	0.194444	4	CG	-1	0.00557201	loss	Distal Intergenic	14	33923587	33937983	14397	1	14560	ENSMUST00000168727.2	-36887	ENSMUSG00000021943	Gdf10	growth differentiation factor 10
chr14	34210202	34210300	99	*	100	*	6	11	0.545455	14	14	1	2	CG	1	0.00609294	gain	Distal Intergenic	14	34195416	34201653	6238	2	432839	ENSMUST00000226511.1	-8549	ENSMUSG00000071531	Gprin2	G protein regulated inducer of neurite outgrowth 2
chr14	34572802	34572900	99	*	100	*	41	46	0.891304	26	42	0.619048	8	CG	-1	0.00456735	loss	Intron (ENSMUST00000022327.12/24131, intron 5 of 13)	14	34571914	34576994	5081	2	24131	ENSMUST00000226226.1	4094	ENSMUSG00000021798	Ldb3	LIM domain binding 3
chr14	47614702	47614800	99	*	100	*	3	10	0.3	16	18	0.888889	2	CG	1	0.00333689	gain	Distal Intergenic	14	47648448	47739894	91447	1	16709	ENSMUST00000187839.7	-33648	ENSMUSG00000021843	Ktn1	kinectin 1
chr14	55091902	55092000	99	*	100	*	14	17	0.823529	6	24	0.25	4	CG	-1	0.00150421	loss	Promoter	14	55060262	55092324	32063	2	239102	ENSMUST00000036328.8	324	ENSMUSG00000040721	Zfhx2	zinc finger homeobox 2
chr14	69761802	69761900	99	*	100	*	5	8	0.625	20	20	1	2	CG	1	0.00533903	gain	Exon (ENSMUST00000223676.1/ENSMUST00000223676.1, exon 1 of 1)	14	69767472	69784411	16940	1	21933	ENSMUST00000022663.6	-5572	ENSMUSG00000022074	Tnfrsf10b	tumor necrosis factor receptor superfamily, member 10b
chr14	78731902	78732000	99	*	100	*	37	78	0.474359	10	64	0.15625	16	CG	-1	0.000581767	loss	Promoter	14	78558750	78732776	174027	2	380921	ENSMUST00000226342.2	776	ENSMUSG00000034731	Dgkh	diacylglycerol kinase, eta
chr14	101797902	101798000	99	*	100	*	1	10	0.1	8	8	1	2	CG	1	0.00102482	gain	Intron (ENSMUST00000100337.9/380928, intron 2 of 30)	14	101828968	101880831	51864	1	380928	ENSMUST00000159769.7	-30968	ENSMUSG00000033060	Lmo7	LIM domain only 7
chr15	8532502	8532600	99	*	100	*	12	18	0.666667	37	38	0.973684	4	CG	1	0.00308191	gain	Exon (ENSMUST00000227558.1/ENSMUST00000227558.1, exon 2 of 2)	15	8290617	8444463	153847	2	71175	ENSMUST00000052965.7	-88039	ENSMUSG00000022141	Nipbl	NIPBL cohesin loading factor
chr15	8617702	8617800	99	*	100	*	23	23	1	4	16	0.25	4	CG	-1	2.20964e-05	loss	Distal Intergenic	15	8642256	8643247	992	2	20512	ENSMUST00000128879.1	25447	ENSMUSG00000005360	Slc1a3	solute carrier family 1 (glial high affinity glutamate transporter), member 3
chr15	10676002	10676100	99	*	100	*	3	16	0.1875	12	16	0.75	4	CG	1	0.00335812	gain	Intron (ENSMUST00000090339.10/75646, intron 2 of 17)	15	10568969	10713540	144572	2	75646	ENSMUST00000090339.10	37440	ENSMUSG00000022246	Rai14	retinoic acid induced 14
chr15	11009502	11009600	99	*	100	*	4	12	0.333333	22	27	0.814815	2	CG	1	0.00495386	gain	Intron (ENSMUST00000117100.3/22293, intron 2 of 6)	15	11000721	11029233	28513	1	22293	ENSMUST00000117100.3	8781	ENSMUSG00000022243	Slc45a2	solute carrier family 45, member 2
chr15	22350302	22350400	99	*	100	*	4	9	0.444444	14	14	1	2	CG	1	0.00355375	gain	Distal Intergenic	15	22549022	23400567	851546	1	320865	ENSMUST00000163361.7	-198622	ENSMUSG00000040420	Cdh18	cadherin 18
chr15	27274902	27275000	99	*	100	*	16	18	0.888889	8	22	0.363636	4	CG	-1	0.00240689	loss	Distal Intergenic	15	27466677	27594909	128233	1	11732	ENSMUST00000022875.6	-191677	ENSMUSG00000022265	Ank	progressive ankylosis
chr15	29737202	29737300	99	*	100	*	21	54	0.388889	31	45	0.688889	8	CG	1	0.00468893	gain	Distal Intergenic	15	29713331	29713404	74	2	100628607	ENSMUST00000174898.1	-23798	ENSMUSG00000092639	Mir3964	microRNA 3964
chr15	32061702	32061800	99	*	100	*	8	42	0.190476	23	44	0.522727	4	CG	1	0.00327893	gain	Distal Intergenic	15	32177289	32178294	1006	1	57254	ENSMUST00000057633.3	-115489	ENSMUSG00000045267	Tas2r119	taste receptor, type 2, member 119
chr15	33753302	33753400	99	*	100	*	0	17	0	5	10	0.5	2	CG	1	0.00312844	gain	Distal Intergenic	15	33683875	33687884	4010	2	239364	ENSMUST00000042021.4	-65418	ENSMUSG00000038984	Tspyl5	testis-specific protein, Y-encoded-like 5
chr15	36083302	36083400	99	*	100	*	9	17	0.529412	24	24	1	2	CG	1	0.00112852	gain	Promoter	15	36048875	36083741	34867	2	626596	ENSMUST00000172737.1	341	ENSMUSG00000037627	Rgs22	regulator of G-protein signalling 22
chr15	36147302	36147400	99	*	100	*	15	24	0.625	30	32	0.9375	4	CG	1	0.00517784	gain	Downstream (2-3kb)	15	36009479	36140400	130922	2	626596	ENSMUST00000172831.7	-6902	ENSMUSG00000037627	Rgs22	regulator of G-protein signalling 22
chr15	36456002	36456100	99	*	100	*	26	35	0.742857	38	39	0.974359	6	CG	1	0.00522874	gain	Distal Intergenic	15	36495942	36496715	774	2	68839	ENSMUST00000228941.1	40615	ENSMUSG00000048307	Ankrd46	ankyrin repeat domain 46
chr15	44272102	44272200	99	*	100	*	5	26	0.192308	12	18	0.666667	4	CG	1	0.00341267	gain	Distal Intergenic	15	44196967	44229201	32235	1	22045	ENSMUST00000227505.1	75135	ENSMUSG00000038760	Trhr	thyrotropin releasing hormone receptor
chr15	49167802	49167900	99	*	100	*	8	10	0.8	3	15	0.2	2	CG	-1	0.00482591	loss	Distal Intergenic	15	47580722	48792063	1211342	2	239420	ENSMUST00000162830.7	-375739	ENSMUSG00000022311	Csmd3	CUB and Sushi multiple domains 3
chr15	55802302	55802400	99	*	100	*	0	14	0	12	25	0.48	2	CG	1	0.00372244	gain	Intron (ENSMUST00000039769.12/20649, intron 1 of 6)	15	55791938	55906310	114373	2	20649	ENSMUST00000140574.1	103910	ENSMUSG00000060429	Sntb1	syntrophin, basic 1
chr15	57776702	57776800	99	*	100	*	7	19	0.368421	15	17	0.882353	4	CG	1	0.00353115	gain	Intron (ENSMUST00000096430.10/387609, intron 2 of 3)	15	57695729	57821110	125382	1	387609	ENSMUST00000160990.1	80973	ENSMUSG00000071757	Zhx2	zinc fingers and homeoboxes 2
chr15	60227902	60228000	99	*	100	*	1	8	0.125	7	8	0.875	2	CG	1	0.00450564	gain	Distal Intergenic	15	60014866	60016613	1748	2	71088	ENSMUST00000096421.3	-211289	ENSMUSG00000071749	4933412E24Rik	RIKEN cDNA 4933412E24 gene
chr15	60517802	60517900	99	*	100	*	3	17	0.176471	15	22	0.681818	2	CG	1	0.00360702	gain	Distal Intergenic	15	60822271	60828650	6380	1	320469	ENSMUST00000180730.2	-304371	NA	9930014A18Rik	RIKEN cDNA 9930014A18 gene
chr15	74531602	74531700	99	*	100	*	15	24	0.625	20	20	1	4	CG	1	0.00404384	gain	Intron (ENSMUST00000042035.15/107831, intron 2 of 30)	15	74540397	74543522	3126	1	107831	ENSMUST00000189200.1	-8697	ENSMUSG00000034730	Adgrb1	adhesion G protein-coupled receptor B1
chr15	75907502	75907600	99	*	100	*	35	36	0.972222	30	54	0.555556	4	CG	-1	0.00025035	loss	Intron (ENSMUST00000154584.8/66656, intron 1 of 7)	15	75903506	75909291	5786	2	66656	ENSMUST00000145764.1	1691	ENSMUSG00000055762	Eef1d	eukaryotic translation elongation factor 1 delta (guanine nucleotide exchange protein)
chr15	76356502	76356600	99	*	100	*	31	34	0.911765	21	37	0.567568	8	CG	-1	0.0029196	loss	Exon (ENSMUST00000208833.2/ENSMUST00000208833.2, exon 5 of 24)	15	76353415	76354115	701	1	68877	ENSMUST00000161072.1	3087	ENSMUSG00000022553	Maf1	MAF1 homolog, negative regulator of RNA polymerase III
chr15	78288102	78288200	99	*	100	*	12	12	1	3	12	0.25	2	CG	-1	0.00102482	loss	Promoter	15	78284779	78287947	3169	2	12984	ENSMUST00000230753.1	-155	ENSMUSG00000071714	Csf2rb2	colony stimulating factor 2 receptor, beta 2, low-affinity (granulocyte-macrophage)
chr15	78311802	78311900	99	*	100	*	23	24	0.958333	24	39	0.615385	6	CG	-1	0.00425202	loss	Distal Intergenic	15	78282507	78305721	23215	2	12984	ENSMUST00000096356.4	-6081	ENSMUSG00000071714	Csf2rb2	colony stimulating factor 2 receptor, beta 2, low-affinity (granulocyte-macrophage)
chr15	81239402	81239500	99	*	100	*	34	39	0.871795	22	43	0.511628	8	CG	-1	0.00191906	loss	Distal Intergenic	15	81235499	81238964	3466	1	207911	ENSMUST00000166855.2	3903	ENSMUSG00000050164	Mchr1	melanin-concentrating hormone receptor 1
chr15	81763602	81763700	99	*	100	*	10	10	1	6	27	0.222222	2	CG	-1	0.000322847	loss	Intron (ENSMUST00000229044.1/20286, intron 1 of 14)	15	81775779	81784300	8522	1	20286	ENSMUST00000231108.1	-12079	ENSMUSG00000022390	Zc3h7b	zinc finger CCCH type containing 7B
chr15	81973302	81973400	99	*	100	*	3	18	0.166667	19	32	0.59375	4	CG	1	0.00508949	gain	Distal Intergenic	15	81980540	81981563	1024	1	66346	ENSMUST00000074608.3	-7140	ENSMUSG00000061633	1700029P11Rik	RIKEN cDNA 1700029P11 gene
chr15	83040402	83040500	99	*	100	*	12	12	1	5	11	0.454545	2	CG	-1	0.00468893	loss	Distal Intergenic	15	82992973	83033306	40334	2	74039	ENSMUST00000231165.1	-7096	ENSMUSG00000058099	Nfam1	Nfat activating molecule with ITAM motif 1
chr15	83112002	83112100	99	*	100	*	4	10	0.4	16	16	1	2	CG	1	0.00180497	gain	Promoter	15	83112870	83116529	3660	1	68607	ENSMUST00000170891.1	-770	ENSMUSG00000058586	Serhl	serine hydrolase-like
chr15	83297302	83297400	99	*	100	*	6	16	0.375	14	16	0.875	4	CG	1	0.00508268	gain	Downstream (2-3kb)	15	83299740	83305341	5602	2	66251	ENSMUST00000226816.1	7941	ENSMUSG00000054277	Arfgap3	ADP-ribosylation factor GTPase activating protein 3
chr15	83473902	83474000	99	*	100	*	7	11	0.636364	0	10	0	2	CG	-1	0.00390619	loss	Distal Intergenic	15	83375607	83464606	89000	2	23970	ENSMUST00000171436.7	-9296	ENSMUSG00000016664	Pacsin2	protein kinase C and casein kinase substrate in neurons 2
chr15	83512602	83512700	99	*	100	*	9	16	0.5625	0	17	0	4	CG	-1	0.00148616	loss	Distal Intergenic	15	83483769	83510893	27125	2	319953	ENSMUST00000016897.11	-1709	ENSMUSG00000022442	Ttll1	tubulin tyrosine ligase-like 1
chr15	84092302	84092400	99	*	100	*	39	52	0.75	25	53	0.471698	10	CG	-1	0.00508268	loss	Exon (ENSMUST00000082365.5/29859, exon 2 of 7)	15	84077145	84105609	28465	2	29859	ENSMUST00000229826.1	13209	ENSMUSG00000018865	Sult4a1	sulfotransferase family 4A, member 1
chr15	84330302	84330400	99	*	100	*	9	12	0.75	1	11	0.0909091	2	CG	-1	0.00336914	loss	Intron (ENSMUST00000023074.8/64099, intron 5 of 12)	15	84326119	84342978	16860	1	64099	ENSMUST00000163667.1	4183	ENSMUSG00000022439	Parvg	parvin, gamma
chr15	84774502	84774600	99	*	100	*	17	22	0.772727	5	19	0.263158	4	CG	-1	0.0029933	loss	Distal Intergenic	15	84769886	84771940	2055	1	73167	ENSMUST00000169075.1	4616	ENSMUSG00000078954	Arhgap8	Rho GTPase activating protein 8
chr15	85815002	85815100	99	*	100	*	14	24	0.583333	1	16	0.0625	2	CG	-1	0.00264605	loss	3' UTR	15	85807257	85811697	4441	2	72355	ENSMUST00000150995.7	-3305	ENSMUSG00000064284	Cdpf1	cysteine rich, DPF motif domain containing 1
chr15	88468102	88468200	99	*	100	*	10	26	0.384615	1	26	0.0384615	4	CG	-1	0.00411137	loss	Distal Intergenic	15	88600302	88601669	1368	1	70073	ENSMUST00000066949.8	-132102	ENSMUSG00000054117	Zdhhc25	zinc finger, DHHC domain containing 25
chr15	88586502	88586600	99	*	100	*	28	39	0.717949	35	36	0.972222	6	CG	1	0.00450564	gain	Distal Intergenic	15	88600302	88601669	1368	1	70073	ENSMUST00000066949.8	-13702	ENSMUSG00000054117	Zdhhc25	zinc finger, DHHC domain containing 25
chr15	91414702	91414800	99	*	100	*	26	26	1	13	20	0.65	4	CG	-1	0.0029023	loss	Intron (ENSMUST00000109283.1/239606, intron 3 of 9)	15	91396832	91412217	15386	2	239606	ENSMUST00000156971.1	-2485	ENSMUSG00000036298	Slc2a13	solute carrier family 2 (facilitated glucose transporter), member 13
chr15	95613802	95613900	99	*	100	*	8	16	0.5	35	40	0.875	4	CG	1	0.00449602	gain	Distal Intergenic	15	95624738	95632828	8091	2	223843	ENSMUST00000229611.1	18928	ENSMUSG00000045608	Dbx2	developing brain homeobox 2
chr15	95755502	95755600	99	*	100	*	16	24	0.666667	36	38	0.947368	4	CG	1	0.00507405	gain	Distal Intergenic	15	95747247	95751591	4345	2	629300	ENSMUST00000226312.1	-3911	ENSMUSG00000115699	Gm6961	predicted gene 6961
chr15	98181202	98181300	99	*	100	*	0	63	0	15	48	0.3125	12	CG	1	5.47408e-05	gain	Distal Intergenic	15	98167158	98170134	2977	1	239650	ENSMUST00000031914.5	14044	ENSMUSG00000029875	Ccdc184	coiled-coil domain containing 184
chr15	99426302	99426400	99	*	100	*	23	25	0.92	26	43	0.604651	5	CG	-1	0.00629437	loss	Exon (ENSMUST00000023747.13/380969, exon 8 of 13)	15	99423615	99424537	923	2	380969	ENSMUST00000161004.1	-1765	ENSMUSG00000023009	Nckap5l	NCK-associated protein 5-like
chr15	99645002	99645100	99	*	100	*	48	66	0.727273	29	60	0.483333	8	CG	-1	0.00620016	loss	Intron (ENSMUST00000171702.7/26934, intron 1 of 17)	15	99628618	99639817	11200	2	26934	ENSMUST00000168065.7	-5185	ENSMUSG00000023015	Racgap1	Rac GTPase-activating protein 1
chr15	99691202	99691300	99	*	100	*	36	42	0.857143	11	40	0.275	8	CG	-1	6.24815e-06	loss	Promoter	15	99692233	99699138	6906	1	11419	ENSMUST00000228185.1	-933	ENSMUSG00000023017	Asic1	acid-sensing (proton-gated) ion channel 1
chr15	100600902	100601000	99	*	100	*	29	29	1	17	27	0.62963	6	CG	-1	0.00151386	loss	Promoter	15	100575318	100599984	24667	2	19009	ENSMUST00000073837.12	-918	ENSMUSG00000009739	Pou6f1	POU domain, class 6, transcription factor 1
chr15	101485502	101485600	99	*	100	*	30	32	0.9375	21	32	0.65625	4	CG	-1	0.00628103	loss	Exon (ENSMUST00000023718.8/100126226, exon 9 of 9)	15	101485131	101488068	2938	2	100126226	ENSMUST00000159029.1	2468	ENSMUSG00000067613	Krt83	keratin 83
chr15	101543202	101543300	99	*	100	*	4	16	0.25	22	26	0.846154	4	CG	1	0.000865837	gain	Intron (ENSMUST00000023713.9/114566, intron 6 of 8)	15	101541214	101550667	9454	2	114566	ENSMUST00000023713.9	7367	ENSMUSG00000049548	Krt82	keratin 82
chr15	101556302	101556400	99	*	100	*	32	33	0.969697	17	24	0.708333	6	CG	-1	0.00620016	loss	Exon (ENSMUST00000023714.4/239673, exon 6 of 9)	15	101541214	101550667	9454	2	114566	ENSMUST00000023713.9	-5635	ENSMUSG00000049548	Krt82	keratin 82
chr15	101639802	101639900	99	*	100	*	31	38	0.815789	17	34	0.5	4	CG	-1	0.00592152	loss	Exon (ENSMUST00000229579.1/ENSMUST00000229579.1, exon 3 of 3)	15	101643020	101647380	4361	2	432987	ENSMUST00000229963.1	7480	ENSMUSG00000095241	Gm5478	predicted pseudogene 5478
chr16	3971502	3971600	99	*	100	*	6	10	0.6	0	8	0	2	CG	-1	0.00799773	loss	Intron (ENSMUST00000180200.7/268857, intron 1 of 14)	16	3945007	3976545	31539	2	268857	ENSMUST00000180200.7	4945	ENSMUSG00000049871	Nlrc3	NLR family, CARD domain containing 3
chr16	4293602	4293700	99	*	100	*	4	8	0.5	2	24	0.0833333	2	CG	-1	0.00936616	loss	Intron (ENSMUST00000117801.7/11515, intron 10 of 10)	16	4230301	4231099	799	1	436332	ENSMUST00000161633.1	63301	ENSMUSG00000089645	Gm5766	ribosomal protein L7a pseudogene
chr16	4409402	4409500	99	*	100	*	4	10	0.4	11	12	0.916667	2	CG	1	0.009992	gain	Intron (ENSMUST00000117801.7/11515, intron 2 of 10)	16	4287545	4419587	132043	2	11515	ENSMUST00000005719.3	10087	ENSMUSG00000005580	Adcy9	adenylate cyclase 9
chr16	5234002	5234100	99	*	100	*	25	43	0.581395	12	76	0.157895	8	CG	-1	4.98708e-05	loss	Promoter	16	5233638	5244912	11275	1	208211	ENSMUST00000049207.8	364	ENSMUSG00000039427	Alg1	asparagine-linked glycosylation 1 (beta-1,4-mannosyltransferase)
chr16	5327202	5327300	99	*	100	*	3	9	0.333333	0	22	0	2	CG	-1	0.00582965	loss	Intron (ENSMUST00000229837.1/ENSMUST00000229837.1, intron 1 of 2)	16	5244152	5255983	11832	2	70511	ENSMUST00000064635.11	-71219	ENSMUSG00000022544	Eef2kmt	eukaryotic elongation factor 2 lysine methyltransferase
chr16	5369502	5369600	99	*	100	*	7	24	0.291667	0	26	0	4	CG	-1	0.00474359	loss	Intron (ENSMUST00000229837.1/ENSMUST00000229837.1, intron 1 of 2)	16	5244152	5255983	11832	2	70511	ENSMUST00000064635.11	-113519	ENSMUSG00000022544	Eef2kmt	eukaryotic elongation factor 2 lysine methyltransferase
chr16	8234802	8234900	99	*	100	*	5	12	0.416667	0	16	0	2	CG	-1	0.00583331	loss	Distal Intergenic	16	8409275	8425136	15862	2	74720	ENSMUST00000023400.3	190236	ENSMUSG00000022715	Tmem114	transmembrane protein 114
chr16	8614002	8614100	99	*	100	*	10	18	0.555556	1	16	0.0625	4	CG	-1	0.00407498	loss	Promoter	16	8612878	8618577	5700	1	268860	ENSMUST00000128459.1	1124	ENSMUSG00000057880	Abat	4-aminobutyrate aminotransferase
chr16	8996302	8996400	99	*	100	*	24	25	0.96	21	31	0.677419	6	CG	-1	0.00868288	loss	Exon (ENSMUST00000229458.1/ENSMUST00000229458.1, exon 1 of 1)	16	8831321	8844131	12811	1	69053	ENSMUST00000229318.1	164981	ENSMUSG00000022507	1810013L24Rik	RIKEN cDNA 1810013L24 gene
chr16	9076702	9076800	99	*	100	*	21	22	0.954545	16	34	0.470588	4	CG	-1	0.00113484	loss	Distal Intergenic	16	8831321	8844131	12811	1	69053	ENSMUST00000229318.1	245381	ENSMUSG00000022507	1810013L24Rik	RIKEN cDNA 1810013L24 gene
chr16	9598402	9598500	99	*	100	*	6	8	0.75	1	10	0.1	2	CG	-1	0.00617491	loss	Intron (ENSMUST00000199708.4/14811, intron 12 of 13)	16	9761499	9797333	35835	2	14811	ENSMUST00000199267.1	198833	ENSMUSG00000059003	Grin2a	glutamate receptor, ionotropic, NMDA2A (epsilon 1)
chr16	9604902	9605000	99	*	100	*	8	16	0.5	2	19	0.105263	4	CG	-1	0.01034	loss	Intron (ENSMUST00000199708.4/14811, intron 12 of 13)	16	9761499	9797333	35835	2	14811	ENSMUST00000199267.1	192333	ENSMUSG00000059003	Grin2a	glutamate receptor, ionotropic, NMDA2A (epsilon 1)
chr16	11144202	11144300	99	*	100	*	242	340	0.711765	506	528	0.958333	24	CG	1	1.66569e-22	gain	Intron (ENSMUST00000037633.14/106205, intron 19 of 22)	16	11139043	11141907	2865	2	106205	ENSMUST00000143121.1	-2295	ENSMUSG00000037965	Zc3h7a	zinc finger CCCH type containing 7 A
chr16	12638402	12638500	99	*	100	*	10	30	0.333333	1	31	0.0322581	4	CG	-1	0.00411137	loss	Intron (ENSMUST00000230696.1/ENSMUST00000230696.1, intron 11 of 11)	16	12800579	12818298	17720	1	75493	ENSMUST00000231680.1	-162079	ENSMUSG00000101565	1700003L19Rik	RIKEN cDNA 1700003L19 gene
chr16	13405502	13405600	99	*	100	*	8	8	1	4	10	0.4	2	CG	-1	0.00799773	loss	Intron (ENSMUST00000009713.13/239719, intron 14 of 16)	16	13449523	13449601	79	1	100124432	ENSMUST00000103784.2	-43923	ENSMUSG00000076972	Mir193b	microRNA 193b
chr16	14055702	14055800	99	*	100	*	1	8	0.125	10	10	1	2	CG	1	0.00105288	gain	Intron (ENSMUST00000056521.11/67254, intron 2 of 5)	16	13981699	13986888	5190	2	74482	ENSMUST00000230206.1	-68814	ENSMUSG00000065968	Ifitm7	interferon induced transmembrane protein 7
chr16	15601902	15602000	99	*	100	*	1	9	0.111111	9	10	0.9	2	CG	1	0.00216037	gain	Distal Intergenic	16	15552077	15595773	43697	2	70620	ENSMUST00000229859.1	-6129	ENSMUSG00000022674	Ube2v2	ubiquitin-conjugating enzyme E2 variant 2
chr16	16912002	16912100	99	*	100	*	16	17	0.941176	12	21	0.571429	4	CG	-1	0.0103769	loss	Intron (ENSMUST00000027373.11/68606, intron 3 of 7)	16	16896574	16915194	18621	1	68606	ENSMUST00000232247.1	15428	ENSMUSG00000026181	Ppm1f	protein phosphatase 1F (PP2C domain containing)
chr16	18678102	18678200	99	*	100	*	11	11	1	5	13	0.384615	2	CG	-1	0.00336537	loss	Distal Intergenic	16	18621811	18629954	8144	2	18951	ENSMUST00000096987.6	-48148	ENSMUSG00000072214	2020-09-05	septin 5
chr16	19937302	19937400	99	*	100	*	4	8	0.5	0	11	0	2	CG	-1	0.00879475	loss	Distal Intergenic	16	19956950	19966319	9370	2	239743	ENSMUST00000171910.1	28919	ENSMUSG00000043008	Klhl6	kelch-like 6
chr16	20237602	20237700	99	*	100	*	10	11	0.909091	4	15	0.266667	2	CG	-1	0.00308191	loss	Intron (ENSMUST00000040880.8/208158, intron 1 of 2)	16	20233303	20241358	8056	2	208158	ENSMUST00000040880.8	3658	ENSMUSG00000041205	Map6d1	MAP6 domain containing 1
chr16	21876302	21876400	99	*	100	*	2	9	0.222222	18	20	0.9	2	CG	1	0.0013659	gain	Intron (ENSMUST00000231988.1/71751, intron 2 of 14)	16	21891969	21931877	39909	1	71751	ENSMUST00000042065.6	-15569	ENSMUSG00000033618	Map3k13	mitogen-activated protein kinase kinase kinase 13
chr16	22628302	22628400	99	*	100	*	7	15	0.466667	13	13	1	2	CG	1	0.00372244	gain	Intron (ENSMUST00000089925.9/110197, intron 1 of 24)	16	22605326	22605432	107	1	102465962	ENSMUST00000184329.1	22976	ENSMUSG00000098448	Mir6362	microRNA 6362
chr16	27985402	27985500	99	*	100	*	5	5	1	1	5	0.2	1	CG	-1	0.0101802	loss	Distal Intergenic	16	27849930	27926128	76199	1	100038623	ENSMUST00000231532.1	135472	ENSMUSG00000116654	Gm10823	predicted gene 10823
chr16	30271602	30271700	99	*	100	*	17	20	0.85	9	20	0.45	5	CG	-1	0.00858363	loss	3' UTR	16	30256378	30267499	11122	2	71756	ENSMUST00000064856.8	-4103	ENSMUSG00000023176	Cpn2	carboxypeptidase N, polypeptide 2
chr16	30983502	30983600	99	*	100	*	9	9	1	5	11	0.454545	2	CG	-1	0.008643	loss	Intron (ENSMUST00000055389.8/268880, intron 3 of 3)	16	30957461	31061427	103967	2	268880	ENSMUST00000140566.7	77827	ENSMUSG00000047434	Xxylt1	xyloside xylosyltransferase 1
chr16	33617702	33617800	99	*	100	*	8	8	1	3	10	0.3	2	CG	-1	0.00434535	loss	Promoter	16	33616390	33624602	8213	1	171286	ENSMUST00000149291.1	1312	ENSMUSG00000035506	Slc12a8	solute carrier family 12 (potassium/chloride transporters), member 8
chr16	33832802	33832900	99	*	100	*	17	33	0.515152	45	51	0.882353	6	CG	1	0.00112852	gain	Intron (ENSMUST00000115028.10/16419, intron 1 of 14)	16	33829677	33949153	119477	1	16419	ENSMUST00000069345.5	3125	ENSMUSG00000022817	Itgb5	integrin beta 5
chr16	34494202	34494300	99	*	100	*	13	24	0.541667	17	18	0.944444	4	CG	1	0.00573317	gain	Intron (ENSMUST00000114961.7/545156, intron 1 of 36)	16	34153467	34513944	360478	2	545156	ENSMUST00000151491.7	19644	ENSMUSG00000061751	Kalrn	kalirin, RhoGEF kinase
chr16	38514702	38514800	99	*	100	*	13	32	0.40625	47	52	0.903846	8	CG	1	3.21058e-05	gain	Intron (ENSMUST00000002925.5/76916, intron 2 of 6)	16	38516660	38522641	5982	2	76916	ENSMUST00000147543.1	7841	ENSMUSG00000002846	Timmdc1	translocase of inner mitochondrial membrane domain containing 1
chr16	38976302	38976400	99	*	100	*	0	9	0	6	11	0.545455	2	CG	1	0.008643	gain	Intron (ENSMUST00000114706.7/207683, intron 1 of 6)	16	38902508	38924468	21961	1	207683	ENSMUST00000210471.1	73794	ENSMUSG00000022790	Igsf11	immunoglobulin superfamily, member 11
chr16	39502502	39502600	99	*	100	*	3	8	0.375	14	14	1	2	CG	1	0.00246906	gain	Distal Intergenic	16	39187463	39188906	1444	2	102640746	ENSMUST00000231748.1	-313596	ENSMUSG00000116965	Gm36742	predicted gene, 36742
chr16	44289102	44289200	99	*	100	*	3	8	0.375	9	9	1	2	CG	1	0.00608074	gain	Intron (ENSMUST00000136381.7/320007, intron 4 of 24)	16	44281399	44282498	1100	2	320007	ENSMUST00000147032.1	-6604	ENSMUSG00000022696	Sidt1	SID1 transmembrane family, member 1
chr16	46318102	46318200	99	*	100	*	4	8	0.5	11	11	1	2	CG	1	0.00879475	gain	Distal Intergenic	16	46394858	46411169	16312	2	58998	ENSMUST00000121803.7	92969	ENSMUSG00000022656	Nectin3	nectin cell adhesion molecule 3
chr16	48655902	48656000	99	*	100	*	1	8	0.125	7	9	0.777778	2	CG	1	0.00790067	gain	Distal Intergenic	16	48594667	48628784	34118	1	17450	ENSMUST00000232195.1	61235	ENSMUSG00000022652	Morc1	microrchidia 1
chr16	49521502	49521600	99	*	100	*	5	10	0.5	2	25	0.08	2	CG	-1	0.00620016	loss	Distal Intergenic	16	49699233	49765126	65894	1	73916	ENSMUST00000046777.10	-177633	ENSMUSG00000032965	Ift57	intraflagellar transport 57
chr16	51048302	51048400	99	*	100	*	2	15	0.133333	7	11	0.636364	2	CG	1	0.00837287	gain	Distal Intergenic	16	50783478	50784065	588	1	78639	ENSMUST00000174511.1	264824	ENSMUSG00000092276	1700116B05Rik	RIKEN cDNA 1700116B05 gene
chr16	60470702	60470800	99	*	100	*	3	11	0.272727	9	10	0.9	2	CG	1	0.00531662	gain	Intron (ENSMUST00000068860.12/13840, intron 2 of 17)	16	60483597	60605219	121623	2	13840	ENSMUST00000162129.1	134419	ENSMUSG00000055540	Epha6	Eph receptor A6
chr16	61793602	61793700	99	*	100	*	9	10	0.9	2	8	0.25	2	CG	-1	0.00617491	loss	Distal Intergenic	16	62735161	62767123	31963	2	106338	ENSMUST00000156676.1	973423	ENSMUSG00000050312	Nsun3	NOL1/NOP2/Sun domain family member 3
chr16	63676902	63677000	99	*	100	*	0	15	0	5	9	0.555556	2	CG	1	0.00308191	gain	Intron (ENSMUST00000064405.7/13837, intron 3 of 16)	16	63611023	63863413	252391	2	13837	ENSMUST00000232461.1	186413	ENSMUSG00000052504	Epha3	Eph receptor A3
chr16	69882502	69882600	99	*	100	*	2	11	0.181818	9	11	0.818182	2	CG	1	0.00461029	gain	Distal Intergenic	16	69856874	69863744	6871	2	224318	ENSMUST00000076500.13	-18758	ENSMUSG00000063163	Speer2	spermatogenesis associated glutamate (E)-rich protein 2
chr16	71831102	71831200	99	*	100	*	11	16	0.6875	31	32	0.96875	4	CG	1	0.00653573	gain	Distal Intergenic	16	72226383	72234302	7920	2	319533	ENSMUST00000231223.1	403102	ENSMUSG00000116769	8030451O07Rik	RIKEN cDNA 8030451O07 gene
chr16	72035202	72035300	99	*	100	*	2	16	0.125	13	24	0.541667	4	CG	1	0.00830964	gain	Distal Intergenic	16	72226383	72234302	7920	2	319533	ENSMUST00000231223.1	199002	ENSMUSG00000116769	8030451O07Rik	RIKEN cDNA 8030451O07 gene
chr16	75058902	75059000	99	*	100	*	16	26	0.615385	24	24	1	4	CG	1	0.00232485	gain	Distal Intergenic	16	75540544	75567682	27139	2	320355	ENSMUST00000186809.1	508682	ENSMUSG00000032948	Lipi	lipase, member I
chr16	76602502	76602600	99	*	100	*	1	14	0.0714286	8	15	0.533333	2	CG	1	0.00798281	gain	Distal Intergenic	16	76548795	76551224	2430	1	102632730	ENSMUST00000232268.1	53707	ENSMUSG00000116701	Gm30726	predicted gene, 30726
chr16	80268102	80268200	99	*	100	*	18	24	0.75	36	36	1	6	CG	1	0.00351512	gain	Distal Intergenic	16	79999376	80000546	1171	1	78654	ENSMUST00000191029.1	268726	NA	1700066C05Rik	RIKEN cDNA 1700066C05 gene
chr16	83013002	83013100	99	*	100	*	5	8	0.625	0	8	0	2	CG	-1	0.00782385	loss	Distal Intergenic	16	84371143	84375505	4363	1	75247	ENSMUST00000231366.1	-1358043	ENSMUSG00000116907	4930553E22Rik	RIKEN cDNA 4930553E22 gene
chr16	83401102	83401200	99	*	100	*	0	4	0	9	9	1	1	CG	1	0.00155565	gain	Distal Intergenic	16	84371143	84375505	4363	1	75247	ENSMUST00000231366.1	-969943	ENSMUSG00000116907	4930553E22Rik	RIKEN cDNA 4930553E22 gene
chr16	87640002	87640100	99	*	100	*	18	18	1	21	30	0.7	4	CG	-1	0.0102726	loss	Distal Intergenic	16	87698945	87733346	34402	1	12013	ENSMUST00000026703.5	-58845	ENSMUSG00000025612	Bach1	BTB and CNC homology 1, basic leucine zipper transcription factor 1
chr16	89960602	89960700	99	*	100	*	21	48	0.4375	43	58	0.741379	12	CG	1	0.00337575	gain	Promoter	16	89898351	89960737	62387	2	21844	ENSMUST00000130951.7	37	ENSMUSG00000002489	Tiam1	T cell lymphoma invasion and metastasis 1
chr16	93723602	93723700	99	*	100	*	11	15	0.733333	1	9	0.111111	2	CG	-1	0.00489429	loss	Intron (ENSMUST00000045004.10/70028, intron 2 of 36)	16	93730099	93810590	80492	1	70028	ENSMUST00000227156.1	-6399	ENSMUSG00000022946	Dop1b	DOP1 leucine zipper like protein B
chr16	94556902	94557000	99	*	100	*	28	28	1	14	20	0.7	4	CG	-1	0.00383954	loss	Distal Intergenic	16	94570010	94695067	125058	1	13548	ENSMUST00000119878.7	-13010	ENSMUSG00000022897	Dyrk1a	dual-specificity tyrosine-(Y)-phosphorylation regulated kinase 1a
chr16	94788402	94788500	99	*	100	*	10	16	0.625	2	22	0.0909091	4	CG	-1	0.00192944	loss	Intron (ENSMUST00000095873.11/16522, intron 3 of 4)	16	94761653	94856672	95020	2	16522	ENSMUST00000232562.1	68172	ENSMUSG00000043301	Kcnj6	potassium inwardly-rectifying channel, subfamily J, member 6
chr16	95559902	95560000	99	*	100	*	0	12	0	6	14	0.428571	2	CG	1	0.0101015	gain	Intron (ENSMUST00000233269.1/13876, intron 1 of 10)	16	95360210	95586593	226384	2	13876	ENSMUST00000233269.1	26593	ENSMUSG00000040732	Erg	ETS transcription factor
chr16	95935602	95935700	99	*	100	*	4	18	0.222222	23	26	0.884615	4	CG	1	0.00018795	gain	Distal Intergenic	16	95841886	95929077	87192	2	69776	ENSMUST00000233375.1	-6525	ENSMUSG00000117232	1600002D24Rik	RIKEN cDNA 1600002D24 gene
chr17	3820602	3820700	99	*	100	*	1	16	0.0625	12	20	0.6	4	CG	1	0.00264042	gain	Distal Intergenic	17	3635240	3696261	61022	2	224480	ENSMUST00000115800.1	-124341	ENSMUSG00000023802	Nox3	NADPH oxidase 3
chr17	10010202	10010300	99	*	100	*	4	10	0.4	15	16	0.9375	2	CG	1	0.00448221	gain	Distal Intergenic	17	10209093	10213574	4482	2	19317	ENSMUST00000232721.1	203274	ENSMUSG00000062078	Qk	quaking
chr17	10509602	10509700	99	*	100	*	2	9	0.222222	13	15	0.866667	2	CG	1	0.00353297	gain	Intron (ENSMUST00000161274.1/ENSMUST00000161274.1, intron 1 of 1)	17	10464837	10473758	8922	1	319750	ENSMUST00000160738.1	44765	ENSMUSG00000089633	A230009B12Rik	RIKEN cDNA A230009B12 gene
chr17	10768902	10769000	99	*	100	*	7	30	0.233333	29	48	0.604167	6	CG	1	0.00333689	gain	Intron (ENSMUST00000041463.6/69310, intron 2 of 4)	17	10403012	10840311	437300	2	69310	ENSMUST00000041463.6	71311	ENSMUSG00000037196	Pacrg	PARK2 co-regulated
chr17	11475602	11475700	99	*	100	*	5	19	0.263158	19	22	0.863636	4	CG	1	0.000803466	gain	Intron (ENSMUST00000066658.12/50873, intron 5 of 6)	17	11303647	11610945	307299	1	50873	ENSMUST00000186406.1	171955	ENSMUSG00000023826	Prkn	parkin RBR E3 ubiquitin protein ligase
chr17	14411002	14411100	99	*	100	*	13	15	0.866667	10	28	0.357143	2	CG	-1	0.00335138	loss	Distal Intergenic	17	14400786	14403587	2802	1	64074	ENSMUST00000233686.1	10216	ENSMUSG00000023886	Smoc2	SPARC related modular calcium binding 2
chr17	15146302	15146400	99	*	100	*	1	9	0.111111	14	18	0.777778	2	CG	1	0.00289467	gain	Distal Intergenic	17	15059454	15074993	15540	1	381062	ENSMUST00000187199.2	86848	ENSMUSG00000036552	Ermard	ER membrane associated RNA degradation
chr17	15449702	15449800	99	*	100	*	9	16	0.5625	25	27	0.925926	4	CG	1	0.0060036	gain	Distal Intergenic	17	15475719	15478589	2871	2	19170	ENSMUST00000231696.1	28789	ENSMUSG00000014769	Psmb1	proteasome (prosome, macropain) subunit, beta type 1
chr17	25737002	25737100	99	*	100	*	47	60	0.783333	53	104	0.509615	8	CG	-1	0.00208944	loss	Promoter	17	25736042	25748330	12289	1	328783	ENSMUST00000047098.6	960	ENSMUSG00000041062	Mslnl	mesothelin-like
chr17	26068802	26068900	99	*	100	*	65	82	0.792683	62	107	0.579439	12	CG	-1	0.00385221	loss	Promoter	17	26036271	26069235	32965	2	215445	ENSMUST00000126306.1	335	ENSMUSG00000037098	Rab11fip3	RAB11 family interacting protein 3 (class II)
chr17	26441602	26441700	99	*	100	*	40	62	0.645161	97	114	0.850877	15	CG	1	0.00360702	gain	Exon (ENSMUST00000182897.7/240055, exon 4 of 4)	17	26414965	26446349	31385	1	240055	ENSMUST00000053020.7	26637	ENSMUSG00000034413	Neurl1b	neuralized E3 ubiquitin protein ligase 1B
chr17	27039202	27039300	99	*	100	*	13	19	0.684211	33	33	1	4	CG	1	0.00219022	gain	Distal Intergenic	17	27032859	27037624	4766	1	70772	ENSMUST00000235543.1	6343	ENSMUSG00000048731	Ggnbp1	gametogenetin binding protein 1
chr17	27415802	27415900	99	*	100	*	6	21	0.285714	0	26	0	2	CG	-1	0.00511441	loss	Distal Intergenic	17	27451629	27473067	21439	2	268934	ENSMUST00000147865.1	57167	ENSMUSG00000063239	Grm4	glutamate receptor, metabotropic 4
chr17	27452002	27452100	99	*	100	*	41	42	0.97619	51	69	0.73913	6	CG	-1	0.00322556	loss	3' UTR	17	27451629	27473067	21439	2	268934	ENSMUST00000147865.1	20967	ENSMUSG00000063239	Grm4	glutamate receptor, metabotropic 4
chr17	27559302	27559400	99	*	100	*	11	20	0.55	3	25	0.12	4	CG	-1	0.0038475	loss	Intron (ENSMUST00000118599.8/15361, intron 2 of 5)	17	27556695	27562808	6114	1	15361	ENSMUST00000231796.1	2607	ENSMUSG00000046711	Hmga1	high mobility group AT-hook 1
chr17	28201102	28201200	99	*	100	*	20	20	1	29	44	0.659091	4	CG	-1	0.00461029	loss	Promoter	17	28202115	28205886	3772	1	224656	ENSMUST00000129522.3	-915	ENSMUSG00000024220	Zfp523	zinc finger protein 523
chr17	28448102	28448200	99	*	100	*	13	16	0.8125	5	16	0.3125	4	CG	-1	0.00582085	loss	Intron (ENSMUST00000232983.1/ENSMUST00000232983.1, intron 1 of 2)	17	28415961	28441722	25762	2	14229	ENSMUST00000153744.1	-6380	ENSMUSG00000024222	Fkbp5	FK506 binding protein 5
chr17	29006802	29006900	99	*	100	*	1	8	0.125	8	10	0.8	2	CG	1	0.00583539	gain	Promoter	17	28975849	29007726	31878	2	106504	ENSMUST00000233441.1	826	ENSMUSG00000024006	Stk38	serine/threonine kinase 38
chr17	29365402	29365500	99	*	100	*	18	39	0.461538	32	41	0.780488	8	CG	1	0.00495386	gain	Promoter	17	29365416	29379535	14120	1	26382	ENSMUST00000235007.1	0	ENSMUSG00000024013	Fgd2	FYVE, RhoGEF and PH domain containing 2
chr17	30419002	30419100	99	*	100	*	13	14	0.928571	4	14	0.285714	2	CG	-1	0.00202353	loss	Intron (ENSMUST00000168787.7/224671, intron 6 of 10)	17	30220346	30414775	194430	2	224671	ENSMUST00000235342.1	-4227	ENSMUSG00000062202	Btbd9	BTB (POZ) domain containing 9
chr17	30787902	30788000	99	*	100	*	6	15	0.4	13	14	0.928571	2	CG	1	0.00456735	gain	Intron (ENSMUST00000170651.1/13417, intron 74 of 92)	17	30779733	30792766	13034	1	13417	ENSMUST00000237094.1	8169	ENSMUSG00000033826	Dnah8	dynein, axonemal, heavy chain 8
chr17	30888302	30888400	99	*	100	*	15	16	0.9375	16	30	0.533333	2	CG	-1	0.00641511	loss	Intron (ENSMUST00000235858.1/224671, intron 1 of 6)	17	30901817	30940791	38975	1	14652	ENSMUST00000114574.2	-13417	ENSMUSG00000024027	Glp1r	glucagon-like peptide 1 receptor
chr17	31856302	31856400	99	*	100	*	8	30	0.266667	29	40	0.725	6	CG	1	0.00101374	gain	Promoter	17	31844250	31855804	11555	2	17691	ENSMUST00000024839.5	-498	ENSMUSG00000024042	Sik1	salt inducible kinase 1
chr17	33812902	33813000	99	*	100	*	21	27	0.777778	49	49	1	4	CG	1	0.00216037	gain	Intron (ENSMUST00000234426.1/80880, intron 1 of 4)	17	33810529	33822158	11630	1	80880	ENSMUST00000173958.1	2373	ENSMUSG00000042099	Kank3	KN motif and ankyrin repeat domains 3
chr17	34443902	34444000	99	*	100	*	6	18	0.333333	1	34	0.0294118	4	CG	-1	0.00411137	loss	Intron (ENSMUST00000114175.7/407788, intron 12 of 23)	17	34448320	34460437	12118	1	407788	ENSMUST00000097348.9	-4320	ENSMUSG00000057246	BC051142	cDNA sequence BC051142
chr17	35255902	35256000	99	*	100	*	12	28	0.428571	3	36	0.0833333	4	CG	-1	0.00312835	loss	Distal Intergenic	17	35251289	35251405	117	1	102465886	ENSMUST00000183361.1	4613	ENSMUSG00000098269	Mir8094	microRNA 8094
chr17	35263002	35263100	99	*	100	*	47	78	0.602564	59	153	0.385621	18	CG	-1	0.00367062	loss	Promoter	17	35263096	35267353	4258	1	14964	ENSMUST00000172503.2	0	ENSMUSG00000073411	H2-D1	histocompatibility 2, D region locus 1
chr17	37085302	37085400	99	*	100	*	7	8	0.875	2	15	0.133333	2	CG	-1	0.002071	loss	Promoter	17	37085191	37086236	1046	2	258469	ENSMUST00000070808.2	836	ENSMUSG00000056600	Olfr90	olfactory receptor 90
chr17	37753902	37754000	99	*	100	*	6	10	0.6	1	14	0.0714286	2	CG	-1	0.00617662	loss	Distal Intergenic	17	37748855	37753169	4315	1	258622	ENSMUST00000174675.3	5047	ENSMUSG00000060017	Olfr121	olfactory receptor 121
chr17	39843602	39843700	99	*	100	*	8	65	0.123077	57	171	0.333333	12	CG	1	0.00312844	gain	Promoter	17	39843013	39846341	3329	1	100861531	ENSMUST00000192833.1	589	NA	Rn45s	45S pre-ribosomal RNA
chr17	39844502	39844700	199	*	200	*	957	7371	0.129833	5209	14633	0.355976	60	CG	1	3.69971e-269	gain	Promoter	17	39843013	39846341	3329	1	100861531	ENSMUST00000192833.1	1489	NA	Rn45s	45S pre-ribosomal RNA
chr17	39846202	39846300	99	*	100	*	996	2119	0.470033	3124	4268	0.731959	32	CG	1	1.78618e-91	gain	Promoter	17	39846958	39848788	1831	1	100861531	ENSMUST00000182010.1	-658	NA	Rn45s	45S pre-ribosomal RNA
chr17	39847302	39847400	99	*	100	*	115	1125	0.102222	555	1817	0.305449	17	CG	1	7.22384e-35	gain	Promoter	17	39846958	39848788	1831	1	100861531	ENSMUST00000182010.1	344	NA	Rn45s	45S pre-ribosomal RNA
chr17	39847502	39847700	199	*	200	*	292	2028	0.143984	1229	3179	0.3866	20	CG	1	5.18867e-76	gain	Promoter	17	39846958	39848788	1831	1	100861531	ENSMUST00000182010.1	544	NA	Rn45s	45S pre-ribosomal RNA
chr17	44242902	44243000	99	*	100	*	38	45	0.844444	27	48	0.5625	6	CG	-1	0.00482256	loss	Intron (ENSMUST00000024755.6/224796, intron 3 of 5)	17	44237106	44251719	14614	1	224796	ENSMUST00000233193.1	5796	ENSMUSG00000023959	Clic5	chloride intracellular channel 5
chr17	45182002	45182100	99	*	100	*	8	16	0.5	0	18	0	2	CG	-1	0.0021969	loss	Distal Intergenic	17	45408372	45415684	7313	2	71702	ENSMUST00000232900.1	233584	ENSMUSG00000023932	Cdc5l	cell division cycle 5-like (S. pombe)
chr17	46298402	46298500	99	*	100	*	21	40	0.525	2	33	0.0606061	8	CG	-1	0.00031429	loss	Promoter	17	46298083	46303271	5189	1	106565	ENSMUST00000170271.1	319	ENSMUSG00000047428	Dlk2	delta like non-canonical Notch ligand 2
chr17	46486202	46486300	99	*	100	*	9	18	0.5	0	22	0	4	CG	-1	0.00108575	loss	Promoter	17	46442448	46487675	45228	2	106763	ENSMUST00000047034.8	1375	ENSMUSG00000015599	Ttbk1	tau tubulin kinase 1
chr17	49207802	49207900	99	*	100	*	17	21	0.809524	7	21	0.333333	4	CG	-1	0.00370904	loss	Distal Intergenic	17	49112373	49113535	1163	2	69311	ENSMUST00000186479.1	-94267	ENSMUSG00000101012	1700008K24Rik	RIKEN cDNA 1700008K24 gene
chr17	49225902	49226000	99	*	100	*	10	16	0.625	23	23	1	4	CG	1	0.00335138	gain	Distal Intergenic	17	49307804	49312241	4438	2	100415784	ENSMUST00000233890.1	86241	ENSMUSG00000117221	Gm17830	predicted gene, 17830
chr17	50201302	50201400	99	*	100	*	18	30	0.6	6	29	0.206897	4	CG	-1	0.00403719	loss	Distal Intergenic	17	49992257	50190674	198418	2	76438	ENSMUST00000044503.13	-10628	ENSMUSG00000039316	Rftn1	raftlin lipid raft linker 1
chr17	50233002	50233100	99	*	100	*	46	63	0.730159	29	72	0.402778	10	CG	-1	0.000962808	loss	Distal Intergenic	17	50239208	50246316	7109	1	446210	ENSMUST00000180996.1	-6108	ENSMUSG00000067103	AY702103	cDNA sequence AY702103
chr17	50261002	50261100	99	*	100	*	23	37	0.621622	16	56	0.285714	8	CG	-1	0.00324929	loss	Distal Intergenic	17	50239208	50246316	7109	1	446210	ENSMUST00000180996.1	21794	ENSMUSG00000067103	AY702103	cDNA sequence AY702103
chr17	52943302	52943400	99	*	100	*	41	52	0.788462	29	56	0.517857	8	CG	-1	0.00495386	loss	Intron (ENSMUST00000039366.10/211468, intron 11 of 15)	17	52950060	52978379	28320	1	211468	ENSMUST00000184279.1	-6660	ENSMUSG00000035580	Kcnh8	potassium voltage-gated channel, subfamily H (eag-related), member 8
chr17	56354902	56355000	99	*	100	*	21	22	0.954545	10	18	0.555556	2	CG	-1	0.00448221	loss	Intron (ENSMUST00000139679.7/193796, intron 5 of 5)	17	56372295	56386119	13825	1	193796	ENSMUST00000132363.1	-17295	ENSMUSG00000024201	Kdm4b	lysine (K)-specific demethylase 4B
chr17	56479502	56479600	99	*	100	*	30	46	0.652174	13	40	0.325	4	CG	-1	0.00434583	loss	Distal Intergenic	17	56412433	56476483	64051	2	19280	ENSMUST00000067538.5	-3019	ENSMUSG00000013236	Ptprs	protein tyrosine phosphatase, receptor type, S
chr17	64383002	64383100	99	*	100	*	12	12	1	5	11	0.454545	2	CG	-1	0.00468893	loss	Distal Intergenic	17	64281005	64331916	50912	2	224938	ENSMUST00000172818.7	-51086	ENSMUSG00000024083	Pja2	praja ring finger ubiquitin ligase 2
chr17	67800602	67800700	99	*	100	*	6	16	0.375	29	36	0.805556	4	CG	1	0.00411137	gain	Intron (ENSMUST00000035471.8/16772, intron 44 of 62)	17	67812406	67816176	3771	1	16772	ENSMUST00000233224.1	-11706	ENSMUSG00000032796	Lama1	laminin, alpha 1
chr17	68011302	68011400	99	*	100	*	3	12	0.25	10	12	0.833333	2	CG	1	0.0056523	gain	Distal Intergenic	17	67842713	68004120	161408	2	268970	ENSMUST00000024840.11	-7182	ENSMUSG00000024043	Arhgap28	Rho GTPase activating protein 28
chr17	68057502	68057600	99	*	100	*	7	10	0.7	0	11	0	2	CG	-1	0.0023231	loss	Intron (ENSMUST00000232839.1/ENSMUST00000232839.1, intron 2 of 3)	17	67842713	68004120	161408	2	268970	ENSMUST00000024840.11	-53382	ENSMUSG00000024043	Arhgap28	Rho GTPase activating protein 28
chr17	68273502	68273600	99	*	100	*	8	29	0.275862	21	28	0.75	6	CG	1	0.00162924	gain	Promoter	17	68273797	68457858	184062	1	320858	ENSMUST00000150573.7	-197	ENSMUSG00000041565	L3mbtl4	L3MBTL4 histone methyl-lysine binding protein
chr17	70860502	70860600	99	*	100	*	8	9	0.888889	2	9	0.222222	2	CG	-1	0.00583539	loss	Promoter	17	70860503	70860600	98	2	100316676	ENSMUST00000116818.2	0	ENSMUSG00000080468	Mir1195	microRNA 1195
chr17	72404602	72404700	99	*	100	*	12	20	0.6	24	24	1	4	CG	1	0.00220702	gain	Intron (ENSMUST00000086639.5/11682, intron 1 of 28)	17	71868972	72603827	734856	2	11682	ENSMUST00000086639.5	199127	ENSMUSG00000055471	Alk	anaplastic lymphoma kinase
chr17	75006202	75006300	99	*	100	*	46	69	0.666667	35	86	0.406977	16	CG	-1	0.00322045	loss	Promoter	17	75006294	75008799	2506	1	268977	ENSMUST00000146839.1	0	ENSMUSG00000001870	Ltbp1	latent transforming growth factor beta binding protein 1
chr17	78201402	78201500	99	*	100	*	17	87	0.195402	49	121	0.404959	20	CG	1	0.00329408	gain	Promoter	17	78201065	78374282	173218	1	50766	ENSMUST00000234700.1	337	ENSMUSG00000024074	Crim1	cysteine rich transmembrane BMP regulator 1 (chordin like)
chr17	78553802	78553900	99	*	100	*	24	39	0.615385	10	57	0.175439	6	CG	-1	0.000191857	loss	Intron (ENSMUST00000024880.10/74199, intron 3 of 13)	17	78573928	78577566	3639	1	74199	ENSMUST00000233470.1	-20028	ENSMUSG00000024076	Vit	vitrin
chr17	80351302	80351400	99	*	100	*	0	15	0	7	13	0.538462	2	CG	1	0.00289467	gain	Intron (ENSMUST00000068175.5/381112, intron 6 of 17)	17	80353979	80368228	14250	1	381112	ENSMUST00000224631.1	-2579	ENSMUSG00000054901	Arhgef33	Rho guanine nucleotide exchange factor (GEF) 33
chr17	86795102	86795200	99	*	100	*	7	20	0.35	18	23	0.782609	4	CG	1	0.00565061	gain	Intron (ENSMUST00000024954.10/13819, intron 1 of 15)	17	86824333	86825622	1290	1	13819	ENSMUST00000234447.1	-29133	ENSMUSG00000024140	Epas1	endothelial PAS domain protein 1
chr17	88861302	88861400	99	*	100	*	0	22	0	14	44	0.318182	4	CG	1	0.004651	gain	Distal Intergenic	17	88739706	88791990	52285	2	16867	ENSMUST00000234368.1	-69312	ENSMUSG00000024107	Lhcgr	luteinizing hormone/choriogonadotropin receptor
chr17	90792702	90792800	99	*	100	*	1	12	0.0833333	7	10	0.7	2	CG	1	0.00456571	gain	Promoter	17	90792766	90794006	1241	2	102634634	ENSMUST00000173765.1	1206	NA	Gm20491	enolase 1, alpha non-neuron pseudogene
chr18	21450102	21450200	99	*	100	*	14	16	0.875	17	38	0.447368	4	CG	-1	0.00530873	loss	Distal Intergenic	18	21127201	21300138	172938	2	381126	ENSMUST00000049260.6	-149964	ENSMUSG00000042680	Garem1	GRB2 associated regulator of MAPK1 subtype 1
chr18	21451802	21451900	99	*	100	*	14	24	0.583333	5	28	0.178571	4	CG	-1	0.00437582	loss	Distal Intergenic	18	21127201	21300138	172938	2	381126	ENSMUST00000049260.6	-151664	ENSMUSG00000042680	Garem1	GRB2 associated regulator of MAPK1 subtype 1
chr18	22319902	22320000	99	*	100	*	4	8	0.5	12	12	1	2	CG	1	0.0071763	gain	Distal Intergenic	18	22344883	22378950	34068	1	211961	ENSMUST00000153836.1	-24883	ENSMUSG00000045215	Asxl3	additional sex combs like 3, transcriptional regulator
chr18	22808402	22808500	99	*	100	*	9	9	1	5	13	0.384615	2	CG	-1	0.0048972	loss	Intron (ENSMUST00000092015.10/319211, intron 2 of 5)	18	22823303	22828362	5060	2	319211	ENSMUST00000164521.1	19862	ENSMUSG00000041923	Nol4	nucleolar protein 4
chr18	23712702	23712800	99	*	100	*	3	10	0.3	12	12	1	2	CG	1	0.00187015	gain	Distal Intergenic	18	23750447	23752305	1859	2	100502834	ENSMUST00000132571.1	39505	ENSMUSG00000086287	Gm15972	predicted gene 15972
chr18	23717602	23717700	99	*	100	*	1	9	0.111111	19	22	0.863636	2	CG	1	0.000631238	gain	Distal Intergenic	18	23750447	23752305	1859	2	100502834	ENSMUST00000132571.1	34605	ENSMUSG00000086287	Gm15972	predicted gene 15972
chr18	24829502	24829600	99	*	100	*	6	10	0.6	18	18	1	2	CG	1	0.00533903	gain	Intron (ENSMUST00000037097.8/225288, intron 3 of 26)	18	24709445	25133501	424057	1	225288	ENSMUST00000234834.1	120057	ENSMUSG00000034295	Fhod3	formin homology 2 domain containing 3
chr18	25622802	25622900	99	*	100	*	2	22	0.0909091	21	46	0.456522	4	CG	1	0.00464903	gain	Intron (ENSMUST00000115816.2/108013, intron 2 of 12)	18	25487268	25501239	13972	2	108013	ENSMUST00000226091.1	-121563	ENSMUSG00000024268	Celf4	CUGBP, Elav-like family member 4
chr18	31964202	31964300	99	*	100	*	4	9	0.444444	2	30	0.0666667	2	CG	-1	0.00692329	loss	Intron (ENSMUST00000134663.1/17922, intron 39 of 46)	18	31956333	31958518	2186	1	225341	ENSMUST00000224328.1	7869	ENSMUSG00000024395	Lims2	LIM and senescent cell antigen like domains 2
chr18	31968602	31968700	99	*	100	*	15	16	0.9375	12	24	0.5	4	CG	-1	0.00539145	loss	Intron (ENSMUST00000134663.1/17922, intron 33 of 46)	18	31956333	31958518	2186	1	225341	ENSMUST00000224328.1	12269	ENSMUSG00000024395	Lims2	LIM and senescent cell antigen like domains 2
chr18	33444902	33445000	99	*	100	*	16	20	0.8	14	52	0.269231	4	CG	-1	0.000479846	loss	Intron (ENSMUST00000168890.1/27528, intron 3 of 4)	18	33437022	33463435	26414	2	27528	ENSMUST00000171533.8	18435	ENSMUSG00000042834	Nrep	neuronal regeneration related protein
chr18	35417202	35417300	99	*	100	*	19	22	0.863636	32	66	0.484848	4	CG	-1	0.0037164	loss	Intron (ENSMUST00000237896.1/81500, intron 2 of 8)	18	35266396	35343067	76672	2	81500	ENSMUST00000236387.1	-74135	ENSMUSG00000024357	Sil1	endoplasmic reticulum chaperone SIL1 homolog (S. cerevisiae)
chr18	36764302	36764400	99	*	100	*	18	28	0.642857	32	34	0.941176	4	CG	1	0.00483839	gain	Exon (ENSMUST00000155827.1/213236, exon 3 of 3)	18	36762658	36763143	486	1	67936	ENSMUST00000235748.1	1644	ENSMUSG00000042660	Wdr55	WD repeat domain 55
chr18	56179602	56179700	99	*	100	*	12	16	0.75	36	36	1	4	CG	1	0.00369089	gain	Distal Intergenic	18	56400337	56503564	103228	1	107022	ENSMUST00000237355.1	-220637	ENSMUSG00000001700	Gramd3	GRAM domain containing 3
chr18	57133602	57133700	99	*	100	*	9	10	0.9	8	21	0.380952	2	CG	-1	0.00753586	loss	Promoter	18	57133090	57297467	164378	1	70417	ENSMUST00000075770.12	512	ENSMUSG00000024593	Megf10	multiple EGF-like-domains 10
chr18	74827302	74827400	99	*	100	*	3	9	0.333333	14	14	1	2	CG	1	0.00174745	gain	Distal Intergenic	18	74793383	74806208	12826	1	52538	ENSMUST00000237306.1	33919	ENSMUSG00000036880	Acaa2	acetyl-Coenzyme A acyltransferase 2 (mitochondrial 3-oxoacyl-Coenzyme A thiolase)
chr18	75916602	75916700	99	*	100	*	7	17	0.411765	0	22	0	4	CG	-1	0.00272209	loss	Intron (ENSMUST00000058997.14/207259, intron 2 of 4)	18	75820215	76148561	328347	1	207259	ENSMUST00000236462.1	96387	ENSMUSG00000044646	Zbtb7c	zinc finger and BTB domain containing 7C
chr18	75980902	75981000	99	*	100	*	8	8	1	8	19	0.421053	2	CG	-1	0.00628613	loss	Intron (ENSMUST00000058997.14/207259, intron 2 of 4)	18	76059458	76146443	86986	1	207259	ENSMUST00000167921.1	-78458	ENSMUSG00000044646	Zbtb7c	zinc finger and BTB domain containing 7C
chr18	83429302	83429400	99	*	100	*	4	14	0.285714	10	12	0.833333	2	CG	1	0.00631501	gain	Distal Intergenic	18	83292792	83325884	33093	2	70960	ENSMUST00000236997.1	-103418	ENSMUSG00000118333	4921531P14Rik	RIKEN cDNA 4921531P14 gene
chr19	3156902	3157000	99	*	100	*	3	16	0.1875	14	22	0.636364	4	CG	1	0.0070307	gain	Exon (ENSMUST00000237449.1/ENSMUST00000237449.1, exon 1 of 1)	19	3145946	3160181	14236	2	70011	ENSMUST00000191405.6	3181	ENSMUSG00000100969	1700030N03Rik	RIKEN cDNA 1700030N03 gene
chr19	3444802	3444900	99	*	100	*	11	11	1	18	35	0.514286	2	CG	-1	0.00519653	loss	Distal Intergenic	19	3456734	3471005	14272	2	52036	ENSMUST00000225475.1	26105	ENSMUSG00000024908	Ppp6r3	protein phosphatase 6, regulatory subunit 3
chr19	3698302	3698400	99	*	100	*	8	14	0.571429	1	13	0.0769231	2	CG	-1	0.00738923	loss	Intron (ENSMUST00000236650.1/ENSMUST00000236650.1, intron 2 of 2)	19	3708293	3716734	8442	1	72056	ENSMUST00000237320.1	-9893	ENSMUSG00000035372	1810055G02Rik	RIKEN cDNA 1810055G02 gene
chr19	3903802	3903900	99	*	100	*	11	18	0.611111	3	18	0.166667	4	CG	-1	0.00724093	loss	Promoter	19	3898736	3903355	4620	2	27060	ENSMUST00000132164.1	-447	ENSMUSG00000001750	Tcirg1	T cell, immune regulator 1, ATPase, H+ transporting, lysosomal V0 protein A3
chr19	4859002	4859100	99	*	100	*	25	34	0.735294	37	38	0.973684	4	CG	1	0.00508949	gain	Promoter	19	4859293	4860769	1477	1	56464	ENSMUST00000235264.1	-193	ENSMUSG00000083282	Ctsf	cathepsin F
chr19	4994702	4994800	99	*	100	*	24	26	0.923077	23	46	0.5	4	CG	-1	0.00150421	loss	Distal Intergenic	19	4984355	4990316	5962	2	225872	ENSMUST00000056129.8	-4386	ENSMUSG00000045903	Npas4	neuronal PAS domain protein 4
chr19	6016802	6016900	99	*	100	*	19	24	0.791667	35	35	1	6	CG	1	0.00608074	gain	Promoter	19	5990010	6015897	25888	2	12333	ENSMUST00000236798.1	-905	ENSMUSG00000024942	Capn1	calpain 1
chr19	9707302	9707400	99	*	100	*	7	25	0.28	19	27	0.703704	4	CG	1	0.00412498	gain	Distal Intergenic	19	9557792	9559183	1392	2	619371	ENSMUST00000090527.4	-148119	NA	Stxbp3-ps	syntaxin-binding protein 3, pseudogene
chr19	10028402	10028500	99	*	100	*	21	22	0.954545	13	22	0.590909	4	CG	-1	0.00556372	loss	Exon (ENSMUST00000121418.7/74760, exon 8 of 13)	19	10031670	10033810	2141	1	74760	ENSMUST00000129882.1	-3170	ENSMUSG00000024663	Rab3il1	RAB3A interacting protein (rabin3)-like 1
chr19	10644702	10644800	99	*	100	*	18	20	0.9	20	37	0.540541	4	CG	-1	0.0070307	loss	Intron (ENSMUST00000055115.8/71768, intron 6 of 19)	19	10645690	10648053	2364	2	75096	ENSMUST00000236337.1	3253	ENSMUSG00000118392	4930524O05Rik	RIKEN cDNA 4930524O05 gene
chr19	19229302	19229400	99	*	100	*	10	20	0.5	18	20	0.9	4	CG	1	0.00683153	gain	Distal Intergenic	19	18930605	19111196	180592	2	225998	ENSMUST00000112832.7	-118106	ENSMUSG00000036192	Rorb	RAR-related orphan receptor beta
chr19	20814602	20814700	99	*	100	*	5	24	0.208333	21	28	0.75	4	CG	1	0.000803466	gain	Promoter	19	20783458	20814667	31210	2	13409	ENSMUST00000236437.1	0	ENSMUSG00000024749	Tmc1	transmembrane channel-like gene family 1
chr19	23667502	23667600	99	*	100	*	7	12	0.583333	2	17	0.117647	2	CG	-1	0.0082595	loss	Exon (ENSMUST00000182307.1/ENSMUST00000182307.1, exon 1 of 1)	19	23558753	23652812	94060	2	67483	ENSMUST00000035849.4	-14690	ENSMUSG00000033053	1700028P14Rik	RIKEN cDNA 1700028P14 gene
chr19	29173602	29173700	99	*	100	*	12	12	1	7	14	0.5	2	CG	-1	0.00568134	loss	Distal Intergenic	19	29135279	29135375	97	1	724062	ENSMUST00000083622.1	38323	ENSMUSG00000065556	Mir101b	microRNA 101b
chr19	29919702	29919800	99	*	100	*	10	16	0.625	17	17	1	4	CG	1	0.00632777	gain	Distal Intergenic	19	29925114	29960718	35605	1	77125	ENSMUST00000120388.8	-5314	ENSMUSG00000024810	Il33	interleukin 33
chr19	30963202	30963300	99	*	100	*	0	8	0	10	17	0.588235	2	CG	1	0.0062461	gain	Intron (ENSMUST00000065067.13/19091, intron 4 of 17)	19	31082837	31087069	4233	1	83410	ENSMUST00000066039.7	-119537	ENSMUSG00000053536	Cstf2t	cleavage stimulation factor, 3' pre-RNA subunit 2, tau
chr19	32885702	32885800	99	*	100	*	15	15	1	8	15	0.533333	2	CG	-1	0.00437582	loss	Distal Intergenic	19	32811225	32817977	6753	1	19211	ENSMUST00000154806.1	74477	ENSMUSG00000013663	Pten	phosphatase and tensin homolog
chr19	32919302	32919400	99	*	100	*	12	12	1	8	15	0.533333	2	CG	-1	0.0070193	loss	Distal Intergenic	19	32811225	32817977	6753	1	19211	ENSMUST00000154806.1	108077	ENSMUSG00000013663	Pten	phosphatase and tensin homolog
chr19	33107502	33107600	99	*	100	*	11	13	0.846154	5	17	0.294118	2	CG	-1	0.00449602	loss	Distal Intergenic	19	33157112	33157201	90	1	100628575	ENSMUST00000199287.1	-49512	ENSMUSG00000106278	Mir3970	microRNA 3970
chr19	36649002	36649100	99	*	100	*	9	9	1	4	10	0.4	2	CG	-1	0.00617662	loss	Intron (ENSMUST00000149601.7/668215, intron 2 of 4)	19	36643546	36658584	15039	2	668215	ENSMUST00000150138.1	9484	ENSMUSG00000087579	Hectd2os	Hectd2, opposite strand
chr19	38112702	38112800	99	*	100	*	6	17	0.352941	13	16	0.8125	2	CG	1	0.0082595	gain	Intron (ENSMUST00000067098.7/107221, intron 2 of 2)	19	38124070	38124725	656	2	19662	ENSMUST00000236283.1	11925	ENSMUSG00000024990	Rbp4	retinol binding protein 4, plasma
chr19	42035602	42035700	99	*	100	*	8	19	0.421053	15	17	0.882353	2	CG	1	0.00557201	gain	Promoter	19	42036000	42045110	9111	1	56642	ENSMUST00000238137.1	-300	ENSMUSG00000025172	Ankrd2	ankyrin repeat domain 2 (stretch responsive muscle)
chr19	43386502	43386600	99	*	100	*	11	24	0.458333	3	28	0.107143	4	CG	-1	0.00583539	loss	Intron (ENSMUST00000099428.4/545291, intron 1 of 11)	19	43294201	43388254	94054	2	545291	ENSMUST00000236823.1	1654	ENSMUSG00000074852	Hpse2	heparanase 2
chr19	44012402	44012500	99	*	100	*	20	25	0.8	11	27	0.407407	6	CG	-1	0.00552555	loss	Exon (ENSMUST00000026211.9/226143, exon 7 of 9)	19	44005022	44029199	24178	2	226143	ENSMUST00000026211.9	16699	ENSMUSG00000025197	Cyp2c23	cytochrome P450, family 2, subfamily c, polypeptide 23
chr19	46004102	46004200	99	*	100	*	15	16	0.9375	11	32	0.34375	4	CG	-1	0.000803466	loss	Promoter	19	46003508	46006173	2666	1	20170	ENSMUST00000099393.3	594	ENSMUSG00000074811	Hps6	HPS6, biogenesis of lysosomal organelles complex 2 subunit 3
chr19	46668602	46668700	99	*	100	*	50	63	0.793651	33	65	0.507692	8	CG	-1	0.00234107	loss	Promoter	19	46668087	46669513	1427	2	13074	ENSMUST00000131142.1	813	ENSMUSG00000003555	Cyp17a1	cytochrome P450, family 17, subfamily a, polypeptide 1
chr19	47690102	47690200	99	*	100	*	21	31	0.677419	9	30	0.3	6	CG	-1	0.00492321	loss	Intron (ENSMUST00000026045.13/12821, intron 1 of 53)	19	47646344	47692094	45751	2	12821	ENSMUST00000026045.13	1894	ENSMUSG00000025064	Col17a1	collagen, type XVII, alpha 1
chr19	47839102	47839200	99	*	100	*	14	16	0.875	3	20	0.15	4	CG	-1	0.000249791	loss	Intron (ENSMUST00000026048.9/100048534, intron 1 of 13)	19	47736857	47837382	100526	2	100048534	ENSMUST00000160247.2	-1720	ENSMUSG00000044948	Cfap43	cilia and flagella associated protein 43
chr19	53265202	53265300	99	*	100	*	22	24	0.916667	18	31	0.580645	4	CG	-1	0.00656713	loss	Promoter	19	53248885	53265405	16521	2	69319	ENSMUST00000235503.1	105	ENSMUSG00000118314	1700001K23Rik	RIKEN cDNA 1700001K23 gene
chr19	55652102	55652200	99	*	100	*	18	22	0.818182	9	22	0.409091	4	CG	-1	0.00639222	loss	Distal Intergenic	19	55741820	55933229	191410	1	21416	ENSMUST00000111662.10	-89620	ENSMUSG00000024985	Tcf7l2	transcription factor 7 like 2, T cell specific, HMG box
chr19	59001602	59001700	99	*	100	*	3	11	0.272727	9	9	1	2	CG	1	0.00281914	gain	Intron (ENSMUST00000163821.2/71653, intron 13 of 14)	19	59007707	59038285	30579	2	71653	ENSMUST00000237215.1	36585	ENSMUSG00000041362	Shtn1	shootin 1
chr19	59761302	59761400	99	*	100	*	2	10	0.2	8	9	0.888889	2	CG	1	0.00449602	gain	Distal Intergenic	19	59906916	59943000	36085	2	74998	ENSMUST00000170819.1	181600	ENSMUSG00000040022	Rab11fip2	RAB11 family interacting protein 2 (class I)
chr2	3476603	3476701	99	*	100	*	5	10	0.5	13	13	1	2	CG	1	0.00552555	gain	Distal Intergenic	2	3455815	3475031	19217	2	64707	ENSMUST00000027956.8	-1572	ENSMUSG00000026646	Suv39h2	suppressor of variegation 3-9 2
chr2	8313603	8313701	99	*	100	*	1	11	0.0909091	8	11	0.727273	2	CG	1	0.00425202	gain	Distal Intergenic	2	7394076	7509563	115488	2	14007	ENSMUST00000182037.1	-804040	ENSMUSG00000002107	Celf2	CUGBP, Elav-like family member 2
chr2	12709203	12709301	99	*	100	*	13	28	0.464286	0	16	0	4	CG	-1	0.00308191	loss	Distal Intergenic	2	12924041	13000980	76940	1	19212	ENSMUST00000154269.6	-214740	ENSMUSG00000026730	Pter	phosphotriesterase related
chr2	15220003	15220101	99	*	100	*	9	11	0.818182	3	12	0.25	2	CG	-1	0.00737185	loss	Distal Intergenic	2	15074999	15082452	7454	1	75869	ENSMUST00000193883.1	145004	ENSMUSG00000017418	Arl5b	ADP-ribosylation factor-like 5B
chr2	19271903	19272001	99	*	100	*	12	32	0.375	23	28	0.821429	6	CG	1	0.00191966	gain	Intron (ENSMUST00000049255.6/70882, intron 10 of 18)	2	19344317	19349202	4886	1	108871	ENSMUST00000141289.7	-72316	NA	4930447M23Rik	RIKEN cDNA 4930447M23 gene
chr2	20609303	20609401	99	*	100	*	13	48	0.270833	30	56	0.535714	8	CG	1	0.00724468	gain	Intron (ENSMUST00000114610.7/208618, intron 4 of 7)	2	20559935	20709635	149701	1	208618	ENSMUST00000136870.1	49368	ENSMUSG00000036617	Etl4	enhancer trap locus 4
chr2	22019803	22019901	99	*	100	*	5	12	0.416667	12	13	0.923077	2	CG	1	0.00759233	gain	Distal Intergenic	2	22227503	22618252	390750	1	667663	ENSMUST00000044749.13	-207602	ENSMUSG00000025716	Myo3a	myosin IIIA
chr2	22706603	22706701	99	*	100	*	1	11	0.0909091	11	14	0.785714	2	CG	1	0.0021251	gain	Distal Intergenic	2	22654283	22654350	68	1	100628608	ENSMUST00000198710.1	52320	ENSMUSG00000106199	Mir3967	microRNA 3967
chr2	22713703	22713801	99	*	100	*	4	9	0.444444	14	15	0.933333	2	CG	1	0.0081167	gain	Exon (ENSMUST00000120235.1/ENSMUST00000120235.1, exon 1 of 1)	2	22654283	22654350	68	1	100628608	ENSMUST00000198710.1	59420	ENSMUSG00000106199	Mir3967	microRNA 3967
chr2	25228603	25228701	99	*	100	*	0	22	0	9	28	0.321429	4	CG	1	0.00498721	gain	Downstream (<1kb)	2	25222160	25224702	2543	2	227613	ENSMUST00000043584.4	-3901	ENSMUSG00000036752	Tubb4b	tubulin, beta 4B class IVB
chr2	25333703	25333801	99	*	100	*	11	12	0.916667	2	12	0.166667	2	CG	-1	0.00126538	loss	Promoter	2	25332773	25338169	5397	1	227619	ENSMUST00000152245.1	930	ENSMUSG00000036646	Man1b1	mannosidase, alpha, class 1B, member 1
chr2	25761403	25761501	99	*	100	*	6	8	0.75	1	10	0.1	2	CG	-1	0.00617491	loss	Distal Intergenic	2	25765569	25768099	2531	1	16820	ENSMUST00000028304.3	-4068	ENSMUSG00000026936	Lcn3	lipocalin 3
chr2	26184003	26184101	99	*	100	*	2	8	0.25	15	17	0.882353	2	CG	1	0.00351512	gain	Distal Intergenic	2	26200216	26202866	2651	2	16871	ENSMUST00000127035.1	18765	ENSMUSG00000026934	Lhx3	LIM homeobox protein 3
chr2	27364703	27364801	99	*	100	*	24	25	0.96	14	28	0.5	4	CG	-1	0.0012151	loss	Intron (ENSMUST00000185188.7/22325, intron 1 of 29)	2	27302025	27344480	42456	2	22325	ENSMUST00000132642.1	-20223	ENSMUSG00000009621	Vav2	vav 2 oncogene
chr2	28513503	28513601	99	*	100	*	37	50	0.74	64	68	0.941176	10	CG	1	0.00402338	gain	Promoter	2	28513326	28553081	39756	1	19730	ENSMUST00000028170.14	177	ENSMUSG00000026821	Ralgds	ral guanine nucleotide dissociation stimulator
chr2	28624503	28624601	99	*	100	*	11	13	0.846154	1	14	0.0714286	2	CG	-1	0.000526152	loss	Distal Intergenic	2	28614791	28621982	7192	2	14582	ENSMUST00000145690.1	-2521	ENSMUSG00000026815	Gfi1b	growth factor independent 1B
chr2	28719403	28719501	99	*	100	*	7	10	0.7	0	11	0	2	CG	-1	0.0023231	loss	Intron (ENSMUST00000074156.6/68870, intron 5 of 12)	2	28733278	28733351	74	1	100526498	ENSMUST00000175091.1	-13777	ENSMUSG00000092832	Mir3088	microRNA 3088
chr2	30255303	30255401	99	*	100	*	29	29	1	25	33	0.757576	6	CG	-1	0.00590201	loss	Exon (ENSMUST00000113654.7/241296, exon 2 of 3)	2	30266203	30282148	15946	1	227696	ENSMUST00000154647.7	-10802	ENSMUSG00000079484	Phyhd1	phytanoyl-CoA dioxygenase domain containing 1
chr2	30395003	30395101	99	*	100	*	9	16	0.5625	17	17	1	4	CG	1	0.00403719	gain	Promoter	2	30395598	30400527	4930	1	57170	ENSMUST00000151018.1	-497	ENSMUSG00000026856	Dolpp1	dolichyl pyrophosphate phosphatase 1
chr2	30792103	30792201	99	*	100	*	11	11	1	10	19	0.526316	2	CG	-1	0.00733663	loss	Downstream (2-3kb)	2	30795468	30796664	1197	2	73598	ENSMUST00000130396.7	4463	ENSMUSG00000044320	1700001O22Rik	RIKEN cDNA 1700001O22 gene
chr2	31876103	31876201	99	*	100	*	15	15	1	4	10	0.4	2	CG	-1	0.00216037	loss	Distal Intergenic	2	31887291	31945246	57956	1	23928	ENSMUST00000138325.7	-11090	ENSMUSG00000026840	Lamc3	laminin gamma 3
chr2	32747303	32747401	99	*	100	*	9	13	0.692308	1	18	0.0555556	3	CG	-1	0.00112852	loss	Intron (ENSMUST00000074248.10/27387, intron 6 of 11)	2	32741492	32743676	2185	1	27387	ENSMUST00000139563.1	5811	ENSMUSG00000059013	Sh2d3c	SH2 domain containing 3C
chr2	32947603	32947701	99	*	100	*	29	29	1	29	40	0.725	6	CG	-1	0.00399431	loss	Intron (ENSMUST00000028132.13/227738, intron 10 of 24)	2	32929591	32941829	12239	2	227738	ENSMUST00000195713.1	-5774	ENSMUSG00000026792	Lrsam1	leucine rich repeat and sterile alpha motif containing 1
chr2	33624003	33624101	99	*	100	*	2	25	0.08	18	47	0.382979	6	CG	1	0.00727426	gain	Intron (ENSMUST00000041730.10/16917, intron 2 of 7)	2	33567156	33632283	65128	2	16917	ENSMUST00000137559.2	8182	ENSMUSG00000038765	Lmx1b	LIM homeobox transcription factor 1 beta
chr2	37771603	37771701	99	*	100	*	46	59	0.779661	44	80	0.55	10	CG	-1	0.00623954	loss	Distal Intergenic	2	37776249	37799103	22855	1	241324	ENSMUST00000050372.9	-4548	ENSMUSG00000035403	Crb2	crumbs family member 2
chr2	39064903	39065001	99	*	100	*	0	22	0	6	18	0.333333	4	CG	1	0.00498721	gain	Promoter	2	39047072	39065485	18414	2	76899	ENSMUST00000136261.1	484	ENSMUSG00000026754	Golga1	golgi autoantigen, golgin subfamily a, 1
chr2	39809103	39809201	99	*	100	*	24	24	1	17	26	0.653846	4	CG	-1	0.00338154	loss	Distal Intergenic	2	39194354	39226451	32098	2	67857	ENSMUST00000028087.5	-582652	ENSMUSG00000026753	Ppp6c	protein phosphatase 6, catalytic subunit
chr2	49717103	49717201	99	*	100	*	21	22	0.954545	18	30	0.6	4	CG	-1	0.0051211	loss	Intron (ENSMUST00000028102.13/16574, intron 11 of 25)	2	49722567	49735584	13018	1	16574	ENSMUST00000138834.1	-5366	ENSMUSG00000026764	Kif5c	kinesin family member 5C
chr2	50069003	50069101	99	*	100	*	2	17	0.117647	18	23	0.782609	3	CG	1	0.000391169	gain	Intron (ENSMUST00000112712.9/320343, intron 1 of 4)	2	50066464	50193564	127101	1	320343	ENSMUST00000053208.13	2539	ENSMUSG00000050447	Lypd6	LY6/PLAUR domain containing 6
chr2	50129103	50129201	99	*	100	*	2	9	0.222222	14	17	0.823529	2	CG	1	0.00452548	gain	Promoter	2	50128369	50193563	65195	1	320343	ENSMUST00000169232.1	734	ENSMUSG00000050447	Lypd6	LY6/PLAUR domain containing 6
chr2	51908303	51908401	99	*	100	*	2	8	0.25	14	17	0.823529	2	CG	1	0.00639222	gain	Distal Intergenic	2	51925388	51927026	1639	2	71684	ENSMUST00000152800.1	18625	ENSMUSG00000036249	Rbm43	RNA binding motif protein 43
chr2	52382403	52382501	99	*	100	*	3	22	0.136364	10	16	0.625	4	CG	1	0.00364437	gain	Intron (ENSMUST00000209682.1/ENSMUST00000209682.1, intron 2 of 6)	2	52319634	52378474	58841	2	17996	ENSMUST00000209712.1	-3929	ENSMUSG00000026950	Neb	nebulin
chr2	52762803	52762901	99	*	100	*	6	26	0.230769	39	70	0.557143	4	CG	1	0.00583539	gain	Distal Intergenic	2	52699502	52742281	42780	2	56324	ENSMUST00000127316.7	-20522	ENSMUSG00000055371	Stam2	signal transducing adaptor molecule (SH3 domain and ITAM motif) 2
chr2	52811903	52812001	99	*	100	*	1	16	0.0625	9	18	0.5	2	CG	1	0.00629437	gain	Distal Intergenic	2	52857860	53132203	274344	1	71409	ENSMUST00000155586.8	-45859	ENSMUSG00000036053	Fmnl2	formin-like 2
chr2	53682803	53682901	99	*	100	*	9	22	0.409091	49	62	0.790323	4	CG	1	0.00272209	gain	Distal Intergenic	2	54084093	54085552	1460	2	67874	ENSMUST00000100089.2	402651	ENSMUSG00000075334	Rprm	reprimo, TP53 dependent G2 arrest mediator candidate
chr2	57570903	57571001	99	*	100	*	7	15	0.466667	11	11	1	2	CG	1	0.00519653	gain	Distal Intergenic	2	57267377	57268108	732	1	14571	ENSMUST00000154612.1	303526	ENSMUSG00000026827	Gpd2	glycerol phosphate dehydrogenase 2, mitochondrial
chr2	59896503	59896601	99	*	100	*	23	42	0.547619	7	56	0.125	4	CG	-1	0.000166313	loss	Downstream (2-3kb)	2	59878332	59882591	4260	2	72137	ENSMUST00000131285.1	-13912	ENSMUSG00000026988	Wdsub1	WD repeat, SAM and U-box domain containing 1
chr2	61080503	61080601	99	*	100	*	13	13	1	4	9	0.444444	2	CG	-1	0.00411137	loss	Distal Intergenic	2	60964376	60975151	10776	2	100038493	ENSMUST00000146034.1	-105352	ENSMUSG00000075325	Gm13582	predicted gene 13582
chr2	64593603	64593701	99	*	100	*	4	24	0.166667	17	24	0.708333	4	CG	1	0.0010535	gain	Distal Intergenic	2	64912476	64915019	2544	2	50915	ENSMUST00000134020.1	321318	ENSMUSG00000026888	Grb14	growth factor receptor bound protein 14
chr2	71617703	71617801	99	*	100	*	3	9	0.333333	0	20	0	2	CG	-1	0.0073479	loss	Distal Intergenic	2	71543408	71546754	3347	2	13392	ENSMUST00000024159.7	-70949	ENSMUSG00000023391	Dlx2	distal-less homeobox 2
chr2	74086203	74086301	99	*	100	*	3	11	0.272727	13	16	0.8125	2	CG	1	0.00620016	gain	Distal Intergenic	2	73908447	73911326	2880	2	228033	ENSMUST00000018914.2	-174877	ENSMUSG00000018770	Atp5g3	ATP synthase, H+ transporting, mitochondrial F0 complex, subunit C3 (subunit 9)
chr2	75452803	75452901	99	*	100	*	2	10	0.2	12	13	0.923077	2	CG	1	0.00182576	gain	Distal Intergenic	2	75659261	75665839	6579	1	229279	ENSMUST00000111964.7	-206360	ENSMUSG00000059005	Hnrnpa3	heterogeneous nuclear ribonucleoprotein A3
chr2	75485403	75485501	99	*	100	*	18	30	0.6	33	36	0.916667	6	CG	1	0.00411137	gain	Distal Intergenic	2	75659261	75665839	6579	1	229279	ENSMUST00000111964.7	-173760	ENSMUSG00000059005	Hnrnpa3	heterogeneous nuclear ribonucleoprotein A3
chr2	76321003	76321101	99	*	100	*	3	10	0.3	19	20	0.95	2	CG	1	0.00102482	gain	Intron (ENSMUST00000099992.9/241489, intron 1 of 19)	2	75989912	76338774	348863	2	241489	ENSMUST00000099992.9	17673	ENSMUSG00000075270	Pde11a	phosphodiesterase 11A
chr2	78026003	78026101	99	*	100	*	24	24	1	16	26	0.615385	6	CG	-1	0.00232485	loss	Distal Intergenic	2	78051177	78069406	18230	1	78158	ENSMUST00000145972.7	-25076	ENSMUSG00000085431	4930440I19Rik	RIKEN cDNA 4930440I19 gene
chr2	92894603	92894701	99	*	100	*	8	8	1	1	8	0.125	2	CG	-1	0.00181385	loss	Intron (ENSMUST00000123263.1/ENSMUST00000123263.1, intron 1 of 1)	2	92915098	92956058	40961	1	80976	ENSMUST00000028648.2	-20397	ENSMUSG00000027220	Syt13	synaptotagmin XIII
chr2	105211503	105211601	99	*	100	*	7	13	0.538462	0	14	0	2	CG	-1	0.00335475	loss	Distal Intergenic	2	105224320	105379796	155477	1	74088	ENSMUST00000068813.2	-12719	ENSMUSG00000055312	Them7	thioesterase superfamily member 7
chr2	116493503	116493601	99	*	100	*	24	24	1	10	16	0.625	4	CG	-1	0.00305848	loss	Distal Intergenic	2	116878691	116892181	13491	1	67356	ENSMUST00000123598.7	-385090	ENSMUSG00000027355	Tmco5	transmembrane and coiled-coil domains 5
chr2	117296903	117297001	99	*	100	*	8	9	0.888889	1	8	0.125	2	CG	-1	0.00355375	loss	Intron (ENSMUST00000102534.10/19419, intron 6 of 16)	2	117258782	117260241	1460	1	68215	ENSMUST00000143612.1	38121	ENSMUSG00000027349	Fam98b	family with sequence similarity 98, member B
chr2	118689903	118690001	99	*	100	*	14	16	0.875	9	25	0.36	4	CG	-1	0.00309087	loss	Exon (ENSMUST00000099557.9/214230, exon 5 of 11)	2	118677263	118697236	19974	1	214230	ENSMUST00000132577.1	12640	ENSMUSG00000074923	Pak6	p21 (RAC1) activated kinase 6
chr2	130424003	130424101	99	*	100	*	37	91	0.406593	17	90	0.188889	20	CG	-1	0.00330372	loss	Promoter	2	130417247	130424248	7002	2	319513	ENSMUST00000131561.7	147	ENSMUSG00000037773	Pced1a	PC-esterase domain containing 1A
chr2	131411203	131411301	99	*	100	*	23	24	0.958333	18	30	0.6	4	CG	-1	0.00410283	loss	Distal Intergenic	2	131312557	131352892	40336	2	51902	ENSMUST00000142982.1	-58311	ENSMUSG00000048911	Rnf24	ring finger protein 24
chr2	131948203	131948301	99	*	100	*	7	9	0.777778	1	18	0.0555556	2	CG	-1	0.000844169	loss	Intron (ENSMUST00000124100.7/111368, intron 3 of 4)	2	131950861	131956130	5270	1	26434	ENSMUST00000110170.7	-2560	ENSMUSG00000027338	Prnd	prion like protein doppel
chr2	132381403	132381501	99	*	100	*	15	20	0.75	45	46	0.978261	4	CG	1	0.00480467	gain	Exon (ENSMUST00000110157.8/246313, exon 2 of 3)	2	132370329	132385400	15072	2	246313	ENSMUST00000049997.13	3899	ENSMUSG00000050558	Prokr2	prokineticin receptor 2
chr2	137746503	137746601	99	*	100	*	12	13	0.923077	4	13	0.307692	2	CG	-1	0.00316932	loss	Intron (ENSMUST00000134833.1/ENSMUST00000134833.1, intron 4 of 4)	2	138256565	138287422	30858	1	228662	ENSMUST00000091556.11	-509964	ENSMUSG00000062098	Btbd3	BTB (POZ) domain containing 3
chr2	144678403	144678501	99	*	100	*	7	19	0.368421	21	23	0.913043	4	CG	1	0.0011632	gain	Promoter	2	144678098	144747007	68910	1	66044	ENSMUST00000137406.1	305	ENSMUSG00000027430	Dtd1	D-tyrosyl-tRNA deacylase 1
chr2	145185803	145185901	99	*	100	*	2	9	0.222222	14	15	0.933333	2	CG	1	0.00162924	gain	Intron (ENSMUST00000110007.7/94249, intron 1 of 16)	2	145167919	145518947	351029	1	94249	ENSMUST00000153249.7	17884	ENSMUSG00000063873	Slc24a3	solute carrier family 24 (sodium/potassium/calcium exchanger), member 3
chr2	147332903	147333001	99	*	100	*	6	13	0.461538	1	19	0.0526316	2	CG	-1	0.0070307	loss	Distal Intergenic	2	147361925	147366362	4438	1	18503	ENSMUST00000126068.8	-28924	ENSMUSG00000037034	Pax1	paired box 1
chr2	151747203	151747301	99	*	100	*	2	11	0.181818	8	10	0.8	2	CG	1	0.00599345	gain	Downstream (<1kb)	2	151747578	151749978	2401	2	75283	ENSMUST00000134422.1	2677	ENSMUSG00000086800	4930556L07Rik	RIKEN cDNA 4930556L07 gene
chr2	153070303	153070401	99	*	100	*	26	42	0.619048	42	46	0.913043	8	CG	1	0.00289467	gain	Intron (ENSMUST00000127898.8/228788, intron 2 of 9)	2	153066002	153081735	15734	1	228788	ENSMUST00000109800.1	4301	ENSMUSG00000027474	Ccm2l	cerebral cavernous malformation 2-like
chr2	153581503	153581601	99	*	100	*	1	18	0.0555556	8	18	0.444444	3	CG	1	0.00785999	gain	Distal Intergenic	2	153618834	153632731	13898	2	99311	ENSMUST00000147822.7	51130	ENSMUSG00000056941	Commd7	COMM domain containing 7
chr2	154180703	154180801	99	*	100	*	13	14	0.928571	1	9	0.111111	2	CG	-1	0.00074962	loss	Distal Intergenic	2	154190818	154220369	29552	1	228801	ENSMUST00000081816.10	-10017	ENSMUSG00000027485	Bpifb1	BPI fold containing family B, member 1
chr2	154546203	154546301	99	*	100	*	11	12	0.916667	7	20	0.35	2	CG	-1	0.00367062	loss	Promoter	2	154545045	154546794	1750	2	56846	ENSMUST00000130824.1	493	ENSMUSG00000027489	Necab3	N-terminal EF-hand calcium binding protein 3
chr2	155502603	155502701	99	*	100	*	6	11	0.545455	1	16	0.0625	2	CG	-1	0.00617186	loss	Promoter	2	155495953	155503133	7181	2	207182	ENSMUST00000148296.1	432	ENSMUSG00000027603	Ggt7	gamma-glutamyltransferase 7
chr2	156433603	156433701	99	*	100	*	12	15	0.8	0	11	0	2	CG	-1	0.000526453	loss	Intron (ENSMUST00000103137.9/13821, intron 1 of 22)	2	156421112	156543214	122103	1	13821	ENSMUST00000109577.8	12491	ENSMUSG00000027624	Epb41l1	erythrocyte membrane protein band 4.1 like 1
chr2	156918703	156918801	99	*	100	*	10	10	1	3	10	0.3	2	CG	-1	0.00289467	loss	Distal Intergenic	2	156931152	156935005	3854	2	29812	ENSMUST00000149599.1	16204	ENSMUSG00000027634	Ndrg3	N-myc downstream regulated gene 3
chr2	157368203	157368301	99	*	100	*	23	50	0.46	12	56	0.214286	12	CG	-1	0.00798354	loss	Promoter	2	157367594	157396763	29170	1	69161	ENSMUST00000081202.5	609	ENSMUSG00000063019	Manbal	mannosidase, beta A, lysosomal-like
chr2	157713203	157713301	99	*	100	*	16	18	0.888889	5	17	0.294118	4	CG	-1	0.00159122	loss	Distal Intergenic	2	157737401	157891614	154214	1	66642	ENSMUST00000029178.6	-24100	ENSMUSG00000027649	Ctnnbl1	catenin, beta like 1
chr2	157997003	157997101	99	*	100	*	18	18	1	11	24	0.458333	2	CG	-1	0.00110632	loss	Exon (ENSMUST00000029179.10/75425, exon 4 of 8)	2	157995280	158007212	11933	2	75425	ENSMUST00000126541.1	10111	ENSMUSG00000027650	Tti1	TELO2 interacting protein 1
chr2	158119403	158119501	99	*	100	*	8	10	0.8	1	10	0.1	2	CG	-1	0.00355375	loss	Intron (ENSMUST00000152452.7/70470, intron 5 of 5)	2	158134322	158139736	5415	2	21817	ENSMUST00000152690.1	20235	ENSMUSG00000037820	Tgm2	transglutaminase 2, C polypeptide
chr2	158734603	158734701	99	*	100	*	13	16	0.8125	21	50	0.42	4	CG	-1	0.00724468	loss	Intron (ENSMUST00000129902.1/228852, intron 3 of 10)	2	158768093	158786637	18545	1	71878	ENSMUST00000029183.2	-33392	ENSMUSG00000027654	Fam83d	family with sequence similarity 83, member D
chr2	158910303	158910401	99	*	100	*	6	24	0.25	19	24	0.791667	6	CG	1	0.00110632	gain	Distal Intergenic	2	158850629	158857368	6740	1	71715	ENSMUST00000143195.1	59674	ENSMUSG00000027655	Dhx35	DEAH (Asp-Glu-Ala-His) box polypeptide 35
chr2	159514203	159514301	99	*	100	*	10	11	0.909091	2	8	0.25	2	CG	-1	0.00496042	loss	Distal Intergenic	2	159947341	159981288	33948	1	71081	ENSMUST00000133091.1	-433040	ENSMUSG00000085198	4933416E03Rik	RIKEN cDNA 4933416E03 gene
chr2	160048703	160048801	99	*	100	*	13	14	0.928571	12	25	0.48	2	CG	-1	0.00623954	loss	Distal Intergenic	2	160016653	160040619	23967	1	71613	ENSMUST00000140319.1	32050	ENSMUSG00000086653	9130015L21Rik	RIKEN cDNA 9130015L21 gene
chr2	160242003	160242101	99	*	100	*	8	9	0.888889	1	10	0.1	2	CG	-1	0.00216037	loss	Distal Intergenic	2	160311393	160313616	2224	2	329554	ENSMUST00000109475.2	71515	ENSMUSG00000074623	Gm826	predicted gene 826
chr2	160360003	160360101	99	*	100	*	8	17	0.470588	0	17	0	2	CG	-1	0.00312835	loss	Distal Intergenic	2	160363703	160367065	3363	2	16658	ENSMUST00000099126.4	6964	ENSMUSG00000074622	Mafb	v-maf musculoaponeurotic fibrosarcoma oncogene family, protein B (avian)
chr2	160594903	160595001	99	*	100	*	17	18	0.944444	8	16	0.5	2	CG	-1	0.00502599	loss	Intron (ENSMUST00000109473.1/ENSMUST00000109473.1, intron 1 of 2)	2	160645888	160722764	76877	1	21969	ENSMUST00000109468.2	-50887	ENSMUSG00000070544	Top1	topoisomerase (DNA) I
chr2	161450903	161451001	99	*	100	*	7	14	0.5	0	18	0	2	CG	-1	0.00232679	loss	Distal Intergenic	2	161008034	161109075	101042	2	71389	ENSMUST00000138078.7	-341828	ENSMUSG00000057133	Chd6	chromodomain helicase DNA binding protein 6
chr2	162861603	162861701	99	*	100	*	0	17	0	14	17	0.823529	4	CG	1	3.52993e-05	gain	Distal Intergenic	2	162931528	162935208	3681	1	67996	ENSMUST00000193611.5	-69827	ENSMUSG00000016921	Srsf6	serine/arginine-rich splicing factor 6
chr2	162994503	162994601	99	*	100	*	2	18	0.111111	12	20	0.6	4	CG	1	0.00370412	gain	Exon (ENSMUST00000018012.13/27219, exon 5 of 14)	2	162998112	163006833	8722	1	27219	ENSMUST00000139053.1	-3511	ENSMUSG00000017868	Sgk2	serum/glucocorticoid regulated kinase 2
chr2	164621103	164621201	99	*	100	*	21	28	0.75	7	36	0.194444	4	CG	-1	0.000184316	loss	Distal Intergenic	2	164597213	164613626	16414	2	277343	ENSMUST00000109338.1	-7477	ENSMUSG00000070533	Wfdc8	WAP four-disulfide core domain 8
chr2	164650003	164650101	99	*	100	*	4	9	0.444444	11	11	1	2	CG	1	0.00578577	gain	Intron (ENSMUST00000109335.7/629754, intron 4 of 4)	2	164649787	164651763	1977	2	629754	ENSMUST00000099095.3	1662	ENSMUSG00000074594	Wfdc9	WAP four-disulfide core domain 9
chr2	164887003	164887101	99	*	100	*	11	13	0.846154	1	8	0.125	2	CG	-1	0.00308191	loss	Exon (ENSMUST00000041643.4/228866, exon 10 of 17)	2	164883933	164884694	762	1	228866	ENSMUST00000130213.1	3070	ENSMUSG00000039849	Pcif1	PDX1 C-terminal inhibiting factor 1
chr2	165471603	165471701	99	*	100	*	12	12	1	5	10	0.5	2	CG	-1	0.00639222	loss	Promoter	2	165444103	165473199	29097	2	114644	ENSMUST00000147107.1	1498	ENSMUSG00000018459	Slc13a3	solute carrier family 13 (sodium-dependent dicarboxylate transporter), member 3
chr2	166265203	166265301	99	*	100	*	32	34	0.941176	29	43	0.674419	6	CG	-1	0.00568394	loss	Distal Intergenic	2	166273908	166294831	20924	1	670775	ENSMUST00000152987.1	-8607	ENSMUSG00000084840	Gm11468	predicted gene 11468
chr2	166523303	166523401	99	*	100	*	4	8	0.5	12	12	1	2	CG	1	0.0071763	gain	Distal Intergenic	2	166568317	166572977	4661	2	277360	ENSMUST00000136974.1	49576	ENSMUSG00000039621	Prex1	phosphatidylinositol-3,4,5-trisphosphate-dependent Rac exchange factor 1
chr2	167152203	167152301	99	*	100	*	11	24	0.458333	0	24	0	2	CG	-1	0.0010627	loss	Intron (ENSMUST00000207917.1/16500, intron 1 of 1)	2	167095969	167188818	92850	2	16500	ENSMUST00000207917.1	36517	ENSMUSG00000050556	Kcnb1	potassium voltage gated channel, Shab-related subfamily, member 1
chr2	167373403	167373501	99	*	100	*	11	18	0.611111	23	24	0.958333	4	CG	1	0.00594927	gain	Distal Intergenic	2	167298444	167349183	50740	2	56336	ENSMUST00000109221.8	-24220	ENSMUSG00000017929	B4galt5	UDP-Gal:betaGlcNAc beta 1,4-galactosyltransferase, polypeptide 5
chr2	169258803	169258901	99	*	100	*	26	28	0.928571	25	40	0.625	4	CG	-1	0.0058446	loss	Distal Intergenic	2	168978268	168978906	639	1	75508	ENSMUST00000140241.1	280535	ENSMUSG00000086348	1700017J07Rik	RIKEN cDNA 1700017J07 gene
chr2	169737003	169737101	99	*	100	*	7	16	0.4375	2	25	0.08	4	CG	-1	0.00782385	loss	Intron (ENSMUST00000109159.2/228911, intron 1 of 2)	2	169633676	169888504	254829	1	228911	ENSMUST00000109157.1	103327	ENSMUSG00000047907	Tshz2	teashirt zinc finger family member 2
chr2	170509403	170509501	99	*	100	*	5	10	0.5	0	13	0	2	CG	-1	0.00552555	loss	Intron (ENSMUST00000075087.7/109054, intron 1 of 3)	2	170511235	170519123	7889	1	109054	ENSMUST00000063682.11	-1734	ENSMUSG00000052033	Pfdn4	prefoldin 4
chr2	170577603	170577701	99	*	100	*	1	14	0.0714286	9	16	0.5625	2	CG	1	0.00583539	gain	Intron (ENSMUST00000156516.1/ENSMUST00000156516.1, intron 1 of 1)	2	170579418	170602017	22600	2	67637	ENSMUST00000062355.1	24316	ENSMUSG00000043583	4930470P17Rik	RIKEN cDNA 4930470P17 gene
chr2	170867203	170867301	99	*	100	*	22	51	0.431373	72	96	0.75	10	CG	1	0.00094729	gain	Intron (ENSMUST00000029075.4/76829, intron 6 of 7)	2	170731807	170879769	147963	1	76829	ENSMUST00000029075.4	135396	ENSMUSG00000027560	Dok5	docking protein 5
chr2	171952903	171953001	99	*	100	*	12	17	0.705882	4	24	0.166667	4	CG	-1	0.00199669	loss	Distal Intergenic	2	171958188	171962131	3944	2	75655	ENSMUST00000151904.1	9130	ENSMUSG00000086823	1700028P15Rik	RIKEN cDNA 1700028P15 gene
chr2	172841503	172841601	99	*	100	*	5	32	0.15625	15	30	0.5	6	CG	1	0.00539516	gain	Distal Intergenic	2	172916118	172940092	23975	2	12162	ENSMUST00000137247.1	98491	ENSMUSG00000008999	Bmp7	bone morphogenetic protein 7
chr2	177074103	177074201	99	*	100	*	10	33	0.30303	9	88	0.102273	2	CG	-1	0.00772869	loss	Distal Intergenic	2	177009681	177010078	398	1	628147	ENSMUST00000178182.1	64422	ENSMUSG00000095648	Gm2004	predicted gene 2004
chr2	177213003	177213101	99	*	100	*	0	13	0	6	14	0.428571	2	CG	1	0.00814181	gain	Distal Intergenic	2	177009681	177010078	398	1	628147	ENSMUST00000178182.1	203322	ENSMUSG00000095648	Gm2004	predicted gene 2004
chr2	177230603	177230701	99	*	100	*	3	15	0.2	11	16	0.6875	2	CG	1	0.00736159	gain	Distal Intergenic	2	177009681	177010078	398	1	628147	ENSMUST00000178182.1	220922	ENSMUSG00000095648	Gm2004	predicted gene 2004
chr2	177522603	177522701	99	*	100	*	26	42	0.619048	57	66	0.863636	4	CG	1	0.00498458	gain	Distal Intergenic	2	177508570	177509763	1194	1	433520	ENSMUST00000108940.2	14033	NA	Gm14403	predicted gene 14403
chr2	177538403	177538501	99	*	100	*	0	11	0	20	27	0.740741	2	CG	1	0.000399578	gain	Distal Intergenic	2	177508570	177509763	1194	1	433520	ENSMUST00000108940.2	29833	NA	Gm14403	predicted gene 14403
chr2	178560203	178560301	99	*	100	*	15	39	0.384615	37	45	0.822222	6	CG	1	0.000435933	gain	Distal Intergenic	2	178460630	178466572	5943	1	381409	ENSMUST00000176869.1	99573	ENSMUSG00000039155	Cdh26	cadherin-like 26
chr2	178658803	178658901	99	*	100	*	2	8	0.25	11	12	0.916667	2	CG	1	0.00410187	gain	Distal Intergenic	2	178460630	178466572	5943	1	381409	ENSMUST00000176869.1	198173	ENSMUSG00000039155	Cdh26	cadherin-like 26
chr2	179193103	179193201	99	*	100	*	0	11	0	10	15	0.666667	2	CG	1	0.0021251	gain	Distal Intergenic	2	179414936	179416882	1947	1	68175	ENSMUST00000041998.1	-221735	ENSMUSG00000039138	4930591A17Rik	RIKEN cDNA 4930591A17 gene
chr2	179516603	179516701	99	*	100	*	28	48	0.583333	65	74	0.878378	11	CG	1	0.00112852	gain	Intron (ENSMUST00000000314.12/12561, intron 2 of 15)	2	179444233	179780319	336087	1	12561	ENSMUST00000124708.1	72370	ENSMUSG00000000305	Cdh4	cadherin 4
chr2	179626503	179626601	99	*	100	*	11	42	0.261905	0	45	0	6	CG	-1	0.00128979	loss	Intron (ENSMUST00000000314.12/12561, intron 2 of 15)	2	179777163	179797511	20349	1	12561	ENSMUST00000136411.1	-150562	ENSMUSG00000000305	Cdh4	cadherin 4
chr2	180207303	180207401	99	*	100	*	16	17	0.941176	8	19	0.421053	3	CG	-1	0.00281914	loss	Exon (ENSMUST00000015791.5/16776, exon 4 of 79)	2	180176373	180225859	49487	2	16776	ENSMUST00000015791.5	18458	ENSMUSG00000015647	Lama5	laminin, alpha 5
chr2	180813103	180813201	99	*	100	*	3	34	0.0882353	14	30	0.466667	4	CG	1	0.00221505	gain	Distal Intergenic	2	180774381	180776900	2520	2	140489	ENSMUST00000108878.1	-36203	ENSMUSG00000045493	Bhlhe23	basic helix-loop-helix family, member e23
chr2	181463603	181463701	99	*	100	*	7	16	0.4375	1	22	0.0454545	4	CG	-1	0.00507405	loss	Distal Intergenic	2	181421554	181459426	37873	2	72147	ENSMUST00000146446.1	-4177	ENSMUSG00000027583	Zbtb46	zinc finger and BTB domain containing 46
chr2	181601003	181601101	99	*	100	*	19	48	0.395833	11	72	0.152778	12	CG	-1	0.00444494	loss	Promoter	2	181601316	181655651	54336	1	68879	ENSMUST00000136481.7	-215	ENSMUSG00000002455	Prpf6	pre-mRNA splicing factor 6
chr2	181739403	181739501	99	*	100	*	6	14	0.428571	0	14	0	2	CG	-1	0.00677263	loss	Distal Intergenic	2	181715703	181719372	3670	1	18389	ENSMUST00000184127.1	23700	ENSMUSG00000027584	Oprl1	opioid receptor-like 1
chr3	5860602	5860700	99	*	100	*	31	273	0.113553	246	558	0.44086	20	CG	1	8.50387e-19	gain	Distal Intergenic	3	5560500	5576239	15740	2	19302	ENSMUST00000059021.9	-284363	ENSMUSG00000040374	Pex2	peroxisomal biogenesis factor 2
chr3	8454602	8454700	99	*	100	*	13	26	0.5	4	47	0.0851064	4	CG	-1	0.00056661	loss	Distal Intergenic	3	8462228	8463035	808	2	620966	ENSMUST00000194834.1	8335	NA	Gm6194	transmembrane protein 189 pseudogene
chr3	8710002	8710100	99	*	100	*	12	13	0.923077	2	10	0.2	2	CG	-1	0.00182576	loss	Distal Intergenic	3	8663359	8667256	3898	2	15213	ENSMUST00000042412.4	-42746	ENSMUSG00000040289	Hey1	hairy/enhancer-of-split related with YRPW motif 1
chr3	9380102	9380200	99	*	100	*	7	11	0.636364	0	12	0	2	CG	-1	0.0027826	loss	Distal Intergenic	3	9403064	9436317	33254	1	320088	ENSMUST00000180874.7	-22864	ENSMUSG00000097365	C030034L19Rik	RIKEN cDNA C030034L19 gene
chr3	10013202	10013300	99	*	100	*	10	106	0.0943396	48	126	0.380952	20	CG	1	1.94327e-05	gain	Promoter	3	10012605	10016335	3731	1	16592	ENSMUST00000123744.1	597	ENSMUSG00000027533	Fabp5	fatty acid binding protein 5, epidermal
chr3	11010302	11010400	99	*	100	*	3	20	0.15	13	17	0.764706	2	CG	1	0.00109915	gain	Distal Intergenic	3	10417817	10440102	22286	2	74718	ENSMUST00000099223.10	-570200	ENSMUSG00000027534	Snx16	sorting nexin 16
chr3	21600002	21600100	99	*	100	*	9	13	0.692308	2	16	0.125	2	CG	-1	0.00365907	loss	Distal Intergenic	3	22076652	22216594	139943	1	81004	ENSMUST00000193734.5	-476552	ENSMUSG00000027630	Tbl1xr1	transducin (beta)-like 1X-linked receptor 1
chr3	27253702	27253800	99	*	100	*	11	11	1	6	13	0.461538	2	CG	-1	0.00541502	loss	Intron (ENSMUST00000091284.4/320024, intron 3 of 4)	3	27317028	27339665	22638	1	22035	ENSMUST00000046383.11	-63228	ENSMUSG00000039304	Tnfsf10	tumor necrosis factor (ligand) superfamily, member 10
chr3	27370702	27370800	99	*	100	*	36	42	0.857143	38	69	0.550725	8	CG	-1	0.00272926	loss	Promoter	3	27371351	27378010	6660	1	208188	ENSMUST00000057186.1	-551	ENSMUSG00000051136	Ghsr	growth hormone secretagogue receptor
chr3	28432502	28432600	99	*	100	*	1	11	0.0909091	8	10	0.8	2	CG	1	0.00289467	gain	Intron (ENSMUST00000160934.7/665113, intron 2 of 31)	3	28419943	28420018	76	1	100628591	ENSMUST00000175249.1	12559	ENSMUSG00000092990	Mir466q	microRNA 466q
chr3	28504202	28504300	99	*	100	*	0	9	0	7	10	0.7	2	CG	1	0.00353115	gain	Intron (ENSMUST00000160934.7/665113, intron 3 of 31)	3	28419943	28420018	76	1	100628591	ENSMUST00000175249.1	84259	ENSMUSG00000092990	Mir466q	microRNA 466q
chr3	30092002	30092100	99	*	100	*	20	20	1	29	44	0.659091	4	CG	-1	0.00461029	loss	Intron (ENSMUST00000173495.7/14013, intron 1 of 15)	3	29951307	30140423	189117	2	14013	ENSMUST00000108271.9	48323	ENSMUSG00000027684	Mecom	MDS1 and EVI1 complex locus
chr3	31728102	31728200	99	*	100	*	3	8	0.375	10	10	1	2	CG	1	0.00495386	gain	Distal Intergenic	3	31902507	32199765	297259	1	72413	ENSMUST00000119310.7	-174307	ENSMUSG00000037610	Kcnmb2	potassium large conductance calcium-activated channel, subfamily M, beta member 2
chr3	32674402	32674500	99	*	100	*	0	8	0	6	8	0.75	2	CG	1	0.00383954	gain	Distal Intergenic	3	32706298	32718613	12316	1	56456	ENSMUST00000194781.5	-31798	ENSMUSG00000027671	Actl6a	actin-like 6A
chr3	37833202	37833300	99	*	100	*	15	24	0.625	52	57	0.912281	6	CG	1	0.00369089	gain	Distal Intergenic	3	37898813	37992728	93916	1	626410	ENSMUST00000196893.1	-65513	ENSMUSG00000106461	Gm20755	predicted gene, 20755
chr3	38389602	38389700	99	*	100	*	8	8	1	2	8	0.25	2	CG	-1	0.00383954	loss	Distal Intergenic	3	38452079	38455557	3479	2	99696	ENSMUST00000094300.3	65857	ENSMUSG00000044864	Ankrd50	ankyrin repeat domain 50
chr3	38593302	38593400	99	*	100	*	5	16	0.3125	31	42	0.738095	4	CG	1	0.00461029	gain	Distal Intergenic	3	38449259	38484844	35586	2	99696	ENSMUST00000120875.7	-108458	ENSMUSG00000044864	Ankrd50	ankyrin repeat domain 50
chr3	41333602	41333700	99	*	100	*	8	11	0.727273	3	21	0.142857	2	CG	-1	0.00281914	loss	Distal Intergenic	3	41487679	41493190	5512	2	78706	ENSMUST00000199155.1	159490	ENSMUSG00000097639	Platr4	pluripotency associated transcript 4
chr3	44676602	44676700	99	*	100	*	6	12	0.5	1	23	0.0434783	2	CG	-1	0.00329408	loss	Distal Intergenic	3	45281350	45364670	83321	2	72511	ENSMUST00000195225.5	687970	ENSMUSG00000097040	2610316D01Rik	RIKEN cDNA 2610316D01 gene
chr3	45524702	45524800	99	*	100	*	9	9	1	3	12	0.25	2	CG	-1	0.00216531	loss	Distal Intergenic	3	45416584	45439310	22727	2	72274	ENSMUST00000186818.2	-85392	ENSMUSG00000100799	1700027H10Rik	RIKEN cDNA 1700027H10 gene
chr3	50302802	50302900	99	*	100	*	9	18	0.5	3	28	0.107143	4	CG	-1	0.00482256	loss	Intron (ENSMUST00000194462.5/26570, intron 11 of 11)	3	50364938	50443611	78674	2	26570	ENSMUST00000029297.5	140711	ENSMUSG00000027737	Slc7a11	solute carrier family 7 (cationic amino acid transporter, y+ system), member 11
chr3	51341802	51341900	99	*	100	*	6	64	0.09375	24	64	0.375	14	CG	1	0.00110632	gain	Promoter	3	51252720	51340663	87944	2	69257	ENSMUST00000194641.5	-1139	ENSMUSG00000037174	Elf2	E74-like factor 2
chr3	54562402	54562500	99	*	100	*	6	8	0.75	1	12	0.0833333	2	CG	-1	0.00410187	loss	Distal Intergenic	3	54692807	54728636	35830	1	56790	ENSMUST00000197502.4	-130307	ENSMUSG00000027751	Supt20	SPT20 SAGA complex component
chr3	58897802	58897900	99	*	100	*	2	9	0.222222	10	11	0.909091	2	CG	1	0.00370412	gain	Distal Intergenic	3	58845981	58885340	39360	2	229320	ENSMUST00000051408.7	-12462	ENSMUSG00000043850	Clrn1	clarin 1
chr3	63078402	63078500	99	*	100	*	8	13	0.615385	3	22	0.136364	2	CG	-1	0.00489897	loss	Distal Intergenic	3	63241537	63327826	86290	1	17380	ENSMUST00000194324.5	-163037	ENSMUSG00000027820	Mme	membrane metallo endopeptidase
chr3	63099902	63100000	99	*	100	*	13	14	0.928571	6	18	0.333333	2	CG	-1	0.0023205	loss	Distal Intergenic	3	63241537	63327826	86290	1	17380	ENSMUST00000194324.5	-141537	ENSMUSG00000027820	Mme	membrane metallo endopeptidase
chr3	63932202	63932300	99	*	100	*	24	32	0.75	47	48	0.979167	8	CG	1	0.00341267	gain	Downstream (1-2kb)	3	63914684	63929472	14789	2	329659	ENSMUST00000061706.6	-2730	ENSMUSG00000048581	E130311K13Rik	RIKEN cDNA E130311K13 gene
chr3	65520302	65520400	99	*	100	*	10	14	0.714286	5	39	0.128205	2	CG	-1	0.000372433	loss	Intron (ENSMUST00000147424.7/ENSMUST00000147424.7, intron 1 of 3)	3	65528410	65555518	27109	1	99929	ENSMUST00000047906.9	-8010	ENSMUSG00000034640	Tiparp	TCDD-inducible poly(ADP-ribose) polymerase
chr3	67374702	67374800	99	*	100	*	19	29	0.655172	10	35	0.285714	6	CG	-1	0.00485912	loss	Promoter	3	67374148	67400003	25856	1	17349	ENSMUST00000061322.9	554	ENSMUSG00000048416	Mlf1	myeloid leukemia factor 1
chr3	69317502	69317600	99	*	100	*	87	106	0.820755	69	130	0.530769	16	CG	-1	8.13796e-05	loss	Promoter	3	69316861	69560802	243942	1	242083	ENSMUST00000029355.8	641	ENSMUSG00000027784	Ppm1l	protein phosphatase 1 (formerly 2C)-like
chr3	69520502	69520600	99	*	100	*	12	16	0.75	38	38	1	4	CG	1	0.00329408	gain	Intron (ENSMUST00000029355.8/242083, intron 2 of 3)	3	69542432	69552918	10487	1	242083	ENSMUST00000134037.2	-21832	ENSMUSG00000027784	Ppm1l	protein phosphatase 1 (formerly 2C)-like
chr3	81747202	81747300	99	*	100	*	2	8	0.25	10	11	0.909091	2	CG	1	0.00496042	gain	Distal Intergenic	3	81802025	81805161	3137	1	320566	ENSMUST00000193672.1	-54725	ENSMUSG00000103695	A830029E22Rik	RIKEN cDNA A830029E22 gene
chr3	82274702	82274800	99	*	100	*	12	16	0.75	6	25	0.24	4	CG	-1	0.00326742	loss	Distal Intergenic	3	82358044	82383592	25549	1	213582	ENSMUST00000193559.5	-83244	ENSMUSG00000033900	Map9	microtubule-associated protein 9
chr3	85145702	85145800	99	*	100	*	8	18	0.444444	30	32	0.9375	4	CG	1	0.000750773	gain	Intron (ENSMUST00000154148.7/99889, intron 3 of 9)	3	85317519	85332030	14512	1	73283	ENSMUST00000189046.1	-171719	ENSMUSG00000099995	1700036G14Rik	RIKEN cDNA 1700036G14 gene
chr3	87546702	87546800	99	*	100	*	26	52	0.5	16	73	0.219178	8	CG	-1	0.0029023	loss	Distal Intergenic	3	87550099	87561109	11011	1	546801	ENSMUST00000238894.1	-3299	ENSMUSG00000118505	Etv3l	ets variant 3-like
chr3	87729502	87729600	99	*	100	*	9	11	0.818182	4	22	0.181818	2	CG	-1	0.00181385	loss	3' UTR	3	87738980	87741048	2069	2	74485	ENSMUST00000174581.1	11448	ENSMUSG00000023084	Lrrc71	leucine rich repeat containing 71
chr3	87818502	87818600	99	*	100	*	43	43	1	33	42	0.785714	8	CG	-1	0.00326742	loss	Intron (ENSMUST00000029714.14/73182, intron 1 of 22)	3	87749097	87824255	75159	2	73182	ENSMUST00000029714.14	5655	ENSMUSG00000028073	Pear1	platelet endothelial aggregation receptor 1
chr3	88384402	88384500	99	*	100	*	10	18	0.555556	2	22	0.0909091	4	CG	-1	0.00335475	loss	Promoter	3	88383501	88384433	933	2	12096	ENSMUST00000076048.4	0	ENSMUSG00000074483	Bglap	bone gamma carboxyglutamate protein
chr3	90385202	90385300	99	*	100	*	28	28	1	11	18	0.611111	4	CG	-1	0.00161006	loss	3' UTR	3	90387435	90388981	1547	2	26568	ENSMUST00000153978.1	3681	ENSMUSG00000027932	Slc27a3	solute carrier family 27 (fatty acid transporter), member 3
chr3	91318102	91318200	99	*	100	*	14	16	0.875	6	56	0.107143	4	CG	-1	1.22996e-07	loss	Distal Intergenic	3	91088137	91090803	2667	2	229550	ENSMUST00000166173.2	-227299	ENSMUSG00000091175	S100a7l2	S100 calcium binding protein A7 like 2
chr3	96455702	96455800	99	*	100	*	8	18	0.444444	3	34	0.0882353	4	CG	-1	0.00456735	loss	Exon (ENSMUST00000198773.1/ENSMUST00000198773.1, exon 1 of 1)	3	96433788	96452306	18519	2	329716	ENSMUST00000098841.3	-3396	ENSMUSG00000046317	BC107364	cDNA sequence BC107364
chr3	97522002	97522100	99	*	100	*	25	45	0.555556	44	50	0.88	8	CG	1	0.00177719	gain	Distal Intergenic	3	97562656	97567112	4457	2	68058	ENSMUST00000195962.1	45012	ENSMUSG00000028089	Chd1l	chromodomain helicase DNA binding protein 1-like
chr3	100484602	100484700	99	*	100	*	34	34	1	21	28	0.75	6	CG	-1	0.0038475	loss	Intron (ENSMUST00000128107.7/74645, intron 1 of 2)	3	100451631	100489194	37564	2	74645	ENSMUST00000139833.1	4494	ENSMUSG00000044468	Tent5c	terminal nucleotidyltransferase 5C
chr3	101043602	101043700	99	*	100	*	5	18	0.277778	16	19	0.842105	2	CG	1	0.00208137	gain	Intron (ENSMUST00000102694.3/19221, intron 8 of 8)	3	100993529	101029556	36028	2	630146	ENSMUST00000147399.8	-14046	ENSMUSG00000086564	Cd101	CD101 antigen
chr3	101140702	101140800	99	*	100	*	25	32	0.78125	36	36	1	4	CG	1	0.00481721	gain	Distal Intergenic	3	101040232	101110278	70047	2	19221	ENSMUST00000102694.3	-30424	ENSMUSG00000027864	Ptgfrn	prostaglandin F2 receptor negative regulator
chr3	101670002	101670100	99	*	100	*	6	12	0.5	0	14	0	2	CG	-1	0.00441309	loss	Distal Intergenic	3	101576219	101604684	28466	2	11928	ENSMUST00000036493.7	-65318	ENSMUSG00000033161	Atp1a1	ATPase, Na+/K+ transporting, alpha 1 polypeptide
chr3	101982902	101983000	99	*	100	*	5	9	0.555556	21	21	1	2	CG	1	0.00289467	gain	Distal Intergenic	3	102010076	102014717	4642	1	18072	ENSMUST00000196324.1	-27076	ENSMUSG00000048540	Nhlh2	nescient helix loop helix 2
chr3	104612502	104612600	99	*	100	*	25	34	0.735294	8	26	0.307692	4	CG	-1	0.00283698	loss	Distal Intergenic	3	104638668	104658462	19795	1	20501	ENSMUST00000046212.1	-26068	ENSMUSG00000032902	Slc16a1	solute carrier family 16 (monocarboxylic acid transporters), member 1
chr3	107270002	107270100	99	*	100	*	2	13	0.153846	12	16	0.75	2	CG	1	0.00333689	gain	Distal Intergenic	3	107278858	107284079	5222	1	68576	ENSMUST00000145735.5	-8758	ENSMUSG00000087260	Lamtor5	late endosomal/lysosomal adaptor, MAPK and MTOR activator 5
chr3	107841002	107841100	99	*	100	*	18	32	0.5625	8	63	0.126984	4	CG	-1	0.000164104	loss	Distal Intergenic	3	107877229	107892900	15672	1	99662	ENSMUST00000037375.9	-36129	ENSMUSG00000040600	Eps8l3	EPS8-like 3
chr3	108063002	108063100	99	*	100	*	3	18	0.166667	29	45	0.644444	4	CG	1	0.00220702	gain	Distal Intergenic	3	108074744	108075470	727	2	109674	ENSMUST00000106667.1	12370	ENSMUSG00000027889	Ampd2	adenosine monophosphate deaminase 2
chr3	108409102	108409200	99	*	100	*	37	48	0.770833	38	80	0.475	8	CG	-1	0.00289467	loss	Intron (ENSMUST00000090558.9/53883, intron 1 of 33)	3	108390851	108415552	24702	2	53883	ENSMUST00000090558.9	6352	ENSMUSG00000068740	Celsr2	cadherin, EGF LAG seven-pass G-type receptor 2
chr3	110082002	110082100	99	*	100	*	2	14	0.142857	10	10	1	2	CG	1	0.000406656	gain	Intron (ENSMUST00000156177.8/80883, intron 2 of 6)	3	109830958	110135468	304511	2	80883	ENSMUST00000189335.1	53368	ENSMUSG00000059857	Ntng1	netrin G1
chr3	117981202	117981300	99	*	100	*	4	10	0.4	24	25	0.96	2	CG	1	0.00112852	gain	Distal Intergenic	3	117781647	117868936	87290	2	76561	ENSMUST00000029639.11	-112266	ENSMUSG00000028007	Snx7	sorting nexin 7
chr3	120858902	120859000	99	*	100	*	1	15	0.0666667	15	27	0.555556	2	CG	1	0.00367181	gain	Intron (ENSMUST00000182124.7/320739, intron 1 of 11)	3	120772730	120886691	113962	2	320739	ENSMUST00000182099.1	27691	NA	6530403H02Rik	RIKEN cDNA 6530403H02 gene
chr3	120875002	120875100	99	*	100	*	9	37	0.243243	1	44	0.0227273	4	CG	-1	0.00448828	loss	Intron (ENSMUST00000182124.7/320739, intron 1 of 11)	3	120772730	120886691	113962	2	320739	ENSMUST00000182099.1	11591	NA	6530403H02Rik	RIKEN cDNA 6530403H02 gene
chr3	121526202	121526300	99	*	100	*	2	9	0.222222	13	16	0.8125	2	CG	1	0.00541502	gain	Promoter	3	121520151	121527107	6957	2	213603	ENSMUST00000199422.1	807	ENSMUSG00000039865	Slc44a3	solute carrier family 44, member 3
chr3	123845902	123846000	99	*	100	*	13	16	0.8125	6	21	0.285714	2	CG	-1	0.00341872	loss	Distal Intergenic	3	123526168	123690853	164686	2	83398	ENSMUST00000154668.7	-155049	ENSMUSG00000027977	Ndst3	N-deacetylase/N-sulfotransferase (heparan glucosaminyl) 3
chr3	126695502	126695600	99	*	100	*	23	40	0.575	93	115	0.808696	8	CG	1	0.00502021	gain	Intron (ENSMUST00000106402.7/108058, intron 3 of 19)	3	126778167	126784772	6606	1	108058	ENSMUST00000134987.2	-82567	ENSMUSG00000053819	Camk2d	calcium/calmodulin-dependent protein kinase II, delta
chr3	129442902	129443000	99	*	100	*	1	15	0.0666667	11	16	0.6875	2	CG	1	0.00175008	gain	Distal Intergenic	3	129433673	129434715	1043	1	435755	ENSMUST00000199748.1	9229	ENSMUSG00000105712	Pou5f1-rs4	POU domain, class 5, transcription factor 1, related sequence 4
chr3	130265202	130265300	99	*	100	*	11	18	0.611111	40	42	0.952381	4	CG	1	0.00232679	gain	Intron (ENSMUST00000143830.2/77018, intron 2 of 19)	3	130181484	130595102	413619	1	77018	ENSMUST00000238846.1	83718	ENSMUSG00000058897	Col25a1	collagen, type XXV, alpha 1
chr3	133610202	133610300	99	*	100	*	3	16	0.1875	12	15	0.8	3	CG	1	0.00226256	gain	Distal Intergenic	3	133488535	133545139	56605	2	214133	ENSMUST00000197118.4	-65063	ENSMUSG00000040943	Tet2	tet methylcytosine dioxygenase 2
chr3	138742602	138742700	99	*	100	*	5	16	0.3125	0	26	0	4	CG	-1	0.00425202	loss	Promoter	3	138742769	138894484	151716	1	56224	ENSMUST00000153336.5	-69	ENSMUSG00000028152	Tspan5	tetraspanin 5
chr3	152265802	152265900	99	*	100	*	82	90	0.911111	128	222	0.576577	22	CG	-1	9.02024e-07	loss	Promoter	3	152248032	152265795	17764	2	68810	ENSMUST00000196815.4	-7	ENSMUSG00000039103	Nexn	nexilin
chr3	153464302	153464400	99	*	100	*	13	18	0.722222	9	36	0.25	4	CG	-1	0.00267216	loss	Intron (ENSMUST00000200397.4/20447, intron 2 of 4)	3	153296504	153298649	2146	2	75489	ENSMUST00000197231.1	-165653	ENSMUSG00000105023	1700012D16Rik	RIKEN cDNA 1700012D16 gene
chr3	154305602	154305700	99	*	100	*	15	20	0.75	34	34	1	4	CG	1	0.00410283	gain	Downstream (<1kb)	3	154316743	154324883	8141	2	16875	ENSMUST00000203692.1	19183	ENSMUSG00000096225	Lhx8	LIM homeobox protein 8
chr3	155078002	155078100	99	*	100	*	6	20	0.3	21	28	0.75	2	CG	1	0.00383954	gain	Distal Intergenic	3	155087719	155093197	5479	2	75540	ENSMUST00000194095.1	15097	ENSMUSG00000053870	Fpgt	fucose-1-phosphate guanylyltransferase
chr3	157472802	157472900	99	*	100	*	4	10	0.4	1	28	0.0357143	2	CG	-1	0.00507405	loss	Distal Intergenic	3	157527515	157534090	6576	2	381498	ENSMUST00000196791.1	61190	ENSMUSG00000105834	4930592C13Rik	RIKEN cDNA 4930592C13 gene
chr4	17362204	17362302	99	*	100	*	7	8	0.875	0	9	0	2	CG	-1	0.00134135	loss	Distal Intergenic	4	17852893	18117457	264565	1	17389	ENSMUST00000183662.7	-490591	ENSMUSG00000028226	Mmp16	matrix metallopeptidase 16
chr4	23341404	23341502	99	*	100	*	12	60	0.2	21	40	0.525	8	CG	1	0.00234308	gain	Intron (ENSMUST00000131639.1/ENSMUST00000131639.1, intron 1 of 4)	4	22490548	22493126	2579	1	105500046	ENSMUST00000203909.1	850856	ENSMUSG00000107859	Gm30731	predicted gene, 30731
chr4	33945004	33945102	99	*	100	*	0	20	0	11	30	0.366667	4	CG	1	0.00408503	gain	3' UTR	4	33926202	33948819	22618	1	12801	ENSMUST00000084736.2	18802	ENSMUSG00000044288	Cnr1	cannabinoid receptor 1 (brain)
chr4	55173904	55174002	99	*	100	*	4	12	0.333333	14	15	0.933333	2	CG	1	0.00289467	gain	Intron (ENSMUST00000150455.1/ENSMUST00000150455.1, intron 1 of 2)	4	55011480	55081330	69851	1	242466	ENSMUST00000079605.4	162424	ENSMUSG00000060206	Zfp462	zinc finger protein 462
chr4	64560604	64560702	99	*	100	*	0	10	0	16	19	0.842105	2	CG	1	0.000249791	gain	Distal Intergenic	4	64254053	64276603	22551	2	102633436	ENSMUST00000141162.1	-284001	ENSMUSG00000085032	Gm11217	predicted gene 11217
chr4	78382504	78382602	99	*	100	*	5	8	0.625	0	12	0	2	CG	-1	0.00351512	loss	Distal Intergenic	4	77351290	78211961	860672	2	19266	ENSMUST00000140422.7	-170543	ENSMUSG00000028399	Ptprd	protein tyrosine phosphatase, receptor type, D
chr4	80779204	80779302	99	*	100	*	10	10	1	7	18	0.388889	2	CG	-1	0.00345372	loss	Distal Intergenic	4	80834123	80837684	3562	1	22178	ENSMUST00000133655.7	-54821	ENSMUSG00000005994	Tyrp1	tyrosinase-related protein 1
chr4	94752604	94752702	99	*	100	*	16	22	0.727273	6	32	0.1875	4	CG	-1	0.0006446	loss	Intron (ENSMUST00000073939.12/21687, intron 1 of 21)	4	94739518	94874682	135165	1	21687	ENSMUST00000071168.5	13086	ENSMUSG00000006386	Tek	TEK receptor tyrosine kinase
chr4	105050604	105050702	99	*	100	*	15	15	1	2	12	0.166667	2	CG	-1	0.000177899	loss	Intron (ENSMUST00000030243.7/108079, intron 4 of 8)	4	105029874	105109890	80017	2	108079	ENSMUST00000030243.7	59188	ENSMUSG00000028518	Prkaa2	protein kinase, AMP-activated, alpha 2 catalytic subunit
chr4	105088304	105088402	99	*	100	*	9	20	0.45	4	42	0.0952381	4	CG	-1	0.00327893	loss	Intron (ENSMUST00000030243.7/108079, intron 1 of 8)	4	105029874	105109890	80017	2	108079	ENSMUST00000030243.7	21488	ENSMUSG00000028518	Prkaa2	protein kinase, AMP-activated, alpha 2 catalytic subunit
chr4	111455604	111455702	99	*	100	*	13	13	1	4	10	0.4	2	CG	-1	0.00308191	loss	Intron (ENSMUST00000106591.7/78933, intron 6 of 8)	4	111433319	111459927	26609	1	67621	ENSMUST00000123667.1	22285	ENSMUSG00000028545	Bend5	BEN domain containing 5
chr4	117355204	117355302	99	*	100	*	8	12	0.666667	2	20	0.1	2	CG	-1	0.00256584	loss	Intron (ENSMUST00000030439.14/66743, intron 2 of 14)	4	117271927	117375457	103531	2	66743	ENSMUST00000094853.8	20155	ENSMUSG00000028677	Rnf220	ring finger protein 220
chr4	118638304	118638402	99	*	100	*	44	44	1	43	56	0.767857	10	CG	-1	0.00220702	loss	Distal Intergenic	4	118621226	118625618	4393	1	69072	ENSMUST00000126458.1	17078	ENSMUSG00000028729	Ebna1bp2	EBNA1 binding protein 2
chr4	120033104	120033202	99	*	100	*	30	108	0.277778	76	156	0.487179	24	CG	1	0.0022564	gain	Promoter	4	120032766	120065063	32298	1	16656	ENSMUST00000227491.1	338	ENSMUSG00000028634	Hivep3	human immunodeficiency virus type I enhancer binding protein 3
chr4	120067404	120067502	99	*	100	*	27	30	0.9	24	45	0.533333	6	CG	-1	0.00264042	loss	Intron (ENSMUST00000106307.8/16656, intron 3 of 8)	4	120064996	120093973	28978	1	16656	ENSMUST00000226560.1	2408	ENSMUSG00000028634	Hivep3	human immunodeficiency virus type I enhancer binding protein 3
chr4	126596804	126596902	99	*	100	*	6	12	0.5	3	32	0.09375	2	CG	-1	0.00468893	loss	Distal Intergenic	4	126609818	126614371	4554	1	230757	ENSMUST00000097886.3	-12916	ENSMUSG00000073755	5730409E04Rik	RIKEN cDNA 5730409E04Rik gene
chr4	129286504	129286602	99	*	100	*	6	11	0.545455	1	18	0.0555556	2	CG	-1	0.00457335	loss	Promoter	4	129287617	129308559	20943	1	68828	ENSMUST00000102599.3	-1015	ENSMUSG00000001333	Sync	syncoilin
chr4	131541304	131541402	99	*	100	*	1	15	0.0666667	12	20	0.6	3	CG	1	0.00312844	gain	Distal Intergenic	4	131793599	131798370	4772	2	19273	ENSMUST00000154224.1	256968	ENSMUSG00000028909	Ptpru	protein tyrosine phosphatase, receptor type, U
chr4	131714604	131714702	99	*	100	*	11	39	0.282051	2	63	0.031746	8	CG	-1	0.00126997	loss	Distal Intergenic	4	131793599	131798370	4772	2	19273	ENSMUST00000154224.1	83668	ENSMUSG00000028909	Ptpru	protein tyrosine phosphatase, receptor type, U
chr4	132419704	132419802	99	*	100	*	48	48	1	25	32	0.78125	8	CG	-1	0.00232679	loss	Intron (ENSMUST00000102568.9/100169, intron 1 of 13)	4	132370951	132422441	51491	2	100169	ENSMUST00000152271.7	2639	ENSMUSG00000066043	Phactr4	phosphatase and actin regulator 4
chr4	134052004	134052102	99	*	100	*	0	16	0	9	18	0.5	4	CG	1	0.00283712	gain	Distal Intergenic	4	134060815	134072656	11842	1	230806	ENSMUST00000219402.2	-8713	ENSMUSG00000012123	Crybg2	crystallin beta-gamma domain containing 2
chr4	135658604	135658702	99	*	100	*	4	13	0.307692	27	34	0.794118	3	CG	1	0.00355375	gain	Distal Intergenic	4	135686287	135708181	21895	1	242700	ENSMUST00000074408.6	-27585	ENSMUSG00000062157	Ifnlr1	interferon lambda receptor 1
chr4	137162404	137162502	99	*	100	*	10	10	1	5	13	0.384615	2	CG	-1	0.0040399	loss	Intron (ENSMUST00000151040.2/100503595, intron 1 of 3)	4	137159082	137165066	5985	2	100503595	ENSMUST00000151040.2	2564	ENSMUSG00000085833	Gm13003	predicted gene 13003
chr4	139081404	139081502	99	*	100	*	40	44	0.909091	31	57	0.54386	8	CG	-1	0.000614598	loss	Downstream (<1kb)	4	139061108	139075570	14463	2	15565	ENSMUST00000105802.7	-5834	ENSMUSG00000028747	Htr6	5-hydroxytryptamine (serotonin) receptor 6
chr4	141074906	141075004	99	*	100	*	22	22	1	16	23	0.695652	4	CG	-1	0.00615444	loss	Promoter	4	141067347	141075057	7711	2	66147	ENSMUST00000149178.7	53	ENSMUSG00000028923	Necap2	NECAP endocytosis associated 2
chr4	141106206	141106304	99	*	100	*	3	8	0.375	8	8	1	2	CG	1	0.00782385	gain	Intron (ENSMUST00000051907.2/329972, intron 10 of 14)	4	141103985	141111546	7562	1	329972	ENSMUST00000181353.1	2221	ENSMUSG00000045004	Spata21	spermatogenesis associated 21
chr4	141897406	141897504	99	*	100	*	5	8	0.625	0	9	0	2	CG	-1	0.00608074	loss	Intron (ENSMUST00000105780.7/329977, intron 31 of 32)	4	141858142	141874920	16779	2	27984	ENSMUST00000036854.3	-22486	ENSMUSG00000040659	Efhd2	EF hand domain containing 2
chr4	142970106	142970204	99	*	100	*	15	20	0.75	7	22	0.318182	4	CG	-1	0.00627382	loss	Intron (ENSMUST00000211105.1/ENSMUST00000211105.1, intron 1 of 2)	4	143136100	143136162	63	2	102465618	ENSMUST00000197026.1	165958	ENSMUSG00000106597	Mir7021	microRNA 7021
chr4	146971906	146972004	99	*	100	*	12	41	0.292683	19	32	0.59375	6	CG	1	0.0101802	gain	5' UTR	4	147021850	147060794	38945	1	100043034	ENSMUST00000075775.5	-49846	ENSMUSG00000067919	Rex2	reduced expression 2
chr4	147461906	147462004	99	*	100	*	0	13	0	6	11	0.545455	2	CG	1	0.00402338	gain	Distal Intergenic	4	147492417	147513486	21070	1	195531	ENSMUST00000105721.8	-30413	ENSMUSG00000078496	Zfp982	zinc finger protein 982
chr4	147986506	147986604	99	*	100	*	17	18	0.944444	14	27	0.518519	4	CG	-1	0.00436955	loss	Promoter	4	147985788	147987205	1418	1	18158	ENSMUST00000103231.4	718	ENSMUSG00000029019	Nppb	natriuretic peptide type B
chr4	148311106	148311204	99	*	100	*	9	30	0.3	0	39	0	4	CG	-1	0.00130495	loss	Intron (ENSMUST00000129579.2/ENSMUST00000129579.2, intron 2 of 3)	4	148240264	148287965	47702	2	242748	ENSMUST00000047720.8	-23141	ENSMUSG00000041544	Disp3	dispatched RND transporter family member 3
chr4	148656706	148656804	99	*	100	*	17	27	0.62963	7	27	0.259259	6	CG	-1	0.0071763	loss	Intron (ENSMUST00000105698.2/230909, intron 3 of 10)	4	148643317	148671572	28256	1	230909	ENSMUST00000105698.2	13389	ENSMUSG00000070577	Gm572	predicted gene 572
chr4	149307006	149307104	99	*	100	*	1	36	0.0277778	12	49	0.244898	9	CG	1	0.0070307	gain	Promoter	4	149180236	149307506	127271	2	16561	ENSMUST00000055647.14	402	ENSMUSG00000063077	Kif1b	kinesin family member 1B
chr4	150009706	150009804	99	*	100	*	5	8	0.625	17	17	1	2	CG	1	0.00790067	gain	Promoter	4	149979475	150009023	29549	2	100198	ENSMUST00000030830.3	-683	ENSMUSG00000028980	H6pd	hexose-6-phosphate dehydrogenase (glucose 1-dehydrogenase)
chr4	151281906	151282004	99	*	100	*	1	10	0.1	6	8	0.75	2	CG	1	0.00617491	gain	Intron (ENSMUST00000169423.8/100072, intron 6 of 24)	4	151086039	151139584	53546	2	100072	ENSMUST00000143434.1	-142322	ENSMUSG00000014592	Camta1	calmodulin binding transcription activator 1
chr4	151301506	151301604	99	*	100	*	10	18	0.555556	3	26	0.115385	4	CG	-1	0.00355375	loss	Intron (ENSMUST00000169423.8/100072, intron 5 of 24)	4	151086039	151139584	53546	2	100072	ENSMUST00000143434.1	-161922	ENSMUSG00000014592	Camta1	calmodulin binding transcription activator 1
chr4	151468806	151468904	99	*	100	*	22	24	0.916667	9	20	0.45	4	CG	-1	0.0023835	loss	Intron (ENSMUST00000169423.8/100072, intron 4 of 24)	4	151086039	151139584	53546	2	100072	ENSMUST00000143434.1	-329222	ENSMUSG00000014592	Camta1	calmodulin binding transcription activator 1
chr4	152257306	152257404	99	*	100	*	19	33	0.575758	44	50	0.88	6	CG	1	0.00345605	gain	Intron (ENSMUST00000075363.9/70025, intron 7 of 8)	4	152274232	152285337	11106	1	100129	ENSMUST00000105650.7	-16828	ENSMUSG00000042804	Gpr153	G protein-coupled receptor 153
chr4	152372406	152372504	99	*	100	*	14	16	0.875	11	23	0.478261	4	CG	-1	0.0112654	loss	Promoter	4	152372142	152390181	18040	1	269610	ENSMUST00000124423.1	264	ENSMUSG00000005045	Chd5	chromodomain helicase DNA binding protein 5
chr4	153505906	153506004	99	*	100	*	11	20	0.55	32	36	0.888889	4	CG	1	0.00556372	gain	Distal Intergenic	4	153373221	153482811	109591	2	230959	ENSMUST00000105646.2	-23095	ENSMUSG00000039546	Ajap1	adherens junction associated protein 1
chr4	153649406	153649504	99	*	100	*	4	10	0.4	0	19	0	2	CG	-1	0.00474359	loss	Distal Intergenic	4	153373221	153482811	109591	2	230959	ENSMUST00000105646.2	-166595	ENSMUSG00000039546	Ajap1	adherens junction associated protein 1
chr4	154369706	154369804	99	*	100	*	15	42	0.357143	4	36	0.111111	6	CG	-1	0.0117583	loss	Intron (ENSMUST00000030902.12/70673, intron 3 of 16)	4	154346139	154348457	2319	2	70673	ENSMUST00000131762.1	-21249	ENSMUSG00000039410	Prdm16	PR domain containing 16
chr4	154456406	154456504	99	*	100	*	7	9	0.777778	2	13	0.153846	2	CG	-1	0.00507405	loss	Intron (ENSMUST00000030902.12/70673, intron 3 of 16)	4	154476469	154528765	52297	2	70673	ENSMUST00000135064.1	72261	ENSMUSG00000039410	Prdm16	PR domain containing 16
chr4	154703706	154703804	99	*	100	*	8	18	0.444444	0	30	0	4	CG	-1	0.00058885	loss	Distal Intergenic	4	154666433	154667867	1435	2	73353	ENSMUST00000060062.4	-35839	ENSMUSG00000051276	Actrt2	actin-related protein T2
chr4	154828106	154828204	99	*	100	*	12	27	0.444444	20	25	0.8	6	CG	1	0.00893001	gain	Distal Intergenic	4	154837459	154867125	29667	1	242800	ENSMUST00000207854.1	-9255	ENSMUSG00000046637	Ttc34	tetratricopeptide repeat domain 34
chr5	3075102	3075200	99	*	100	*	0	29	0	8	33	0.242424	1	CG	1	0.00590201	gain	Distal Intergenic	5	3341485	3344453	2969	1	12571	ENSMUST00000199156.1	-266285	ENSMUSG00000040274	Cdk6	cyclin-dependent kinase 6
chr5	3143902	3144000	99	*	100	*	2	14	0.142857	11	14	0.785714	2	CG	1	0.00226256	gain	Distal Intergenic	5	3341485	3344453	2969	1	12571	ENSMUST00000199156.1	-197485	ENSMUSG00000040274	Cdk6	cyclin-dependent kinase 6
chr5	3273002	3273100	99	*	100	*	20	20	1	9	13	0.692308	3	CG	-1	0.00868288	loss	Intron (ENSMUST00000197473.1/ENSMUST00000197473.1, intron 1 of 4)	5	3341485	3344453	2969	1	12571	ENSMUST00000199156.1	-68385	ENSMUSG00000040274	Cdk6	cyclin-dependent kinase 6
chr5	3513502	3513600	99	*	100	*	71	117	0.606838	97	107	0.906542	2	CG	1	1.0935e-05	gain	Intron (ENSMUST00000165117.7/12571, intron 5 of 7)	5	3543833	3570238	26406	1	68152	ENSMUST00000197082.4	-30233	ENSMUSG00000058503	Fam133b	family with sequence similarity 133, member B
chr5	3902402	3902500	99	*	100	*	62	78	0.794872	21	37	0.567568	2	CG	-1	0.0112626	loss	Distal Intergenic	5	3890581	3893933	3353	2	545725	ENSMUST00000044746.4	-8469	ENSMUSG00000040429	Mterf1a	mitochondrial transcription termination factor 1a
chr5	3903802	3903900	99	*	100	*	22	34	0.647059	7	23	0.304348	4	CG	-1	0.0112923	loss	Distal Intergenic	5	3890581	3893933	3353	2	545725	ENSMUST00000044746.4	-9869	ENSMUSG00000040429	Mterf1a	mitochondrial transcription termination factor 1a
chr5	4260902	4261000	99	*	100	*	66	81	0.814815	38	62	0.612903	2	CG	-1	0.00798281	loss	Distal Intergenic	5	4192367	4197651	5285	1	208595	ENSMUST00000177258.1	68535	ENSMUSG00000053178	Mterf1b	mitochondrial transcription termination factor 1b
chr5	4507002	4507100	99	*	100	*	30	61	0.491803	22	25	0.88	6	CG	1	0.0025896	gain	Distal Intergenic	5	4753839	4758035	4197	2	14362	ENSMUST00000054294.6	250935	ENSMUSG00000044674	Fzd1	frizzled class receptor 1
chr5	4714202	4714300	99	*	100	*	5	16	0.3125	16	22	0.727273	4	CG	1	0.0112923	gain	Distal Intergenic	5	4753839	4758035	4197	2	14362	ENSMUST00000054294.6	43735	ENSMUSG00000044674	Fzd1	frizzled class receptor 1
chr5	7623202	7623300	99	*	100	*	13	16	0.8125	11	27	0.407407	2	CG	-1	0.0101015	loss	Distal Intergenic	5	6769010	7344756	575747	2	207618	ENSMUST00000200317.4	-278446	ENSMUSG00000092094	Zfp804b	zinc finger protein 804B
chr5	8549702	8549800	99	*	100	*	5	8	0.625	15	15	1	2	CG	1	0.0111928	gain	Intron (ENSMUST00000047485.14/242819, intron 5 of 9)	5	8490334	8622952	132619	2	242819	ENSMUST00000047485.14	73152	ENSMUSG00000040570	Rundc3b	RUN domain containing 3B
chr5	10421702	10421800	99	*	100	*	22	32	0.6875	15	40	0.375	6	CG	-1	0.00886306	loss	Distal Intergenic	5	10865029	10870808	5780	1	623849	ENSMUST00000095015.10	-443229	ENSMUSG00000091422	Gm6455	predicted gene 6455
chr5	13621402	13621500	99	*	100	*	7	8	0.875	4	13	0.307692	2	CG	-1	0.0116438	loss	Distal Intergenic	5	13791619	13796820	5202	1	71026	ENSMUST00000124677.1	-170119	ENSMUSG00000067855	Speer3	spermatogenesis associated glutamate (E)-rich protein 3
chr5	13731402	13731500	99	*	100	*	4	8	0.5	16	16	1	2	CG	1	0.00383954	gain	Distal Intergenic	5	13791619	13796820	5202	1	71026	ENSMUST00000124677.1	-60119	ENSMUSG00000067855	Speer3	spermatogenesis associated glutamate (E)-rich protein 3
chr5	14539702	14539800	99	*	100	*	6	16	0.375	28	32	0.875	4	CG	1	0.001586	gain	Exon (ENSMUST00000182407.7/26875, exon 3 of 20)	5	14514993	14860184	345192	1	26875	ENSMUST00000182426.2	24709	ENSMUSG00000061601	Pclo	piccolo (presynaptic cytomatrix protein)
chr5	15888502	15888600	99	*	100	*	14	15	0.933333	11	29	0.37931	2	CG	-1	0.00184542	loss	Distal Intergenic	5	15867204	15883829	16626	2	75058	ENSMUST00000198603.1	-4673	ENSMUSG00000105185	4930519H02Rik	RIKEN cDNA 4930519H02 gene
chr5	17973702	17973800	99	*	100	*	4	13	0.307692	10	12	0.833333	2	CG	1	0.00868288	gain	Intron (ENSMUST00000030561.8/242851, intron 1 of 7)	5	17962549	18019834	57286	1	242851	ENSMUST00000030561.8	11153	ENSMUSG00000028777	Gnat3	guanine nucleotide binding protein, alpha transducing 3
chr5	19910802	19910900	99	*	100	*	6	22	0.272727	22	36	0.611111	4	CG	1	0.0123709	gain	Intron (ENSMUST00000197354.4/50791, intron 2 of 21)	5	19907961	20195087	287127	1	50791	ENSMUST00000200443.1	2841	ENSMUSG00000040003	Magi2	membrane associated guanylate kinase, WW and PDZ domain containing 2
chr5	20654002	20654100	99	*	100	*	15	26	0.576923	28	31	0.903226	2	CG	1	0.00582085	gain	Intron (ENSMUST00000197354.4/50791, intron 21 of 21)	5	20701669	20702803	1135	1	50791	ENSMUST00000197307.1	-47569	ENSMUSG00000040003	Magi2	membrane associated guanylate kinase, WW and PDZ domain containing 2
chr5	22054302	22054400	99	*	100	*	6	29	0.206897	0	35	0	6	CG	-1	0.00605902	loss	Intron (ENSMUST00000161356.7/19699, intron 12 of 64)	5	22047524	22048753	1230	2	19699	ENSMUST00000159741.1	-5549	ENSMUSG00000042453	Reln	reelin
chr5	22449602	22449700	99	*	100	*	10	18	0.555556	14	14	1	2	CG	1	0.00554573	gain	Distal Intergenic	5	22528321	22528719	399	2	100042049	ENSMUST00000118224.1	79019	NA	Gm15421	ribosomal protein L22 like 1 pseudogene
chr5	23253702	23253800	99	*	100	*	8	8	1	5	11	0.454545	2	CG	-1	0.0117061	loss	Intron (ENSMUST00000197992.1/269629, intron 3 of 3)	5	23100552	23275588	175037	1	269629	ENSMUST00000196406.1	153150	ENSMUSG00000106379	Lhfpl3	lipoma HMGIC fusion partner-like 3
chr5	24422702	24422800	99	*	100	*	1	11	0.0909091	9	12	0.75	2	CG	1	0.00336914	gain	Promoter	5	24420999	24422695	1697	2	12568	ENSMUST00000197619.1	-7	ENSMUSG00000028969	Cdk5	cyclin-dependent kinase 5
chr5	24428702	24428800	99	*	100	*	5	10	0.5	1	17	0.0588235	2	CG	-1	0.00838478	loss	Promoter	5	24429018	24429779	762	1	20535	ENSMUST00000155636.1	-218	ENSMUSG00000028962	Slc4a2	solute carrier family 4 (anion exchanger), member 2
chr5	24537902	24538000	99	*	100	*	16	39	0.410256	42	51	0.823529	6	CG	1	0.000521524	gain	Exon (ENSMUST00000048302.12/117590, exon 3 of 6)	5	24532697	24540457	7761	2	117590	ENSMUST00000048302.12	2457	ENSMUSG00000038204	Asb10	ankyrin repeat and SOCS box-containing 10
chr5	24718102	24718200	99	*	100	*	1	8	0.125	19	28	0.678571	2	CG	1	0.00651289	gain	Exon (ENSMUST00000068693.11/269633, exon 3 of 6)	5	24712638	24715581	2944	2	269633	ENSMUST00000127320.1	-2521	ENSMUSG00000055235	Wdr86	WD repeat domain 86
chr5	24990602	24990700	99	*	100	*	28	45	0.622222	27	87	0.310345	6	CG	-1	0.0021498	loss	Intron (ENSMUST00000075081.6/ENSMUST00000075081.6, intron 1 of 1)	5	24862748	24995753	133006	2	108099	ENSMUST00000076306.11	5053	ENSMUSG00000028944	Prkag2	protein kinase, AMP-activated, gamma 2 non-catalytic subunit
chr5	25063902	25064000	99	*	100	*	0	10	0	7	12	0.583333	2	CG	1	0.00507405	gain	Intron (ENSMUST00000030784.13/108099, intron 1 of 15)	5	24862744	25100642	237899	2	108099	ENSMUST00000030784.13	36642	ENSMUSG00000028944	Prkag2	protein kinase, AMP-activated, gamma 2 non-catalytic subunit
chr5	25587602	25587700	99	*	100	*	25	39	0.641026	17	60	0.283333	8	CG	-1	0.0018392	loss	Distal Intergenic	5	25530013	25531466	1454	1	73571	ENSMUST00000188465.1	57589	ENSMUSG00000101856	1700096K18Rik	RIKEN cDNA 1700096K18 gene
chr5	26609302	26609400	99	*	100	*	4	9	0.444444	8	8	1	2	CG	1	0.0121669	gain	Distal Intergenic	5	26460072	26493314	33243	2	75942	ENSMUST00000197091.4	-115988	ENSMUSG00000029044	4930584F24Rik	RIKEN cDNA 4930584F24 gene
chr5	26674202	26674300	99	*	100	*	2	9	0.222222	21	26	0.807692	2	CG	1	0.00335812	gain	Distal Intergenic	5	26817203	26850536	33334	1	13483	ENSMUST00000149678.1	-142903	ENSMUSG00000061576	Dpp6	dipeptidylpeptidase 6
chr5	27490902	27491000	99	*	100	*	7	16	0.4375	24	26	0.923077	4	CG	1	0.00204892	gain	Intron (ENSMUST00000071500.12/13483, intron 5 of 25)	5	27497537	27501362	3826	2	73526	ENSMUST00000155721.1	10362	ENSMUSG00000048703	Speer4b	spermatogenesis associated glutamate (E)-rich protein 4B
chr5	27526302	27526400	99	*	100	*	2	12	0.166667	14	15	0.933333	2	CG	1	0.000541373	gain	Intron (ENSMUST00000071500.12/13483, intron 5 of 25)	5	27533777	27697025	163249	1	13483	ENSMUST00000134175.1	-7377	ENSMUSG00000061576	Dpp6	dipeptidylpeptidase 6
chr5	27601202	27601300	99	*	100	*	0	8	0	10	19	0.526316	2	CG	1	0.0101015	gain	Intron (ENSMUST00000071500.12/13483, intron 8 of 25)	5	27533777	27697025	163249	1	13483	ENSMUST00000134175.1	67425	ENSMUSG00000061576	Dpp6	dipeptidylpeptidase 6
chr5	27660502	27660600	99	*	100	*	4	8	0.5	24	25	0.96	2	CG	1	0.00353115	gain	Intron (ENSMUST00000071500.12/13483, intron 12 of 25)	5	27744085	27751295	7211	2	55982	ENSMUST00000197625.1	90695	ENSMUSG00000002221	Paxip1	PAX interacting (with transcription-activation domain) protein 1
chr5	29009002	29009100	99	*	100	*	12	38	0.315789	1	48	0.0208333	6	CG	-1	0.00102983	loss	Distal Intergenic	5	29195992	29203135	7144	1	56874	ENSMUST00000160888.7	-186892	ENSMUSG00000029130	Rnf32	ring finger protein 32
chr5	29925102	29925200	99	*	100	*	1	13	0.0769231	9	14	0.642857	2	CG	1	0.00420366	gain	Distal Intergenic	5	30013114	30019975	6862	1	16193	ENSMUST00000026845.11	-87914	ENSMUSG00000025746	Il6	interleukin 6
chr5	30105302	30105400	99	*	100	*	107	132	0.810606	128	214	0.598131	24	CG	-1	0.000441821	loss	Promoter	5	30103889	30105359	1471	2	433868	ENSMUST00000127749.3	0	ENSMUSG00000086815	3110082J24Rik	RIKEN cDNA 3110082J24 gene
chr5	31614202	31614300	99	*	100	*	17	31	0.548387	35	35	1	7	CG	1	0.000166313	gain	Promoter	5	31614152	31622572	8421	1	66845	ENSMUST00000201923.1	50	ENSMUSG00000106918	Mrpl33	mitochondrial ribosomal protein L33
chr5	33464002	33464100	99	*	100	*	0	8	0	5	8	0.625	2	CG	1	0.00782385	gain	Distal Intergenic	5	33430734	33433976	3243	2	672284	ENSMUST00000173348.1	-30026	ENSMUSG00000029112	Nkx1-1	NK1 homeobox 1
chr5	33485502	33485600	99	*	100	*	0	12	0	7	17	0.411765	2	CG	1	0.010951	gain	Distal Intergenic	5	33430734	33433976	3243	2	672284	ENSMUST00000173348.1	-51526	ENSMUSG00000029112	Nkx1-1	NK1 homeobox 1
chr5	33497602	33497700	99	*	100	*	25	27	0.925926	25	40	0.625	4	CG	-1	0.00654862	loss	Distal Intergenic	5	33430734	33433976	3243	2	672284	ENSMUST00000173348.1	-63626	ENSMUSG00000029112	Nkx1-1	NK1 homeobox 1
chr5	33706502	33706600	99	*	100	*	12	13	0.923077	9	23	0.391304	2	CG	-1	0.0037692	loss	Distal Intergenic	5	33721674	33729837	8164	1	14184	ENSMUST00000201437.3	-15074	ENSMUSG00000054252	Fgfr3	fibroblast growth factor receptor 3
chr5	33948102	33948200	99	*	100	*	6	10	0.6	14	14	1	2	CG	1	0.00995414	gain	Exon (ENSMUST00000202834.1/ENSMUST00000202834.1, exon 2 of 2)	5	33897916	33936413	38498	2	24116	ENSMUST00000030993.7	-11689	ENSMUSG00000029111	Nelfa	negative elongation factor complex member A, Whsc2
chr5	34039702	34039800	99	*	100	*	6	8	0.75	1	18	0.0555556	2	CG	-1	0.00126997	loss	Intron (ENSMUST00000201251.3/272158, intron 1 of 2)	5	34007189	34051117	43929	2	272158	ENSMUST00000201251.3	11317	ENSMUSG00000045102	Poln	DNA polymerase N
chr5	35067902	35068000	99	*	100	*	6	8	0.75	0	9	0	2	CG	-1	0.00312844	loss	Intron (ENSMUST00000101298.8/231134, intron 2 of 4)	5	35074958	35080964	6007	1	231134	ENSMUST00000155097.1	-6958	ENSMUSG00000044716	Dok7	docking protein 7
chr5	35131402	35131500	99	*	100	*	11	12	0.916667	9	19	0.473684	2	CG	-1	0.0121305	loss	Distal Intergenic	5	35091501	35105766	14266	2	16976	ENSMUST00000030986.14	-25636	ENSMUSG00000029103	Lrpap1	low density lipoprotein receptor-related protein associated protein 1
chr5	35646202	35646300	99	*	100	*	5	10	0.5	0	10	0	2	CG	-1	0.0101802	loss	Distal Intergenic	5	35668193	35671552	3360	2	78558	ENSMUST00000129459.1	25252	ENSMUSG00000029096	Htra3	HtrA serine peptidase 3
chr5	35702102	35702200	99	*	100	*	18	19	0.947368	9	20	0.45	2	CG	-1	0.0024739	loss	Intron (ENSMUST00000127825.7/231147, intron 11 of 15)	5	35697183	35716251	19069	2	231147	ENSMUST00000129664.7	14051	ENSMUSG00000036553	Sh3tc1	SH3 domain and tetratricopeptide repeats 1
chr5	35706102	35706200	99	*	100	*	21	26	0.807692	4	45	0.0888889	4	CG	-1	8.97691e-08	loss	3' UTR	5	35697183	35716251	19069	2	231147	ENSMUST00000129664.7	10051	ENSMUSG00000036553	Sh3tc1	SH3 domain and tetratricopeptide repeats 1
chr5	35728002	35728100	99	*	100	*	20	20	1	15	22	0.681818	4	CG	-1	0.00677263	loss	Promoter	5	35723068	35729012	5945	2	231147	ENSMUST00000154118.1	912	ENSMUSG00000036553	Sh3tc1	SH3 domain and tetratricopeptide repeats 1
chr5	35785802	35785900	99	*	100	*	6	8	0.75	1	10	0.1	2	CG	-1	0.00617491	loss	Intron (ENSMUST00000101280.9/231148, intron 1 of 18)	5	35758051	35883419	125369	1	231148	ENSMUST00000129347.7	27751	ENSMUSG00000029095	Ablim2	actin-binding LIM protein 2
chr5	35830102	35830200	99	*	100	*	4	10	0.4	0	28	0	2	CG	-1	0.00178772	loss	Intron (ENSMUST00000101280.9/231148, intron 8 of 18)	5	35828155	35857859	29705	1	231148	ENSMUST00000151322.7	1947	ENSMUSG00000029095	Ablim2	actin-binding LIM protein 2
chr5	36056002	36056100	99	*	100	*	30	32	0.9375	24	39	0.615385	8	CG	-1	0.00351512	loss	Exon (ENSMUST00000037370.13/81840, exon 9 of 27)	5	35984188	35989668	5481	1	70292	ENSMUST00000212374.1	71814	ENSMUSG00000029094	Afap1	actin filament associated protein 1
chr5	36126102	36126200	99	*	100	*	6	16	0.375	2	32	0.0625	4	CG	-1	0.0071763	loss	Intron (ENSMUST00000037370.13/81840, intron 3 of 26)	5	36204021	36206568	2548	1	76943	ENSMUST00000052224.5	-77821	ENSMUSG00000043430	Psapl1	prosaposin-like 1
chr5	36142302	36142400	99	*	100	*	15	21	0.714286	8	30	0.266667	5	CG	-1	0.00351512	loss	Intron (ENSMUST00000037370.13/81840, intron 3 of 26)	5	36204021	36206568	2548	1	76943	ENSMUST00000052224.5	-61621	ENSMUSG00000043430	Psapl1	prosaposin-like 1
chr5	36232402	36232500	99	*	100	*	8	16	0.5	3	27	0.111111	4	CG	-1	0.00607817	loss	Intron (ENSMUST00000037370.13/81840, intron 1 of 26)	5	36204021	36206568	2548	1	76943	ENSMUST00000052224.5	28381	ENSMUSG00000043430	Psapl1	prosaposin-like 1
chr5	36430502	36430600	99	*	100	*	15	24	0.625	51	57	0.894737	6	CG	1	0.00578792	gain	Distal Intergenic	5	36150203	36398139	247937	2	81840	ENSMUST00000070720.7	-32363	ENSMUSG00000029093	Sorcs2	sortilin-related VPS10 domain containing receptor 2
chr5	36504602	36504700	99	*	100	*	11	13	0.846154	3	12	0.25	2	CG	-1	0.00450564	loss	Intron (ENSMUST00000146430.7/100855, intron 12 of 13)	5	36492621	36507662	15042	2	100855	ENSMUST00000173757.1	2962	ENSMUSG00000029192	Tbc1d14	TBC1 domain family, member 14
chr5	36830602	36830800	199	*	200	*	96	201	0.477612	24	233	0.103004	36	CG	-1	4.60935e-16	loss	Promoter	5	36806921	36830653	23733	2	17160	ENSMUST00000031002.9	0	ENSMUSG00000029119	Man2b2	mannosidase 2, alpha B2
chr5	36913002	36913100	99	*	100	*	13	37	0.351351	5	51	0.0980392	8	CG	-1	0.00522874	loss	Intron (ENSMUST00000031003.10/269643, intron 1 of 8)	5	36939430	36940187	758	1	269643	ENSMUST00000138124.1	-26330	ENSMUSG00000029120	Ppp2r2c	protein phosphatase 2, regulatory subunit B, gamma
chr5	37220302	37220400	99	*	100	*	6	16	0.375	1	31	0.0322581	4	CG	-1	0.003671	loss	Intron (ENSMUST00000232332.2/381634, intron 33 of 33)	5	37241940	37268785	26846	1	12933	ENSMUST00000202434.3	-21540	ENSMUSG00000029121	Crmp1	collapsin response mediator protein 1
chr5	37337102	37337200	99	*	100	*	13	66	0.19697	34	72	0.472222	14	CG	1	0.00227242	gain	Promoter	5	37299171	37336894	37724	2	59056	ENSMUST00000031005.10	-208	ENSMUSG00000029122	Evc	EvC ciliary complex subunit 1
chr5	37527902	37528000	99	*	100	*	28	28	1	20	26	0.769231	6	CG	-1	0.00783212	loss	Intron (ENSMUST00000094836.5/64293, intron 4 of 11)	5	37415859	37417915	2057	1	68525	ENSMUST00000159854.1	112043	ENSMUSG00000050248	Evc2	EvC ciliary complex subunit 2
chr5	38501802	38501900	99	*	100	*	8	16	0.5	1	16	0.0625	4	CG	-1	0.00696812	loss	Promoter	5	38440650	38502079	61430	2	117591	ENSMUST00000147664.7	179	ENSMUSG00000005107	Slc2a9	solute carrier family 2 (facilitated glucose transporter), member 9
chr5	39076802	39076900	99	*	100	*	20	26	0.769231	7	32	0.21875	4	CG	-1	0.000371575	loss	Distal Intergenic	5	38706462	38876812	170351	2	27278	ENSMUST00000171633.4	-199990	ENSMUSG00000039315	Clnk	cytokine-dependent hematopoietic cell linker
chr5	39437902	39438000	99	*	100	*	0	9	0	5	8	0.625	2	CG	1	0.00608074	gain	Distal Intergenic	5	39476985	39603529	126545	2	75095	ENSMUST00000200770.1	165529	ENSMUSG00000106741	4930513D17Rik	RIKEN cDNA 4930513D17 gene
chr5	40929202	40929300	99	*	100	*	20	20	1	10	28	0.357143	4	CG	-1	0.000147135	loss	Distal Intergenic	5	41625733	41627502	1770	2	100972	ENSMUST00000200702.1	698202	ENSMUSG00000029128	Rab28	RAB28, member RAS oncogene family
chr5	41177302	41177400	99	*	100	*	16	18	0.888889	6	19	0.315789	2	CG	-1	0.00175008	loss	Distal Intergenic	5	41625733	41627502	1770	2	100972	ENSMUST00000200702.1	450102	ENSMUSG00000029128	Rab28	RAB28, member RAS oncogene family
chr5	41471202	41471300	99	*	100	*	10	20	0.5	20	21	0.952381	2	CG	1	0.00296286	gain	Distal Intergenic	5	41625733	41627502	1770	2	100972	ENSMUST00000200702.1	156202	ENSMUSG00000029128	Rab28	RAB28, member RAS oncogene family
chr5	45310602	45310700	99	*	100	*	3	27	0.111111	18	33	0.545455	6	CG	1	0.00187015	gain	Intron (ENSMUST00000197016.4/52401, intron 3 of 5)	5	45009171	45424402	415232	2	52401	ENSMUST00000197016.4	113702	ENSMUSG00000029092	D5Ertd615e	DNA segment, Chr 5, ERATO Doi 615, expressed
chr5	46843802	46843900	99	*	100	*	5	8	0.625	0	8	0	2	CG	-1	0.00782385	loss	Distal Intergenic	5	45926818	45932409	5592	2	78106	ENSMUST00000198088.1	-911393	ENSMUSG00000106602	4930405L22Rik	RIKEN cDNA 4930405L22 gene
chr5	51753902	51754000	99	*	100	*	3	12	0.25	8	8	1	2	CG	1	0.00281914	gain	Distal Intergenic	5	51495780	51567726	71947	2	19017	ENSMUST00000127135.2	-186176	ENSMUSG00000029167	Ppargc1a	peroxisome proliferative activated receptor, gamma, coactivator 1 alpha
chr5	51775802	51775900	99	*	100	*	25	39	0.641026	70	82	0.853659	8	CG	1	0.00841111	gain	Distal Intergenic	5	51495780	51567726	71947	2	19017	ENSMUST00000127135.2	-208076	ENSMUSG00000029167	Ppargc1a	peroxisome proliferative activated receptor, gamma, coactivator 1 alpha
chr5	51931902	51932000	99	*	100	*	12	15	0.8	5	18	0.277778	2	CG	-1	0.00459337	loss	Distal Intergenic	5	52135902	52136017	116	2	102466648	ENSMUST00000183815.1	204017	ENSMUSG00000098726	Mir6417	microRNA 6417
chr5	52218202	52218300	99	*	100	*	3	9	0.333333	10	11	0.909091	2	CG	1	0.00798281	gain	Intron (ENSMUST00000199805.4/414108, intron 3 of 3)	5	52199984	52216434	16451	2	414111	ENSMUST00000197171.1	-1768	ENSMUSG00000106464	C130083M11Rik	RIKEN cDNA C130083M11 gene
chr5	52257002	52257100	99	*	100	*	6	10	0.6	21	22	0.954545	2	CG	1	0.0107055	gain	Intron (ENSMUST00000199805.4/414108, intron 3 of 3)	5	52199984	52216434	16451	2	414111	ENSMUST00000197171.1	-40568	ENSMUSG00000106464	C130083M11Rik	RIKEN cDNA C130083M11 gene
chr5	52431502	52431600	99	*	100	*	3	15	0.2	0	31	0	2	CG	-1	0.01034	loss	Intron (ENSMUST00000198008.4/100503884, intron 3 of 4)	5	52441159	52443252	2094	1	100041805	ENSMUST00000196113.1	-9559	ENSMUSG00000106380	Gm3519	predicted gene 3519
chr5	52449202	52449300	99	*	100	*	12	20	0.6	52	56	0.928571	4	CG	1	0.00209923	gain	Intron (ENSMUST00000198008.4/100503884, intron 1 of 4)	5	52441159	52443252	2094	1	100041805	ENSMUST00000196113.1	8043	ENSMUSG00000106380	Gm3519	predicted gene 3519
chr5	53156002	53156100	99	*	100	*	7	10	0.7	1	14	0.0714286	2	CG	-1	0.00319498	loss	Exon (ENSMUST00000196516.1/ENSMUST00000196516.1, exon 1 of 1)	5	53155595	53173112	17518	2	231238	ENSMUST00000196550.1	17012	ENSMUSG00000029189	Sel1l3	sel-1 suppressor of lin-12-like 3 (C. elegans)
chr5	53226702	53226800	99	*	100	*	4	8	0.5	0	17	0	2	CG	-1	0.00339268	loss	Distal Intergenic	5	53198218	53213927	15710	2	231238	ENSMUST00000199919.1	-12775	ENSMUSG00000029189	Sel1l3	sel-1 suppressor of lin-12-like 3 (C. elegans)
chr5	53227202	53227300	99	*	100	*	4	10	0.4	24	25	0.96	2	CG	1	0.00112852	gain	Distal Intergenic	5	53198218	53213927	15710	2	231238	ENSMUST00000199919.1	-13275	ENSMUSG00000029189	Sel1l3	sel-1 suppressor of lin-12-like 3 (C. elegans)
chr5	53278202	53278300	99	*	100	*	11	12	0.916667	12	25	0.48	2	CG	-1	0.0106243	loss	Promoter	5	53277118	53278026	909	1	66278	ENSMUST00000204089.1	1084	ENSMUSG00000061461	Smim20	small integral membrane protein 20
chr5	54446202	54446300	99	*	100	*	8	14	0.571429	12	12	1	3	CG	1	0.0101015	gain	Distal Intergenic	5	54349991	54358543	8553	1	330086	ENSMUST00000197424.1	96211	ENSMUSG00000105912	Gm10440	predicted gene 10440
chr5	55425402	55425500	99	*	100	*	8	12	0.666667	0	17	0	2	CG	-1	0.000668578	loss	Distal Intergenic	5	54349991	54358543	8553	1	330086	ENSMUST00000197424.1	1075411	ENSMUSG00000105912	Gm10440	predicted gene 10440
chr5	56195602	56195700	99	*	100	*	29	58	0.5	68	96	0.708333	4	CG	1	0.0099002	gain	Distal Intergenic	5	57570082	57717920	147839	2	319216	ENSMUST00000180708.2	1522220	ENSMUSG00000097216	4932441J04Rik	RIKEN cDNA 4932441J04 gene
chr5	57074002	57074100	99	*	100	*	7	8	0.875	4	16	0.25	2	CG	-1	0.00535766	loss	Distal Intergenic	5	57570082	57717920	147839	2	319216	ENSMUST00000180708.2	643820	ENSMUSG00000097216	4932441J04Rik	RIKEN cDNA 4932441J04 gene
chr5	57720202	57720300	99	*	100	*	35	57	0.614035	67	73	0.917808	14	CG	1	0.000371575	gain	Promoter	5	57720123	57916032	195910	1	54216	ENSMUST00000192287.5	79	ENSMUSG00000029108	Pcdh7	protocadherin 7
chr5	58422302	58422400	99	*	100	*	1	9	0.111111	10	12	0.833333	2	CG	1	0.00289467	gain	Distal Intergenic	5	58443239	58452999	9761	2	78163	ENSMUST00000199751.1	30599	ENSMUSG00000105234	4930459L07Rik	RIKEN cDNA 4930459L07 gene
chr5	64207002	64207100	99	*	100	*	11	23	0.478261	22	27	0.814815	4	CG	1	0.012335	gain	Intron (ENSMUST00000043893.12/57915, intron 2 of 21)	5	64230399	64351486	121088	1	57915	ENSMUST00000119756.5	-23299	ENSMUSG00000029174	Tbc1d1	TBC1 domain family, member 1
chr5	65101802	65101900	99	*	100	*	18	19	0.947368	22	40	0.55	4	CG	-1	0.00412498	loss	Distal Intergenic	5	65107539	65168106	60568	1	71778	ENSMUST00000204097.2	-5639	ENSMUSG00000054920	Klhl5	kelch-like 5
chr5	65940702	65940800	99	*	100	*	11	20	0.55	2	21	0.0952381	2	CG	-1	0.00367062	loss	Intron (ENSMUST00000202957.1/231252, intron 2 of 3)	5	65934928	65971238	36311	1	231252	ENSMUST00000201814.3	5774	ENSMUSG00000029205	Chrna9	cholinergic receptor, nicotinic, alpha polypeptide 9
chr5	66834902	66835000	99	*	100	*	7	22	0.318182	23	32	0.71875	4	CG	1	0.00519653	gain	Intron (ENSMUST00000201852.3/77569, intron 1 of 7)	5	66898431	66969153	70723	1	77569	ENSMUST00000122812.4	-63431	ENSMUSG00000037736	Limch1	LIM and calponin homology domains 1
chr5	66900502	66900600	99	*	100	*	18	36	0.5	33	40	0.825	4	CG	1	0.00444604	gain	Intron (ENSMUST00000201852.3/77569, intron 3 of 7)	5	66898460	67054348	155889	1	77569	ENSMUST00000117601.7	2042	ENSMUSG00000037736	Limch1	LIM and calponin homology domains 1
chr5	67484002	67484100	99	*	100	*	21	29	0.724138	9	33	0.272727	6	CG	-1	0.00175008	loss	Distal Intergenic	5	67463903	67477298	13396	1	320479	ENSMUST00000202828.1	20099	ENSMUSG00000107385	C330024D21Rik	RIKEN cDNA C330024D21 gene
chr5	69577202	69577300	99	*	100	*	8	11	0.727273	2	11	0.181818	2	CG	-1	0.0104904	loss	3' UTR	5	69566724	69575973	9250	1	231279	ENSMUST00000125660.2	10478	ENSMUSG00000029208	Guf1	GUF1 homolog, GTPase
chr5	73171402	73171500	99	*	100	*	10	11	0.909091	2	10	0.2	2	CG	-1	0.00289467	loss	Intron (ENSMUST00000101127.11/72313, intron 3 of 62)	5	73099514	73168440	68927	2	72313	ENSMUST00000153923.7	-2962	ENSMUSG00000070733	Fryl	FRY like transcription coactivator
chr5	73484602	73484700	99	*	100	*	24	28	0.857143	12	32	0.375	4	CG	-1	0.00101281	loss	Promoter	5	73484444	73557285	72842	1	100737	ENSMUST00000130087.7	158	ENSMUSG00000051674	Dcun1d4	DCN1, defective in cullin neddylation 1, domain containing 4 (S. cerevisiae)
chr5	74073902	74074000	99	*	100	*	3	8	0.375	10	10	1	2	CG	1	0.00495386	gain	Distal Intergenic	5	73998726	74068431	69706	2	69727	ENSMUST00000068058.13	-5471	ENSMUSG00000054814	Usp46	ubiquitin specific peptidase 46
chr5	74971502	74971600	99	*	100	*	20	20	1	23	32	0.71875	4	CG	-1	0.00954505	loss	Distal Intergenic	5	74949190	74966368	17179	1	619945	ENSMUST00000101121.2	22312	ENSMUSG00000072874	Gm6116	predicted gene 6116
chr5	75220102	75220200	99	*	100	*	8	9	0.888889	2	9	0.222222	2	CG	-1	0.00583539	loss	Distal Intergenic	5	75176831	75176904	74	1	102465620	ENSMUST00000183797.1	43271	ENSMUSG00000099060	Mir7025	microRNA 7025
chr5	75428202	75428300	99	*	100	*	13	13	1	12	20	0.6	2	CG	-1	0.00925978	loss	Distal Intergenic	5	75574916	75656722	81807	1	16590	ENSMUST00000144270.7	-146616	ENSMUSG00000005672	Kit	KIT proto-oncogene receptor tyrosine kinase
chr5	77433602	77433700	99	*	100	*	24	39	0.615385	7	42	0.166667	6	CG	-1	0.000398554	loss	Distal Intergenic	5	77349240	77408041	58802	2	29817	ENSMUST00000046746.9	-25561	ENSMUSG00000036256	Igfbp7	insulin-like growth factor binding protein 7
chr5	77458502	77458600	99	*	100	*	1	12	0.0833333	14	19	0.736842	2	CG	1	0.00175008	gain	Intron (ENSMUST00000201510.1/ENSMUST00000201510.1, intron 3 of 4)	5	77465488	77468851	3364	1	69370	ENSMUST00000201654.1	-6888	ENSMUSG00000107232	1700017L05Rik	RIKEN cDNA 1700017L05 gene
chr5	77678802	77678900	99	*	100	*	3	10	0.3	8	8	1	2	CG	1	0.00434535	gain	Distal Intergenic	5	77465488	77468851	3364	1	69370	ENSMUST00000201654.1	213314	ENSMUSG00000107232	1700017L05Rik	RIKEN cDNA 1700017L05 gene
chr5	77803702	77803800	99	*	100	*	9	9	1	4	9	0.444444	2	CG	-1	0.00897382	loss	Distal Intergenic	5	77465488	77468851	3364	1	69370	ENSMUST00000201654.1	338214	ENSMUSG00000107232	1700017L05Rik	RIKEN cDNA 1700017L05 gene
chr5	77834002	77834100	99	*	100	*	9	20	0.45	17	20	0.85	4	CG	1	0.00858363	gain	Distal Intergenic	5	77465488	77468851	3364	1	69370	ENSMUST00000201654.1	368514	ENSMUSG00000107232	1700017L05Rik	RIKEN cDNA 1700017L05 gene
chr5	79578302	79578400	99	*	100	*	4	11	0.363636	14	15	0.933333	2	CG	1	0.00376301	gain	Distal Intergenic	5	81020138	81388784	368647	1	319387	ENSMUST00000147226.7	-1441738	ENSMUSG00000037605	Adgrl3	adhesion G protein-coupled receptor L3
chr5	83032302	83032400	99	*	100	*	11	11	1	5	11	0.454545	2	CG	-1	0.00561944	loss	Distal Intergenic	5	82798944	82799065	122	2	100316803	ENSMUST00000116936.1	-233237	ENSMUSG00000080586	Mir1187	microRNA 1187
chr5	84909402	84909500	99	*	100	*	5	8	0.625	1	14	0.0714286	2	CG	-1	0.00620016	loss	Distal Intergenic	5	84330775	84417382	86608	2	13839	ENSMUST00000136775.1	-492020	ENSMUSG00000029245	Epha5	Eph receptor A5
chr5	85753202	85753300	99	*	100	*	4	24	0.166667	13	19	0.684211	4	CG	1	0.0021498	gain	Distal Intergenic	5	86057116	86065522	8407	2	12617	ENSMUST00000199141.1	312222	ENSMUSG00000029253	Cenpc1	centromere protein C1
chr5	86546702	86546800	99	*	100	*	10	16	0.625	6	28	0.214286	4	CG	-1	0.00737704	loss	Intron (ENSMUST00000116553.8/243083, intron 3 of 10)	5	86485876	86518600	32725	2	320454	ENSMUST00000134179.7	-28102	ENSMUSG00000079451	Tmprss11g	transmembrane protease, serine 11g
chr5	87851102	87851200	99	*	100	*	38	44	0.863636	31	76	0.407895	10	CG	-1	3.5607e-05	loss	Promoter	5	87850518	87851642	1125	1	654494	ENSMUST00000180954.1	584	ENSMUSG00000067156	Gm7337	DAZ interacting protein 1 pseudogene
chr5	88898202	88898300	99	*	100	*	23	26	0.884615	8	38	0.210526	4	CG	-1	6.33061e-06	loss	Intron (ENSMUST00000148750.7/54403, intron 1 of 25)	5	88887299	89235794	348496	1	54403	ENSMUST00000156238.7	10903	ENSMUSG00000060961	Slc4a4	solute carrier family 4 (anion exchanger), member 4
chr5	88940702	88940800	99	*	100	*	15	30	0.5	53	60	0.883333	6	CG	1	0.000607727	gain	Intron (ENSMUST00000148750.7/54403, intron 2 of 25)	5	88934572	89038470	103899	1	54403	ENSMUST00000238265.1	6130	ENSMUSG00000060961	Slc4a4	solute carrier family 4 (anion exchanger), member 4
chr5	89095802	89095900	99	*	100	*	16	49	0.326531	4	49	0.0816327	6	CG	-1	0.00447664	loss	Intron (ENSMUST00000148750.7/54403, intron 7 of 25)	5	89028092	89122453	94362	1	54403	ENSMUST00000134303.1	67710	ENSMUSG00000060961	Slc4a4	solute carrier family 4 (anion exchanger), member 4
chr5	89105002	89105100	99	*	100	*	6	16	0.375	14	16	0.875	4	CG	1	0.00508268	gain	Intron (ENSMUST00000148750.7/54403, intron 7 of 25)	5	89028092	89122453	94362	1	54403	ENSMUST00000134303.1	76910	ENSMUSG00000060961	Slc4a4	solute carrier family 4 (anion exchanger), member 4
chr5	89119502	89119600	99	*	100	*	2	8	0.25	0	25	0	2	CG	-1	0.0102488	loss	Intron (ENSMUST00000148750.7/54403, intron 7 of 25)	5	89028092	89122453	94362	1	54403	ENSMUST00000134303.1	91410	ENSMUSG00000060961	Slc4a4	solute carrier family 4 (anion exchanger), member 4
chr5	90564202	90564300	99	*	100	*	13	15	0.866667	3	13	0.230769	2	CG	-1	0.00233022	loss	Exon (ENSMUST00000094615.7/622307, exon 3 of 14)	5	90561217	90578605	17389	1	622307	ENSMUST00000200765.1	2985	ENSMUSG00000070690	Albfm1	albumin superfamily member 1
chr5	90566402	90566500	99	*	100	*	2	13	0.153846	13	19	0.684211	2	CG	1	0.00488499	gain	Exon (ENSMUST00000094615.7/622307, exon 4 of 14)	5	90561217	90578605	17389	1	622307	ENSMUST00000200765.1	5185	ENSMUSG00000070690	Albfm1	albumin superfamily member 1
chr5	90881602	90881700	99	*	100	*	8	8	1	2	8	0.25	2	CG	-1	0.00383954	loss	Distal Intergenic	5	90891241	90893115	1875	1	14825	ENSMUST00000031327.8	-9541	ENSMUSG00000029380	Cxcl1	chemokine (C-X-C motif) ligand 1
chr5	91486602	91486700	99	*	100	*	1	24	0.0416667	10	30	0.333333	4	CG	1	0.00868288	gain	Distal Intergenic	5	91517615	91626894	109280	1	231440	ENSMUST00000040576.9	-30915	ENSMUSG00000034981	Parm1	prostate androgen-regulated mucin-like protein 1
chr5	91724502	91724600	99	*	100	*	5	22	0.227273	13	20	0.65	4	CG	1	0.00675558	gain	Distal Intergenic	5	91766242	91767300	1059	2	73452	ENSMUST00000187067.1	42700	ENSMUSG00000101978	1700063O14Rik	RIKEN cDNA 1700063O14 gene
chr5	92813002	92813100	99	*	100	*	5	13	0.384615	18	19	0.947368	2	CG	1	0.00204735	gain	Intron (ENSMUST00000113055.8/27428, intron 2 of 10)	5	92809470	92835836	26367	1	27428	ENSMUST00000172849.1	3532	ENSMUSG00000029381	Shroom3	shroom family member 3
chr5	95975102	95975200	99	*	100	*	7	28	0.25	22	36	0.611111	6	CG	1	0.0055584	gain	Exon (ENSMUST00000200970.1/ENSMUST00000200970.1, exon 1 of 1)	5	95956951	95961068	4118	1	55985	ENSMUST00000023840.6	18151	ENSMUSG00000023078	Cxcl13	chemokine (C-X-C motif) ligand 13
chr5	96638902	96639000	99	*	100	*	10	16	0.625	31	32	0.96875	4	CG	1	0.00339268	gain	Intron (ENSMUST00000036019.4/231470, intron 22 of 73)	5	96630119	96636766	6648	1	231470	ENSMUST00000198016.1	8783	ENSMUSG00000034687	Fras1	Fraser extracellular matrix complex subunit 1
chr5	97190602	97190700	99	*	100	*	6	20	0.3	22	26	0.846154	4	CG	1	0.00109915	gain	Distal Intergenic	5	97102142	97111596	9455	2	231474	ENSMUST00000112968.1	-79006	ENSMUSG00000055725	Paqr3	progestin and adipoQ receptor family member III
chr5	97214802	97214900	99	*	100	*	3	12	0.25	14	15	0.933333	2	CG	1	0.00135763	gain	Distal Intergenic	5	97102142	97111596	9455	2	231474	ENSMUST00000112968.1	-103206	ENSMUSG00000055725	Paqr3	progestin and adipoQ receptor family member III
chr5	97337002	97337100	99	*	100	*	3	19	0.157895	18	22	0.818182	4	CG	1	0.000340193	gain	Intron (ENSMUST00000197615.1/ENSMUST00000197615.1, intron 1 of 2)	5	97382198	97392379	10182	2	97243	ENSMUST00000060265.5	55279	ENSMUSG00000046000	Naa11	N(alpha)-acetyltransferase 11, NatA catalytic subunit
chr5	97383002	97383100	99	*	100	*	7	22	0.318182	15	18	0.833333	4	CG	1	0.00303362	gain	3' UTR	5	97382198	97392379	10182	2	97243	ENSMUST00000060265.5	9279	ENSMUSG00000046000	Naa11	N(alpha)-acetyltransferase 11, NatA catalytic subunit
chr5	97387702	97387800	99	*	100	*	4	18	0.222222	14	17	0.823529	4	CG	1	0.00172826	gain	Intron (ENSMUST00000060265.5/97243, intron 1 of 1)	5	97382198	97392379	10182	2	97243	ENSMUST00000060265.5	4579	ENSMUSG00000046000	Naa11	N(alpha)-acetyltransferase 11, NatA catalytic subunit
chr5	97605902	97606000	99	*	100	*	2	24	0.0833333	19	36	0.527778	4	CG	1	0.00179539	gain	Intron (ENSMUST00000181724.7/75814, intron 4 of 4)	5	97455142	97457021	1880	2	14626	ENSMUST00000059657.3	-148881	ENSMUSG00000050553	Gk2	glycerol kinase 2
chr5	98324702	98324800	99	*	100	*	2	11	0.181818	9	11	0.818182	2	CG	1	0.00461029	gain	Distal Intergenic	5	98329304	98802019	472716	1	75784	ENSMUST00000080333.7	-4504	ENSMUSG00000057816	Cfap299	cilia and flagella associated protein 299
chr5	98330502	98330600	99	*	100	*	35	64	0.546875	46	60	0.766667	14	CG	1	0.0104742	gain	Promoter	5	98329370	98802047	472678	1	75784	ENSMUST00000196339.1	1132	ENSMUSG00000057816	Cfap299	cilia and flagella associated protein 299
chr5	99109802	99109900	99	*	100	*	12	26	0.461538	2	31	0.0645161	4	CG	-1	0.00207465	loss	Exon (ENSMUST00000198339.2/ENSMUST00000198339.2, exon 6 of 9)	5	98929773	99037351	107579	2	19092	ENSMUST00000161490.7	-72451	ENSMUSG00000029334	Prkg2	protein kinase, cGMP-dependent, type II
chr5	99549302	99549400	99	*	100	*	7	12	0.583333	1	14	0.0714286	3	CG	-1	0.00610016	loss	Intron (ENSMUST00000209346.1/320292, intron 3 of 16)	5	99217426	99728812	511387	2	320292	ENSMUST00000209346.1	179412	ENSMUSG00000089809	Rasgef1b	RasGEF domain family, member 1B
chr5	99645902	99646000	99	*	100	*	6	12	0.5	17	17	1	2	CG	1	0.0029196	gain	Intron (ENSMUST00000209346.1/320292, intron 1 of 16)	5	99217426	99728812	511387	2	320292	ENSMUST00000209346.1	82812	ENSMUSG00000089809	Rasgef1b	RasGEF domain family, member 1B
chr5	99808502	99808600	99	*	100	*	3	32	0.09375	22	42	0.52381	4	CG	1	0.000844169	gain	Distal Intergenic	5	99730854	99753973	23120	2	330133	ENSMUST00000198449.4	-54529	ENSMUSG00000105218	Gm38413	predicted gene, 38413
chr5	99885202	99885300	99	*	100	*	1	10	0.1	10	15	0.666667	2	CG	1	0.00628103	gain	Distal Intergenic	5	99961168	99964750	3583	2	11991	ENSMUST00000164833.1	79450	ENSMUSG00000000568	Hnrnpd	heterogeneous nuclear ribonucleoprotein D
chr5	99995702	99995800	99	*	100	*	7	14	0.5	0	9	0	2	CG	-1	0.0111928	loss	Distal Intergenic	5	99955935	99978938	23004	2	11991	ENSMUST00000172361.7	-16764	ENSMUSG00000000568	Hnrnpd	heterogeneous nuclear ribonucleoprotein D
chr5	100113602	100113700	99	*	100	*	10	24	0.416667	33	43	0.767442	4	CG	1	0.00561944	gain	Intron (ENSMUST00000063192.14/231503, intron 1 of 7)	5	100083947	100122796	38850	2	231503	ENSMUST00000124145.7	9096	ENSMUSG00000050640	Tmem150c	transmembrane protein 150C
chr5	100274802	100274900	99	*	100	*	9	19	0.473684	18	21	0.857143	2	CG	1	0.0101015	gain	Intron (ENSMUST00000150506.1/ENSMUST00000150506.1, intron 2 of 4)	5	100210708	100216741	6034	1	69571	ENSMUST00000188902.1	64094	ENSMUSG00000100157	2310034O05Rik	RIKEN cDNA 2310034O05 gene
chr5	100645302	100645400	99	*	100	*	3	12	0.25	14	18	0.777778	2	CG	1	0.00574921	gain	Distal Intergenic	5	100660172	100664419	4248	2	71883	ENSMUST00000135801.2	19019	ENSMUSG00000029319	Coq2	coenzyme Q2 4-hydroxybenzoate polyprenyltransferase
chr5	101020902	101021000	99	*	100	*	8	16	0.5	1	21	0.047619	4	CG	-1	0.00341267	loss	Distal Intergenic	5	100846417	100846850	434	1	231510	ENSMUST00000145612.1	174485	ENSMUSG00000029314	Gpat3	glycerol-3-phosphate acyltransferase 3
chr5	101686002	101686100	99	*	100	*	14	14	1	6	12	0.5	2	CG	-1	0.00441309	loss	Distal Intergenic	5	101658139	101664996	6858	2	18096	ENSMUST00000044125.10	-21006	ENSMUSG00000035187	Nkx6-1	NK6 homeobox 1
chr5	101701702	101701800	99	*	100	*	13	24	0.541667	17	18	0.944444	4	CG	1	0.00573317	gain	Intron (ENSMUST00000196076.1/ENSMUST00000196076.1, intron 1 of 1)	5	101658139	101664996	6858	2	18096	ENSMUST00000044125.10	-36706	ENSMUSG00000035187	Nkx6-1	NK6 homeobox 1
chr5	101713502	101713600	99	*	100	*	52	56	0.928571	36	51	0.705882	6	CG	-1	0.00444604	loss	Distal Intergenic	5	101658139	101664996	6858	2	18096	ENSMUST00000044125.10	-48506	ENSMUSG00000035187	Nkx6-1	NK6 homeobox 1
chr5	102399102	102399200	99	*	100	*	0	11	0	16	20	0.8	2	CG	1	0.000302827	gain	Distal Intergenic	5	102481391	102897936	416546	1	231532	ENSMUST00000073302.11	-82191	ENSMUSG00000057315	Arhgap24	Rho GTPase activating protein 24
chr5	102440502	102440600	99	*	100	*	2	9	0.222222	14	15	0.933333	2	CG	1	0.00162924	gain	Distal Intergenic	5	102481391	102897936	416546	1	231532	ENSMUST00000073302.11	-40791	ENSMUSG00000057315	Arhgap24	Rho GTPase activating protein 24
chr5	102560502	102560600	99	*	100	*	7	15	0.466667	12	12	1	2	CG	1	0.00441309	gain	Intron (ENSMUST00000073302.11/231532, intron 1 of 8)	5	102481553	102897937	416385	1	231532	ENSMUST00000112854.7	78949	ENSMUSG00000057315	Arhgap24	Rho GTPase activating protein 24
chr5	102626602	102626700	99	*	100	*	7	24	0.291667	19	27	0.703704	6	CG	1	0.00498458	gain	Intron (ENSMUST00000073302.11/231532, intron 1 of 8)	5	102724973	102897937	172965	1	231532	ENSMUST00000112853.7	-98273	ENSMUSG00000057315	Arhgap24	Rho GTPase activating protein 24
chr5	102742002	102742100	99	*	100	*	27	95	0.284211	54	105	0.514286	10	CG	1	0.00280588	gain	Intron (ENSMUST00000073302.11/231532, intron 2 of 8)	5	102724973	102897937	172965	1	231532	ENSMUST00000112853.7	17029	ENSMUSG00000057315	Arhgap24	Rho GTPase activating protein 24
chr5	102841102	102841200	99	*	100	*	0	10	0	11	16	0.6875	2	CG	1	0.0021251	gain	Intron (ENSMUST00000073302.11/231532, intron 2 of 8)	5	102845007	102897937	52931	1	231532	ENSMUST00000070000.5	-3807	ENSMUSG00000057315	Arhgap24	Rho GTPase activating protein 24
chr5	102919202	102919300	99	*	100	*	2	8	0.25	9	10	0.9	2	CG	1	0.00617491	gain	Intron (ENSMUST00000170792.8/26414, intron 13 of 13)	5	102845007	102897937	52931	1	231532	ENSMUST00000070000.5	74195	ENSMUSG00000057315	Arhgap24	Rho GTPase activating protein 24
chr5	102947602	102947700	99	*	100	*	22	42	0.52381	29	34	0.852941	8	CG	1	0.00425202	gain	Intron (ENSMUST00000170792.8/26414, intron 11 of 13)	5	102987874	103026995	39122	2	26414	ENSMUST00000128869.7	79295	ENSMUSG00000046709	Mapk10	mitogen-activated protein kinase 10
chr5	102996602	102996700	99	*	100	*	4	23	0.173913	16	30	0.533333	5	CG	1	0.00815904	gain	Exon (ENSMUST00000170792.8/26414, exon 5 of 14)	5	102987874	103026995	39122	2	26414	ENSMUST00000128869.7	30295	ENSMUSG00000046709	Mapk10	mitogen-activated protein kinase 10
chr5	103897102	103897200	99	*	100	*	15	16	0.9375	10	18	0.555556	4	CG	-1	0.0118692	loss	Intron (ENSMUST00000031254.8/246293, intron 1 of 9)	5	103862080	103886290	24211	2	246293	ENSMUST00000131843.1	-10812	ENSMUSG00000029312	Klhl8	kelch-like 8
chr5	103912602	103912700	99	*	100	*	25	36	0.694444	60	65	0.923077	6	CG	1	0.00443314	gain	Promoter	5	103862050	103911259	49210	2	246293	ENSMUST00000031254.8	-1343	ENSMUSG00000029312	Klhl8	kelch-like 8
chr5	104834802	104834900	99	*	100	*	21	28	0.75	41	43	0.953488	6	CG	1	0.0118906	gain	Intron (ENSMUST00000186219.6/626391, intron 1 of 4)	5	104814343	104828957	14615	2	626391	ENSMUST00000089906.6	-5845	ENSMUSG00000072774	Zfp951	zinc finger protein 951
chr5	106048602	106048700	99	*	100	*	6	11	0.545455	14	14	1	2	CG	1	0.00609294	gain	Distal Intergenic	5	105904914	105907987	3074	1	54367	ENSMUST00000147683.1	143688	ENSMUSG00000029290	Zfp326	zinc finger protein 326
chr5	106189302	106189400	99	*	100	*	6	20	0.3	15	18	0.833333	4	CG	1	0.0028268	gain	Distal Intergenic	5	106321340	106323217	1878	1	102635633	ENSMUST00000200592.1	-131940	ENSMUSG00000105508	Gm32921	predicted gene, 32921
chr5	106522202	106522300	99	*	100	*	30	53	0.566038	13	44	0.295455	8	CG	-1	0.00825406	loss	Intron (ENSMUST00000131029.1/ENSMUST00000131029.1, intron 1 of 2)	5	106452523	106458166	5644	2	104382	ENSMUST00000086795.7	-64036	ENSMUSG00000034384	Barhl2	BarH like homeobox 2
chr5	107047002	107047100	99	*	100	*	9	9	1	10	21	0.47619	2	CG	-1	0.00733663	loss	Distal Intergenic	5	106975238	106979323	4086	1	12545	ENSMUST00000123546.1	71764	ENSMUSG00000029283	Cdc7	cell division cycle 7 (S. cerevisiae)
chr5	108029302	108029400	99	*	100	*	4	9	0.444444	8	8	1	2	CG	1	0.0121669	gain	Distal Intergenic	5	108065674	108107163	41490	1	17765	ENSMUST00000131291.7	-36274	ENSMUSG00000029267	Mtf2	metal response element binding transcription factor 2
chr5	108701602	108701700	99	*	100	*	8	9	0.888889	5	15	0.333333	2	CG	-1	0.00868288	loss	Intron (ENSMUST00000196222.4/116701, intron 2 of 2)	5	108705074	108705872	799	1	116701	ENSMUST00000199802.1	-3374	ENSMUSG00000008090	Fgfrl1	fibroblast growth factor receptor-like 1
chr5	108718402	108718500	99	*	100	*	12	16	0.75	1	17	0.0588235	2	CG	-1	0.000521524	loss	Distal Intergenic	5	108705074	108705872	799	1	116701	ENSMUST00000199802.1	13328	ENSMUSG00000008090	Fgfrl1	fibroblast growth factor receptor-like 1
chr5	108988602	108988700	99	*	100	*	10	19	0.526316	1	18	0.0555556	4	CG	-1	0.00365907	loss	Downstream (1-2kb)	5	108990063	109006527	16465	2	22307	ENSMUST00000079163.4	17827	ENSMUSG00000067010	Vmn2r10	vomeronasal 2, receptor 10
chr5	109971002	109971100	99	*	100	*	4	10	0.4	1	22	0.0454545	2	CG	-1	0.0107055	loss	Distal Intergenic	5	109996521	110010411	13891	1	69504	ENSMUST00000112540.7	-25421	ENSMUSG00000066613	Zfp932	zinc finger protein 932
chr5	109995702	109995800	99	*	100	*	23	32	0.71875	29	30	0.966667	4	CG	1	0.00858363	gain	Promoter	5	109996521	110010411	13891	1	69504	ENSMUST00000112540.7	-721	ENSMUSG00000066613	Zfp932	zinc finger protein 932
chr5	110809402	110809500	99	*	100	*	0	17	0	7	21	0.333333	4	CG	1	0.00887329	gain	Promoter	5	110786094	110810053	23960	2	22241	ENSMUST00000200299.1	553	ENSMUSG00000029512	Ulk1	unc-51 like kinase 1
chr5	111710002	111710100	99	*	100	*	7	20	0.35	0	16	0	2	CG	-1	0.00886103	loss	Distal Intergenic	5	111734410	111761700	27291	2	269683	ENSMUST00000129146.1	51600	ENSMUSG00000085271	E130006D01Rik	RIKEN cDNA E130006D01 gene
chr5	111853102	111853200	99	*	100	*	47	56	0.839286	39	62	0.629032	8	CG	-1	0.010585	loss	Distal Intergenic	5	111734303	111761725	27423	2	269683	ENSMUST00000129065.7	-91377	ENSMUSG00000085271	E130006D01Rik	RIKEN cDNA E130006D01 gene
chr5	111998802	111998900	99	*	100	*	8	19	0.421053	10	11	0.909091	2	CG	1	0.00901254	gain	Distal Intergenic	5	112206763	112210002	3240	1	75569	ENSMUST00000186834.6	-207863	ENSMUSG00000101683	1700028D13Rik	RIKEN cDNA 1700028D13 gene
chr5	112154802	112154900	99	*	100	*	17	26	0.653846	0	28	0	6	CG	-1	1.0935e-05	loss	Distal Intergenic	5	112206763	112210002	3240	1	75569	ENSMUST00000186834.6	-51863	ENSMUSG00000101683	1700028D13Rik	RIKEN cDNA 1700028D13 gene
chr5	112342302	112342400	99	*	100	*	9	24	0.375	0	42	0	4	CG	-1	0.000302236	loss	Promoter	5	112337972	112343018	5047	2	70118	ENSMUST00000156083.7	618	ENSMUSG00000029346	Srrd	SRR1 domain containing
chr5	112508202	112508300	99	*	100	*	5	20	0.25	0	42	0	4	CG	-1	0.00237947	loss	Intron (ENSMUST00000079491.13/56747, intron 1 of 16)	5	112419155	112475127	55973	2	56747	ENSMUST00000200575.4	-33075	ENSMUSG00000058153	Sez6l	seizure related 6 homolog like
chr5	112584002	112584100	99	*	100	*	21	56	0.375	6	64	0.09375	8	CG	-1	0.00127783	loss	Exon (ENSMUST00000183186.7/67325, exon 4 of 5)	5	112582936	112589996	7061	2	67325	ENSMUST00000183186.7	5896	ENSMUSG00000097962	1700034G24Rik	RIKEN cDNA 1700034G24 gene
chr5	112928602	112928700	99	*	100	*	1	46	0.0217391	13	58	0.224138	8	CG	1	0.00449602	gain	3' UTR	5	112920062	112925798	5737	2	320129	ENSMUST00000195928.1	-2804	ENSMUSG00000042249	Grk3	G protein-coupled receptor kinase 3
chr5	113092702	113092800	99	*	100	*	5	16	0.3125	14	18	0.777778	4	CG	1	0.00734639	gain	Intron (ENSMUST00000212276.1/243219, intron 6 of 7)	5	113075839	113081584	5746	2	12962	ENSMUST00000119627.7	-11118	ENSMUSG00000029352	Crybb3	crystallin, beta B3
chr5	113132702	113132800	99	*	100	*	43	48	0.895833	66	107	0.616822	8	CG	-1	0.00184736	loss	Intron (ENSMUST00000212276.1/243219, intron 1 of 7)	5	113086323	113137986	51664	2	243219	ENSMUST00000212276.1	5186	ENSMUSG00000051339	2900026A02Rik	RIKEN cDNA 2900026A02 gene
chr5	113248902	113249000	99	*	100	*	13	14	0.928571	3	14	0.214286	2	CG	-1	0.000962808	loss	Intron (ENSMUST00000048112.12/52850, intron 24 of 24)	5	113226909	113239263	12355	1	333048	ENSMUST00000086615.2	21993	ENSMUSG00000066964	Tmem211	transmembrane protein 211
chr5	113321802	113321900	99	*	100	*	10	24	0.416667	24	30	0.8	4	CG	1	0.00533903	gain	Downstream (2-3kb)	5	113324493	113324545	53	2	102465709	ENSMUST00000197062.1	2645	ENSMUSG00000105778	Mir7229	microRNA 7229
chr5	113467202	113467300	99	*	100	*	3	14	0.214286	13	19	0.684211	2	CG	1	0.0082595	gain	Distal Intergenic	5	113490447	113589725	99279	1	320916	ENSMUST00000094452.3	-23147	ENSMUSG00000063430	Wscd2	WSC domain containing 2
chr5	113632102	113632200	99	*	100	*	3	13	0.230769	8	10	0.8	2	CG	1	0.00761248	gain	Intron (ENSMUST00000047936.12/14747, intron 1 of 2)	5	113614036	113627615	13580	2	14747	ENSMUST00000132065.7	-4487	ENSMUSG00000042190	Cmklr1	chemokine-like receptor 1
chr5	113636002	113636100	99	*	100	*	4	11	0.363636	0	29	0	2	CG	-1	0.00220787	loss	Intron (ENSMUST00000047936.12/14747, intron 1 of 2)	5	113614927	113643603	28677	2	14747	ENSMUST00000142854.1	7503	ENSMUSG00000042190	Cmklr1	chemokine-like receptor 1
chr5	113647302	113647400	99	*	100	*	5	11	0.454545	0	18	0	2	CG	-1	0.003566	loss	Intron (ENSMUST00000047936.12/14747, intron 1 of 2)	5	113631306	113650396	19091	2	14747	ENSMUST00000151460.1	2996	ENSMUSG00000042190	Cmklr1	chemokine-like receptor 1
chr5	113712702	113712800	99	*	100	*	6	6	1	1	5	0.2	1	CG	-1	0.00704676	loss	Intron (ENSMUST00000162388.7/381707, intron 2 of 2)	5	113703697	113724749	21053	2	381707	ENSMUST00000047891.5	11949	ENSMUSG00000042184	1700069L16Rik	RIKEN cDNA 1700069L16 gene
chr5	114216602	114216700	99	*	100	*	36	37	0.972973	28	37	0.756757	8	CG	-1	0.00744145	loss	Exon (ENSMUST00000102582.7/100705, exon 25 of 53)	5	114199779	114250759	50981	1	100705	ENSMUST00000143276.1	16823	ENSMUSG00000042010	Acacb	acetyl-Coenzyme A carboxylase beta
chr5	114258502	114258600	99	*	100	*	58	62	0.935484	60	89	0.674157	10	CG	-1	0.000962808	loss	3' UTR	5	114255581	114263120	7540	2	116810	ENSMUST00000129530.7	4520	ENSMUSG00000042002	Foxn4	forkhead box N4
chr5	114276002	114276100	99	*	100	*	43	72	0.597222	22	84	0.261905	14	CG	-1	0.000325024	loss	Distal Intergenic	5	114254164	114273807	19644	2	116810	ENSMUST00000044790.11	-2195	ENSMUSG00000042002	Foxn4	forkhead box N4
chr5	114711402	114711500	99	*	100	*	13	15	0.866667	7	18	0.388889	2	CG	-1	0.00628103	loss	Exon (ENSMUST00000202105.1/ENSMUST00000202105.1, exon 1 of 1)	5	114714635	114719689	5055	1	77832	ENSMUST00000131679.4	-3135	ENSMUSG00000002486	Tchp	trichoplein, keratin filament binding
chr5	114714402	114714500	99	*	100	*	17	18	0.944444	6	23	0.26087	4	CG	-1	0.000222333	loss	Promoter	5	114714635	114719689	5055	1	77832	ENSMUST00000131679.4	-135	ENSMUSG00000002486	Tchp	trichoplein, keratin filament binding
chr5	115305602	115305700	99	*	100	*	7	14	0.5	14	14	1	2	CG	1	0.00411137	gain	Intron (ENSMUST00000149609.1/102639268, intron 1 of 1)	5	115301207	115301736	530	1	102639268	ENSMUST00000148916.1	4395	NA	Gm13830	predicted gene 13830
chr5	115803102	115803200	99	*	100	*	15	32	0.46875	8	48	0.166667	4	CG	-1	0.00507448	loss	Distal Intergenic	5	115845278	115925702	80425	1	12704	ENSMUST00000147330.7	-42078	ENSMUSG00000029516	Cit	citron
chr5	116213302	116213400	99	*	100	*	49	80	0.6125	20	66	0.30303	8	CG	-1	0.0011632	loss	Intron (ENSMUST00000050178.12/269693, intron 2 of 13)	5	116169225	116288963	119739	2	269693	ENSMUST00000086483.3	75563	ENSMUSG00000043913	Ccdc60	coiled-coil domain containing 60
chr5	116580402	116580500	99	*	100	*	0	16	0	6	18	0.333333	4	CG	1	0.0111642	gain	Intron (ENSMUST00000076124.6/68955, intron 1 of 12)	5	116439276	116591817	152542	2	68955	ENSMUST00000076124.6	11317	ENSMUSG00000063919	Srrm4	serine/arginine repetitive matrix 4
chr5	116800302	116800400	99	*	100	*	5	8	0.625	0	9	0	2	CG	-1	0.00608074	loss	Intron (ENSMUST00000202259.1/ENSMUST00000202259.1, intron 1 of 2)	5	116439276	116591817	152542	2	68955	ENSMUST00000076124.6	-208485	ENSMUSG00000063919	Srrm4	serine/arginine repetitive matrix 4
chr5	117014302	117014400	99	*	100	*	11	51	0.215686	49	81	0.604938	8	CG	1	0.000222333	gain	Distal Intergenic	5	117094959	117098811	3853	2	71954	ENSMUST00000202684.1	84411	ENSMUSG00000066900	Suds3	suppressor of defective silencing 3 homolog (S. cerevisiae)
chr5	117618402	117618500	99	*	100	*	14	17	0.823529	5	27	0.185185	4	CG	-1	0.000391169	loss	Intron (ENSMUST00000180430.1/333050, intron 5 of 20)	5	117414000	117775003	361004	1	333050	ENSMUST00000180430.1	204402	ENSMUSG00000061578	Ksr2	kinase suppressor of ras 2
chr5	117818302	117818400	99	*	100	*	0	8	0	7	12	0.583333	2	CG	1	0.00808261	gain	Intron (ENSMUST00000138579.2/ENSMUST00000138579.2, intron 1 of 1)	5	117841850	117958840	116991	1	18125	ENSMUST00000142742.8	-23450	ENSMUSG00000029361	Nos1	nitric oxide synthase 1, neuronal
chr5	117909302	117909400	99	*	100	*	6	9	0.666667	0	12	0	2	CG	-1	0.00256639	loss	Intron (ENSMUST00000142742.8/18125, intron 11 of 28)	5	117919175	117925731	6557	1	18125	ENSMUST00000138554.1	-9775	ENSMUSG00000029361	Nos1	nitric oxide synthase 1, neuronal
chr5	117925602	117925700	99	*	100	*	33	41	0.804878	25	48	0.520833	8	CG	-1	0.00621383	loss	Exon (ENSMUST00000142742.8/18125, exon 19 of 29)	5	117919175	117925731	6557	1	18125	ENSMUST00000138554.1	6427	ENSMUSG00000029361	Nos1	nitric oxide synthase 1, neuronal
chr5	118063402	118063500	99	*	100	*	25	26	0.961538	21	30	0.7	6	CG	-1	0.0110541	loss	Downstream (1-2kb)	5	118041317	118046380	5064	1	57816	ENSMUST00000145526.1	22085	ENSMUSG00000029359	Tesc	tescalcin
chr5	118749802	118749900	99	*	100	*	23	23	1	18	24	0.75	4	CG	-1	0.0105322	loss	Promoter	5	118750387	118763916	13530	1	76199	ENSMUST00000202787.1	-487	ENSMUSG00000018076	Med13l	mediator complex subunit 13-like
chr5	118805502	118805600	99	*	100	*	6	9	0.666667	0	8	0	2	CG	-1	0.00561944	loss	Distal Intergenic	5	118750387	118763916	13530	1	76199	ENSMUST00000202787.1	55115	ENSMUSG00000018076	Med13l	mediator complex subunit 13-like
chr5	119425102	119425200	99	*	100	*	7	33	0.212121	17	27	0.62963	6	CG	1	0.00289467	gain	Distal Intergenic	5	119570225	119570762	538	2	100993	ENSMUST00000200851.1	145562	ENSMUSG00000087516	AW549542	expressed sequence AW549542
chr5	119800502	119800600	99	*	100	*	9	35	0.257143	0	34	0	8	CG	-1	0.00346193	loss	Distal Intergenic	5	119832668	119840886	8219	1	21388	ENSMUST00000202723.3	-32068	ENSMUSG00000018263	Tbx5	T-box 5
chr5	119942302	119942400	99	*	100	*	14	34	0.411765	2	32	0.0625	6	CG	-1	0.00280588	loss	Distal Intergenic	5	119836155	119845110	8956	1	21388	ENSMUST00000202504.2	106147	ENSMUSG00000018263	Tbx5	T-box 5
chr5	120477002	120477100	99	*	100	*	1	8	0.125	11	14	0.785714	2	CG	1	0.00456571	gain	Promoter	5	120476531	120483932	7402	1	231691	ENSMUST00000066540.13	471	ENSMUSG00000029597	Sds	serine dehydratase
chr5	120787102	120787200	99	*	100	*	5	14	0.357143	0	17	0	2	CG	-1	0.00791574	loss	Intron (ENSMUST00000201006.1/ENSMUST00000201006.1, intron 1 of 2)	5	120786441	120795503	9063	2	231699	ENSMUST00000201172.1	8303	ENSMUSG00000066867	Oas1e	2'-5' oligoadenylate synthetase 1E
chr5	121016702	121016800	99	*	100	*	20	34	0.588235	34	36	0.944444	4	CG	1	0.00175008	gain	Distal Intergenic	5	120973367	121010092	36726	2	19894	ENSMUST00000200792.1	-6610	ENSMUSG00000029608	Rph3a	rabphilin 3A
chr5	121286602	121286700	99	*	100	*	2	13	0.153846	11	13	0.846154	2	CG	1	0.00181385	gain	Promoter	5	121286833	121305034	18202	1	269700	ENSMUST00000128514.1	-133	ENSMUSG00000042744	Hectd4	HECT domain E3 ubiquitin protein ligase 4
chr5	121916702	121916800	99	*	100	*	26	27	0.962963	18	32	0.5625	5	CG	-1	0.0018392	loss	Promoter	5	121895409	121916734	21326	2	13048	ENSMUST00000155396.1	0	ENSMUSG00000042589	Cux2	cut-like homeobox 2
chr5	121930202	121930300	99	*	100	*	10	19	0.526316	3	25	0.12	2	CG	-1	0.00507405	loss	Intron (ENSMUST00000111752.9/13048, intron 2 of 22)	5	121860308	121924921	64614	2	13048	ENSMUST00000168288.8	-5281	ENSMUSG00000042589	Cux2	cut-like homeobox 2
chr5	122002202	122002300	99	*	100	*	28	30	0.933333	18	39	0.461538	3	CG	-1	0.000435933	loss	Promoter	5	121887421	122002344	114924	2	13048	ENSMUST00000134326.1	44	ENSMUSG00000042589	Cux2	cut-like homeobox 2
chr5	122304502	122304600	99	*	100	*	1	18	0.0555556	22	38	0.578947	4	CG	1	0.00119361	gain	Intron (ENSMUST00000053426.14/320717, intron 1 of 5)	5	122295772	122322340	26569	1	320717	ENSMUST00000119015.1	8730	ENSMUSG00000038582	Pptc7	PTC7 protein phosphatase homolog
chr5	122558002	122558100	99	*	100	*	7	12	0.583333	13	13	1	2	CG	1	0.00969873	gain	Intron (ENSMUST00000031426.13/12589, intron 17 of 18)	5	122550208	122560841	10634	2	12589	ENSMUST00000135956.2	2741	ENSMUSG00000029469	Ift81	intraflagellar transport 81
chr5	122643202	122643300	99	*	100	*	14	27	0.518519	20	22	0.909091	4	CG	1	0.00489613	gain	Promoter	5	122643911	122684289	40379	1	18439	ENSMUST00000100737.9	-611	ENSMUSG00000029468	P2rx7	purinergic receptor P2X, ligand-gated ion channel, 7
chr5	123859102	123859200	99	*	100	*	12	17	0.705882	21	21	1	4	CG	1	0.00830964	gain	Distal Intergenic	5	123863570	123865499	1930	2	80885	ENSMUST00000057145.6	6299	ENSMUSG00000045502	Hcar2	hydroxycarboxylic acid receptor 2
chr5	124052502	124052600	99	*	100	*	17	24	0.708333	8	26	0.307692	4	CG	-1	0.0060036	loss	Intron (ENSMUST00000196486.1/ENSMUST00000196486.1, intron 3 of 4)	5	124004641	124032270	27630	2	330192	ENSMUST00000040967.8	-20232	ENSMUSG00000066278	Vps37b	vacuolar protein sorting 37B
chr5	124534102	124534200	99	*	100	*	13	13	1	14	26	0.538462	2	CG	-1	0.00495386	loss	Distal Intergenic	5	124493080	124531391	38312	2	75695	ENSMUST00000062153.11	-2711	ENSMUSG00000029392	Rilpl1	Rab interacting lysosomal protein-like 1
chr5	124743102	124743200	99	*	100	*	2	13	0.153846	16	22	0.727273	2	CG	1	0.00289467	gain	Intron (ENSMUST00000141137.6/56087, intron 9 of 77)	5	124725085	124834308	109224	1	56087	ENSMUST00000058440.11	18017	ENSMUSG00000038011	Dnah10	dynein, axonemal, heavy chain 10
chr5	124916902	124917000	99	*	100	*	16	26	0.615385	19	64	0.296875	6	CG	-1	0.00617662	loss	Distal Intergenic	5	124884569	124888630	4062	1	269704	ENSMUST00000134473.1	32333	ENSMUSG00000079215	Zfp664	zinc finger protein 664
chr5	125681002	125681100	99	*	100	*	22	24	0.916667	21	40	0.525	4	CG	-1	0.00312844	loss	Intron (ENSMUST00000031446.6/208151, intron 3 of 8)	5	125622488	125698773	76286	1	208151	ENSMUST00000184422.1	58514	ENSMUSG00000070498	Tmem132b	transmembrane protein 132B
chr5	125705802	125705900	99	*	100	*	2	30	0.0666667	15	46	0.326087	4	CG	1	0.00858363	gain	Intron (ENSMUST00000031446.6/208151, intron 4 of 8)	5	125622488	125698773	76286	1	208151	ENSMUST00000184422.1	83314	ENSMUSG00000070498	Tmem132b	transmembrane protein 132B
chr5	126089902	126090000	99	*	100	*	0	16	0	12	22	0.545455	2	CG	1	0.00165628	gain	Distal Intergenic	5	125622488	125698773	76286	1	208151	ENSMUST00000184422.1	467414	ENSMUSG00000070498	Tmem132b	transmembrane protein 132B
chr5	126467002	126467100	99	*	100	*	16	54	0.296296	54	76	0.710526	6	CG	1	8.45508e-05	gain	Distal Intergenic	5	127030783	127088529	57747	1	71247	ENSMUST00000196336.1	-563683	ENSMUSG00000105490	4933438B17Rik	RIKEN cDNA 4933438B17 gene
chr5	126937802	126937900	99	*	100	*	0	12	0	7	14	0.5	2	CG	1	0.00568134	gain	Distal Intergenic	5	127030783	127088529	57747	1	71247	ENSMUST00000196336.1	-92883	ENSMUSG00000105490	4933438B17Rik	RIKEN cDNA 4933438B17 gene
chr5	127389302	127389400	99	*	100	*	0	16	0	10	26	0.384615	4	CG	1	0.00589778	gain	Intron (ENSMUST00000119026.7/208213, intron 2 of 8)	5	127256858	127281634	24777	2	67351	ENSMUST00000145064.7	-107668	ENSMUSG00000087104	Tmem132cos	transmembrane protein 132C, opposite strand
chr5	127622502	127622600	99	*	100	*	7	11	0.636364	15	15	1	2	CG	1	0.0112923	gain	Intron (ENSMUST00000144603.5/100561, intron 1 of 5)	5	127595667	127617418	21752	2	100561	ENSMUST00000153832.7	-5084	ENSMUSG00000029416	Slc15a4	solute carrier family 15, member 4
chr5	127741402	127741500	99	*	100	*	38	46	0.826087	49	90	0.544444	10	CG	-1	0.0031226	loss	Distal Intergenic	5	127657033	127689871	32839	1	319804	ENSMUST00000134529.1	84369	ENSMUSG00000049971	Glt1d1	glycosyltransferase 1 domain containing 1
chr5	127897902	127898000	99	*	100	*	6	22	0.272727	3	56	0.0535714	4	CG	-1	0.0073561	loss	Intron (ENSMUST00000044441.7/243274, intron 4 of 8)	5	127657033	127689871	32839	1	319804	ENSMUST00000134529.1	240869	ENSMUSG00000049971	Glt1d1	glycosyltransferase 1 domain containing 1
chr5	127916202	127916300	99	*	100	*	5	15	0.333333	12	15	0.8	2	CG	1	0.0102498	gain	Intron (ENSMUST00000044441.7/243274, intron 4 of 8)	5	127657033	127689871	32839	1	319804	ENSMUST00000134529.1	259169	ENSMUSG00000049971	Glt1d1	glycosyltransferase 1 domain containing 1
chr5	128116702	128116800	99	*	100	*	4	18	0.222222	15	24	0.625	4	CG	1	0.00988336	gain	Intron (ENSMUST00000044441.7/243274, intron 3 of 8)	5	128268910	128275817	6908	2	243274	ENSMUST00000200316.1	159017	ENSMUSG00000034310	Tmem132d	transmembrane protein 132D
chr5	128306602	128306700	99	*	100	*	4	16	0.25	0	29	0	4	CG	-1	0.00609294	loss	Intron (ENSMUST00000044441.7/243274, intron 1 of 8)	5	128268805	128275879	7075	2	243274	ENSMUST00000200136.1	-30723	ENSMUSG00000034310	Tmem132d	transmembrane protein 132D
chr5	128535502	128535600	99	*	100	*	1	16	0.0625	8	13	0.615385	2	CG	1	0.00330372	gain	Distal Intergenic	5	128579106	128585378	6273	2	319616	ENSMUST00000140028.7	49778	ENSMUSG00000072591	Fzd10os	frizzled class receptor 10, opposite strand
chr5	128761802	128761900	99	*	100	*	12	19	0.631579	13	54	0.240741	4	CG	-1	0.00392418	loss	Promoter	5	128758807	128761380	2574	2	231760	ENSMUST00000239036.1	-422	ENSMUSG00000029420	Rimbp2	RIMS binding protein 2
chr5	129243602	129243700	99	*	100	*	14	20	0.7	47	50	0.94	4	CG	1	0.00761248	gain	Distal Intergenic	5	129096757	129203680	106924	1	243277	ENSMUST00000156437.2	146845	ENSMUSG00000044017	Adgrd1	adhesion G protein-coupled receptor D1
chr5	129359702	129359800	99	*	100	*	13	27	0.481481	33	42	0.785714	6	CG	1	0.00934968	gain	Distal Intergenic	5	129501221	129571384	70164	1	231769	ENSMUST00000053737.8	-141421	ENSMUSG00000029439	Sfswap	splicing factor SWAP
chr5	129465502	129465600	99	*	100	*	20	24	0.833333	31	61	0.508197	6	CG	-1	0.00692976	loss	Distal Intergenic	5	129501221	129571384	70164	1	231769	ENSMUST00000053737.8	-35621	ENSMUSG00000029439	Sfswap	splicing factor SWAP
chr5	129557102	129557200	99	*	100	*	12	16	0.75	35	35	1	4	CG	1	0.00398484	gain	Exon (ENSMUST00000196287.1/ENSMUST00000196287.1, exon 1 of 1)	5	129560159	129571384	11226	1	231769	ENSMUST00000199692.1	-2959	ENSMUSG00000029439	Sfswap	splicing factor SWAP
chr5	130387202	130387300	99	*	100	*	3	24	0.125	17	40	0.425	4	CG	1	0.0122443	gain	Intron (ENSMUST00000086029.9/140904, intron 1 of 6)	5	130384697	130506173	121477	1	140904	ENSMUST00000202728.1	2505	ENSMUSG00000060371	Caln1	calneuron 1
chr5	130412302	130412400	99	*	100	*	5	16	0.3125	47	64	0.734375	4	CG	1	0.00351512	gain	Intron (ENSMUST00000086029.9/140904, intron 1 of 6)	5	130384697	130506173	121477	1	140904	ENSMUST00000202728.1	27605	ENSMUSG00000060371	Caln1	calneuron 1
chr5	130846202	130846300	99	*	100	*	7	8	0.875	8	23	0.347826	2	CG	-1	0.0104742	loss	3' UTR	5	130448801	130847412	398612	1	140904	ENSMUST00000111288.3	397401	ENSMUSG00000060371	Caln1	calneuron 1
chr5	133890802	133890900	99	*	100	*	26	34	0.764706	18	47	0.382979	4	CG	-1	0.00230439	loss	Distal Intergenic	5	134099711	134144343	44633	1	80909	ENSMUST00000016088.8	-208811	ENSMUSG00000015944	Castor2	cytosolic arginine sensor for mTORC1 subunit 2
chr5	133975202	133975300	99	*	100	*	35	45	0.777778	24	51	0.470588	6	CG	-1	0.0039342	loss	Distal Intergenic	5	134099711	134144343	44633	1	80909	ENSMUST00000016088.8	-124411	ENSMUSG00000015944	Castor2	cytosolic arginine sensor for mTORC1 subunit 2
chr5	134214102	134214200	99	*	100	*	20	20	1	24	33	0.727273	4	CG	-1	0.0106324	loss	Promoter	5	134214109	134216612	2504	1	114674	ENSMUST00000135588.7	0	ENSMUSG00000015942	Gtf2ird2	GTF2I repeat domain containing 2
chr5	135974902	135975000	99	*	100	*	4	12	0.333333	0	25	0	2	CG	-1	0.00411137	loss	Promoter	5	135960211	135974531	14321	2	109267	ENSMUST00000111153.7	-371	ENSMUSG00000029699	Ssc4d	scavenger receptor cysteine rich family, 4 domains
chr5	136721902	136722000	99	*	100	*	13	31	0.419355	5	63	0.0793651	4	CG	-1	0.000709473	loss	Distal Intergenic	5	136742755	136744549	1795	2	140709	ENSMUST00000141744.1	22549	ENSMUSG00000004415	Col26a1	collagen, type XXVI, alpha 1
chr5	138340502	138340600	99	*	100	*	25	38	0.657895	57	63	0.904762	6	CG	1	0.00402338	gain	Distal Intergenic	5	138363719	138388287	24569	1	100303731	ENSMUST00000100526.2	-23119	ENSMUSG00000075591	Gm10874	predicted gene 10874
chr5	138867102	138867200	99	*	100	*	18	24	0.75	47	49	0.959184	6	CG	1	0.00797481	gain	Distal Intergenic	5	138820080	138821619	1540	1	384244	ENSMUST00000179205.1	47022	ENSMUSG00000094504	Gm5294	predicted gene 5294
chr5	138880702	138880800	99	*	100	*	0	10	0	9	13	0.692308	2	CG	1	0.00240954	gain	Distal Intergenic	5	138820080	138821619	1540	1	384244	ENSMUST00000179205.1	60622	ENSMUSG00000094504	Gm5294	predicted gene 5294
chr5	139295002	139295100	99	*	100	*	14	16	0.875	3	20	0.15	4	CG	-1	0.000249791	loss	Intron (ENSMUST00000151450.7/231821, intron 3 of 10)	5	139272776	139303150	30375	2	231821	ENSMUST00000196271.4	8050	ENSMUSG00000056413	Adap1	ArfGAP with dual PH domains 1
chr5	139699202	139699300	99	*	100	*	12	12	1	11	25	0.44	2	CG	-1	0.00289467	loss	Distal Intergenic	5	139706886	139710227	3342	2	231830	ENSMUST00000164584.2	10927	ENSMUSG00000036718	Micall2	MICAL-like 2
chr5	139814002	139814100	99	*	100	*	7	27	0.259259	20	31	0.645161	6	CG	1	0.00497969	gain	Promoter	5	139808490	139814042	5553	2	231832	ENSMUST00000146780.2	0	ENSMUSG00000036687	Tmem184a	transmembrane protein 184a
chr5	139972602	139972700	99	*	100	*	39	52	0.75	43	45	0.955556	8	CG	1	0.00631501	gain	Exon (ENSMUST00000050519.7/243312, exon 2 of 2)	5	139908474	139971050	62577	1	243312	ENSMUST00000198608.1	64128	ENSMUSG00000048988	Elfn1	leucine rich repeat and fibronectin type III, extracellular 1
chr5	139988602	139988700	99	*	100	*	15	16	0.9375	2	19	0.105263	4	CG	-1	3.21058e-05	loss	Distal Intergenic	5	139908474	139971050	62577	1	243312	ENSMUST00000198608.1	80128	ENSMUSG00000048988	Elfn1	leucine rich repeat and fibronectin type III, extracellular 1
chr5	141114102	141114200	99	*	100	*	11	18	0.611111	24	26	0.923077	4	CG	1	0.0117897	gain	Distal Intergenic	5	140872990	141000582	127593	2	108723	ENSMUST00000085786.6	-113520	ENSMUSG00000036526	Card11	caspase recruitment domain family, member 11
chr5	141171202	141171300	99	*	100	*	1	24	0.0416667	22	57	0.385965	4	CG	1	0.00361314	gain	Distal Intergenic	5	141241490	142215586	974097	1	330222	ENSMUST00000085774.10	-70190	ENSMUSG00000039683	Sdk1	sidekick cell adhesion molecule 1
chr5	141295702	141295800	99	*	100	*	7	12	0.583333	13	13	1	2	CG	1	0.00969873	gain	Intron (ENSMUST00000085774.10/330222, intron 1 of 44)	5	141241918	141582504	340587	1	330222	ENSMUST00000129831.1	53784	ENSMUSG00000039683	Sdk1	sidekick cell adhesion molecule 1
chr5	141511602	141511700	99	*	100	*	8	26	0.307692	32	48	0.666667	4	CG	1	0.00483874	gain	Intron (ENSMUST00000085774.10/330222, intron 1 of 44)	5	141373654	141955329	581676	1	330222	ENSMUST00000145908.1	137948	ENSMUSG00000039683	Sdk1	sidekick cell adhesion molecule 1
chr5	141724802	141724900	99	*	100	*	0	12	0	6	10	0.6	2	CG	1	0.00355375	gain	Intron (ENSMUST00000085774.10/330222, intron 4 of 44)	5	141856787	142213194	356408	1	330222	ENSMUST00000074546.6	-131887	ENSMUSG00000039683	Sdk1	sidekick cell adhesion molecule 1
chr5	142167702	142167800	99	*	100	*	6	16	0.375	0	18	0	2	CG	-1	0.00569471	loss	Intron (ENSMUST00000085774.10/330222, intron 38 of 44)	5	142401497	142419620	18124	1	17425	ENSMUST00000198422.1	-233697	ENSMUSG00000056493	Foxk1	forkhead box K1
chr5	142343102	142343200	99	*	100	*	5	10	0.5	0	14	0	2	CG	-1	0.00470084	loss	Distal Intergenic	5	142401497	142419620	18124	1	17425	ENSMUST00000198422.1	-58297	ENSMUSG00000056493	Foxk1	forkhead box K1
chr5	143456802	143456900	99	*	100	*	4	36	0.111111	35	68	0.514706	7	CG	1	0.000526152	gain	Distal Intergenic	5	143464584	143505942	41359	1	231871	ENSMUST00000045593.11	-7684	ENSMUSG00000039206	Daglb	diacylglycerol lipase, beta
chr5	143540302	143540400	99	*	100	*	7	9	0.777778	2	10	0.2	2	CG	-1	0.0118906	loss	Distal Intergenic	5	143548706	143564525	15820	1	67238	ENSMUST00000067145.11	-8306	ENSMUSG00000083012	Fam220a	family with sequence similarity 220, member A
chr5	144717402	144717500	99	*	100	*	9	28	0.321429	1	26	0.0384615	4	CG	-1	0.00817009	loss	Distal Intergenic	5	144735915	144761649	25735	2	243339	ENSMUST00000061446.7	44149	ENSMUSG00000043388	Tmem130	transmembrane protein 130
chr5	146204002	146204100	99	*	100	*	9	13	0.692308	1	13	0.0769231	2	CG	-1	0.00316932	loss	Exon (ENSMUST00000199177.1/ENSMUST00000199177.1, exon 1 of 1)	5	146211303	146217989	6687	2	74132	ENSMUST00000162219.1	13889	ENSMUSG00000029634	Rnf6	ring finger protein (C3H2C3 type) 6
chr5	146261002	146261100	99	*	100	*	107	492	0.21748	606	1220	0.496721	28	CG	1	5.82188e-24	gain	Intron (ENSMUST00000162494.7/264064, intron 2 of 11)	5	146286176	146292168	5993	1	264064	ENSMUST00000198861.1	-25076	ENSMUSG00000029635	Cdk8	cyclin-dependent kinase 8
chr5	146301602	146301700	99	*	100	*	4	9	0.444444	18	20	0.9	2	CG	1	0.00858363	gain	3' UTR	5	146296365	146299512	3148	1	264064	ENSMUST00000160924.1	5237	ENSMUSG00000029635	Cdk8	cyclin-dependent kinase 8
chr5	147303202	147303300	99	*	100	*	30	31	0.967742	15	26	0.576923	6	CG	-1	0.00155565	loss	Exon (ENSMUST00000031650.3/12591, exon 2 of 3)	5	147300805	147307270	6466	2	12591	ENSMUST00000031650.3	3970	ENSMUSG00000029646	Cdx2	caudal type homeobox 2
chr5	148131202	148131300	99	*	100	*	23	28	0.821429	7	21	0.333333	4	CG	-1	0.00207207	loss	Intron (ENSMUST00000085558.10/77521, intron 4 of 14)	5	148094256	148204008	109753	1	77521	ENSMUST00000128423.1	36946	ENSMUSG00000029651	Mtus2	microtubule associated tumor suppressor candidate 2
chr5	148551402	148551500	99	*	100	*	9	38	0.236842	1	38	0.0263158	8	CG	-1	0.00753586	loss	Promoter	5	148509279	148551656	42378	2	24109	ENSMUST00000202938.1	156	ENSMUSG00000001687	Ubl3	ubiquitin-like 3
chr5	148724602	148724700	99	*	100	*	16	24	0.666667	7	28	0.25	4	CG	-1	0.00441309	loss	Distal Intergenic	5	148741840	148743139	1300	1	70138	ENSMUST00000150265.1	-17140	ENSMUSG00000086494	2210417A02Rik	RIKEN cDNA 2210417A02 gene
chr5	148769602	148769700	99	*	100	*	13	20	0.65	1	16	0.0625	4	CG	-1	0.001586	loss	Distal Intergenic	5	148777963	148783080	5118	1	78015	ENSMUST00000155504.1	-8263	ENSMUSG00000085740	4930505K14Rik	RIKEN cDNA 4930505K14 gene
chr5	149297102	149297200	99	*	100	*	17	18	0.944444	10	18	0.555556	4	CG	-1	0.00785999	loss	Distal Intergenic	5	149287415	149288044	630	1	11690	ENSMUST00000202629.1	9687	ENSMUSG00000060063	Alox5ap	arachidonate 5-lipoxygenase activating protein
chr5	149340402	149340500	99	*	100	*	21	24	0.875	27	54	0.5	6	CG	-1	0.00358212	loss	Distal Intergenic	5	149368476	149430682	62207	1	70717	ENSMUST00000201641.1	-27976	ENSMUSG00000029659	Medag	mesenteric estrogen dependent adipogenesis
chr5	149944002	149944100	99	*	100	*	6	9	0.666667	1	11	0.0909091	2	CG	-1	0.00798281	loss	Distal Intergenic	5	150018675	150068053	49379	1	140498	ENSMUST00000143989.1	-74575	ENSMUSG00000053368	Rxfp2	relaxin/insulin-like family peptide receptor 2
chr5	150260602	150260700	99	*	100	*	1	16	0.0625	6	10	0.6	2	CG	1	0.00448221	gain	Promoter	5	150259767	150497753	237987	1	320365	ENSMUST00000087204.8	835	ENSMUSG00000056602	Fry	FRY microtubule binding protein
chr5	150428002	150428100	99	*	100	*	12	26	0.461538	31	37	0.837838	4	CG	1	0.00353115	gain	Exon (ENSMUST00000087204.8/320365, exon 39 of 61)	5	150429802	150431943	2142	1	320365	ENSMUST00000201634.1	-1702	ENSMUSG00000056602	Fry	FRY microtubule binding protein
chr5	150883202	150883300	99	*	100	*	27	30	0.9	19	35	0.542857	4	CG	-1	0.00353702	loss	Distal Intergenic	5	150952607	150993817	41211	1	16591	ENSMUST00000078856.7	-69307	ENSMUSG00000058488	Kl	klotho
chr5	150898102	150898200	99	*	100	*	12	18	0.666667	37	40	0.925	4	CG	1	0.0120376	gain	Distal Intergenic	5	150952607	150993817	41211	1	16591	ENSMUST00000078856.7	-54407	ENSMUSG00000058488	Kl	klotho
chr5	151189902	151190000	99	*	100	*	8	33	0.242424	1	48	0.0208333	8	CG	-1	0.00370904	loss	Promoter	5	151071264	151190150	118887	2	243362	ENSMUST00000146814.4	150	ENSMUSG00000016128	Stard13	StAR-related lipid transfer (START) domain containing 13
chr5	151212402	151212500	99	*	100	*	17	17	1	11	16	0.6875	4	CG	-1	0.0123709	loss	Intron (ENSMUST00000129088.7/243362, intron 1 of 3)	5	151063546	151233774	170229	2	243362	ENSMUST00000129088.7	21274	ENSMUSG00000016128	Stard13	StAR-related lipid transfer (START) domain containing 13
chr6	4191102	4191200	99	*	100	*	13	24	0.541667	27	29	0.931034	6	CG	1	0.00289467	gain	Distal Intergenic	6	4080318	4086972	6655	2	12068	ENSMUST00000150319.1	-104130	ENSMUSG00000032757	Bet1	Bet1 golgi vesicular membrane trafficking protein
chr6	5092002	5092100	99	*	100	*	2	10	0.2	22	23	0.956522	2	CG	1	0.000166313	gain	Intron (ENSMUST00000175889.7/243725, intron 6 of 15)	6	5110659	5113787	3129	1	243725	ENSMUST00000176136.1	-18559	ENSMUSG00000032827	Ppp1r9a	protein phosphatase 1, regulatory subunit 9A
chr6	6261202	6261300	99	*	100	*	7	15	0.466667	0	14	0	2	CG	-1	0.00501299	loss	Intron (ENSMUST00000181633.1/101056138, intron 1 of 2)	6	6248718	6281135	32418	1	101056138	ENSMUST00000181192.1	12484	ENSMUSG00000093482	Gm20619	predicted gene 20619
chr6	7999402	7999500	99	*	100	*	1	8	0.125	16	19	0.842105	2	CG	1	0.00182576	gain	Exon (ENSMUST00000115537.1/213945, exon 34 of 35)	6	8021290	8022766	1477	2	213945	ENSMUST00000134731.1	23266	ENSMUSG00000068794	Col28a1	collagen, type XXVIII, alpha 1
chr6	17432402	17432500	99	*	100	*	12	13	0.923077	5	13	0.384615	2	CG	-1	0.00550853	loss	Distal Intergenic	6	17463800	17573980	110181	1	17295	ENSMUST00000115443.7	-31300	ENSMUSG00000009376	Met	met proto-oncogene
chr6	21529802	21529900	99	*	100	*	25	36	0.694444	20	60	0.333333	8	CG	-1	0.00219022	loss	Intron (ENSMUST00000081542.5/16508, intron 1 of 5)	6	21215503	21729805	514303	1	16508	ENSMUST00000081542.5	314299	ENSMUSG00000060882	Kcnd2	potassium voltage-gated channel, Shal-related family, member 2
chr6	29396602	29396700	99	*	100	*	122	165	0.739394	84	157	0.535032	28	CG	-1	0.000962808	loss	Promoter	6	29396630	29426953	30324	1	232664	ENSMUST00000115275.7	0	ENSMUSG00000029769	Ccdc136	coiled-coil domain containing 136
chr6	29410202	29410300	99	*	100	*	9	12	0.75	4	18	0.222222	2	CG	-1	0.00574921	loss	Promoter	6	29410105	29426988	16884	1	232664	ENSMUST00000202726.1	97	ENSMUSG00000029769	Ccdc136	coiled-coil domain containing 136
chr6	31308002	31308100	99	*	100	*	17	20	0.85	11	42	0.261905	4	CG	-1	0.000240908	loss	Intron (ENSMUST00000144612.7/73652, intron 2 of 5)	6	31321971	31337385	15415	1	73652	ENSMUST00000124811.1	-13871	ENSMUSG00000087380	2210408F21Rik	RIKEN cDNA 2210408F21 gene
chr6	32310402	32310500	99	*	100	*	9	30	0.3	0	26	0	6	CG	-1	0.0041498	loss	Exon (ENSMUST00000143328.1/ENSMUST00000143328.1, exon 2 of 3)	6	32511073	32515576	4504	1	319849	ENSMUST00000150314.1	-200573	ENSMUSG00000086763	Plxna4os1	plexin A4, opposite strand 1
chr6	32423402	32423500	99	*	100	*	0	11	0	7	10	0.7	2	CG	1	0.0023231	gain	Intron (ENSMUST00000115096.3/243743, intron 3 of 31)	6	32511073	32515576	4504	1	319849	ENSMUST00000150314.1	-87573	ENSMUSG00000086763	Plxna4os1	plexin A4, opposite strand 1
chr6	32635502	32635600	99	*	100	*	15	33	0.454545	29	33	0.878788	6	CG	1	0.00135282	gain	Distal Intergenic	6	32144268	32588192	443925	2	243743	ENSMUST00000115096.3	-47310	ENSMUSG00000029765	Plxna4	plexin A4
chr6	40116402	40116500	99	*	100	*	1	9	0.111111	10	13	0.769231	2	CG	1	0.00425202	gain	Intron (ENSMUST00000239008.1/434008, intron 2 of 3)	6	40110251	40248437	138187	1	434008	ENSMUST00000061740.7	6151	ENSMUSG00000057716	Tmem178b	transmembrane protein 178B
chr6	40122102	40122200	99	*	100	*	7	21	0.333333	24	32	0.75	4	CG	1	0.00444604	gain	Intron (ENSMUST00000239008.1/434008, intron 2 of 3)	6	40110251	40248437	138187	1	434008	ENSMUST00000061740.7	11851	ENSMUSG00000057716	Tmem178b	transmembrane protein 178B
chr6	40436002	40436100	99	*	100	*	63	95	0.663158	45	147	0.306122	22	CG	-1	3.558e-06	loss	Promoter	6	40423476	40436115	12640	2	243780	ENSMUST00000200994.1	15	ENSMUSG00000037172	E330009J07Rik	RIKEN cDNA E330009J07 gene
chr6	49987602	49987700	99	*	100	*	8	16	0.5	1	18	0.0555556	4	CG	-1	0.00502599	loss	Distal Intergenic	6	50110241	50198598	88358	1	56524	ENSMUST00000166318.7	-122541	ENSMUSG00000038388	Mpp6	membrane protein, palmitoylated 6 (MAGUK p55 subfamily member 6)
chr6	51243902	51244000	99	*	100	*	8	10	0.8	0	10	0	2	CG	-1	0.0013634	loss	Distal Intergenic	6	51269812	51269910	99	2	387166	ENSMUST00000083571.1	25910	ENSMUSG00000065505	Mir148a	microRNA 148a
chr6	51312702	51312800	99	*	100	*	24	32	0.75	17	42	0.404762	6	CG	-1	0.00483187	loss	Distal Intergenic	6	51269812	51269910	99	2	387166	ENSMUST00000083571.1	-42792	ENSMUSG00000065505	Mir148a	microRNA 148a
chr6	51719902	51720000	99	*	100	*	8	8	1	4	11	0.363636	2	CG	-1	0.00590778	loss	Distal Intergenic	6	51859104	51871929	12826	2	54353	ENSMUST00000205174.1	151929	ENSMUSG00000059182	Skap2	src family associated phosphoprotein 2
chr6	52485402	52485500	99	*	100	*	8	9	0.888889	1	12	0.0833333	2	CG	-1	0.00125454	loss	Distal Intergenic	6	52492451	52500086	7636	1	74304	ENSMUST00000203771.1	-6951	ENSMUSG00000107895	1700094M24Rik	RIKEN cDNA 1700094M24 gene
chr6	52836402	52836500	99	*	100	*	16	16	1	10	18	0.555556	4	CG	-1	0.00414585	loss	Intron (ENSMUST00000136250.5/231986, intron 2 of 4)	6	52768797	52778309	9513	2	231986	ENSMUST00000128282.3	-58093	ENSMUSG00000063568	Jazf1	JAZF zinc finger 1
chr6	53046202	53046300	99	*	100	*	5	24	0.208333	0	36	0	4	CG	-1	0.00572837	loss	Exon (ENSMUST00000119487.1/ENSMUST00000119487.1, exon 1 of 1)	6	52768797	53068631	299835	2	231986	ENSMUST00000074541.5	22331	ENSMUSG00000063568	Jazf1	JAZF zinc finger 1
chr6	53072202	53072300	99	*	100	*	1	12	0.0833333	12	15	0.8	2	CG	1	0.0012247	gain	Distal Intergenic	6	52768797	53068631	299835	2	231986	ENSMUST00000074541.5	-3571	ENSMUSG00000063568	Jazf1	JAZF zinc finger 1
chr6	53556202	53556300	99	*	100	*	7	26	0.269231	23	34	0.676471	6	CG	1	0.00367181	gain	Intron (ENSMUST00000203528.2/231991, intron 5 of 10)	6	53573300	53700367	127068	1	231991	ENSMUST00000205120.2	-17000	ENSMUSG00000053007	Creb5	cAMP responsive element binding protein 5
chr6	53698802	53698900	99	*	100	*	11	24	0.458333	16	18	0.888889	4	CG	1	0.00552555	gain	3' UTR	6	53815468	53820830	5363	2	66873	ENSMUST00000127748.4	121930	ENSMUSG00000043496	Tril	TLR4 interactor with leucine-rich repeats
chr6	53995502	53995600	99	*	100	*	7	14	0.5	0	14	0	2	CG	-1	0.00411137	loss	Intron (ENSMUST00000204478.2/320178, intron 1 of 3)	6	54009712	54018030	8319	1	320178	ENSMUST00000203047.1	-14112	NA	4921529L05Rik	RIKEN cDNA 4921529L05 gene
chr6	54303002	54303100	99	*	100	*	8	10	0.8	3	14	0.214286	2	CG	-1	0.00590778	loss	Intron (ENSMUST00000145111.7/100042056, intron 6 of 13)	6	54326883	54330201	3319	1	78004	ENSMUST00000059138.5	-23783	ENSMUSG00000045725	Prr15	proline rich 15
chr6	54992702	54992800	99	*	100	*	20	78	0.25641	41	83	0.493976	18	CG	1	0.00380343	gain	Promoter	6	54985648	54992707	7060	2	110175	ENSMUST00000002874.7	0	ENSMUSG00000002797	Ggct	gamma-glutamyl cyclotransferase
chr6	63807102	63807200	99	*	100	*	41	43	0.953488	20	29	0.689655	6	CG	-1	0.00412498	loss	Intron (ENSMUST00000159561.7/14804, intron 2 of 8)	6	64076792	64094748	17957	1	14804	ENSMUST00000162968.1	-269592	ENSMUSG00000071424	Grid2	glutamate receptor, ionotropic, delta 2
chr6	65573302	65573400	99	*	100	*	2	15	0.133333	8	12	0.666667	2	CG	1	0.00581342	gain	Intron (ENSMUST00000212402.1/414084, intron 2 of 10)	6	65590398	65634040	43643	1	414084	ENSMUST00000114236.1	-16998	ENSMUSG00000044162	Tnip3	TNFAIP3 interacting protein 3
chr6	72097202	72097300	99	*	100	*	5	44	0.113636	15	40	0.375	8	CG	1	0.00617662	gain	Promoter	6	72097592	72154571	56980	1	20454	ENSMUST00000069994.10	-292	ENSMUSG00000056091	St3gal5	ST3 beta-galactoside alpha-2,3-sialyltransferase 5
chr6	74850502	74850600	99	*	100	*	9	20	0.45	20	23	0.869565	4	CG	1	0.00507016	gain	Distal Intergenic	6	73586109	73608673	22565	2	102634075	ENSMUST00000204638.1	-1241829	ENSMUSG00000107441	Gm31747	predicted gene, 31747
chr6	83579002	83579100	99	*	100	*	10	13	0.769231	4	18	0.222222	2	CG	-1	0.00439506	loss	Intron (ENSMUST00000205532.1/100861870, intron 3 of 7)	6	83543224	83572729	29506	2	70527	ENSMUST00000068054.8	-6273	ENSMUSG00000006906	Stambp	STAM binding protein
chr6	84238902	84239000	99	*	100	*	18	18	1	12	22	0.545455	4	CG	-1	0.00281914	loss	Intron (ENSMUST00000203565.1/ENSMUST00000203565.1, intron 1 of 1)	6	84210484	84211041	558	1	26903	ENSMUST00000128965.1	28418	ENSMUSG00000033788	Dysf	dysferlin
chr6	84587902	84588000	99	*	100	*	37	91	0.406593	52	77	0.675325	18	CG	1	0.00204735	gain	Promoter	6	84574241	84588005	13765	2	232174	ENSMUST00000204109.1	5	ENSMUSG00000063415	Cyp26b1	cytochrome P450, family 26, subfamily b, polypeptide 1
chr6	85186002	85186100	99	*	100	*	17	40	0.425	30	41	0.731707	8	CG	1	0.00628103	gain	Promoter	6	85187438	85204358	16921	1	13796	ENSMUST00000045942.8	-1338	ENSMUSG00000033726	Emx1	empty spiracles homeobox 1
chr6	85337102	85337200	99	*	100	*	35	48	0.729167	1	36	0.0277778	6	CG	-1	1.24543e-08	loss	Promoter	6	85336292	85336373	82	2	735267	ENSMUST00000102058.1	-729	ENSMUSG00000076012	Mir705	microRNA 705
chr6	89245702	89245800	99	*	100	*	41	54	0.759259	25	52	0.480769	6	CG	-1	0.00484821	loss	Distal Intergenic	6	89269517	89273207	3691	2	75131	ENSMUST00000205184.1	27407	ENSMUSG00000107622	4930512J16Rik	RIKEN cDNA 4930512J16 gene
chr6	89448902	89449000	99	*	100	*	47	51	0.921569	33	48	0.6875	6	CG	-1	0.00485912	loss	Intron (ENSMUST00000113550.5/66098, intron 4 of 6)	6	89316314	89362620	46307	2	18844	ENSMUST00000163139.7	-86282	ENSMUSG00000030084	Plxna1	plexin A1
chr6	90309802	90309900	99	*	100	*	43	45	0.955556	20	28	0.714286	7	CG	-1	0.00514414	loss	Exon (ENSMUST00000070890.5/71797, exon 3 of 3)	6	90302116	90305449	3334	1	243535	ENSMUST00000167550.3	7686	ENSMUSG00000049694	BC048671	cDNA sequence BC048671
chr6	90470602	90470700	99	*	100	*	13	14	0.928571	3	10	0.3	2	CG	-1	0.00319498	loss	Intron (ENSMUST00000032174.11/66277, intron 2 of 2)	6	90467118	90475221	8104	1	66277	ENSMUST00000205136.1	3484	ENSMUSG00000030087	Klf15	Kruppel-like factor 15
chr6	91137402	91137500	99	*	100	*	36	56	0.642857	19	57	0.333333	12	CG	-1	0.00289467	loss	Distal Intergenic	6	91156665	91174692	18028	1	232232	ENSMUST00000041736.10	-19165	ENSMUSG00000034245	Hdac11	histone deacetylase 11
chr6	91935802	91935900	99	*	100	*	7	20	0.35	15	18	0.833333	2	CG	1	0.00443911	gain	Intron (ENSMUST00000205686.1/381798, intron 14 of 19)	6	91944264	91950030	5767	1	381798	ENSMUST00000205569.1	-8364	ENSMUSG00000034063	4930590J08Rik	RIKEN cDNA 4930590J08 gene
chr6	94419902	94420000	99	*	100	*	7	13	0.538462	21	22	0.954545	2	CG	1	0.00470084	gain	Distal Intergenic	6	94500331	94604672	104342	1	67582	ENSMUST00000061118.10	-80331	ENSMUSG00000045100	Slc25a26	solute carrier family 25 (mitochondrial carrier, phosphate carrier), member 26
chr6	96908502	96908600	99	*	100	*	4	21	0.190476	11	13	0.846154	2	CG	1	0.00112852	gain	Intron (ENSMUST00000089295.5/320701, intron 3 of 5)	6	96831203	97060413	229211	2	320701	ENSMUST00000089295.5	151813	ENSMUSG00000046500	Tafa4	TAFA chemokine like family member 4
chr6	99880802	99880900	99	*	100	*	24	30	0.8	12	30	0.4	4	CG	-1	0.00351512	loss	Distal Intergenic	6	99722105	99726392	4288	2	50501	ENSMUST00000203738.1	-154410	ENSMUSG00000030069	Prok2	prokineticin 2
chr6	100126002	100126100	99	*	100	*	8	8	1	2	15	0.133333	2	CG	-1	0.000601223	loss	Distal Intergenic	6	100232011	100233131	1121	2	56353	ENSMUST00000203410.1	107031	ENSMUSG00000072872	Rybp	RING1 and YY1 binding protein
chr6	100480102	100480200	99	*	100	*	28	32	0.875	13	30	0.433333	4	CG	-1	0.00128979	loss	Distal Intergenic	6	100527400	100533426	6027	1	73395	ENSMUST00000187986.1	-47200	ENSMUSG00000101553	1700049E22Rik	RIKEN cDNA 1700049E22 gene
chr6	112884302	112884400	99	*	100	*	34	49	0.693878	55	60	0.916667	5	CG	1	0.00459305	gain	Intron (ENSMUST00000088373.10/259302, intron 1 of 21)	6	112795420	112829459	34040	2	259302	ENSMUST00000143475.1	-54843	ENSMUSG00000030257	Srgap3	SLIT-ROBO Rho GTPase activating protein 3
chr6	112945302	112945400	99	*	100	*	22	35	0.628571	36	39	0.923077	8	CG	1	0.00403719	gain	Promoter	6	112717974	112946754	228781	2	259302	ENSMUST00000113169.8	1354	ENSMUSG00000030257	Srgap3	SLIT-ROBO Rho GTPase activating protein 3
chr6	113481302	113481400	99	*	100	*	12	13	0.923077	1	14	0.0714286	2	CG	-1	0.000191857	loss	Intron (ENSMUST00000058300.13/171095, intron 15 of 16)	6	113483297	113493338	10042	1	171508	ENSMUST00000032422.5	-1897	ENSMUSG00000030284	Creld1	cysteine-rich with EGF-like domains 1
chr6	113624602	113624700	99	*	100	*	22	100	0.22	42	88	0.477273	8	CG	1	0.00120479	gain	Promoter	6	113624721	113629761	5041	1	22346	ENSMUST00000128770.7	-21	ENSMUSG00000033933	Vhl	von Hippel-Lindau tumor suppressor
chr6	113795402	113795500	99	*	100	*	11	30	0.366667	23	32	0.71875	4	CG	1	0.00643121	gain	Intron (ENSMUST00000101045.9/11941, intron 9 of 21)	6	113728062	113740743	12682	2	110379	ENSMUST00000032440.5	-54659	ENSMUSG00000030298	Sec13	SEC13 homolog, nuclear pore and COPII coat complex component
chr6	114012902	114013000	99	*	100	*	18	39	0.461538	29	33	0.878788	7	CG	1	0.00122075	gain	Intron (ENSMUST00000138670.2/ENSMUST00000138670.2, intron 1 of 2)	6	113745670	114042015	296346	2	11941	ENSMUST00000152831.7	29015	ENSMUSG00000030302	Atp2b2	ATPase, Ca++ transporting, plasma membrane 2
chr6	114304202	114304300	99	*	100	*	2	15	0.133333	10	16	0.625	2	CG	1	0.00617662	gain	Intron (ENSMUST00000032454.7/232333, intron 6 of 15)	6	114301863	114315584	13722	1	232333	ENSMUST00000204074.1	2339	ENSMUSG00000030310	Slc6a1	solute carrier family 6 (neurotransmitter transporter, GABA), member 1
chr6	114428802	114428900	99	*	100	*	11	16	0.6875	28	28	1	4	CG	1	0.00358212	gain	Intron (ENSMUST00000088987.2/15465, intron 2 of 2)	6	114403825	114482404	78580	1	15465	ENSMUST00000161220.1	24977	ENSMUSG00000053004	Hrh1	histamine receptor H1
chr6	118203202	118203300	99	*	100	*	2	9	0.222222	9	9	1	2	CG	1	0.00234308	gain	Distal Intergenic	6	118154566	118197718	43153	2	19713	ENSMUST00000088790.8	-5484	ENSMUSG00000030110	Ret	ret proto-oncogene
chr6	120531702	120531800	99	*	100	*	24	45	0.533333	14	57	0.245614	8	CG	-1	0.00461029	loss	Promoter	6	120509494	120531319	21826	2	214932	ENSMUST00000075303.6	-383	ENSMUSG00000058979	Hdhd5	haloacid dehalogenase like hydrolase domain containing 5
chr6	121151902	121152000	99	*	100	*	3	8	0.375	9	9	1	2	CG	1	0.00608074	gain	Distal Intergenic	6	121022208	121130999	108792	2	194401	ENSMUST00000204248.1	-20903	ENSMUSG00000051586	Mical3	microtubule associated monooxygenase, calponin and LIM domain containing 3
chr6	121455702	121455800	99	*	100	*	8	16	0.5	1	18	0.0555556	4	CG	-1	0.00502599	loss	Intron (ENSMUST00000129815.7/243621, intron 1 of 13)	6	121372933	121473623	100691	2	243621	ENSMUST00000129815.7	17823	ENSMUSG00000040797	Iqsec3	IQ motif and Sec7 domain 3
chr6	125216202	125216300	99	*	100	*	30	37	0.810811	19	43	0.44186	6	CG	-1	0.0023862	loss	Promoter	6	125215581	125241249	25669	1	22317	ENSMUST00000063588.10	621	ENSMUSG00000030337	Vamp1	vesicle-associated membrane protein 1
chr6	125556602	125556700	99	*	100	*	20	20	1	12	18	0.666667	4	CG	-1	0.00617186	loss	Intron (ENSMUST00000100941.8/22371, intron 4 of 10)	6	125552963	125604776	51814	1	22371	ENSMUST00000150548.7	3639	ENSMUSG00000001930	Vwf	Von Willebrand factor
chr6	125695602	125695700	99	*	100	*	7	36	0.194444	13	24	0.541667	5	CG	1	0.0062915	gain	Intron (ENSMUST00000159111.7/243634, intron 1 of 15)	6	125690419	126040126	349708	1	243634	ENSMUST00000160496.7	5183	ENSMUSG00000038115	Ano2	anoctamin 2
chr6	127491002	127491100	99	*	100	*	6	8	0.75	0	12	0	2	CG	-1	0.00160427	loss	Intron (ENSMUST00000112191.7/101187, intron 5 of 5)	6	127477655	127490047	12393	1	101187	ENSMUST00000134018.1	13347	ENSMUSG00000037997	Parp11	poly (ADP-ribose) polymerase family, member 11
chr6	129284502	129284600	99	*	100	*	12	21	0.571429	21	22	0.954545	4	CG	1	0.00470362	gain	Distal Intergenic	6	129267325	129275436	8112	2	12515	ENSMUST00000032259.5	-9066	ENSMUSG00000030156	Cd69	CD69 antigen
chr6	134817002	134817100	99	*	100	*	16	16	1	6	12	0.5	2	CG	-1	0.00335475	loss	Distal Intergenic	6	134830154	134858931	28778	1	232430	ENSMUST00000046303.11	-13054	ENSMUSG00000032652	Crebl2	cAMP responsive element binding protein-like 2
chr6	135765302	135765400	99	*	100	*	2	36	0.0555556	16	39	0.410256	6	CG	1	0.001586	gain	Intron (ENSMUST00000053880.12/14812, intron 10 of 13)	6	135679637	135684527	4891	1	75024	ENSMUST00000203439.1	85665	ENSMUSG00000107396	4930425L21Rik	RIKEN cDNA 4930425L21 gene
chr6	137407302	137407400	99	*	100	*	25	32	0.78125	9	22	0.409091	4	CG	-1	0.00645065	loss	Intron (ENSMUST00000167679.7/19277, intron 12 of 25)	6	137410721	137463233	52513	1	19277	ENSMUST00000167002.3	-3321	ENSMUSG00000030223	Ptpro	protein tyrosine phosphatase, receptor type, O
chr6	137648802	137648900	99	*	100	*	45	150	0.3	106	148	0.716216	34	CG	1	8.40422e-11	gain	Promoter	6	137527395	137649229	121835	2	13860	ENSMUST00000153933.7	329	ENSMUSG00000015766	Eps8	epidermal growth factor receptor pathway substrate 8
chr6	138189902	138190000	99	*	100	*	6	9	0.666667	0	8	0	2	CG	-1	0.00561944	loss	Distal Intergenic	6	138142854	138150796	7943	1	56615	ENSMUST00000125810.1	47048	ENSMUSG00000008540	Mgst1	microsomal glutathione S-transferase 1
chr6	140080502	140080600	99	*	100	*	11	16	0.6875	1	10	0.1	2	CG	-1	0.00508268	loss	Distal Intergenic	6	140041557	140042778	1222	1	12344	ENSMUST00000043797.5	38945	ENSMUSG00000041791	Capza3	capping protein (actin filament) muscle Z-line, alpha 3
chr6	143263702	143263800	99	*	100	*	25	27	0.925926	33	57	0.578947	6	CG	-1	0.00324929	loss	Intron (ENSMUST00000160188.7/52285, intron 4 of 4)	6	143245893	143297272	51380	1	52285	ENSMUST00000100817.5	17809	NA	D6Ertd474e	DNA segment, Chr 6, ERATO Doi 474, expressed
chr6	144248702	144248800	99	*	100	*	12	12	1	3	8	0.375	2	CG	-1	0.00351512	loss	Intron (ENSMUST00000141102.7/20678, intron 4 of 13)	6	144154829	144209568	54740	2	20678	ENSMUST00000150087.1	-39134	ENSMUSG00000041540	Sox5	SRY (sex determining region Y)-box 5
chr6	144846202	144846300	99	*	100	*	27	28	0.964286	28	42	0.666667	4	CG	-1	0.00470362	loss	Distal Intergenic	6	143843739	144781977	938239	2	20678	ENSMUST00000141102.7	-64225	ENSMUSG00000041540	Sox5	SRY (sex determining region Y)-box 5
chr6	146846502	146846600	99	*	100	*	36	45	0.8	35	82	0.426829	8	CG	-1	0.000526152	loss	Exon (ENSMUST00000204503.1/ENSMUST00000204503.1, exon 1 of 1)	6	146850104	146871406	21303	1	69371	ENSMUST00000032433.8	-3504	ENSMUSG00000030292	Smco2	single-pass membrane protein with coiled-coil domains 2
chr7	24865202	24865300	99	*	100	*	9	18	0.5	1	36	0.0277778	4	CG	-1	0.000346534	loss	Exon (ENSMUST00000079306.10/232973, exon 4 of 5)	7	24865325	24869732	4408	2	232973	ENSMUST00000122995.1	4432	ENSMUSG00000062732	Lypd4	Ly6/Plaur domain containing 4
chr7	27227602	27227700	99	*	100	*	0	19	0	9	22	0.409091	4	CG	1	0.00353702	gain	Promoter	7	27207172	27228628	21457	2	233011	ENSMUST00000003850.7	928	ENSMUSG00000003752	Itpkc	inositol 1,4,5-trisphosphate 3-kinase C
chr7	27444402	27444500	99	*	100	*	3	22	0.136364	13	22	0.590909	4	CG	1	0.00364437	gain	Intron (ENSMUST00000011895.13/80297, intron 1 of 35)	7	27445954	27446517	564	2	80297	ENSMUST00000137414.1	2017	ENSMUSG00000011751	Sptbn4	spectrin beta, non-erythrocytic 4
chr7	30520302	30520400	99	*	100	*	2	30	0.0666667	26	62	0.419355	6	CG	1	0.0021498	gain	Exon (ENSMUST00000124276.1/100504207, exon 8 of 12)	7	30515699	30522193	6495	1	100504207	ENSMUST00000238768.1	4603	ENSMUSG00000062132	Arhgap33os	Rho GTPase activating protein 33, opposite strand
chr7	35333602	35333700	99	*	100	*	17	37	0.459459	50	57	0.877193	9	CG	1	0.000222333	gain	Promoter	7	35334170	35392289	58120	1	52428	ENSMUST00000032705.12	-470	ENSMUSG00000030494	Rhpn2	rhophilin, Rho GTPase binding protein 2
chr7	64582502	64582600	99	*	100	*	1	9	0.111111	7	8	0.875	2	CG	1	0.00355375	gain	Intron (ENSMUST00000032732.14/11784, intron 2 of 14)	7	64635031	64753858	118828	1	11784	ENSMUST00000206246.1	-52431	ENSMUSG00000030519	Apba2	amyloid beta (A4) precursor protein-binding, family A, member 2
chr7	65032302	65032400	99	*	100	*	4	16	0.25	21	24	0.875	4	CG	1	0.00058885	gain	Intron (ENSMUST00000119118.7/70638, intron 1 of 9)	7	64767723	64925560	157838	2	70638	ENSMUST00000149851.7	-106742	ENSMUSG00000030518	Fam189a1	family with sequence similarity 189, member A1
chr7	68251202	68251300	99	*	100	*	7	8	0.875	0	11	0	2	CG	-1	0.000781878	loss	Intron (ENSMUST00000032770.3/78444, intron 1 of 3)	7	68236610	68264233	27624	2	78444	ENSMUST00000032770.3	12933	ENSMUSG00000030553	Pgpep1l	pyroglutamyl-peptidase I-like
chr7	81210102	81210200	99	*	100	*	19	39	0.487179	37	45	0.822222	6	CG	1	0.00308191	gain	Exon (ENSMUST00000207652.1/ENSMUST00000207652.1, exon 6 of 7)	7	81213596	81334533	120938	1	18584	ENSMUST00000026672.7	-3396	ENSMUSG00000025584	Pde8a	phosphodiesterase 8A
chr7	84086402	84086500	99	*	100	*	47	86	0.546512	101	130	0.776923	16	CG	1	0.00166157	gain	Promoter	7	83932857	84086502	153646	2	80982	ENSMUST00000064174.11	2	ENSMUSG00000052353	Cemip	cell migration inducing protein, hyaluronan binding
chr7	117400802	117400900	99	*	100	*	26	32	0.8125	9	30	0.3	4	CG	-1	0.000518968	loss	Intron (ENSMUST00000160035.7/233781, intron 1 of 6)	7	117380979	117673580	292602	1	233781	ENSMUST00000032892.6	19823	ENSMUSG00000030657	Xylt1	xylosyltransferase 1
chr7	125984002	125984100	99	*	100	*	9	18	0.5	27	28	0.964286	4	CG	1	0.0011632	gain	Intron (ENSMUST00000073935.6/269994, intron 2 of 6)	7	125878420	126082411	203992	2	269994	ENSMUST00000073935.6	98311	ENSMUSG00000046182	Gsg1l	GSG1-like
chr7	130266402	130266500	99	*	100	*	33	76	0.434211	31	146	0.212329	17	CG	-1	0.00208137	loss	Promoter	7	130162451	130266263	103813	2	14183	ENSMUST00000120187.8	-139	ENSMUSG00000030849	Fgfr2	fibroblast growth factor receptor 2
chr7	138748102	138748200	99	*	100	*	2	9	0.222222	11	12	0.916667	2	CG	1	0.00308191	gain	Distal Intergenic	7	138846079	138871702	25624	1	52432	ENSMUST00000128157.1	-97879	ENSMUSG00000041769	Ppp2r2d	protein phosphatase 2, regulatory subunit B, delta
chr7	144895902	144896000	99	*	100	*	25	72	0.347222	4	57	0.0701754	14	CG	-1	0.00112852	loss	Promoter	7	144896531	144900953	4423	1	14170	ENSMUST00000033389.6	-531	ENSMUSG00000031073	Fgf15	fibroblast growth factor 15
chr8	9218902	9219000	99	*	100	*	19	26	0.730769	10	34	0.294118	4	CG	-1	0.00252477	loss	Intron (ENSMUST00000110969.4/270028, intron 2 of 2)	8	9144669	9149050	4382	1	74688	ENSMUST00000209053.1	74233	ENSMUSG00000109215	4930453L07Rik	RIKEN cDNA 4930453L07 gene
chr8	11823102	11823200	99	*	100	*	9	10	0.9	0	21	0	2	CG	-1	1.10331e-05	loss	Intron (ENSMUST00000110909.8/54126, intron 18 of 18)	8	11830238	11832300	2063	1	54126	ENSMUST00000151225.1	-7038	ENSMUSG00000031511	Arhgef7	Rho guanine nucleotide exchange factor (GEF7)
chr8	12126602	12126900	299	*	300	*	26	64	0.40625	57	71	0.802817	14	CG	1	6.62327e-05	gain	Distal Intergenic	8	12385771	12436729	50959	1	434280	ENSMUST00000080795.8	-258871	ENSMUSG00000047935	Sox1ot	Sox1 overlapping transcript
chr8	12367902	12368000	99	*	100	*	14	34	0.411765	26	32	0.8125	4	CG	1	0.00267216	gain	Distal Intergenic	8	12385771	12436729	50959	1	434280	ENSMUST00000080795.8	-17771	ENSMUSG00000047935	Sox1ot	Sox1 overlapping transcript
chr8	12428002	12428100	99	*	100	*	21	40	0.525	62	72	0.861111	10	CG	1	0.000803466	gain	Intron (ENSMUST00000080795.8/434280, intron 4 of 8)	8	12396403	12396488	86	1	20664	ENSMUST00000174915.1	31599	ENSMUSG00000096014	Sox1	SRY (sex determining region Y)-box 1
chr8	15023902	15024000	99	*	100	*	10	15	0.666667	25	25	1	2	CG	1	0.0039342	gain	Intron (ENSMUST00000069399.6/74901, intron 1 of 1)	8	15011306	15027093	15788	1	74901	ENSMUST00000184598.1	12596	ENSMUSG00000055675	Kbtbd11	kelch repeat and BTB (POZ) domain containing 11
chr8	25185802	25185900	99	*	100	*	5	10	0.5	0	16	0	2	CG	-1	0.00355375	loss	Intron (ENSMUST00000084512.10/320165, intron 1 of 10)	8	25182761	25201408	18648	2	320165	ENSMUST00000211584.1	15508	ENSMUSG00000065954	Tacc1	transforming, acidic coiled-coil containing protein 1
chr8	27174302	27174400	99	*	100	*	127	191	0.664921	109	239	0.456067	30	CG	-1	0.00025035	loss	Promoter	8	27161898	27174627	12730	2	75767	ENSMUST00000210919.1	227	ENSMUSG00000031488	Rab11fip1	RAB11 family interacting protein 1 (class I)
chr8	49505202	49505300	99	*	100	*	9	18	0.5	25	26	0.961538	4	CG	1	0.001586	gain	Intron (ENSMUST00000212179.1/ENSMUST00000212179.1, intron 8 of 9)	8	48646261	48843951	197691	2	23965	ENSMUST00000211812.1	-661251	ENSMUSG00000031561	Tenm3	teneurin transmembrane protein 3
chr8	55357502	55357600	99	*	100	*	2	28	0.0714286	17	34	0.5	5	CG	1	0.00139899	gain	Distal Intergenic	8	54954843	55060871	106029	1	234267	ENSMUST00000033915.8	402659	ENSMUSG00000031517	Gpm6a	glycoprotein m6a
chr8	65653402	65653500	99	*	100	*	10	11	0.909091	4	15	0.266667	2	CG	-1	0.00308191	loss	Intron (ENSMUST00000152320.7/72925, intron 1 of 8)	8	65618525	66470427	851903	1	72925	ENSMUST00000110259.7	34877	ENSMUSG00000036469	2020-03-01	membrane-associated ring finger (C3HC4) 1
chr8	71908702	71908800	99	*	100	*	36	74	0.486486	103	122	0.844262	18	CG	1	5.91482e-06	gain	Promoter	8	71908657	71913583	4927	1	382019	ENSMUST00000125802.7	45	ENSMUSG00000089857	Zfp882	zinc finger protein 882
chr8	72707702	72707800	99	*	100	*	49	51	0.960784	48	64	0.75	8	CG	-1	0.00389899	loss	3' UTR	8	72723285	72739906	16622	1	20467	ENSMUST00000109950.4	-15485	ENSMUSG00000031622	Sin3b	transcriptional regulator, SIN3B (yeast)
chr8	74868802	74868900	99	*	100	*	14	14	1	10	20	0.5	2	CG	-1	0.00355375	loss	Distal Intergenic	8	74873173	74893506	20334	1	71597	ENSMUST00000034034.9	-4273	ENSMUSG00000031621	Isx	intestine specific homeobox
chr8	79488302	79488400	99	*	100	*	10	21	0.47619	22	24	0.916667	4	CG	1	0.00305932	gain	Distal Intergenic	8	79355356	79399518	44163	2	17125	ENSMUST00000066081.3	-88784	ENSMUSG00000031681	Smad1	SMAD family member 1
chr8	80452602	80452700	99	*	100	*	26	27	0.962963	31	57	0.54386	6	CG	-1	0.000920295	loss	Distal Intergenic	8	80493781	80510542	16762	1	14934	ENSMUST00000063359.7	-41081	ENSMUSG00000051839	Gypa	glycophorin A
chr8	84645002	84645100	99	*	100	*	20	23	0.869565	24	52	0.461538	4	CG	-1	0.00280588	loss	Distal Intergenic	8	84638991	84639434	444	1	12286	ENSMUST00000130507.1	6011	ENSMUSG00000034656	Cacna1a	calcium channel, voltage-dependent, P/Q type, alpha 1A subunit
chr8	86365702	86365800	99	*	100	*	10	11	0.909091	0	9	0	2	CG	-1	0.000526152	loss	Distal Intergenic	8	86504583	86534747	30165	2	244562	ENSMUST00000156066.7	168947	ENSMUSG00000036872	Abcc12	ATP-binding cassette, sub-family C (CFTR/MRP), member 12
chr8	87891302	87891400	99	*	100	*	1	10	0.1	8	10	0.8	2	CG	1	0.00355375	gain	Intron (ENSMUST00000109655.8/94187, intron 2 of 7)	8	87661812	87895735	233924	2	94187	ENSMUST00000052250.14	4335	ENSMUSG00000045333	Zfp423	zinc finger protein 423
chr8	88432502	88432600	99	*	100	*	6	16	0.375	0	35	0	4	CG	-1	0.000879149	loss	Distal Intergenic	8	88331059	88362194	31136	2	26992	ENSMUST00000034085.7	-70308	ENSMUSG00000031660	Brd7	bromodomain containing 7
chr8	90800802	90800900	99	*	100	*	9	10	0.9	4	19	0.210526	2	CG	-1	0.00175008	loss	Distal Intergenic	8	90816145	90817393	1249	2	100503868	ENSMUST00000209208.1	16493	ENSMUSG00000110332	Gm19935	predicted gene, 19935
chr8	92653102	92653200	99	*	100	*	4	18	0.222222	19	22	0.863636	4	CG	1	0.000494792	gain	Distal Intergenic	8	92674288	92680956	6669	1	64379	ENSMUST00000034185.12	-21088	ENSMUSG00000031738	Irx6	Iroquois homeobox 6
chr8	96331402	96331500	99	*	100	*	5	10	0.5	0	20	0	2	CG	-1	0.00208137	loss	Intron (ENSMUST00000212446.1/ENSMUST00000212446.1, intron 1 of 4)	8	95864134	95888547	24414	2	14719	ENSMUST00000034097.7	-442855	ENSMUSG00000031672	Got2	glutamatic-oxaloacetic transaminase 2, mitochondrial
chr8	103010402	103010500	99	*	100	*	9	9	1	6	17	0.352941	2	CG	-1	0.00341267	loss	Distal Intergenic	8	102661487	102785642	124156	2	12552	ENSMUST00000210425.1	-224760	ENSMUSG00000031673	Cdh11	cadherin 11
chr8	120488002	120488100	99	*	100	*	55	111	0.495495	110	152	0.723684	20	CG	1	0.00105786	gain	Promoter	8	120488447	120581390	92944	1	382034	ENSMUST00000034279.15	-347	ENSMUSG00000031822	Gse1	genetic suppressor element 1, coiled-coil protein
chr8	120504402	120504500	99	*	100	*	1	10	0.1	10	11	0.909091	2	CG	1	0.0012151	gain	Intron (ENSMUST00000127664.1/108148, intron 1 of 15)	8	120488447	120581390	92944	1	382034	ENSMUST00000034279.15	15955	ENSMUSG00000031822	Gse1	genetic suppressor element 1, coiled-coil protein
chr8	121083602	121083700	99	*	100	*	33	129	0.255814	82	157	0.522293	23	CG	1	0.000125438	gain	Promoter	8	121059119	121083110	23992	2	68790	ENSMUST00000182264.1	-492	ENSMUSG00000097336	Fendrr	Foxf1 adjacent non-coding developmental regulatory RNA
chr8	121397902	121398000	99	*	100	*	20	28	0.714286	13	54	0.240741	6	CG	-1	0.000399578	loss	Intron (ENSMUST00000127664.1/108148, intron 1 of 15)	8	121530828	121541869	11042	2	76405	ENSMUST00000182739.7	143869	ENSMUSG00000031809	1700018B08Rik	RIKEN cDNA 1700018B08 gene
chr8	124252802	124252900	99	*	100	*	12	16	0.75	38	38	1	4	CG	1	0.00329408	gain	Intron (ENSMUST00000127664.1/108148, intron 1 of 15)	8	124231508	124334310	102803	1	108148	ENSMUST00000142578.7	21294	ENSMUSG00000089704	Galnt2	polypeptide N-acetylgalactosaminyltransferase 2
chr8	125206002	125206100	99	*	100	*	20	24	0.833333	9	34	0.264706	6	CG	-1	0.000302827	loss	Intron (ENSMUST00000074562.10/244667, intron 9 of 12)	8	125087987	125102878	14892	1	244667	ENSMUST00000126111.1	118015	ENSMUSG00000043051	Disc1	disrupted in schizophrenia 1
chr8	126987802	126987900	99	*	100	*	19	29	0.655172	35	36	0.972222	7	CG	1	0.00234107	gain	Distal Intergenic	8	126947172	126971071	23900	2	52202	ENSMUST00000045994.7	-16731	ENSMUSG00000033931	Rbm34	RNA binding motif protein 34
chr9	34818702	34818800	99	*	100	*	21	30	0.7	35	36	0.972222	6	CG	1	0.00404128	gain	Intron (ENSMUST00000115148.8/67703, intron 2 of 16)	9	35016452	35030876	14425	1	67703	ENSMUST00000188658.1	-197652	ENSMUSG00000032036	Kirrel3	kirre like nephrin family adhesion molecule 3
chr9	37142102	37142200	99	*	100	*	19	34	0.558824	1	16	0.0625	4	CG	-1	0.00259906	loss	Intron (ENSMUST00000039674.12/208076, intron 1 of 12)	9	36954772	37145660	190889	2	208076	ENSMUST00000189294.6	3460	ENSMUSG00000035934	Pknox2	Pbx/knotted 1 homeobox 2
chr9	37592702	37592800	99	*	100	*	29	44	0.659091	8	30	0.266667	6	CG	-1	0.00278009	loss	Intron (ENSMUST00000213126.1/22619, intron 2 of 10)	9	37613321	37627732	14412	1	22619	ENSMUST00000215829.1	-20521	ENSMUSG00000001942	Siae	sialic acid acetylesterase
chr9	44487302	44487400	99	*	100	*	0	40	0	24	97	0.247423	8	CG	1	0.00208137	gain	Promoter	9	44487247	44511896	24650	1	80288	ENSMUST00000218183.1	55	ENSMUSG00000063382	Bcl9l	B cell CLL/lymphoma 9-like
chr9	45264302	45264400	99	*	100	*	15	44	0.340909	4	60	0.0666667	10	CG	-1	0.00163537	loss	3' UTR	9	45266643	45266707	65	2	102466803	ENSMUST00000183683.1	2307	ENSMUSG00000098361	Mir7086	microRNA 7086
chr9	50223402	50223500	99	*	100	*	0	24	0	19	26	0.730769	6	CG	1	6.24815e-06	gain	Distal Intergenic	9	50232523	50233182	660	2	71873	ENSMUST00000215655.1	9682	ENSMUSG00000110916	2310003N18Rik	RIKEN cDNA 2310003N18 gene
chr9	50265202	50265300	99	*	100	*	6	21	0.285714	14	18	0.777778	4	CG	1	0.00409781	gain	Distal Intergenic	9	50232523	50233182	660	2	71873	ENSMUST00000215655.1	-32020	ENSMUSG00000110916	2310003N18Rik	RIKEN cDNA 2310003N18 gene
chr9	56663802	56663900	99	*	100	*	10	11	0.909091	1	14	0.0714286	2	CG	-1	0.000367398	loss	Intron (ENSMUST00000053568.1/235402, intron 2 of 3)	9	56619105	56647660	28556	2	235402	ENSMUST00000114247.1	-16142	ENSMUSG00000049556	Lingo1	leucine rich repeat and Ig domain containing 1
chr9	69882802	69882900	99	*	100	*	0	23	0	13	25	0.52	4	CG	1	0.000526152	gain	Distal Intergenic	9	69989466	70008317	18852	1	12175	ENSMUST00000034754.11	-106566	ENSMUSG00000011958	Bnip2	BCL2/adenovirus E1B interacting protein 2
chr9	72765202	72765300	99	*	100	*	33	43	0.767442	23	52	0.442308	6	CG	-1	0.00328675	loss	Distal Intergenic	9	72745839	72747263	1425	1	17999	ENSMUST00000184287.1	19363	ENSMUSG00000032216	Nedd4	neural precursor cell expressed, developmentally down-regulated 4
chr9	75478102	75478200	99	*	100	*	4	9	0.444444	15	15	1	2	CG	1	0.00308191	gain	Exon (ENSMUST00000208453.1/ENSMUST00000208453.1, exon 2 of 4)	9	75499871	75503064	3194	2	50875	ENSMUST00000214424.1	24864	ENSMUSG00000058587	Tmod3	tropomodulin 3
chr9	76324702	76324800	99	*	100	*	15	18	0.833333	5	18	0.277778	2	CG	-1	0.00252477	loss	Promoter	9	76229954	76323856	93903	2	387285	ENSMUST00000184757.1	-846	ENSMUSG00000032360	Hcrtr2	hypocretin (orexin) receptor 2
chr9	78345902	78346000	99	*	100	*	11	11	1	4	14	0.285714	2	CG	-1	0.00150421	loss	Promoter	9	78331018	78347158	16141	2	14858	ENSMUST00000034902.11	1158	ENSMUSG00000057933	Gsta2	glutathione S-transferase, alpha 2 (Yc2)
chr9	99336202	99336300	99	*	100	*	25	35	0.714286	73	77	0.948052	6	CG	1	0.00207465	gain	Intron (ENSMUST00000042158.12/272636, intron 2 of 22)	9	99332814	99338915	6102	2	272636	ENSMUST00000187365.1	2615	ENSMUSG00000037681	Esyt3	extended synaptotagmin-like protein 3
chr9	106552902	106553000	99	*	100	*	9	9	1	2	8	0.25	2	CG	-1	0.00312844	loss	Exon (ENSMUST00000062917.15/68265, exon 6 of 8)	9	106503225	106544689	41465	2	68265	ENSMUST00000189866.1	-8213	ENSMUSG00000023577	Iqcf3	IQ motif containing F3
chr9	121107802	121107900	99	*	100	*	0	13	0	6	11	0.545455	2	CG	1	0.00402338	gain	Promoter	9	120960268	121108525	148258	2	209012	ENSMUST00000170406.7	625	ENSMUSG00000040936	Ulk4	unc-51-like kinase 4
chrX	50932202	50932300	99	*	100	*	5	8	0.625	0	13	0	2	CG	-1	0.00297381	loss	Intron (ENSMUST00000060650.6/385354, intron 1 of 11)	20	50895180	50942710	47531	2	385354	ENSMUST00000060650.6	10410	ENSMUSG00000036131	Frmd7	FERM domain containing 7
chrX	94615702	94615800	99	*	100	*	20	45	0.444444	46	50	0.92	10	CG	1	1.94327e-05	gain	Exon (ENSMUST00000117321.2/ENSMUST00000117321.2, exon 1 of 1)	20	94636069	94638559	2491	1	14853	ENSMUST00000096368.3	-20269	ENSMUSG00000071723	Gspt2	G1 to S phase transition 2
chrX	139087502	139087600	99	*	100	*	2	8	0.25	10	10	1	1	CG	1	0.00252477	gain	Promoter	20	139086243	139093405	7163	1	75125	ENSMUST00000033625.1	1259	ENSMUSG00000031270	4930513O06Rik	RIKEN cDNA 4930513O06 gene
chrX	148843206	148843304	99	*	100	*	5	12	0.416667	1	23	0.0434783	2	CG	-1	0.00648473	loss	Distal Intergenic	20	148857640	148924139	66500	1	434865	ENSMUST00000101185.9	-14336	ENSMUSG00000079387	Luzp4	leucine zipper protein 4
chrX	152080006	152080104	99	*	100	*	23	40	0.575	64	76	0.842105	8	CG	1	0.00353115	gain	Distal Intergenic	20	152059075	152059780	706	1	24061	ENSMUST00000141457.1	20931	ENSMUSG00000041133	Smc1a	structural maintenance of chromosomes 1A
chrX	152099506	152099604	99	*	100	*	0	8	0	6	11	0.545455	2	CG	1	0.0117061	gain	Distal Intergenic	20	152059075	152059780	706	1	24061	ENSMUST00000141457.1	40431	ENSMUSG00000041133	Smc1a	structural maintenance of chromosomes 1A
chrX	155504606	155504704	99	*	100	*	5	8	0.625	19	19	1	2	CG	1	0.0060036	gain	Exon (ENSMUST00000121482.1/ENSMUST00000121482.1, exon 1 of 1)	20	155573541	155623118	49578	2	211612	ENSMUST00000170236.1	118414	ENSMUSG00000041552	Ptchd1	patched domain containing 1
