# Supplementary material for: Predicting Carcinogenic Mechanisms of Non-Genotoxic Carcinogens via Combined Analysis of Global DNA Methylation and In Vitro Cell Transformation
Source: Int J Mol Sci. 2020 Jul 29;21(15):5387. doi: 10.3390/ijms21155387 (PMC7432388; doi:10.3390/ijms21155387)
Supplement: Supplementary file 1 [file ijms-21-05387-s001.zip › Suppl Table S7_DMR_SS.xls]

## Sheet: DW_vs_SS_anno_1500
Supplementary Table S7. List of DMRs associated with sodium saccharin (SS)
							Control			SS
seqnames	start	end	width	strand	width.1	strand.1	sumReadsM1	sumReadsN1	proportion1	sumReadsM2	sumReadsN2	proportion2	cytosinesCount	context	direction	pValue	regionType	annotation	geneChr	geneStart	geneEnd	geneLength	geneStrand	geneId	transcriptId	distanceToTSS	ENSEMBL	SYMBOL	GENENAME
chr1	6174304	6174402	99	*	100	*	2	10	0.2	8	8	1	2	CG	1	0.00231009	gain	Distal Intergenic	1	6206197	6234311	28115	1	12421	ENSMUST00000159906.7	-31795	ENSMUSG00000025907	Rb1cc1	RB1-inducible coiled-coil 1
chr1	6774804	6774902	99	*	100	*	5	16	0.3125	18	22	0.818182	2	CG	1	0.00349759	gain	Intron (ENSMUST00000140079.7/240690, intron 6 of 23)	1	6802791	6809365	6575	1	240690	ENSMUST00000132207.1	-27889	ENSMUSG00000033740	St18	suppression of tumorigenicity 18
chr1	6826304	6826402	99	*	100	*	0	20	0	4	11	0.363636	2	CG	1	0.00533591	gain	Promoter	1	6827897	6848984	21088	1	240690	ENSMUST00000151015.1	-1495	ENSMUSG00000033740	St18	suppression of tumorigenicity 18
chr1	12874204	12874302	99	*	100	*	2	22	0.0909091	15	32	0.46875	4	CG	1	0.00495021	gain	Intron (ENSMUST00000188454.6/240726, intron 9 of 9)	1	12842791	12861192	18402	1	240725	ENSMUST00000185780.1	31413	ENSMUSG00000016918	Sulf1	sulfatase 1
chr1	13135904	13136002	99	*	100	*	9	10	0.9	5	15	0.333333	2	CG	-1	0.00619136	loss	Distal Intergenic	1	13113457	13127163	13707	2	383491	ENSMUST00000047577.6	-8741	ENSMUSG00000042414	Prdm14	PR domain containing 14
chr1	16521904	16522002	99	*	100	*	8	10	0.8	3	14	0.214286	2	CG	-1	0.00576649	loss	Distal Intergenic	1	16228816	16520112	291297	2	29819	ENSMUST00000162435.7	-1792	ENSMUSG00000025920	Stau2	staufen double-stranded RNA binding protein 2
chr1	17709404	17709502	99	*	100	*	17	26	0.653846	34	36	0.944444	4	CG	1	0.0048301	gain	Intron (ENSMUST00000155588.7/102634913, intron 4 of 6)	1	17727045	17765575	38531	1	83691	ENSMUST00000159958.7	-17543	ENSMUSG00000025776	Crispld1	cysteine-rich secretory protein LCCL domain containing 1
chr1	19148804	19148902	99	*	100	*	0	33	0	7	30	0.233333	6	CG	1	0.0049235	gain	Intron (ENSMUST00000037294.7/226896, intron 7 of 7)	1	19107181	19148367	41187	1	226896	ENSMUST00000149505.1	41623	ENSMUSG00000042596	Tfap2d	transcription factor AP-2, delta
chr1	19552604	19552702	99	*	100	*	8	50	0.16	26	52	0.5	4	CG	1	0.00150449	gain	Distal Intergenic	1	19213879	19219253	5375	1	21419	ENSMUST00000186972.1	338725	ENSMUSG00000025927	Tfap2b	transcription factor AP-2 beta
chr1	20428604	20428702	99	*	100	*	18	56	0.321429	36	57	0.631579	10	CG	1	0.00273045	gain	Intron (ENSMUST00000088448.11/241035, intron 36 of 66)	1	20374722	20409448	34727	2	241035	ENSMUST00000132647.1	-19156	ENSMUSG00000043760	Pkhd1	polycystic kidney and hepatic disease 1
chr1	22054804	22054902	99	*	100	*	6	9	0.666667	57	58	0.982759	2	CG	1	0.00124579	gain	Distal Intergenic	1	21398408	21961942	563535	2	226922	ENSMUST00000115300.7	-92862	ENSMUSG00000028033	Kcnq5	potassium voltage-gated channel, subfamily Q, member 5
chr1	23675904	23676002	99	*	100	*	4	9	0.444444	15	16	0.9375	2	CG	1	0.00646477	gain	Distal Intergenic	1	23761753	23815740	53988	1	280645	ENSMUST00000144602.1	-85751	ENSMUSG00000026156	B3gat2	beta-1,3-glucuronyltransferase 2 (glucuronosyltransferase S)
chr1	26267304	26267402	99	*	100	*	6	24	0.25	19	24	0.791667	4	CG	1	0.00118084	gain	Distal Intergenic	1	26681814	26687460	5647	2	210940	ENSMUST00000097801.3	420058	ENSMUSG00000073722	4931408C20Rik	RIKEN cDNA 4931408C20 gene
chr1	30274904	30275002	99	*	100	*	19	21	0.904762	10	21	0.47619	4	CG	-1	0.00442362	loss	Distal Intergenic	1	30806205	30809105	2901	2	213109	ENSMUST00000190190.1	534103	ENSMUSG00000048874	Phf3	PHD finger protein 3
chr1	30720104	30720202	99	*	100	*	14	16	0.875	8	20	0.4	2	CG	-1	0.0052148	loss	Distal Intergenic	1	30806205	30809105	2901	2	213109	ENSMUST00000190190.1	88903	ENSMUSG00000048874	Phf3	PHD finger protein 3
chr1	34368604	34368702	99	*	100	*	7	11	0.636364	0	13	0	2	CG	-1	0.00220452	loss	Exon (ENSMUST00000187302.1/ENSMUST00000187302.1, exon 2 of 2)	1	34433121	34433199	79	2	100628580	ENSMUST00000175111.1	64497	ENSMUSG00000092852	Mir5103	microRNA 5103
chr1	34502204	34502302	99	*	100	*	3	18	0.166667	22	32	0.6875	4	CG	1	0.00189296	gain	Intron (ENSMUST00000027299.9/21755, intron 4 of 4)	1	34498421	34500132	1712	1	21755	ENSMUST00000191604.1	3783	ENSMUSG00000026125	Prss39	protease, serine 39
chr1	34722104	34722202	99	*	100	*	10	22	0.454545	3	28	0.107143	4	CG	-1	0.00637243	loss	Exon (ENSMUST00000159747.8/226970, exon 2 of 14)	1	34732115	34811829	79715	1	226970	ENSMUST00000162599.7	-9913	ENSMUSG00000037509	Arhgef4	Rho guanine nucleotide exchange factor (GEF) 4
chr1	36570504	36570602	99	*	100	*	49	50	0.98	36	48	0.75	8	CG	-1	0.0024754	loss	Intron (ENSMUST00000170295.7/381337, intron 12 of 14)	1	36548642	36558349	9708	2	20353	ENSMUST00000114991.7	-12155	ENSMUSG00000026121	Sema4c	sema domain, immunoglobulin domain (Ig), transmembrane domain (TM) and short cytoplasmic domain, (semaphorin) 4C
chr1	37126504	37126602	99	*	100	*	13	19	0.684211	22	22	1	4	CG	1	0.00565614	gain	Intron (ENSMUST00000238425.1/70853, intron 13 of 28)	1	37135508	37141336	5829	1	70853	ENSMUST00000195450.1	-8906	ENSMUSG00000050122	Vwa3b	von Willebrand factor A domain containing 3B
chr1	37222204	37222302	99	*	100	*	8	19	0.421053	0	16	0	4	CG	-1	0.0048301	loss	Intron (ENSMUST00000191981.5/12790, intron 3 of 4)	1	37219205	37263384	44180	1	12790	ENSMUST00000027288.9	2999	ENSMUSG00000026114	Cnga3	cyclic nucleotide gated channel alpha 3
chr1	37694404	37694502	99	*	100	*	29	55	0.527273	46	55	0.836364	8	CG	1	0.00204029	gain	Exon (ENSMUST00000192480.1/ENSMUST00000192480.1, exon 1 of 1)	1	37637986	37719795	81810	2	72097	ENSMUST00000160589.1	25293	ENSMUSG00000026090	2010300C02Rik	RIKEN cDNA 2010300C02 gene
chr1	38231804	38231902	99	*	100	*	7	11	0.636364	1	13	0.0769231	2	CG	-1	0.00525225	loss	Intron (ENSMUST00000095027.8/16764, intron 10 of 21)	1	38181262	38197443	16182	2	16764	ENSMUST00000136641.2	-34361	ENSMUSG00000037138	Aff3	AF4/FMR2 family, member 3
chr1	39389504	39389602	99	*	100	*	18	22	0.818182	4	18	0.222222	4	CG	-1	0.00114003	loss	Intron (ENSMUST00000054462.10/54610, intron 8 of 19)	1	39391198	39392631	1434	2	54610	ENSMUST00000195854.1	3029	ENSMUSG00000003134	Tbc1d8	TBC1 domain family, member 8
chr1	39691404	39691502	99	*	100	*	35	36	0.972222	37	55	0.672727	6	CG	-1	0.0021769	loss	Promoter	1	39680932	39691871	10940	2	619289	ENSMUST00000126760.1	369	ENSMUSG00000057173	Rfx8	regulatory factor X 8
chr1	40734404	40734502	99	*	100	*	9	26	0.346154	24	33	0.727273	6	CG	1	0.00505969	gain	Intron (ENSMUST00000027231.12/226999, intron 3 of 11)	1	40755756	40757071	1316	1	226999	ENSMUST00000192294.1	-21254	ENSMUSG00000026062	Slc9a2	solute carrier family 9 (sodium/hydrogen exchanger), member 2
chr1	40812104	40812202	99	*	100	*	13	15	0.866667	4	13	0.307692	2	CG	-1	0.00432143	loss	Intron (ENSMUST00000114765.3/381339, intron 3 of 4)	1	40805601	40856887	51287	1	381339	ENSMUST00000114765.3	6503	ENSMUSG00000079588	Tmem182	transmembrane protein 182
chr1	40919304	40919402	99	*	100	*	8	8	1	5	13	0.384615	2	CG	-1	0.00593477	loss	Distal Intergenic	1	40805601	40856887	51287	1	381339	ENSMUST00000114765.3	113703	ENSMUSG00000079588	Tmem182	transmembrane protein 182
chr1	43005904	43006002	99	*	100	*	15	24	0.625	2	20	0.1	4	CG	-1	0.00179143	loss	Intron (ENSMUST00000179766.2/93690, intron 1 of 1)	1	42953139	43030781	77643	1	93690	ENSMUST00000179655.1	52765	ENSMUSG00000041907	Gpr45	G protein-coupled receptor 45
chr1	44873504	44873602	99	*	100	*	8	8	1	4	11	0.363636	2	CG	-1	0.00576649	loss	Exon (ENSMUST00000185547.1/ENSMUST00000185547.1, exon 1 of 1)	1	44739676	44744949	5274	2	75066	ENSMUST00000186732.1	-128555	ENSMUSG00000101701	4930521E06Rik	RIKEN cDNA 4930521E06 gene
chr1	51493604	51493702	99	*	100	*	1	8	0.125	11	12	0.916667	2	CG	1	0.00189296	gain	Distal Intergenic	1	51471129	51478425	7297	2	109019	ENSMUST00000188051.6	-15179	ENSMUSG00000026107	Nabp1	nucleic acid binding protein 1
chr1	51729004	51729102	99	*	100	*	1	12	0.0833333	10	15	0.666667	2	CG	1	0.00402254	gain	Intron (ENSMUST00000186769.1/ENSMUST00000186769.1, intron 1 of 1)	1	51760353	51764470	4118	2	17912	ENSMUST00000145367.1	35368	ENSMUSG00000018417	Myo1b	myosin IB
chr1	55202004	55202102	99	*	100	*	1	45	0.0222222	12	48	0.25	6	CG	1	0.00347345	gain	3' UTR	1	55203945	55206489	2545	2	74013	ENSMUST00000133294.1	4387	ENSMUSG00000025978	Rftn2	raftlin family member 2
chr1	58210304	58210402	99	*	100	*	10	33	0.30303	36	45	0.8	6	CG	1	0.000226332	gain	Promoter	1	58210397	58268597	58201	1	71872	ENSMUST00000040442.5	0	ENSMUSG00000038242	Aox4	aldehyde oxidase 4
chr1	59270104	59270202	99	*	100	*	24	27	0.888889	25	57	0.438596	6	CG	-1	0.00085131	loss	Intron (ENSMUST00000160662.7/271697, intron 4 of 13)	1	59257128	59257878	751	1	271697	ENSMUST00000162487.1	12976	ENSMUSG00000026023	Cdk15	cyclin-dependent kinase 15
chr1	59433604	59433702	99	*	100	*	15	26	0.576923	35	37	0.945946	6	CG	1	0.00178818	gain	Distal Intergenic	1	59482424	59486955	4532	1	14369	ENSMUST00000114246.3	-48722	ENSMUSG00000041075	Fzd7	frizzled class receptor 7
chr1	61698104	61698202	99	*	100	*	12	17	0.705882	2	15	0.133333	2	CG	-1	0.00292171	loss	Intron (ENSMUST00000138768.7/72823, intron 1 of 4)	1	61639243	62642284	1003042	1	72823	ENSMUST00000094906.3	58861	ENSMUSG00000052062	Pard3b	par-3 family cell polarity regulator beta
chr1	62570004	62570102	99	*	100	*	6	9	0.666667	0	10	0	2	CG	-1	0.00367017	loss	Intron (ENSMUST00000075374.9/72823, intron 21 of 22)	1	62703285	62739932	36648	1	18187	ENSMUST00000126344.1	-133183	ENSMUSG00000025969	Nrp2	neuropilin 2
chr1	67145504	67145602	99	*	100	*	15	16	0.9375	8	22	0.363636	4	CG	-1	0.00176489	loss	Intron (ENSMUST00000027144.7/227231, intron 4 of 37)	1	67123026	67231259	108234	1	227231	ENSMUST00000027144.7	22478	ENSMUSG00000025991	Cps1	carbamoyl-phosphate synthetase 1
chr1	69687804	69687902	99	*	100	*	8	29	0.275862	0	45	0	7	CG	-1	0.00123221	loss	Promoter	1	69538582	69687245	148664	2	22779	ENSMUST00000187184.6	-559	ENSMUSG00000025997	Ikzf2	IKAROS family zinc finger 2
chr1	70386304	70386402	99	*	100	*	7	16	0.4375	23	26	0.884615	4	CG	1	0.0037067	gain	Intron (ENSMUST00000065425.11/66722, intron 14 of 16)	1	70725715	70885397	159683	1	320460	ENSMUST00000053922.11	-339313	ENSMUSG00000045648	Vwc2l	von Willebrand factor C domain-containing protein 2-like
chr1	70866304	70866402	99	*	100	*	1	10	0.1	7	9	0.777778	2	CG	1	0.00455717	gain	Intron (ENSMUST00000053922.11/320460, intron 3 of 3)	1	70725923	70882489	156567	1	320460	ENSMUST00000162182.1	140381	ENSMUSG00000045648	Vwc2l	von Willebrand factor C domain-containing protein 2-like
chr1	72695504	72695602	99	*	100	*	12	16	0.75	1	10	0.1	2	CG	-1	0.0030875	loss	Intron (ENSMUST00000212573.1/319695, intron 1 of 22)	1	72642982	72700539	57558	2	319695	ENSMUST00000211837.1	4937	ENSMUSG00000039342	Ankar	ankyrin and armadillo repeat containing
chr1	74049704	74049802	99	*	100	*	55	57	0.964912	39	55	0.709091	12	CG	-1	0.0013381	loss	Intron (ENSMUST00000169786.7/21961, intron 3 of 34)	1	74002316	74037157	34842	2	21961	ENSMUST00000190599.1	-12547	ENSMUSG00000055322	Tns1	tensin 1
chr1	74772204	74772302	99	*	100	*	2	60	0.0333333	11	42	0.261905	8	CG	1	0.00225239	gain	Promoter	1	74771892	74785322	13431	1	22420	ENSMUST00000006716.7	312	ENSMUSG00000033227	Wnt6	wingless-type MMTV integration site family, member 6
chr1	74943204	74943302	99	*	100	*	13	27	0.481481	25	28	0.892857	6	CG	1	0.00273045	gain	Downstream (2-3kb)	1	74902071	74935599	33529	2	241116	ENSMUST00000094844.3	-7605	ENSMUSG00000047021	Cfap65	cilia and flagella associated protein 65
chr1	75340104	75340202	99	*	100	*	38	46	0.826087	26	58	0.448276	4	CG	-1	0.000833964	loss	Distal Intergenic	1	75360329	75368579	8251	1	13346	ENSMUST00000027409.9	-20127	ENSMUSG00000026208	Des	desmin
chr1	80512304	80512402	99	*	100	*	10	13	0.769231	2	12	0.166667	2	CG	-1	0.00437601	loss	Intron (ENSMUST00000077946.11/210293, intron 52 of 55)	1	80501641	80530165	28525	2	210293	ENSMUST00000189486.6	17763	ENSMUSG00000038608	Dock10	dedicator of cytokinesis 10
chr1	82290404	82290702	299	*	300	*	95	171	0.555556	171	200	0.855	38	CG	1	2.12887e-08	gain	Promoter	1	82233101	82291416	58316	2	16367	ENSMUST00000069799.2	714	ENSMUSG00000055980	Irs1	insulin receptor substrate 1
chr1	82541704	82541802	99	*	100	*	9	10	0.9	4	14	0.285714	2	CG	-1	0.0046145	loss	Intron (ENSMUST00000087050.6/12829, intron 4 of 47)	1	82538527	82586792	48266	2	12829	ENSMUST00000135271.1	44990	ENSMUSG00000067158	Col4a4	collagen, type IV, alpha 4
chr1	83128404	83128502	99	*	100	*	5	16	0.3125	14	16	0.875	4	CG	1	0.00303628	gain	Distal Intergenic	1	83116793	83119167	2375	1	20297	ENSMUST00000186832.1	11611	ENSMUSG00000026166	Ccl20	chemokine (C-C motif) ligand 20
chr1	84037904	84038002	99	*	100	*	6	9	0.666667	1	13	0.0769231	2	CG	-1	0.00511472	loss	3' UTR	1	84037926	84053253	15328	2	98496	ENSMUST00000175948.1	15251	ENSMUSG00000045658	Pid1	phosphotyrosine interaction domain containing 1
chr1	84507004	84507102	99	*	100	*	24	45	0.533333	30	36	0.833333	6	CG	1	0.0056974	gain	Intron (ENSMUST00000049126.12/227325, intron 5 of 12)	1	84583004	84623841	40838	2	227325	ENSMUST00000191546.2	116739	ENSMUSG00000036766	Dner	delta/notch-like EGF repeat containing
chr1	86275704	86275802	99	*	100	*	8	16	0.5	1	19	0.0526316	4	CG	-1	0.00435249	loss	3' UTR	1	86303234	86307305	4072	1	227327	ENSMUST00000113306.3	-27432	ENSMUSG00000079445	B3gnt7	UDP-GlcNAc:betaGal beta-1,3-N-acetylglucosaminyltransferase 7
chr1	88238704	88238802	99	*	100	*	0	13	0	7	11	0.636364	2	CG	1	0.00220452	gain	Promoter	1	88238108	88240937	2830	1	100040766	ENSMUST00000142632.1	596	ENSMUSG00000079429	Mroh2a	maestro heat-like repeat family member 2A
chr1	90038904	90039002	99	*	100	*	15	15	1	5	9	0.555556	2	CG	-1	0.00585917	loss	Distal Intergenic	1	90042140	90054960	12821	2	74918	ENSMUST00000212859.1	15958	ENSMUSG00000026301	Iqca	IQ motif containing with AAA domain
chr1	90422404	90422502	99	*	100	*	9	9	1	3	8	0.375	2	CG	-1	0.0059145	loss	Distal Intergenic	1	90602981	90613341	10361	1	108679	ENSMUST00000036153.11	-180479	ENSMUSG00000034432	Cops8	COP9 signalosome subunit 8
chr1	90553704	90553802	99	*	100	*	10	11	0.909091	3	11	0.272727	2	CG	-1	0.00419383	loss	Distal Intergenic	1	90602981	90613341	10361	1	108679	ENSMUST00000036153.11	-49179	ENSMUSG00000034432	Cops8	COP9 signalosome subunit 8
chr1	90584204	90584302	99	*	100	*	13	15	0.866667	2	24	0.0833333	2	CG	-1	4.17045e-05	loss	Distal Intergenic	1	90602981	90613341	10361	1	108679	ENSMUST00000036153.11	-18679	ENSMUSG00000034432	Cops8	COP9 signalosome subunit 8
chr1	90590104	90590202	99	*	100	*	15	17	0.882353	10	26	0.384615	4	CG	-1	0.00304615	loss	Distal Intergenic	1	90602981	90613341	10361	1	108679	ENSMUST00000036153.11	-12779	ENSMUSG00000034432	Cops8	COP9 signalosome subunit 8
chr1	91406504	91406602	99	*	100	*	53	60	0.883333	49	75	0.653333	6	CG	-1	0.00381881	loss	Promoter	1	91404879	91406029	1151	2	67086	ENSMUST00000188956.1	-475	ENSMUSG00000100253	1700020N18Rik	RIKEN cDNA 1700020N18 gene
chr1	92435504	92435602	99	*	100	*	7	8	0.875	2	10	0.2	2	CG	-1	0.0056974	loss	Distal Intergenic	1	92439842	92460717	20876	2	67273	ENSMUST00000153897.1	25115	ENSMUSG00000026260	Ndufa10	NADH:ubiquinone oxidoreductase subunit A10
chr1	92481504	92481602	99	*	100	*	0	11	0	10	20	0.5	2	CG	1	0.00569326	gain	Promoter	1	92479681	92480619	939	2	259040	ENSMUST00000086837.1	-885	ENSMUSG00000067064	Olfr1416	olfactory receptor 1416
chr1	93234004	93234102	99	*	100	*	8	8	1	2	8	0.25	2	CG	-1	0.00377038	loss	Distal Intergenic	1	93235841	93301065	65225	1	208777	ENSMUST00000062202.13	-1739	ENSMUSG00000047793	Sned1	sushi, nidogen and EGF-like domains 1
chr1	93259204	93259302	99	*	100	*	15	16	0.9375	6	22	0.272727	2	CG	-1	0.000608837	loss	Intron (ENSMUST00000062202.13/208777, intron 3 of 30)	1	93274431	93282317	7887	1	208777	ENSMUST00000165843.1	-15129	ENSMUSG00000047793	Sned1	sushi, nidogen and EGF-like domains 1
chr1	93658404	93658502	99	*	100	*	20	24	0.833333	15	34	0.441176	4	CG	-1	0.00440413	loss	Promoter	1	93627654	93658659	31006	2	59041	ENSMUST00000186287.2	157	ENSMUSG00000026277	Stk25	serine/threonine kinase 25 (yeast)
chr1	95230704	95230802	99	*	100	*	5	8	0.625	1	16	0.0625	2	CG	-1	0.00444458	loss	Distal Intergenic	1	95313623	95335284	21662	1	67698	ENSMUST00000059975.7	-82821	ENSMUSG00000051185	Fam174a	family with sequence similarity 174, member A
chr1	97589304	97589402	99	*	100	*	11	12	0.916667	4	13	0.307692	2	CG	-1	0.00377038	loss	Distal Intergenic	1	97643903	97661676	17774	2	52392	ENSMUST00000153115.7	72274	ENSMUSG00000044768	D1Ertd622e	DNA segment, Chr 1, ERATO Doi 622, expressed
chr1	102303004	102303102	99	*	100	*	1	17	0.0588235	13	25	0.52	4	CG	1	0.0037232	gain	Distal Intergenic	1	101155809	101175202	19394	1	100504525	ENSMUST00000187932.1	1147195	ENSMUSG00000100684	Gm20268	predicted gene, 20268
chr1	102806804	102806902	99	*	100	*	2	15	0.133333	8	12	0.666667	2	CG	1	0.00566739	gain	Distal Intergenic	1	101155809	101175202	19394	1	100504525	ENSMUST00000187932.1	1650995	ENSMUSG00000100684	Gm20268	predicted gene, 20268
chr1	104036604	104036702	99	*	100	*	2	36	0.0555556	13	27	0.481481	6	CG	1	0.000833964	gain	Distal Intergenic	1	104768529	104995481	226953	1	23836	ENSMUST00000062528.8	-731827	ENSMUSG00000050840	Cdh20	cadherin 20
chr1	109261104	109261202	99	*	100	*	8	20	0.4	1	30	0.0333333	4	CG	-1	0.00270984	loss	Distal Intergenic	1	109982431	109995955	13525	1	241201	ENSMUST00000137092.7	-721229	ENSMUSG00000026312	Cdh7	cadherin 7, type 2
chr1	113401904	113402002	99	*	100	*	3	9	0.333333	13	14	0.928571	2	CG	1	0.00426781	gain	Distal Intergenic	1	111858706	111864918	6213	2	319901	ENSMUST00000035462.6	-1536986	ENSMUSG00000038702	Dsel	dermatan sulfate epimerase-like
chr1	113769304	113769402	99	*	100	*	9	17	0.529412	1	22	0.0454545	4	CG	-1	0.0021769	loss	Distal Intergenic	1	111858706	111864918	6213	2	319901	ENSMUST00000035462.6	-1904386	ENSMUSG00000038702	Dsel	dermatan sulfate epimerase-like
chr1	119146404	119146502	99	*	100	*	15	16	0.9375	10	20	0.5	4	CG	-1	0.00584213	loss	Distal Intergenic	1	118834132	119053619	219488	2	14633	ENSMUST00000062483.14	-92785	ENSMUSG00000048402	Gli2	GLI-Kruppel family member GLI2
chr1	119454004	119454102	99	*	100	*	5	10	0.5	17	18	0.944444	2	CG	1	0.00677389	gain	Distal Intergenic	1	119472145	119478079	5935	2	64143	ENSMUST00000142945.2	23977	ENSMUSG00000004451	Ralb	v-ral simian leukemia viral oncogene B
chr1	119994904	119995002	99	*	100	*	12	12	1	5	16	0.3125	2	CG	-1	0.00133783	loss	Promoter	1	119923519	119995210	71692	2	226356	ENSMUST00000037840.11	208	ENSMUSG00000036962	Cfap221	cilia and flagella associated protein 221
chr1	120641604	120641702	99	*	100	*	6	8	0.75	1	16	0.0625	2	CG	-1	0.00201325	loss	Intron (ENSMUST00000185443.1/ENSMUST00000185443.1, intron 1 of 3)	1	120602418	120607992	5575	1	13798	ENSMUST00000079721.8	39186	ENSMUSG00000058665	En1	engrailed 1
chr1	122570704	122570802	99	*	100	*	0	11	0	15	25	0.6	2	CG	1	0.0024754	gain	Distal Intergenic	1	122205145	122252180	47036	1	102638832	ENSMUST00000185679.1	365559	ENSMUSG00000099960	Gm28590	predicted gene 28590
chr1	123673804	123673902	99	*	100	*	10	28	0.357143	18	20	0.9	4	CG	1	0.00116913	gain	Intron (ENSMUST00000112606.7/269109, intron 4 of 25)	1	123608107	123650360	42254	2	269109	ENSMUST00000187202.1	-23444	ENSMUSG00000036815	Dpp10	dipeptidylpeptidase 10
chr1	129595504	129595602	99	*	100	*	20	49	0.408163	31	44	0.704545	8	CG	1	0.00551236	gain	Exon (ENSMUST00000073527.12/210417, exon 3 of 28)	1	129537511	129629046	91536	1	210417	ENSMUST00000152305.2	57993	ENSMUSG00000042581	Thsd7b	thrombospondin, type I, domain containing 7B
chr1	129644404	129644502	99	*	100	*	4	17	0.235294	14	20	0.7	4	CG	1	0.00594643	gain	Intron (ENSMUST00000073527.12/210417, intron 5 of 27)	1	129537511	129629046	91536	1	210417	ENSMUST00000152305.2	106893	ENSMUSG00000042581	Thsd7b	thrombospondin, type I, domain containing 7B
chr1	129689004	129689102	99	*	100	*	9	26	0.346154	22	24	0.916667	4	CG	1	0.000505141	gain	Intron (ENSMUST00000073527.12/210417, intron 7 of 27)	1	129537511	129629046	91536	1	210417	ENSMUST00000152305.2	151493	ENSMUSG00000042581	Thsd7b	thrombospondin, type I, domain containing 7B
chr1	131752004	131752102	99	*	100	*	3	8	0.375	11	11	1	2	CG	1	0.00403715	gain	Intron (ENSMUST00000049027.9/320718, intron 2 of 20)	1	131750491	131753987	3497	1	320718	ENSMUST00000147800.1	1513	ENSMUSG00000042268	Slc26a9	solute carrier family 26, member 9
chr1	132066604	132066702	99	*	100	*	4	9	0.444444	0	20	0	2	CG	-1	0.00315053	loss	Promoter	1	132026808	132067826	41019	2	213006	ENSMUST00000160656.7	1124	ENSMUSG00000059149	Mfsd4a	major facilitator superfamily domain containing 4A
chr1	132355204	132355302	99	*	100	*	11	18	0.611111	33	34	0.970588	4	CG	1	0.00220452	gain	Downstream (1-2kb)	1	132361026	132364948	3923	2	68875	ENSMUST00000125439.1	9646	ENSMUSG00000042066	Tmcc2	transmembrane and coiled-coil domains 2
chr1	132389504	132389602	99	*	100	*	9	10	0.9	4	16	0.25	2	CG	-1	0.0030875	loss	Promoter	1	132356323	132390318	33996	2	68875	ENSMUST00000132435.1	716	ENSMUSG00000042066	Tmcc2	transmembrane and coiled-coil domains 2
chr1	133223504	133223602	99	*	100	*	28	32	0.875	17	34	0.5	8	CG	-1	0.00289429	loss	Intron (ENSMUST00000212252.1/240753, intron 3 of 9)	1	133246097	133303435	57339	1	240753	ENSMUST00000105082.8	-22495	ENSMUSG00000041757	Plekha6	pleckstrin homology domain containing, family A member 6
chr1	133282904	133283002	99	*	100	*	29	34	0.852941	10	34	0.294118	4	CG	-1	0.000105143	loss	Intron (ENSMUST00000187285.6/240753, intron 12 of 22)	1	133274254	133284955	10702	1	240753	ENSMUST00000189598.1	8650	ENSMUSG00000041757	Plekha6	pleckstrin homology domain containing, family A member 6
chr1	133899104	133899202	99	*	100	*	40	49	0.816327	41	71	0.577465	8	CG	-1	0.00677389	loss	Intron (ENSMUST00000124245.2/269120, intron 1 of 1)	1	133897199	133901327	4129	2	269120	ENSMUST00000124245.2	2125	ENSMUSG00000010311	Optc	opticin
chr1	133921504	133921602	99	*	100	*	7	51	0.137255	23	57	0.403509	6	CG	1	0.00387172	gain	Promoter	1	133910304	133921414	11111	2	116847	ENSMUST00000048432.5	-90	ENSMUSG00000041577	Prelp	proline arginine-rich end leucine-rich repeat
chr1	135083604	135083702	99	*	100	*	0	10	0	10	17	0.588235	2	CG	1	0.00403715	gain	Intron (ENSMUST00000044828.13/329252, intron 1 of 17)	1	134983301	135105276	121976	2	329252	ENSMUST00000044828.13	21574	ENSMUSG00000042793	Lgr6	leucine-rich repeat-containing G protein-coupled receptor 6
chr1	137510604	137510702	99	*	100	*	11	48	0.229167	44	72	0.611111	6	CG	1	0.000546679	gain	Distal Intergenic	1	137966455	137966541	87	1	735252	ENSMUST00000083631.1	-455753	ENSMUSG00000065565	Mir181a-1	microRNA 181a-1
chr1	137532104	137532202	99	*	100	*	5	10	0.5	24	26	0.923077	2	CG	1	0.00547299	gain	Distal Intergenic	1	137966455	137966541	87	1	735252	ENSMUST00000083631.1	-434253	ENSMUSG00000065565	Mir181a-1	microRNA 181a-1
chr1	137812804	137812902	99	*	100	*	11	28	0.392857	0	16	0	4	CG	-1	0.00526925	loss	Distal Intergenic	1	137966455	137966541	87	1	735252	ENSMUST00000083631.1	-153553	ENSMUSG00000065565	Mir181a-1	microRNA 181a-1
chr1	137847504	137847602	99	*	100	*	19	25	0.76	12	31	0.387097	6	CG	-1	0.00625038	loss	Distal Intergenic	1	137966455	137966541	87	1	735252	ENSMUST00000083631.1	-118853	ENSMUSG00000065565	Mir181a-1	microRNA 181a-1
chr1	138274704	138274802	99	*	100	*	8	16	0.5	1	16	0.0625	2	CG	-1	0.00669496	loss	Promoter	1	138273738	138289462	15725	1	338375	ENSMUST00000027643.5	966	ENSMUSG00000026394	Atp6v1g3	ATPase, H+ transporting, lysosomal V1 subunit G3
chr1	150568004	150568102	99	*	100	*	9	10	0.9	4	14	0.285714	2	CG	-1	0.0046145	loss	Intron (ENSMUST00000074783.11/545370, intron 105 of 106)	1	150563711	150565604	1894	2	545370	ENSMUST00000151899.1	-2400	ENSMUSG00000066842	Hmcn1	hemicentin 1
chr1	151011104	151011202	99	*	100	*	5	15	0.333333	23	28	0.821429	2	CG	1	0.00323333	gain	Distal Intergenic	1	150873748	150993435	119688	2	545370	ENSMUST00000155715.1	-17669	ENSMUSG00000066842	Hmcn1	hemicentin 1
chr1	152650904	152651002	99	*	100	*	22	22	1	27	44	0.613636	4	CG	-1	0.00235457	loss	Intron (ENSMUST00000111859.7/19731, intron 2 of 18)	1	152516951	152625217	108267	2	19731	ENSMUST00000027760.13	-25687	ENSMUSG00000026482	Rgl1	ral guanine nucleotide dissociation stimulator,-like 1
chr1	152713104	152713202	99	*	100	*	23	24	0.958333	25	42	0.595238	6	CG	-1	0.0033133	loss	Intron (ENSMUST00000111859.7/19731, intron 1 of 18)	1	152750551	152757544	6994	1	71281	ENSMUST00000068875.4	-37349	ENSMUSG00000055547	Apobec4	apolipoprotein B mRNA editing enzyme, catalytic polypeptide-like 4 (putative)
chr1	153869704	153869802	99	*	100	*	11	32	0.34375	21	25	0.84	6	CG	1	0.00120773	gain	Intron (ENSMUST00000123490.1/ENSMUST00000123490.1, intron 2 of 2)	1	153874345	153876871	2527	1	433365	ENSMUST00000055314.3	-4543	ENSMUSG00000043282	Teddm1b	transmembrane epididymal protein 1B
chr1	154689404	154689502	99	*	100	*	14	24	0.583333	7	38	0.184211	6	CG	-1	0.00304615	loss	Intron (ENSMUST00000187541.6/12290, intron 3 of 46)	1	154392519	154725920	333402	2	12290	ENSMUST00000004214.14	36418	ENSMUSG00000004110	Cacna1e	calcium channel, voltage-dependent, R type, alpha 1E subunit
chr1	156512704	156512802	99	*	100	*	8	8	1	3	13	0.230769	2	CG	-1	0.00219159	loss	Distal Intergenic	1	156424525	156474331	49807	2	20652	ENSMUST00000189661.6	-38373	ENSMUSG00000026600	Soat1	sterol O-acyltransferase 1
chr1	158465304	158465402	99	*	100	*	6	14	0.428571	12	12	1	2	CG	1	0.00349759	gain	Intron (ENSMUST00000193042.5/11899, intron 1 of 22)	1	158505625	158505733	109	1	735253	ENSMUST00000093595.2	-40223	ENSMUSG00000070103	Mir488	microRNA 488
chr1	159422604	159422702	99	*	100	*	12	12	1	5	10	0.5	2	CG	-1	0.00630034	loss	Distal Intergenic	1	159342356	159345100	2745	1	26374	ENSMUST00000192841.1	80248	ENSMUSG00000040782	Cop1	COP1, E3 ubiquitin ligase
chr1	164997704	164997802	99	*	100	*	18	22	0.818182	8	21	0.380952	2	CG	-1	0.00502023	loss	Distal Intergenic	1	164931644	164935527	3884	2	16963	ENSMUST00000027860.7	-62177	ENSMUSG00000026573	Xcl1	chemokine (C motif) ligand 1
chr1	166075004	166075102	99	*	100	*	12	22	0.545455	2	20	0.1	4	CG	-1	0.00403715	loss	Distal Intergenic	1	166098153	166127896	29744	2	240892	ENSMUST00000085992.3	52794	ENSMUSG00000026564	Dusp27	dual specificity phosphatase 27 (putative)
chr1	167613904	167614002	99	*	100	*	9	12	0.75	3	14	0.214286	2	CG	-1	0.00692894	loss	Exon (ENSMUST00000015987.9/20183, exon 2 of 10)	1	167618309	167639621	21313	1	20183	ENSMUST00000111380.1	-4307	ENSMUSG00000015843	Rxrg	retinoid X receptor gamma
chr1	167904804	167904902	99	*	100	*	3	14	0.214286	15	22	0.681818	2	CG	1	0.00690728	gain	Distal Intergenic	1	167689557	167848741	159185	1	110648	ENSMUST00000028003.8	215247	ENSMUSG00000026686	Lmx1a	LIM homeobox transcription factor 1 alpha
chr1	169584704	169584802	99	*	100	*	15	30	0.5	1	20	0.05	5	CG	-1	0.00254081	loss	Distal Intergenic	1	169497934	169531464	33531	2	66977	ENSMUST00000111368.7	-53240	ENSMUSG00000026683	Nuf2	NUF2, NDC80 kinetochore complex component
chr1	170548404	170548502	99	*	100	*	36	52	0.692308	75	84	0.892857	8	CG	1	0.00499134	gain	Intron (ENSMUST00000160456.7/70729, intron 1 of 9)	1	170327214	170557110	229897	2	70729	ENSMUST00000160466.7	8608	ENSMUSG00000038473	Nos1ap	nitric oxide synthase 1 (neuronal) adaptor protein
chr1	172008204	172008302	99	*	100	*	11	14	0.785714	3	17	0.176471	3	CG	-1	0.00231225	loss	Promoter	1	172004763	172009029	4267	2	93840	ENSMUST00000148363.1	727	ENSMUSG00000026556	Vangl2	VANGL planar cell polarity 2
chr1	175430504	175430602	99	*	100	*	8	13	0.615385	18	18	1	2	CG	1	0.00547299	gain	Intron (ENSMUST00000194555.5/24012, intron 2 of 17)	1	175059736	175491130	431395	2	24012	ENSMUST00000027812.10	60528	ENSMUSG00000026527	Rgs7	regulator of G protein signaling 7
chr1	176322404	176322502	99	*	100	*	4	8	0.5	21	22	0.954545	2	CG	1	0.0048301	gain	Distal Intergenic	1	175962407	176275312	312906	2	319455	ENSMUST00000125404.7	-47092	ENSMUSG00000055214	Pld5	phospholipase D family, member 5
chr1	177001404	177001502	99	*	100	*	20	23	0.869565	12	26	0.461538	3	CG	-1	0.00449614	loss	Intron (ENSMUST00000027785.14/76816, intron 16 of 17)	1	176998009	177020437	22429	1	76816	ENSMUST00000139589.1	3395	ENSMUSG00000026504	Sdccag8	serologically defined colon cancer antigen 8
chr1	178720804	178720902	99	*	100	*	8	10	0.8	0	14	0	2	CG	-1	0.000558588	loss	Intron (ENSMUST00000161017.7/269152, intron 4 of 14)	1	178798438	178932855	134418	1	269152	ENSMUST00000160789.1	-77536	ENSMUSG00000026494	Kif26b	kinesin family member 26B
chr1	179207204	179207302	99	*	100	*	3	10	0.3	8	8	1	2	CG	1	0.00426781	gain	Intron (ENSMUST00000128302.7/69726, intron 5 of 11)	1	178955046	179248840	293795	2	69726	ENSMUST00000068437.12	41538	ENSMUSG00000055067	Smyd3	SET and MYND domain containing 3
chr1	182303104	182303202	99	*	100	*	4	9	0.444444	11	11	1	2	CG	1	0.00563492	gain	Exon (ENSMUST00000189594.1/ENSMUST00000189594.1, exon 3 of 3)	1	182300834	182303287	2454	1	67330	ENSMUST00000185216.2	2270	ENSMUSG00000100147	1700047M11Rik	RIKEN cDNA 1700047M11 gene
chr1	182715404	182715502	99	*	100	*	30	38	0.789474	17	36	0.472222	4	CG	-1	0.0058304	loss	Distal Intergenic	1	182747126	182749180	2055	2	433386	ENSMUST00000060041.6	33678	ENSMUSG00000043429	Ccdc185	coiled-coil domain containing 185
chr1	182768804	182768902	99	*	100	*	24	30	0.8	15	42	0.357143	4	CG	-1	0.0012589	loss	Intron (ENSMUST00000155229.6/96935, intron 2 of 3)	1	182764895	182896591	131697	1	96935	ENSMUST00000085724.4	3909	ENSMUSG00000038576	Susd4	sushi domain containing 4
chr1	182963504	182963602	99	*	100	*	6	9	0.666667	1	13	0.0769231	2	CG	-1	0.00511472	loss	Intron (ENSMUST00000193687.5/53791, intron 1 of 3)	1	182954828	182970024	15197	1	53791	ENSMUST00000195614.1	8676	ENSMUSG00000079164	Tlr5	toll-like receptor 5
chr1	184118404	184118502	99	*	100	*	11	12	0.916667	1	9	0.111111	2	CG	-1	0.00132499	loss	Distal Intergenic	1	184034381	184075636	41256	1	63953	ENSMUST00000048655.7	84023	ENSMUSG00000039384	Dusp10	dual specificity phosphatase 10
chr1	185021004	185021102	99	*	100	*	9	16	0.5625	1	18	0.0555556	2	CG	-1	0.00304077	loss	Distal Intergenic	1	184896789	184999570	102782	2	226778	ENSMUST00000027929.9	-21434	ENSMUSG00000026620	Mark1	MAP/microtubule affinity regulating kinase 1
chr1	186403904	186404002	99	*	100	*	15	17	0.882353	9	20	0.45	2	CG	-1	0.00677891	loss	Distal Intergenic	1	186511838	186558472	46635	2	320449	ENSMUST00000193084.1	154470	ENSMUSG00000103690	A730004F24Rik	RIKEN cDNA A730004F24 gene
chr1	188858304	188858402	99	*	100	*	15	16	0.9375	8	16	0.5	4	CG	-1	0.00669496	loss	Intron (ENSMUST00000060479.13/22283, intron 57 of 70)	1	188953744	188964965	11222	1	22283	ENSMUST00000127077.1	-95342	ENSMUSG00000026609	Ush2a	usherin
chr1	189688404	189688502	99	*	100	*	36	65	0.553846	30	130	0.230769	12	CG	-1	0.000190774	loss	Promoter	1	189658725	189688086	29362	2	108000	ENSMUST00000165962.1	-318	ENSMUSG00000026605	Cenpf	centromere protein F
chr1	189996004	189996102	99	*	100	*	6	12	0.5	0	14	0	2	CG	-1	0.00435249	loss	Distal Intergenic	1	189880492	189922363	41872	2	226830	ENSMUST00000027897.7	-73641	ENSMUSG00000026603	Smyd2	SET and MYND domain containing 2
chr1	190018404	190018502	99	*	100	*	22	24	0.916667	17	31	0.548387	6	CG	-1	0.00459463	loss	Distal Intergenic	1	189880492	189922363	41872	2	226830	ENSMUST00000027897.7	-96041	ENSMUSG00000026603	Smyd2	SET and MYND domain containing 2
chr1	190374404	190374502	99	*	100	*	1	8	0.125	10	11	0.909091	2	CG	1	0.00220452	gain	Distal Intergenic	1	190403645	190417145	13501	1	433390	ENSMUST00000193966.1	-29143	ENSMUSG00000103644	Gm29678	predicted gene, 29678
chr1	190536804	190536902	99	*	100	*	6	22	0.272727	0	24	0	4	CG	-1	0.00680147	loss	Distal Intergenic	1	190403645	190417145	13501	1	433390	ENSMUST00000193966.1	133159	ENSMUSG00000103644	Gm29678	predicted gene, 29678
chr1	190682104	190682202	99	*	100	*	7	55	0.127273	44	83	0.53012	10	CG	1	6.13646e-05	gain	Distal Intergenic	1	190808888	190810463	1576	2	320119	ENSMUST00000160891.1	128261	ENSMUSG00000089872	Rps6kc1	ribosomal protein S6 kinase polypeptide 1
chr1	191512504	191512602	99	*	100	*	2	21	0.0952381	9	16	0.5625	2	CG	1	0.00390645	gain	Distal Intergenic	1	191436340	191465048	28709	2	102634668	ENSMUST00000192778.1	-47456	ENSMUSG00000103114	Gm32200	predicted gene, 32200
chr1	192330704	192330802	99	*	100	*	2	10	0.2	14	19	0.736842	2	CG	1	0.00655187	gain	Intron (ENSMUST00000078470.11/16510, intron 6 of 10)	1	192434740	192510159	75420	1	16510	ENSMUST00000151152.2	-103938	ENSMUSG00000058248	Kcnh1	potassium voltage-gated channel, subfamily H (eag-related), member 1
chr1	192438104	192438202	99	*	100	*	9	16	0.5625	1	19	0.0526316	4	CG	-1	0.00261567	loss	Intron (ENSMUST00000078470.11/16510, intron 10 of 10)	1	192434740	192510159	75420	1	16510	ENSMUST00000151152.2	3364	ENSMUSG00000058248	Kcnh1	potassium voltage-gated channel, subfamily H (eag-related), member 1
chr1	192792104	192792202	99	*	100	*	8	16	0.5	11	11	1	2	CG	1	0.0061986	gain	Distal Intergenic	1	192512828	192771223	258396	2	226861	ENSMUST00000044190.11	-20881	ENSMUSG00000037375	Hhat	hedgehog acyltransferase
chr10	9209102	9209200	99	*	100	*	6	12	0.5	1	28	0.0357143	2	CG	-1	0.00189296	loss	Distal Intergenic	10	8722219	8886070	163852	2	70097	ENSMUST00000015449.5	-323032	ENSMUSG00000015305	Sash1	SAM and SH3 domain containing 1
chr10	9397802	9397900	99	*	100	*	18	18	1	15	24	0.625	4	CG	-1	0.00502023	loss	Distal Intergenic	10	9628672	9630941	2270	2	320825	ENSMUST00000221079.1	233041	ENSMUSG00000060487	Samd5	sterile alpha motif domain containing 5
chr10	11087102	11087200	99	*	100	*	5	28	0.178571	21	30	0.7	4	CG	1	0.000759434	gain	Distal Intergenic	10	10686059	11082356	396298	2	14816	ENSMUST00000044306.12	-4746	ENSMUSG00000019828	Grm1	glutamate receptor, metabotropic 1
chr10	13212402	13212500	99	*	100	*	21	25	0.84	13	30	0.433333	6	CG	-1	0.00381881	loss	3' UTR	10	13178140	13193168	15029	2	353258	ENSMUST00000019950.5	-19234	ENSMUSG00000019814	Ltv1	LTV1 ribosome biogenesis factor
chr10	13580002	13580100	99	*	100	*	27	28	0.964286	36	52	0.692308	6	CG	-1	0.00579291	loss	Distal Intergenic	10	13523842	13553142	29301	2	56535	ENSMUST00000170376.7	-26860	ENSMUSG00000019809	Pex3	peroxisomal biogenesis factor 3
chr10	18463102	18463200	99	*	100	*	27	49	0.55102	41	50	0.82	10	CG	1	0.00537372	gain	Intron (ENSMUST00000207038.1/215819, intron 1 of 6)	10	18469888	18473427	3540	1	215819	ENSMUST00000160547.1	-6688	ENSMUSG00000039835	Nhsl1	NHS-like 1
chr10	21424702	21424800	99	*	100	*	24	26	0.923077	22	35	0.628571	4	CG	-1	0.00842325	loss	Intron (ENSMUST00000188024.1/ENSMUST00000188024.1, intron 2 of 3)	10	21377347	21388996	11650	1	237320	ENSMUST00000159163.1	47355	ENSMUSG00000037542	Aldh8a1	aldehyde dehydrogenase 8 family, member A1
chr10	21923502	21923600	99	*	100	*	4	33	0.121212	26	50	0.52	8	CG	1	0.00130555	gain	Intron (ENSMUST00000120509.7/20393, intron 1 of 13)	10	21928470	21990402	61933	1	20393	ENSMUST00000124203.1	-4870	ENSMUSG00000019970	Sgk1	serum/glucocorticoid regulated kinase 1
chr10	22058102	22058200	99	*	100	*	0	8	0	8	12	0.666667	2	CG	1	0.00459463	gain	Distal Intergenic	10	22066307	22068079	1773	2	114671	ENSMUST00000092672.5	9879	ENSMUSG00000069712	4930444G20Rik	RIKEN cDNA 4930444G20 gene
chr10	22652902	22653000	99	*	100	*	5	36	0.138889	20	41	0.487805	6	CG	1	0.00290171	gain	Intron (ENSMUST00000042261.4/353169, intron 1 of 4)	10	22649008	22664690	15683	1	353169	ENSMUST00000159174.1	3894	ENSMUSG00000037490	Slc2a12	solute carrier family 2 (facilitated glucose transporter), member 12
chr10	23074602	23074700	99	*	100	*	1	8	0.125	10	14	0.714286	2	CG	1	0.00807656	gain	Distal Intergenic	10	23170009	23185606	15598	2	14051	ENSMUST00000220038.1	110906	ENSMUSG00000010461	Eya4	EYA transcriptional coactivator and phosphatase 4
chr10	24317302	24317400	99	*	100	*	31	44	0.704545	35	86	0.406977	8	CG	-1	0.00315053	loss	Distal Intergenic	10	24223545	24231199	7655	1	59012	ENSMUST00000154916.1	93757	ENSMUSG00000020000	Moxd1	monooxygenase, DBH-like 1
chr10	25128602	25128700	99	*	100	*	15	26	0.576923	6	28	0.214286	6	CG	-1	0.00692894	loss	Distal Intergenic	10	25169090	25200158	31069	2	432442	ENSMUST00000100012.2	71458	ENSMUSG00000039166	Akap7	A kinase (PRKA) anchor protein 7
chr10	25534602	25534700	99	*	100	*	3	12	0.25	0	30	0	2	CG	-1	0.00574247	loss	Exon (ENSMUST00000187490.1/ENSMUST00000187490.1, exon 1 of 1)	10	25527943	25536267	8325	2	100504474	ENSMUST00000179685.2	1567	ENSMUSG00000096546	Smlr1	small leucine-rich protein 1
chr10	25614302	25614400	99	*	100	*	22	23	0.956522	12	23	0.521739	4	CG	-1	0.0024754	loss	Intron (ENSMUST00000191547.1/102640597, intron 3 of 3)	10	25615632	25621563	5932	2	102640972	ENSMUST00000218080.1	7163	ENSMUSG00000112630	Gm36908	predicted gene, 36908
chr10	26376102	26376200	99	*	100	*	64	112	0.571429	49	163	0.300613	28	CG	-1	0.000196289	loss	Promoter	10	26333858	26375971	42114	2	237339	ENSMUST00000217699.1	-131	ENSMUSG00000039089	L3mbtl3	L3MBTL3 histone methyl-lysine binding protein
chr10	27188802	27188900	99	*	100	*	8	8	1	6	14	0.428571	2	CG	-1	0.0076914	loss	Intron (ENSMUST00000092639.11/16773, intron 24 of 64)	10	27204801	27212254	7454	2	16773	ENSMUST00000239098.1	23354	ENSMUSG00000019899	Lama2	laminin, alpha 2
chr10	30331402	30331500	99	*	100	*	7	14	0.5	1	17	0.0588235	2	CG	-1	0.00622126	loss	Distal Intergenic	10	30196009	30200560	4552	2	66311	ENSMUST00000099985.5	-130842	ENSMUSG00000075266	Cenpw	centromere protein W
chr10	31051402	31051500	99	*	100	*	2	8	0.25	13	16	0.8125	2	CG	1	0.00764852	gain	Intron (ENSMUST00000214464.1/ENSMUST00000214464.1, intron 1 of 4)	10	30832359	30842801	10443	2	15214	ENSMUST00000019924.8	-208601	ENSMUSG00000019789	Hey2	hairy/enhancer-of-split related with YRPW motif 2
chr10	32723502	32723600	99	*	100	*	3	16	0.1875	15	22	0.681818	4	CG	1	0.00437601	gain	Intron (ENSMUST00000191234.6/432450, intron 1 of 6)	10	31693637	32889696	1196060	2	432450	ENSMUST00000218645.1	166096	ENSMUSG00000069670	Nkain2	Na+/K+ transporting ATPase interacting 2
chr10	32742202	32742300	99	*	100	*	10	10	1	2	12	0.166667	2	CG	-1	0.00085131	loss	Intron (ENSMUST00000191234.6/432450, intron 1 of 6)	10	31693637	32889696	1196060	2	432450	ENSMUST00000218645.1	147396	ENSMUSG00000069670	Nkain2	Na+/K+ transporting ATPase interacting 2
chr10	32839102	32839200	99	*	100	*	12	18	0.666667	33	35	0.942857	3	CG	1	0.00807061	gain	Intron (ENSMUST00000191234.6/432450, intron 1 of 6)	10	31693637	32889696	1196060	2	432450	ENSMUST00000218645.1	50496	ENSMUSG00000069670	Nkain2	Na+/K+ transporting ATPase interacting 2
chr10	40173402	40173500	99	*	100	*	4	20	0.2	16	17	0.941176	4	CG	1	0.000185107	gain	Distal Intergenic	10	40132902	40142258	9357	2	72472	ENSMUST00000217252.1	-31144	ENSMUSG00000019838	Slc16a10	solute carrier family 16 (monocarboxylic acid transporters), member 10
chr10	40604802	40604900	99	*	100	*	8	19	0.421053	1	25	0.04	2	CG	-1	0.00377038	loss	Distal Intergenic	10	40630011	40649931	19921	1	70503	ENSMUST00000019977.7	-25111	ENSMUSG00000063428	Ddo	D-aspartate oxidase
chr10	40725702	40725800	99	*	100	*	4	10	0.4	0	18	0	2	CG	-1	0.00523725	loss	Intron (ENSMUST00000058747.3/327747, intron 1 of 4)	10	40683282	40811083	127802	1	327747	ENSMUST00000058747.3	42420	ENSMUSG00000045555	Mettl24	methyltransferase like 24
chr10	43686402	43686500	99	*	100	*	0	8	0	11	15	0.733333	2	CG	1	0.0024754	gain	Intron (ENSMUST00000215599.1/414125, intron 3 of 4)	10	43745809	43757569	11761	1	69443	ENSMUST00000213330.1	-59309	ENSMUSG00000111422	1700027J07Rik	RIKEN cDNA 1700027J07 gene
chr10	45469402	45469500	99	*	100	*	51	54	0.944444	48	66	0.727273	10	CG	-1	0.0037067	loss	Promoter	10	45376620	45470201	93582	2	380669	ENSMUST00000079390.6	701	ENSMUSG00000063804	Lin28b	lin-28 homolog B (C. elegans)
chr10	45819002	45819100	99	*	100	*	19	25	0.76	50	51	0.980392	6	CG	1	0.00367017	gain	Intron (ENSMUST00000213245.1/320363, intron 1 of 2)	10	45828718	45852253	23536	1	320363	ENSMUST00000214947.1	-9618	ENSMUSG00000110874	D030045P18Rik	RIKEN cDNA D030045P18 gene
chr10	48416902	48417000	99	*	100	*	6	18	0.333333	20	23	0.869565	4	CG	1	0.00189296	gain	Distal Intergenic	10	49101128	49103931	2804	2	14806	ENSMUST00000220330.1	686931	ENSMUSG00000056073	Grik2	glutamate receptor, ionotropic, kainate 2 (beta 2)
chr10	53515202	53515300	99	*	100	*	7	10	0.7	4	23	0.173913	2	CG	-1	0.00489875	loss	Intron (ENSMUST00000218774.1/100502868, intron 2 of 3)	10	53498443	53518989	20547	2	100502868	ENSMUST00000218774.1	3689	ENSMUSG00000112739	Gm20597	predicted gene, 20597
chr10	57327302	57327400	99	*	100	*	22	48	0.458333	99	129	0.767442	6	CG	1	0.000833964	gain	Distal Intergenic	10	57478381	57486351	7971	2	74928	ENSMUST00000180831.2	158951	ENSMUSG00000097370	4930467K11Rik	RIKEN cDNA 4930467K11 gene
chr10	59957902	59958000	99	*	100	*	8	8	1	5	14	0.357143	2	CG	-1	0.00485869	loss	Distal Intergenic	10	59949669	59951834	2166	2	74747	ENSMUST00000020308.4	-6068	ENSMUSG00000020108	Ddit4	DNA-damage-inducible transcript 4
chr10	60386602	60386700	99	*	100	*	3	15	0.2	0	34	0	2	CG	-1	0.00754875	loss	Promoter	10	60375450	60387035	11586	2	22295	ENSMUST00000127312.7	335	ENSMUSG00000012819	Cdh23	cadherin 23 (otocadherin)
chr10	60800802	60800900	99	*	100	*	12	12	1	9	24	0.375	2	CG	-1	0.0017046	loss	Intron (ENSMUST00000077925.6/107449, intron 1 of 16)	10	60762610	60820641	58032	2	107449	ENSMUST00000218316.1	19741	ENSMUSG00000020099	Unc5b	unc-5 netrin receptor B
chr10	60982902	60983000	99	*	100	*	3	8	0.375	0	19	0	2	CG	-1	0.00584574	loss	Distal Intergenic	10	60960723	60960844	122	1	100316671	ENSMUST00000116876.1	22179	ENSMUSG00000080526	Mir466j	microRNA 466j
chr10	61603602	61603700	99	*	100	*	7	10	0.7	1	10	0.1	2	CG	-1	0.0068518	loss	Intron (ENSMUST00000020287.7/237362, intron 1 of 3)	10	61595492	61628565	33074	1	237362	ENSMUST00000020287.7	8110	ENSMUSG00000020090	Npffr1	neuropeptide FF receptor 1
chr10	62685702	62685800	99	*	100	*	10	16	0.625	5	24	0.208333	4	CG	-1	0.00794616	loss	Intron (ENSMUST00000148720.7/216021, intron 1 of 3)	10	62682508	62682558	51	1	102465987	ENSMUST00000200383.1	3194	ENSMUSG00000105329	Mir7215	microRNA 7215
chr10	62866702	62866800	99	*	100	*	1	9	0.111111	7	9	0.777778	2	CG	1	0.0056974	gain	Promoter	10	62839097	62865304	26208	2	52463	ENSMUST00000173081.1	-1398	ENSMUSG00000047146	Tet1	tet methylcytosine dioxygenase 1
chr10	64093402	64093500	99	*	100	*	1	21	0.047619	7	17	0.411765	2	CG	1	0.00686027	gain	Intron (ENSMUST00000105441.7/216033, intron 7 of 17)	10	63929890	64090277	160388	2	216028	ENSMUST00000131945.1	-3125	ENSMUSG00000042846	Lrrtm3	leucine rich repeat transmembrane neuronal 3
chr10	66201402	66201500	99	*	100	*	19	27	0.703704	4	24	0.166667	6	CG	-1	0.0009931	loss	Intron (ENSMUST00000189619.1/69433, intron 2 of 3)	10	66120605	66254223	133619	2	69433	ENSMUST00000189619.1	52723	ENSMUSG00000100000	1700023F02Rik	RIKEN cDNA 1700023F02 gene
chr10	66768302	66768400	99	*	100	*	4	11	0.363636	0	21	0	2	CG	-1	0.0048301	loss	Distal Intergenic	10	66915636	66917739	2104	2	68488	ENSMUST00000219021.1	149339	NA	1110002J07Rik	RIKEN cDNA 1110002J07 gene
chr10	70430902	70431000	99	*	100	*	19	20	0.95	13	32	0.40625	4	CG	-1	0.00084104	loss	Distal Intergenic	10	70440481	70500635	60155	1	71721	ENSMUST00000218542.1	-9481	ENSMUSG00000043259	Fam13c	family with sequence similarity 13, member C
chr10	70560202	70560300	99	*	100	*	24	27	0.888889	32	57	0.561404	6	CG	-1	0.00464824	loss	Intron (ENSMUST00000046513.9/70911, intron 4 of 4)	10	70558877	70592820	33944	2	70911	ENSMUST00000162251.7	32520	ENSMUSG00000037747	Phyhipl	phytanoyl-CoA hydroxylase interacting protein-like
chr10	74942102	74942200	99	*	100	*	21	25	0.84	17	36	0.472222	4	CG	-1	0.00514335	loss	Distal Intergenic	10	74967177	75016907	49731	1	14687	ENSMUST00000037813.4	-24977	ENSMUSG00000040009	Gnaz	guanine nucleotide binding protein, alpha z subunit
chr10	75607302	75607400	99	*	100	*	11	12	0.916667	4	12	0.333333	2	CG	-1	0.00484747	loss	Intron (ENSMUST00000219247.1/23887, intron 5 of 10)	10	75604081	75609657	5577	1	23887	ENSMUST00000188444.1	3221	ENSMUSG00000006344	Ggt5	gamma-glutamyltransferase 5
chr10	76026602	76026700	99	*	100	*	15	18	0.833333	6	26	0.230769	4	CG	-1	0.000833964	loss	Distal Intergenic	10	76032650	76038388	5739	1	64453	ENSMUST00000218627.1	-5950	ENSMUSG00000049764	Zfp280b	zinc finger protein 280B
chr10	76892002	76892100	99	*	100	*	12	16	0.75	32	32	1	4	CG	1	0.0048301	gain	Intron (ENSMUST00000001148.10/59093, intron 2 of 15)	10	76789803	76905862	116060	2	59093	ENSMUST00000171437.7	13762	ENSMUSG00000001120	Pcbp3	poly(rC) binding protein 3
chr10	77392802	77392900	99	*	100	*	4	10	0.4	8	8	1	2	CG	1	0.00764852	gain	Intron (ENSMUST00000020496.13/110532, intron 1 of 10)	10	77325790	77370241	44452	2	110532	ENSMUST00000155117.1	-22561	ENSMUSG00000020262	Adarb1	adenosine deaminase, RNA-specific, B1
chr10	77827502	77827600	99	*	100	*	9	28	0.321429	45	52	0.865385	4	CG	1	3.19563e-05	gain	Promoter	10	77826115	77827095	981	2	100191037	ENSMUST00000092369.3	-407	ENSMUSG00000069582	Krtap10-4	keratin associated protein 10-4
chr10	77893102	77893200	99	*	100	*	24	40	0.6	27	95	0.284211	8	CG	-1	0.00213827	loss	Promoter	10	77893417	77896114	2698	1	75188	ENSMUST00000185309.1	-217	ENSMUSG00000096573	1700009J07Rik	RIKEN cDNA 1700009J07 gene
chr10	79794102	79794200	99	*	100	*	8	55	0.145455	37	84	0.440476	10	CG	1	0.00151886	gain	Promoter	10	79793667	79817398	23732	1	18483	ENSMUST00000218631.1	435	ENSMUSG00000035863	Palm	paralemmin
chr10	79880402	79880500	99	*	100	*	17	44	0.386364	8	68	0.117647	8	CG	-1	0.0025743	loss	Promoter	10	79880980	79883174	2195	1	19152	ENSMUST00000165982.1	-480	ENSMUSG00000057729	Prtn3	proteinase 3
chr10	80083302	80083400	99	*	100	*	4	8	0.5	0	11	0	2	CG	-1	0.00845783	loss	Intron (ENSMUST00000219260.1/216161, intron 4 of 32)	10	80062416	80075439	13024	2	216161	ENSMUST00000217876.1	-7863	ENSMUSG00000035673	Sbno2	strawberry notch 2
chr10	81577202	81577300	99	*	100	*	7	9	0.777778	1	8	0.125	2	CG	-1	0.00754875	loss	Intron (ENSMUST00000140433.7/21886, intron 4 of 18)	10	81575532	81590845	15314	1	21886	ENSMUST00000146358.7	1670	ENSMUSG00000034771	Tle2	transducin-like enhancer of split 2
chr10	81617202	81617300	99	*	100	*	16	30	0.533333	61	69	0.884058	6	CG	1	0.000961655	gain	Intron (ENSMUST00000126940.1/268319, intron 2 of 2)	10	81625779	81627257	1479	2	50721	ENSMUST00000143424.1	9957	ENSMUSG00000034748	Sirt6	sirtuin 6
chr10	84468102	84468200	99	*	100	*	6	10	0.6	0	9	0	2	CG	-1	0.00604088	loss	Distal Intergenic	10	84488293	84497435	9143	1	75804	ENSMUST00000020222.1	-20093	ENSMUSG00000020033	4930463O16Rik	RIKEN cDNA 4930463O16 gene
chr10	85211702	85211800	99	*	100	*	2	16	0.125	28	42	0.666667	4	CG	1	0.00132952	gain	Distal Intergenic	10	85131700	85185064	53365	2	12952	ENSMUST00000020227.10	-26638	ENSMUSG00000020038	Cry1	cryptochrome 1 (photolyase-like)
chr10	87129202	87129300	99	*	100	*	11	18	0.611111	36	37	0.972973	4	CG	1	0.00176489	gain	Intron (ENSMUST00000189456.6/76640, intron 3 of 4)	10	87058046	87230588	172543	1	76640	ENSMUST00000169849.2	71156	ENSMUSG00000047129	1700113H08Rik	RIKEN cDNA 1700113H08 gene
chr10	87588102	87588200	99	*	100	*	7	24	0.291667	2	42	0.047619	6	CG	-1	0.0063754	loss	Distal Intergenic	10	87546673	87570332	23660	1	18478	ENSMUST00000217864.1	41429	ENSMUSG00000020051	Pah	phenylalanine hydroxylase
chr10	93062402	93062500	99	*	100	*	12	18	0.666667	33	33	1	2	CG	1	0.00189296	gain	Intron (ENSMUST00000168110.7/380654, intron 4 of 66)	10	93066763	93070251	3489	2	380654	ENSMUST00000171781.1	7751	ENSMUSG00000020014	Cfap54	cilia and flagella associated protein 54
chr10	95068202	95068300	99	*	100	*	2	9	0.222222	19	25	0.76	2	CG	1	0.0056974	gain	Distal Intergenic	10	95120582	95145825	25244	2	628062	ENSMUST00000220248.1	77525	ENSMUSG00000112481	Gm29684	predicted gene, 29684
chr10	96164002	96164100	99	*	100	*	6	8	0.75	2	17	0.117647	2	CG	-1	0.00347345	loss	Distal Intergenic	10	96226020	96248866	22847	1	74881	ENSMUST00000219638.1	-61920	ENSMUSG00000112762	4930459C07Rik	RIKEN cDNA 4930459C07 gene
chr10	96622202	96622300	99	*	100	*	38	40	0.95	53	80	0.6625	8	CG	-1	0.00209578	loss	3' UTR	10	96617554	96618668	1115	1	12226	ENSMUST00000218953.1	4648	ENSMUSG00000036478	Btg1	BTG anti-proliferation factor 1
chr10	97126702	97126800	99	*	100	*	3	8	0.375	18	20	0.9	2	CG	1	0.00523725	gain	Distal Intergenic	10	97035780	97061049	25270	1	75301	ENSMUST00000219048.1	90922	ENSMUSG00000111924	4930556N09Rik	RIKEN cDNA 4930556N09 gene
chr10	98868902	98869000	99	*	100	*	2	22	0.0909091	18	40	0.45	4	CG	1	0.00528084	gain	Distal Intergenic	10	98914406	98987122	72717	1	67972	ENSMUST00000219557.1	-45406	ENSMUSG00000019943	Atp2b1	ATPase, Ca++ transporting, plasma membrane 1
chr10	99718102	99718200	99	*	100	*	18	24	0.75	39	40	0.975	6	CG	1	0.00622637	gain	Distal Intergenic	10	99759506	99830562	71057	1	102638712	ENSMUST00000217945.1	-41306	ENSMUSG00000112304	Gm35206	predicted gene, 35206
chr10	100326202	100326300	99	*	100	*	4	11	0.363636	0	23	0	2	CG	-1	0.00392709	loss	Exon (ENSMUST00000218519.1/ENSMUST00000218519.1, exon 1 of 1)	10	100335676	100336589	914	1	100043224	ENSMUST00000186197.2	-9376	ENSMUSG00000094314	Gm4301	predicted gene 4301
chr10	100751602	100751700	99	*	100	*	5	10	0.5	1	17	0.0588235	2	CG	-1	0.0080283	loss	Distal Intergenic	10	100707535	100741635	34101	2	102639396	ENSMUST00000218270.1	-9967	ENSMUSG00000112104	Gm35722	predicted gene, 35722
chr10	103170102	103170200	99	*	100	*	4	24	0.166667	20	35	0.571429	6	CG	1	0.00375035	gain	Intron (ENSMUST00000166240.7/74978, intron 16 of 25)	10	103137165	103146375	9211	2	74978	ENSMUST00000217834.1	-23727	ENSMUSG00000019892	Lrriq1	leucine-rich repeats and IQ motif containing 1
chr10	105883102	105883200	99	*	100	*	18	28	0.642857	45	50	0.9	4	CG	1	0.00654317	gain	Distal Intergenic	10	105841504	105842982	1479	1	52713	ENSMUST00000155406.1	41598	ENSMUSG00000019897	Ccdc59	coiled-coil domain containing 59
chr10	107552002	107552100	99	*	100	*	78	113	0.690265	194	401	0.483791	2	CG	-1	0.000906296	loss	Intron (ENSMUST00000050702.8/237523, intron 35 of 44)	10	107492853	107494737	1885	2	17878	ENSMUST00000044210.4	-57265	ENSMUSG00000035923	Myf6	myogenic factor 6
chr10	107674802	107674900	99	*	100	*	37	78	0.474359	43	162	0.265432	2	CG	-1	0.00314232	loss	Intron (ENSMUST00000050702.8/237523, intron 14 of 44)	10	107645553	107720027	74475	2	237523	ENSMUST00000218399.1	45127	ENSMUSG00000035916	Ptprq	protein tyrosine phosphatase, receptor type, Q
chr10	107762002	107762100	99	*	100	*	17	54	0.314815	80	145	0.551724	2	CG	1	0.00465132	gain	3' UTR	10	107517049	107720051	203003	2	237523	ENSMUST00000050702.8	-41951	ENSMUSG00000035916	Ptprq	protein tyrosine phosphatase, receptor type, Q
chr10	110733402	110733500	99	*	100	*	11	11	1	9	20	0.45	2	CG	-1	0.00403099	loss	Distal Intergenic	10	110745439	110748146	2708	1	52679	ENSMUST00000173294.7	-11939	ENSMUSG00000020185	E2f7	E2F transcription factor 7
chr10	112231102	112231200	99	*	100	*	6	16	0.375	22	25	0.88	2	CG	1	0.00232295	gain	Exon (ENSMUST00000219794.1/ENSMUST00000219794.1, exon 1 of 3)	10	112271121	112463050	191930	1	268345	ENSMUST00000219301.1	-39921	ENSMUSG00000035681	Kcnc2	potassium voltage gated channel, Shaw-related subfamily, member 2
chr10	114461702	114461800	99	*	100	*	24	36	0.666667	53	59	0.898305	8	CG	1	0.00620855	gain	Intron (ENSMUST00000061632.7/237553, intron 12 of 18)	10	114398823	114801364	402542	2	237553	ENSMUST00000061632.7	339564	ENSMUSG00000050663	Trhde	TRH-degrading enzyme
chr10	114691902	114692000	99	*	100	*	7	18	0.388889	22	28	0.785714	4	CG	1	0.00708344	gain	Intron (ENSMUST00000061632.7/237553, intron 3 of 18)	10	114398823	114801364	402542	2	237553	ENSMUST00000061632.7	109364	ENSMUSG00000050663	Trhde	TRH-degrading enzyme
chr10	116865702	116865800	99	*	100	*	7	42	0.166667	49	108	0.453704	6	CG	1	0.00289887	gain	Intron (ENSMUST00000048229.8/237558, intron 1 of 24)	10	116776535	116896919	120385	2	237558	ENSMUST00000048229.8	31119	ENSMUSG00000034057	Myrfl	myelin regulatory factor-like
chr10	117251302	117251400	99	*	100	*	17	29	0.586207	102	124	0.822581	7	CG	1	0.00665332	gain	Distal Intergenic	10	117233761	117238703	4943	2	77397	ENSMUST00000020392.4	-12599	ENSMUSG00000020177	9530003J23Rik	RIKEN cDNA 9530003J23 gene
chr10	117463702	117463800	99	*	100	*	11	25	0.44	234	268	0.873134	6	CG	1	1.58088e-06	gain	Distal Intergenic	10	117446015	117447493	1479	2	102634600	ENSMUST00000220189.1	-16209	ENSMUSG00000112344	Gm32141	predicted gene, 32141
chr10	117492102	117492200	99	*	100	*	6	28	0.214286	44	83	0.53012	4	CG	1	0.0052148	gain	Distal Intergenic	10	117446015	117447493	1479	2	102634600	ENSMUST00000220189.1	-44609	ENSMUSG00000112344	Gm32141	predicted gene, 32141
chr10	117508702	117508800	99	*	100	*	20	63	0.31746	100	178	0.561798	6	CG	1	0.00258266	gain	Distal Intergenic	10	117446015	117447493	1479	2	102634600	ENSMUST00000220189.1	-61209	ENSMUSG00000112344	Gm32141	predicted gene, 32141
chr10	117517902	117518000	99	*	100	*	69	91	0.758242	496	981	0.505607	6	CG	-1	0.000125718	loss	Distal Intergenic	10	117446015	117447493	1479	2	102634600	ENSMUST00000220189.1	-70409	ENSMUSG00000112344	Gm32141	predicted gene, 32141
chr10	117555202	117555300	99	*	100	*	17	64	0.265625	199	425	0.468235	6	CG	1	0.00414505	gain	Distal Intergenic	10	117629500	117635373	5874	1	70574	ENSMUST00000138020.7	-74200	ENSMUSG00000020183	Cpm	carboxypeptidase M
chr10	117994002	117994100	99	*	100	*	6	152	0.0394737	334	662	0.504532	6	CG	1	3.2357e-23	gain	Distal Intergenic	10	117925459	117948292	22834	1	71067	ENSMUST00000217950.1	68543	ENSMUSG00000112500	4933411E08Rik	RIKEN cDNA 4933411E08 gene
chr10	118016802	118016900	99	*	100	*	44	112	0.392857	193	322	0.599379	4	CG	1	0.0011103	gain	Distal Intergenic	10	117925459	117948292	22834	1	71067	ENSMUST00000217950.1	91343	ENSMUSG00000112500	4933411E08Rik	RIKEN cDNA 4933411E08 gene
chr10	118053002	118053100	99	*	100	*	31	65	0.476923	189	261	0.724138	3	CG	1	0.00108594	gain	Distal Intergenic	10	118141811	118146760	4950	1	17245	ENSMUST00000219827.1	-88711	ENSMUSG00000020212	Mdm1	transformed mouse 3T3 cell double minute 1
chr10	118077602	118077700	99	*	100	*	6	8	0.75	59	59	1	2	CG	1	0.000870205	gain	Distal Intergenic	10	118141811	118146760	4950	1	17245	ENSMUST00000219827.1	-64111	ENSMUSG00000020212	Mdm1	transformed mouse 3T3 cell double minute 1
chr10	118081802	118081900	99	*	100	*	17	38	0.447368	123	175	0.702857	2	CG	1	0.00439613	gain	Distal Intergenic	10	118141811	118146760	4950	1	17245	ENSMUST00000219827.1	-59911	ENSMUSG00000020212	Mdm1	transformed mouse 3T3 cell double minute 1
chr10	118465102	118465200	99	*	100	*	13	23	0.565217	145	179	0.810056	4	CG	1	0.00773559	gain	Distal Intergenic	10	118441047	118442618	1572	1	15978	ENSMUST00000220309.1	24055	ENSMUSG00000055170	Ifng	interferon gamma
chr10	118559202	118559300	99	*	100	*	2	18	0.111111	31	68	0.455882	2	CG	1	0.00778867	gain	Distal Intergenic	10	118502035	118556525	54491	2	103214	ENSMUST00000220034.1	-2677	ENSMUSG00000112230	Ifngas1	Ifng antisense RNA 1
chr10	118567502	118567600	99	*	100	*	23	133	0.172932	120	302	0.397351	2	CG	1	0.000137504	gain	Distal Intergenic	10	118502035	118556525	54491	2	103214	ENSMUST00000220034.1	-10977	ENSMUSG00000112230	Ifngas1	Ifng antisense RNA 1
chr10	118570002	118570100	99	*	100	*	3	21	0.142857	55	98	0.561224	2	CG	1	0.00203976	gain	Distal Intergenic	10	118502035	118556525	54491	2	103214	ENSMUST00000220034.1	-13477	ENSMUSG00000112230	Ifngas1	Ifng antisense RNA 1
chr10	118596702	118596800	99	*	100	*	62	204	0.303922	431	814	0.529484	4	CG	1	6.83908e-07	gain	Distal Intergenic	10	118502035	118556525	54491	2	103214	ENSMUST00000220034.1	-40177	ENSMUSG00000112230	Ifngas1	Ifng antisense RNA 1
chr10	118617802	118617900	99	*	100	*	14	21	0.666667	74	81	0.91358	2	CG	1	0.00502946	gain	Distal Intergenic	10	118502035	118556525	54491	2	103214	ENSMUST00000220034.1	-61277	ENSMUSG00000112230	Ifngas1	Ifng antisense RNA 1
chr10	118623302	118623400	99	*	100	*	420	514	0.817121	1345	2223	0.605038	4	CG	-1	2.7095e-17	loss	Distal Intergenic	10	118502035	118556525	54491	2	103214	ENSMUST00000220034.1	-66777	ENSMUSG00000112230	Ifngas1	Ifng antisense RNA 1
chr10	120754702	120754800	99	*	100	*	6	10	0.6	34	34	1	2	CG	1	0.00094203	gain	Distal Intergenic	10	120765732	120774481	8750	1	70874	ENSMUST00000219219.1	-10932	ENSMUSG00000044544	4921513I03Rik	RIKEN cDNA 4921513I03 gene
chr10	121966202	121966300	99	*	100	*	14	32	0.4375	52	64	0.8125	8	CG	1	0.00122903	gain	Intron (ENSMUST00000020322.11/117600, intron 1 of 21)	10	121780991	122047308	266318	2	117600	ENSMUST00000020322.11	81008	ENSMUSG00000020121	Srgap1	SLIT-ROBO Rho GTPase activating protein 1
chr10	122376702	122376800	99	*	100	*	13	26	0.5	33	40	0.825	4	CG	1	0.00604445	gain	Distal Intergenic	10	122448499	122453452	4954	1	54140	ENSMUST00000020323.6	-71699	ENSMUSG00000020123	Avpr1a	arginine vasopressin receptor 1A
chr10	122884302	122884400	99	*	100	*	17	36	0.472222	78	100	0.78	8	CG	1	0.00213837	gain	Intron (ENSMUST00000161487.7/319468, intron 6 of 8)	10	122895368	122941449	46082	1	319468	ENSMUST00000162969.1	-10968	ENSMUSG00000034613	Ppm1h	protein phosphatase 1H (PP2C domain containing)
chr10	127357102	127357200	99	*	100	*	45	55	0.818182	33	63	0.52381	10	CG	-1	0.00244572	loss	Exon (ENSMUST00000026472.9/16325, exon 2 of 2)	10	127348857	127354411	5555	2	16326	ENSMUST00000059718.5	-2691	ENSMUSG00000047492	Inhbe	inhibin beta-E
chr10	127638902	127639000	99	*	100	*	11	22	0.5	45	50	0.9	4	CG	1	0.00116913	gain	Distal Intergenic	10	127642986	127660957	17972	1	20852	ENSMUST00000092074.11	-3986	ENSMUSG00000002147	Stat6	signal transducer and activator of transcription 6
chr10	128133102	128133200	99	*	100	*	25	25	1	40	54	0.740741	6	CG	-1	0.00604445	loss	Promoter	10	128133324	128134235	912	2	56516	ENSMUST00000217722.1	1035	ENSMUSG00000040043	Rbms2	RNA binding motif, single stranded interacting protein 2
chr10	128940802	128940900	99	*	100	*	6	8	0.75	1	9	0.111111	2	CG	-1	0.00784118	loss	Exon (ENSMUST00000099112.3/16404, exon 4 of 25)	10	128934056	128941267	7212	1	16404	ENSMUST00000218387.1	6746	ENSMUSG00000025348	Itga7	integrin alpha 7
chr11	4000103	4000201	99	*	100	*	5	8	0.625	0	9	0	2	CG	-1	0.0059145	loss	Distal Intergenic	11	3989933	3999308	9376	1	53897	ENSMUST00000109981.1	10170	ENSMUSG00000049721	Gal3st1	galactose-3-O-sulfotransferase 1
chr11	4248403	4248501	99	*	100	*	7	8	0.875	1	16	0.0625	2	CG	-1	0.000774291	loss	Distal Intergenic	11	4257557	4272514	14958	1	16878	ENSMUST00000066283.11	-9056	ENSMUSG00000034394	Lif	leukemia inhibitory factor
chr11	4372903	4373001	99	*	100	*	5	9	0.555556	16	16	1	2	CG	1	0.0051792	gain	Intron (ENSMUST00000109948.7/75828, intron 10 of 10)	11	4424068	4427262	3195	2	75828	ENSMUST00000149443.1	54261	ENSMUSG00000020419	Hormad2	HORMA domain containing 2
chr11	5141403	5141501	99	*	100	*	21	29	0.724138	66	69	0.956522	6	CG	1	0.00261567	gain	Intron (ENSMUST00000062821.12/140703, intron 3 of 14)	11	5135408	5150284	14877	2	140703	ENSMUST00000138551.1	8783	ENSMUSG00000034164	Emid1	EMI domain containing 1
chr11	6062603	6062701	99	*	100	*	29	64	0.453125	111	142	0.78169	8	CG	1	9.94562e-05	gain	Intron (ENSMUST00000109813.8/12323, intron 1 of 20)	11	5971735	6065538	93804	2	12323	ENSMUST00000101585.9	2837	ENSMUSG00000057897	Camk2b	calcium/calmodulin-dependent protein kinase II, beta
chr11	7093503	7093601	99	*	100	*	25	34	0.735294	37	38	0.973684	4	CG	1	0.00511472	gain	Intron (ENSMUST00000020706.4/432530, intron 2 of 19)	11	7063489	7178506	115018	1	432530	ENSMUST00000020706.4	30014	ENSMUSG00000020431	Adcy1	adenylate cyclase 1
chr11	11785703	11785801	99	*	100	*	1	17	0.0588235	17	38	0.447368	4	CG	1	0.00577876	gain	Downstream (1-2kb)	11	11787431	11808925	21495	2	60530	ENSMUST00000152345.7	23124	ENSMUSG00000035455	Fignl1	fidgetin-like 1
chr11	12171003	12171101	99	*	100	*	4	10	0.4	0	18	0	2	CG	-1	0.00523725	loss	Distal Intergenic	11	11954744	12038683	83940	2	14783	ENSMUST00000143386.7	-132320	ENSMUSG00000020176	Grb10	growth factor receptor bound protein 10
chr11	16760303	16760401	99	*	100	*	1	8	0.125	13	13	1	2	CG	1	0.000521827	gain	Intron (ENSMUST00000102884.9/13649, intron 1 of 15)	11	16752230	16793744	41515	1	13649	ENSMUST00000139722.1	8073	ENSMUSG00000020122	Egfr	epidermal growth factor receptor
chr11	16828403	16828501	99	*	100	*	17	20	0.85	7	18	0.388889	4	CG	-1	0.0049235	loss	Intron (ENSMUST00000102884.9/13649, intron 1 of 15)	11	16878150	16884357	6208	1	13649	ENSMUST00000125984.1	-49649	ENSMUSG00000020122	Egfr	epidermal growth factor receptor
chr11	19546903	19547001	99	*	100	*	9	33	0.272727	26	43	0.604651	4	CG	1	0.00544223	gain	Distal Intergenic	11	19924375	20024026	99652	1	114716	ENSMUST00000093299.12	-377374	ENSMUSG00000045671	Spred2	sprouty-related EVH1 domain containing 2
chr11	19619803	19619901	99	*	100	*	5	8	0.625	20	20	1	2	CG	1	0.00523725	gain	Distal Intergenic	11	19924375	20024026	99652	1	114716	ENSMUST00000093299.12	-304474	ENSMUSG00000045671	Spred2	sprouty-related EVH1 domain containing 2
chr11	21178703	21178801	99	*	100	*	4	8	0.5	0	18	0	2	CG	-1	0.00290388	loss	Distal Intergenic	11	21135469	21150323	14855	1	67245	ENSMUST00000101477.1	43234	ENSMUSG00000020134	Peli1	pellino 1
chr11	28167203	28167301	99	*	100	*	5	18	0.277778	21	28	0.75	4	CG	1	0.00349759	gain	Distal Intergenic	11	28388817	28434110	45294	2	216613	ENSMUST00000160016.7	266809	ENSMUSG00000032878	Ccdc85a	coiled-coil domain containing 85A
chr11	28415003	28415101	99	*	100	*	2	12	0.166667	24	32	0.75	2	CG	1	0.00196626	gain	Intron (ENSMUST00000093253.9/216613, intron 3 of 4)	11	28388817	28434110	45294	2	216613	ENSMUST00000160016.7	19009	ENSMUSG00000032878	Ccdc85a	coiled-coil domain containing 85A
chr11	33105403	33105501	99	*	100	*	20	35	0.571429	58	64	0.90625	8	CG	1	0.000877518	gain	Distal Intergenic	11	33117430	33146795	29366	2	14172	ENSMUST00000109363.7	41294	ENSMUSG00000057967	Fgf18	fibroblast growth factor 18
chr11	35123203	35123301	99	*	100	*	10	10	1	3	8	0.375	2	CG	-1	0.0049235	loss	Intron (ENSMUST00000069837.3/20564, intron 1 of 35)	11	35121224	35708507	587284	1	20564	ENSMUST00000069837.3	1979	ENSMUSG00000056427	Slit3	slit guidance ligand 3
chr11	35467003	35467101	99	*	100	*	8	8	1	5	17	0.294118	2	CG	-1	0.00276048	loss	Intron (ENSMUST00000069837.3/20564, intron 4 of 35)	11	35544685	35612636	67952	1	20564	ENSMUST00000124438.1	-77584	ENSMUSG00000056427	Slit3	slit guidance ligand 3
chr11	35692603	35692701	99	*	100	*	13	26	0.5	37	42	0.880952	4	CG	1	0.00213533	gain	Intron (ENSMUST00000069837.3/20564, intron 32 of 35)	11	35616816	35616925	110	1	723924	ENSMUST00000083649.1	75787	ENSMUSG00000065583	Mir218-2	microRNA 218-2
chr11	36009103	36009201	99	*	100	*	5	11	0.454545	1	29	0.0344828	2	CG	-1	0.00262971	loss	Intron (ENSMUST00000102801.7/23964, intron 30 of 30)	11	35838400	35980527	142128	2	211652	ENSMUST00000018993.6	-28576	ENSMUSG00000018849	Wwc1	WW, C2 and coiled-coil domain containing 1
chr11	36106803	36106901	99	*	100	*	2	16	0.125	10	16	0.625	4	CG	1	0.00511449	gain	Exon (ENSMUST00000102801.7/23964, exon 15 of 31)	11	35838400	35980527	142128	2	211652	ENSMUST00000018993.6	-126276	ENSMUSG00000018849	Wwc1	WW, C2 and coiled-coil domain containing 1
chr11	43991603	43991701	99	*	100	*	6	12	0.5	13	13	1	3	CG	1	0.00508877	gain	Intron (ENSMUST00000148504.1/ENSMUST00000148504.1, intron 1 of 6)	11	43776023	43901210	125188	2	11548	ENSMUST00000139906.1	-90393	ENSMUSG00000050541	Adra1b	adrenergic receptor, alpha 1b
chr11	45971303	45971401	99	*	100	*	4	9	0.444444	0	24	0	2	CG	-1	0.00202605	loss	Distal Intergenic	11	45980310	46017994	37685	1	214105	ENSMUST00000049038.3	-8909	ENSMUSG00000040489	Sox30	SRY (sex determining region Y)-box 30
chr11	47512103	47512201	99	*	100	*	4	8	0.5	19	19	1	2	CG	1	0.00255176	gain	Intron (ENSMUST00000109220.7/24052, intron 1 of 6)	11	46896253	47578965	682713	2	24052	ENSMUST00000109220.7	66764	ENSMUSG00000020354	Sgcd	sarcoglycan, delta (dystrophin-associated glycoprotein)
chr11	48826103	48826201	99	*	100	*	11	30	0.366667	36	48	0.75	4	CG	1	0.00246682	gain	Promoter	11	48826140	48851187	25048	1	94089	ENSMUST00000109213.8	0	ENSMUSG00000040350	Trim7	tripartite motif-containing 7
chr11	48830503	48830601	99	*	100	*	11	12	0.916667	6	18	0.333333	2	CG	-1	0.00347345	loss	Intron (ENSMUST00000109213.8/94089, intron 1 of 6)	11	48826140	48851187	25048	1	94089	ENSMUST00000109213.8	4363	ENSMUSG00000040350	Trim7	tripartite motif-containing 7
chr11	49753703	49753801	99	*	100	*	5	10	0.5	1	25	0.04	2	CG	-1	0.00290171	loss	Distal Intergenic	11	49794178	49807750	13573	1	14584	ENSMUST00000130129.1	-40377	ENSMUSG00000020363	Gfpt2	glutamine fructose-6-phosphate transaminase 2
chr11	52431003	52431101	99	*	100	*	18	30	0.6	12	60	0.2	4	CG	-1	0.00108594	loss	Distal Intergenic	11	52396646	52403274	6629	1	213673	ENSMUST00000136303.1	34357	ENSMUSG00000036275	9530068E07Rik	RIKEN cDNA 9530068E07 gene
chr11	52770703	52770801	99	*	100	*	3	17	0.176471	22	26	0.846154	2	CG	1	0.000277787	gain	Intron (ENSMUST00000036796.7/320027, intron 1 of 15)	11	52764634	53188538	423905	1	320027	ENSMUST00000036796.7	6069	ENSMUSG00000036264	Fstl4	follistatin-like 4
chr11	55077503	55077601	99	*	100	*	43	72	0.597222	68	84	0.809524	12	CG	1	0.00513111	gain	Promoter	11	55049731	55078107	28377	2	52570	ENSMUST00000055040.12	506	ENSMUSG00000049588	Ccdc69	coiled-coil domain containing 69
chr11	55098103	55098201	99	*	100	*	41	119	0.344538	116	203	0.571429	14	CG	1	0.000833964	gain	Promoter	11	55098115	55113029	14915	1	14667	ENSMUST00000000608.7	0	ENSMUSG00000000594	Gm2a	GM2 ganglioside activator protein
chr11	57471703	57471801	99	*	100	*	3	9	0.333333	13	14	0.928571	2	CG	1	0.00426781	gain	Distal Intergenic	11	57505290	57507428	2139	2	67726	ENSMUST00000129596.1	35627	ENSMUSG00000020523	Fam114a2	family with sequence similarity 114, member A2
chr11	61309703	61309801	99	*	100	*	2	26	0.0769231	10	22	0.454545	4	CG	1	0.00437601	gain	Intron (ENSMUST00000093029.8/380701, intron 12 of 16)	11	61336901	61342584	5684	2	380701	ENSMUST00000147450.1	32783	ENSMUSG00000069855	Slc47a2	solute carrier family 47, member 2
chr11	62857203	62857301	99	*	100	*	37	41	0.902439	50	83	0.60241	10	CG	-1	0.0021769	loss	Intron (ENSMUST00000036085.10/213980, intron 6 of 13)	11	62847132	62877443	30312	1	213980	ENSMUST00000176577.1	10071	ENSMUSG00000090173	Fbxw10	F-box and WD-40 domain protein 10
chr11	64069203	64069301	99	*	100	*	10	10	1	4	12	0.333333	2	CG	-1	0.00304451	loss	Intron (ENSMUST00000049091.8/70383, intron 3 of 6)	11	63962627	64079466	116840	2	70383	ENSMUST00000049091.8	10165	ENSMUSG00000042148	Cox10	heme A:farnesyltransferase cytochrome c oxidase assembly factor 10
chr11	64472303	64472401	99	*	100	*	15	21	0.714286	26	26	1	5	CG	1	0.00513111	gain	Intron (ENSMUST00000058652.5/15478, intron 1 of 1)	11	64435332	64522841	87510	1	15478	ENSMUST00000058652.5	36971	ENSMUSG00000047759	Hs3st3a1	heparan sulfate (glucosamine) 3-O-sulfotransferase 3A1
chr11	65040203	65040301	99	*	100	*	12	16	0.75	29	29	1	4	CG	1	0.00593386	gain	Intron (ENSMUST00000047463.14/216831, intron 8 of 20)	11	65002041	65059834	57794	2	216831	ENSMUST00000130420.7	19533	ENSMUSG00000033389	Arhgap44	Rho GTPase activating protein 44
chr11	65905203	65905301	99	*	100	*	4	10	0.4	20	22	0.909091	2	CG	1	0.00388479	gain	Exon (ENSMUST00000080665.9/237806, exon 55 of 69)	11	65906857	65927958	21102	2	237806	ENSMUST00000130739.1	22657	ENSMUSG00000056752	Dnah9	dynein, axonemal, heavy chain 9
chr11	66260903	66261001	99	*	100	*	8	12	0.666667	5	26	0.192308	3	CG	-1	0.00553688	loss	Intron (ENSMUST00000144922.1/100093714, intron 1 of 2)	11	66158752	66168551	9800	2	237806	ENSMUST00000142836.1	-92352	ENSMUSG00000056752	Dnah9	dynein, axonemal, heavy chain 9
chr11	66760603	66760701	99	*	100	*	1	10	0.1	9	11	0.818182	2	CG	1	0.00276534	gain	Distal Intergenic	11	66911981	66929876	17896	1	193003	ENSMUST00000123434.2	-151280	ENSMUSG00000048070	Pirt	phosphoinositide-interacting regulator of transient receptor potential channels
chr11	67624403	67624501	99	*	100	*	19	19	1	15	25	0.6	2	CG	-1	0.00358425	loss	Intron (ENSMUST00000108681.7/14457, intron 2 of 13)	11	67596574	67665434	68861	1	14457	ENSMUST00000147276.7	27829	ENSMUSG00000033066	Gas7	growth arrest specific 7
chr11	68807903	68808001	99	*	100	*	10	20	0.5	34	40	0.85	4	CG	1	0.00533439	gain	Intron (ENSMUST00000102611.9/77579, intron 34 of 40)	11	68811427	68813019	1593	1	77579	ENSMUST00000124006.1	-3426	ENSMUSG00000020900	Myh10	myosin, heavy polypeptide 10, non-muscle
chr11	69883703	69883801	99	*	100	*	12	20	0.6	31	33	0.939394	4	CG	1	0.00403639	gain	Exon (ENSMUST00000108622.7/216859, exon 13 of 17)	11	69882032	69882094	63	2	102466208	ENSMUST00000198919.1	-1609	ENSMUSG00000104996	Mir6924	microRNA 6924
chr11	69938203	69938301	99	*	100	*	5	11	0.454545	0	17	0	2	CG	-1	0.00402254	loss	Intron (ENSMUST00000018698.11/53422, intron 2 of 8)	11	69939847	69940662	816	1	53422	ENSMUST00000130377.1	-1546	ENSMUSG00000018554	Ybx2	Y box protein 2
chr11	74570703	74570801	99	*	100	*	17	24	0.708333	15	52	0.288462	4	CG	-1	0.00215721	loss	Intron (ENSMUST00000102521.8/380711, intron 1 of 24)	11	74437043	74590124	153082	2	380711	ENSMUST00000145524.1	19323	ENSMUSG00000038807	Rap1gap2	RAP1 GTPase activating protein 2
chr11	74767103	74767201	99	*	100	*	6	18	0.333333	1	42	0.0238095	4	CG	-1	0.00220452	loss	Distal Intergenic	11	74770830	74817894	47065	1	67493	ENSMUST00000010698.12	-3629	ENSMUSG00000010554	Mettl16	methyltransferase like 16
chr11	75173903	75174001	99	*	100	*	43	94	0.457447	92	118	0.779661	10	CG	1	4.99193e-05	gain	Promoter	11	75173682	75173747	66	1	387150	ENSMUST00000083603.2	221	ENSMUSG00000065537	Mir132	microRNA 132
chr11	75263703	75263801	99	*	100	*	37	46	0.804348	26	52	0.5	8	CG	-1	0.00356745	loss	Intron (ENSMUST00000102514.3/237847, intron 1 of 1)	11	75193783	75267769	73987	1	237847	ENSMUST00000102514.3	69920	ENSMUSG00000045287	Rtn4rl1	reticulon 4 receptor-like 1
chr11	75853303	75853401	99	*	100	*	41	45	0.911111	45	66	0.681818	6	CG	-1	0.00576649	loss	Intron (ENSMUST00000121287.7/380714, intron 6 of 8)	11	75768966	75796049	27084	2	13447	ENSMUST00000021209.7	-57254	ENSMUSG00000020848	Doc2b	double C2, beta
chr11	75869903	75870001	99	*	100	*	13	18	0.722222	4	20	0.2	4	CG	-1	0.00305516	loss	Intron (ENSMUST00000121287.7/380714, intron 5 of 8)	11	75832137	75911062	78926	2	380714	ENSMUST00000066504.10	41061	ENSMUSG00000020847	Rph3al	rabphilin 3A-like (without C2 domains)
chr11	77117003	77117101	99	*	100	*	8	9	0.888889	6	20	0.3	2	CG	-1	0.00496802	loss	Intron (ENSMUST00000108400.7/319634, intron 11 of 17)	11	77089944	77103062	13119	2	319634	ENSMUST00000151731.1	-13941	ENSMUSG00000050944	Efcab5	EF-hand calcium binding domain 5
chr11	77866303	77866401	99	*	100	*	24	24	1	41	58	0.706897	6	CG	-1	0.0046145	loss	Distal Intergenic	11	77857479	77865076	7598	1	360013	ENSMUST00000142571.2	8824	ENSMUSG00000000631	Myo18a	myosin XVIIIA
chr11	79840403	79840501	99	*	100	*	22	26	0.846154	19	51	0.372549	4	CG	-1	0.000833964	loss	Intron (ENSMUST00000131441.1/ENSMUST00000131441.1, intron 2 of 4)	11	79935850	79942264	6415	2	216987	ENSMUST00000131921.1	101763	ENSMUSG00000035575	Utp6	UTP6 small subunit processome component
chr11	79857903	79858001	99	*	100	*	29	30	0.966667	28	44	0.636364	6	CG	-1	0.00266579	loss	Intron (ENSMUST00000131441.1/ENSMUST00000131441.1, intron 2 of 4)	11	79935850	79942264	6415	2	216987	ENSMUST00000131921.1	84263	ENSMUSG00000035575	Utp6	UTP6 small subunit processome component
chr11	80604703	80604801	99	*	100	*	17	22	0.772727	11	36	0.305556	4	CG	-1	0.00213827	loss	Intron (ENSMUST00000041065.13/338367, intron 16 of 21)	11	80507410	80509106	1697	2	77417	ENSMUST00000133400.1	-95597	ENSMUSG00000085078	C030013C21Rik	RIKEN cDNA C030013C21 gene
chr11	80634103	80634201	99	*	100	*	6	8	0.75	2	14	0.142857	2	CG	-1	0.0056974	loss	Intron (ENSMUST00000041065.13/338367, intron 16 of 21)	11	80507410	80509106	1697	2	77417	ENSMUST00000133400.1	-124997	ENSMUSG00000085078	C030013C21Rik	RIKEN cDNA C030013C21 gene
chr11	80879603	80879701	99	*	100	*	5	19	0.263158	30	42	0.714286	2	CG	1	0.00273045	gain	Downstream (<1kb)	11	80858372	80867814	9443	1	75622	ENSMUST00000103222.3	21231	ENSMUSG00000053184	Spaca3	sperm acrosome associated 3
chr11	81100303	81100401	99	*	100	*	9	45	0.2	29	54	0.537037	6	CG	1	0.0021769	gain	Intron (ENSMUST00000021045.12/11418, intron 1 of 9)	11	80880169	81153321	273153	2	11418	ENSMUST00000021045.12	52920	ENSMUSG00000020704	Asic2	acid-sensing (proton-gated) ion channel 2
chr11	81121503	81121601	99	*	100	*	32	48	0.666667	27	87	0.310345	8	CG	-1	0.000753754	loss	Intron (ENSMUST00000021045.12/11418, intron 1 of 9)	11	80880169	81153321	273153	2	11418	ENSMUST00000021045.12	31720	ENSMUSG00000020704	Asic2	acid-sensing (proton-gated) ion channel 2
chr11	81330203	81330301	99	*	100	*	3	9	0.333333	11	12	0.916667	2	CG	1	0.00604445	gain	Intron (ENSMUST00000066197.6/11418, intron 1 of 9)	11	80880169	81153321	273153	2	11418	ENSMUST00000021045.12	-176882	ENSMUSG00000020704	Asic2	acid-sensing (proton-gated) ion channel 2
chr11	81398303	81398401	99	*	100	*	8	12	0.666667	3	21	0.142857	2	CG	-1	0.00399959	loss	Intron (ENSMUST00000141593.1/ENSMUST00000141593.1, intron 1 of 2)	11	81572655	81573473	819	2	237880	ENSMUST00000117522.1	175072	ENSMUSG00000080980	1700071K01Rik	RIKEN cDNA 1700071K01 gene
chr11	81937003	81937101	99	*	100	*	6	10	0.6	2	30	0.0666667	2	CG	-1	0.00145185	loss	Intron (ENSMUST00000066197.6/11418, intron 1 of 9)	11	80880169	81968457	1088289	2	11418	ENSMUST00000066197.6	31356	ENSMUSG00000020704	Asic2	acid-sensing (proton-gated) ion channel 2
chr11	82566803	82566901	99	*	100	*	10	20	0.5	36	40	0.9	4	CG	1	0.00213827	gain	Distal Intergenic	11	82633353	82636309	2957	1	791422	ENSMUST00000125600.1	-66452	ENSMUSG00000069796	Gm11426	predicted gene 11426
chr11	83472403	83472501	99	*	100	*	2	18	0.111111	24	48	0.5	4	CG	1	0.0054235	gain	Promoter	11	83473086	83489213	16128	1	70439	ENSMUST00000134185.7	-585	ENSMUSG00000020680	Taf15	TATA-box binding protein associated factor 15
chr11	84932303	84932401	99	*	100	*	9	17	0.529412	2	32	0.0625	3	CG	-1	0.00123221	loss	Distal Intergenic	11	84911469	84916366	4898	2	448850	ENSMUST00000136656.7	-15937	ENSMUSG00000020526	Znhit3	zinc finger, HIT type 3
chr11	85907803	85907901	99	*	100	*	11	28	0.392857	0	39	0	6	CG	-1	0.000354994	loss	Intron (ENSMUST00000108047.7/21387, intron 5 of 8)	11	85896765	85916095	19331	1	21387	ENSMUST00000108045.2	11038	ENSMUSG00000000094	Tbx4	T-box 4
chr11	86025403	86025501	99	*	100	*	9	16	0.5625	0	22	0	4	CG	-1	0.000679635	loss	Distal Intergenic	11	85896765	85916095	19331	1	21387	ENSMUST00000108045.2	128638	ENSMUSG00000000094	Tbx4	T-box 4
chr11	87816303	87816401	99	*	100	*	29	50	0.58	78	93	0.83871	10	CG	1	0.0022925	gain	Promoter	11	87816569	87817505	937	2	76113	ENSMUST00000157004.1	1104	ENSMUSG00000009356	Lpo	lactoperoxidase
chr11	87834303	87834401	99	*	100	*	5	18	0.277778	0	27	0	2	CG	-1	0.0052148	loss	Distal Intergenic	11	87817734	87828289	10556	2	76113	ENSMUST00000136446.2	-6014	ENSMUSG00000009356	Lpo	lactoperoxidase
chr11	88824503	88824601	99	*	100	*	6	23	0.26087	42	62	0.677419	4	CG	1	0.00215721	gain	Distal Intergenic	11	88837012	88841540	4529	2	11640	ENSMUST00000153961.7	16939	ENSMUSG00000018428	Akap1	A kinase (PRKA) anchor protein 1
chr11	90728603	90728701	99	*	100	*	13	24	0.541667	69	81	0.851852	6	CG	1	0.0030875	gain	Distal Intergenic	11	90683290	90688366	5077	2	71943	ENSMUST00000131055.1	-40237	ENSMUSG00000020541	Tom1l1	target of myb1-like 1 (chicken)
chr11	92188303	92188401	99	*	100	*	5	8	0.625	0	11	0	2	CG	-1	0.00403715	loss	Distal Intergenic	11	91575315	91577558	2244	2	73470	ENSMUST00000061019.5	-610745	ENSMUSG00000046755	Kif2b	kinesin family member 2B
chr11	95142803	95142901	99	*	100	*	5	8	0.625	21	21	1	2	CG	1	0.00475696	gain	Intron (ENSMUST00000021241.7/13394, intron 1 of 2)	11	95145052	95159047	13996	1	320453	ENSMUST00000156477.3	-2151	ENSMUSG00000086552	Dlx4os	distal-less homeobox 4, opposite strand
chr11	98776803	98776901	99	*	100	*	3	25	0.12	28	55	0.509091	6	CG	1	0.00269151	gain	Promoter	11	98767932	98775333	7402	2	217166	ENSMUST00000064941.6	-1470	ENSMUSG00000020889	Nr1d1	nuclear receptor subfamily 1, group D, member 1
chr11	99082203	99082301	99	*	100	*	2	44	0.0454545	11	24	0.458333	6	CG	1	0.000521613	gain	Intron (ENSMUST00000017751.2/217169, intron 2 of 12)	11	99070684	99075341	4658	2	217169	ENSMUST00000153351.1	-6862	ENSMUSG00000017607	Tns4	tensin 4
chr11	99250303	99250401	99	*	100	*	7	18	0.388889	0	17	0	4	CG	-1	0.00547299	loss	Distal Intergenic	11	99233890	99244085	10196	2	268481	ENSMUST00000038214.6	-6218	ENSMUSG00000035849	Krt222	keratin 222
chr11	99476703	99476801	99	*	100	*	8	8	1	5	13	0.384615	2	CG	-1	0.00593477	loss	Downstream (1-2kb)	11	99477974	99493137	15164	2	94179	ENSMUST00000006969.7	16336	ENSMUSG00000006777	Krt23	keratin 23
chr11	100009703	100009801	99	*	100	*	16	16	1	15	29	0.517241	2	CG	-1	0.00249891	loss	Downstream (1-2kb)	11	100012366	100013987	1622	2	71888	ENSMUST00000138756.1	4186	ENSMUSG00000035592	Krt33a	keratin 33A
chr11	100025303	100025401	99	*	100	*	17	26	0.653846	7	38	0.184211	4	CG	-1	0.00107991	loss	Exon (ENSMUST00000073890.3/16671, exon 5 of 7)	11	100023634	100029868	6235	2	16671	ENSMUST00000073890.3	4467	ENSMUSG00000057723	Krt33b	keratin 33B
chr11	100177603	100177701	99	*	100	*	11	19	0.578947	30	31	0.967742	4	CG	1	0.0020703	gain	Distal Intergenic	11	100186781	100193246	6466	2	107656	ENSMUST00000059707.2	15545	ENSMUSG00000051617	Krt9	keratin 9
chr11	100273803	100273901	99	*	100	*	13	27	0.481481	39	48	0.8125	6	CG	1	0.00458637	gain	Distal Intergenic	11	100262887	100269871	6985	2	68239	ENSMUST00000017270.7	-3932	ENSMUSG00000053654	Krt42	keratin 42
chr11	100364003	100364101	99	*	100	*	5	11	0.454545	0	20	0	2	CG	-1	0.00276534	loss	Distal Intergenic	11	100347327	100356128	8802	2	15114	ENSMUST00000138603.8	-7875	ENSMUSG00000006930	Hap1	huntingtin-associated protein 1
chr11	101786103	101786201	99	*	100	*	9	9	1	6	18	0.333333	2	CG	-1	0.00279075	loss	Promoter	11	101769747	101785371	15625	2	18612	ENSMUST00000107176.7	-732	ENSMUSG00000017724	Etv4	ets variant 4
chr11	101891003	101891101	99	*	100	*	4	8	0.5	0	14	0	2	CG	-1	0.00508533	loss	Exon (ENSMUST00000147438.1/ENSMUST00000147438.1, exon 2 of 2)	11	101877510	101894374	16865	2	17285	ENSMUST00000057054.7	3273	ENSMUSG00000001493	Meox1	mesenchyme homeobox 1
chr11	102142503	102142601	99	*	100	*	9	24	0.375	20	24	0.833333	2	CG	1	0.00299365	gain	Distal Intergenic	11	102145513	102149477	3965	1	217214	ENSMUST00000129799.7	-2912	ENSMUSG00000048217	Nags	N-acetylglutamate synthase
chr11	102354003	102354101	99	*	100	*	2	10	0.2	15	19	0.789474	2	CG	1	0.00403099	gain	Intron (ENSMUST00000006749.9/20533, intron 14 of 19)	11	102359082	102360568	1487	2	20533	ENSMUST00000149993.1	6467	ENSMUSG00000006574	Slc4a1	solute carrier family 4 (anion exchanger), member 1
chr11	102742103	102742201	99	*	100	*	27	32	0.84375	35	64	0.546875	8	CG	-1	0.0055157	loss	Intron (ENSMUST00000124025.1/ENSMUST00000124025.1, intron 5 of 10)	11	102761439	102780262	18824	1	11488	ENSMUST00000068150.6	-19238	ENSMUSG00000020926	Adam11	a disintegrin and metallopeptidase domain 11
chr11	104287903	104288001	99	*	100	*	31	32	0.96875	61	87	0.701149	8	CG	-1	0.00381881	loss	Intron (ENSMUST00000106992.9/17762, intron 2 of 9)	11	104282381	104328187	45807	1	17762	ENSMUST00000106989.2	5522	ENSMUSG00000018411	Mapt	microtubule-associated protein tau
chr11	104656903	104657001	99	*	100	*	26	26	1	29	41	0.707317	6	CG	-1	0.00413576	loss	Intron (ENSMUST00000021028.4/16416, intron 10 of 14)	11	104637389	104669813	32425	1	16416	ENSMUST00000127140.2	19514	ENSMUSG00000020689	Itgb3	integrin beta 3
chr11	105440003	105440101	99	*	100	*	2	18	0.111111	10	18	0.555556	4	CG	1	0.00585917	gain	Intron (ENSMUST00000138977.7/632687, intron 3 of 11)	11	105360798	105455294	94497	2	632687	ENSMUST00000138977.7	15193	ENSMUSG00000078627	2020-03-10	membrane-associated ring finger (C3HC4) 10
chr11	105941503	105941601	99	*	100	*	32	45	0.711111	46	102	0.45098	6	CG	-1	0.00516026	loss	Intron (ENSMUST00000019734.10/13056, intron 1 of 5)	11	105935084	105944139	9056	2	13056	ENSMUST00000184086.7	2538	ENSMUSG00000019590	Cyb561	cytochrome b-561
chr11	106285003	106285101	99	*	100	*	7	8	0.875	3	14	0.214286	2	CG	-1	0.00449647	loss	Intron (ENSMUST00000142472.7/75870, intron 5 of 7)	11	106276748	106288745	11998	1	75870	ENSMUST00000044462.3	8255	ENSMUSG00000020712	Tcam1	testicular cell adhesion molecule 1
chr11	109011703	109011801	99	*	100	*	46	69	0.666667	44	102	0.431373	17	CG	-1	0.00429573	loss	Distal Intergenic	11	108943621	108950783	7163	1	12006	ENSMUST00000139682.1	68082	ENSMUSG00000000142	Axin2	axin 2
chr11	109420203	109420301	99	*	100	*	26	27	0.962963	27	41	0.658537	6	CG	-1	0.00477451	loss	3' UTR	11	109425946	109438148	12203	1	13929	ENSMUST00000092500.10	-5645	ENSMUSG00000020610	Amz2	archaelysin family metallopeptidase 2
chr11	109721503	109721601	99	*	100	*	87	94	0.925532	93	153	0.607843	23	CG	-1	3.15491e-06	loss	Promoter	11	109672926	109722256	49331	2	208659	ENSMUST00000020938.7	655	ENSMUSG00000020614	Fam20a	family with sequence similarity 20, member A
chr11	111930603	111930701	99	*	100	*	17	18	0.944444	15	28	0.535714	4	CG	-1	0.00492758	loss	Distal Intergenic	11	112664839	112669398	4560	2	217294	ENSMUST00000141399.1	738697	ENSMUSG00000041674	BC006965	cDNA sequence BC006965
chr11	113165103	113165201	99	*	100	*	44	63	0.698413	24	72	0.333333	8	CG	-1	0.000416748	loss	Intron (ENSMUST00000136438.7/72386, intron 1 of 2)	11	113043895	113173077	129183	2	72386	ENSMUST00000136438.7	7876	ENSMUSG00000087259	2610035D17Rik	RIKEN cDNA 2610035D17 gene
chr11	113182703	113182801	99	*	100	*	20	20	1	12	22	0.545455	4	CG	-1	0.00213827	loss	Intron (ENSMUST00000145206.1/ENSMUST00000145206.1, intron 1 of 1)	11	113044517	113173077	128561	2	72386	ENSMUST00000150712.1	-9626	ENSMUSG00000087259	2610035D17Rik	RIKEN cDNA 2610035D17 gene
chr11	114217803	114217901	99	*	100	*	3	23	0.130435	14	26	0.538462	4	CG	1	0.00449614	gain	Distal Intergenic	11	114198258	114199199	942	1	73536	ENSMUST00000106604.1	19545	ENSMUSG00000078600	1700092K14Rik	RIKEN cDNA 1700092K14 gene
chr11	114219203	114219301	99	*	100	*	19	68	0.279412	7	104	0.0673077	8	CG	-1	0.00108594	loss	Exon (ENSMUST00000128183.1/ENSMUST00000128183.1, exon 2 of 2)	11	114198258	114199199	942	1	73536	ENSMUST00000106604.1	20945	ENSMUSG00000078600	1700092K14Rik	RIKEN cDNA 1700092K14 gene
chr11	115358603	115358701	99	*	100	*	2	36	0.0555556	9	24	0.375	4	CG	1	0.00361552	gain	Promoter	11	115358673	115359313	641	2	217310	ENSMUST00000152977.1	612	ENSMUSG00000034586	Hid1	HID1 domain containing
chr11	115613503	115613601	99	*	100	*	3	11	0.272727	0	37	0	2	CG	-1	0.00282748	loss	Promoter	11	115607918	115612969	5052	2	69674	ENSMUST00000021087.13	-534	ENSMUSG00000020743	Mif4gd	MIF4G domain containing
chr11	115957503	115957601	99	*	100	*	4	9	0.444444	19	19	1	2	CG	1	0.00170545	gain	Intron (ENSMUST00000140991.1/57230, intron 5 of 10)	11	115974709	116008412	33704	1	192897	ENSMUST00000021107.13	-17108	ENSMUSG00000020758	Itgb4	integrin beta 4
chr11	116942203	116942301	99	*	100	*	21	35	0.6	39	41	0.95122	6	CG	1	0.00121528	gain	Intron (ENSMUST00000103027.9/268510, intron 3 of 17)	11	116947335	116974307	26973	1	268510	ENSMUST00000139905.1	-5034	ENSMUSG00000043857	Mgat5b	mannoside acetylglucosaminyltransferase 5, isoenzyme B
chr11	117387403	117387501	99	*	100	*	3	22	0.136364	17	32	0.53125	4	CG	1	0.00484747	gain	Distal Intergenic	11	117414389	117415368	980	1	105827746	ENSMUST00000124901.1	-26888	ENSMUSG00000086588	Gm11729	predicted gene 11729
chr11	118141503	118141601	99	*	100	*	12	20	0.6	32	32	1	4	CG	1	0.000891033	gain	Intron (ENSMUST00000100181.10/19157, intron 12 of 13)	11	118023076	118130634	107559	2	69926	ENSMUST00000132685.8	-10869	ENSMUSG00000033987	Dnah17	dynein, axonemal, heavy chain 17
chr11	118437903	118438001	99	*	100	*	12	14	0.857143	2	27	0.0740741	2	CG	-1	2.4872e-05	loss	Intron (ENSMUST00000124861.1/56745, intron 2 of 2)	11	118433853	118449963	16111	1	56745	ENSMUST00000106286.2	4050	ENSMUSG00000017446	C1qtnf1	C1q and tumor necrosis factor related protein 1
chr11	118654203	118654301	99	*	100	*	10	16	0.625	25	26	0.961538	4	CG	1	0.00574247	gain	Intron (ENSMUST00000117731.7/52897, intron 3 of 13)	11	118502842	118569910	67069	2	52897	ENSMUST00000136551.2	-84293	ENSMUSG00000025576	Rbfox3	RNA binding protein, fox-1 homolog (C. elegans) 3
chr11	118878003	118878101	99	*	100	*	8	16	0.5	26	27	0.962963	2	CG	1	0.00164328	gain	Intron (ENSMUST00000117731.7/52897, intron 1 of 13)	11	118811278	118888689	77412	2	52897	ENSMUST00000128863.1	10588	ENSMUSG00000025576	Rbfox3	RNA binding protein, fox-1 homolog (C. elegans) 3
chr11	119991103	119991201	99	*	100	*	10	10	1	6	16	0.375	2	CG	-1	0.0033133	loss	Intron (ENSMUST00000075180.11/108100, intron 6 of 13)	11	119997671	120002199	4529	1	108100	ENSMUST00000131580.1	-6470	ENSMUSG00000025372	Baiap2	brain-specific angiogenesis inhibitor 1-associated protein 2
chr11	120317103	120317201	99	*	100	*	6	10	0.6	22	22	1	2	CG	1	0.00343078	gain	Distal Intergenic	11	120346382	120346977	596	2	11465	ENSMUST00000089616.5	29776	ENSMUSG00000062825	Actg1	actin, gamma, cytoplasmic 1
chr11	121810003	121810101	99	*	100	*	13	29	0.448276	36	41	0.878049	6	CG	1	0.000947088	gain	Exon (ENSMUST00000153767.1/ENSMUST00000153767.1, exon 3 of 3)	11	121830247	121836788	6542	1	74675	ENSMUST00000125199.1	-20146	ENSMUSG00000039198	Ptchd3	patched domain containing 3
chr12	4836802	4836900	99	*	100	*	12	12	1	3	8	0.375	2	CG	-1	0.00347345	loss	Intron (ENSMUST00000020964.6/14226, intron 2 of 3)	12	4833793	4841435	7643	2	14226	ENSMUST00000219880.1	4535	ENSMUSG00000020635	Fkbp1b	FK506 binding protein 1b
chr12	16026802	16026900	99	*	100	*	9	9	1	1	9	0.111111	2	CG	-1	0.00108594	loss	Distal Intergenic	12	15793318	15816922	23605	2	217410	ENSMUST00000221518.1	-209880	ENSMUSG00000020601	Trib2	tribbles pseudokinase 2
chr12	16591002	16591100	99	*	100	*	5	11	0.454545	13	13	1	2	CG	1	0.00395579	gain	Promoter	12	16537040	16589773	52734	2	14245	ENSMUST00000221230.1	-1229	ENSMUSG00000020593	Lpin1	lipin 1
chr12	16870902	16871000	99	*	100	*	4	26	0.153846	36	61	0.590164	6	CG	1	0.00122903	gain	Distal Intergenic	12	16894895	16987823	92929	1	19878	ENSMUST00000020904.7	-23895	ENSMUSG00000020580	Rock2	Rho-associated coiled-coil containing protein kinase 2
chr12	18102302	18102400	99	*	100	*	0	24	0	18	45	0.4	6	CG	1	0.00165507	gain	Distal Intergenic	12	17728226	17791126	62901	1	53602	ENSMUST00000222944.1	374076	ENSMUSG00000071379	Hpcal1	hippocalcin-like 1
chr12	19633502	19633600	99	*	100	*	39	80	0.4875	102	142	0.71831	6	CG	1	0.00217867	gain	Distal Intergenic	12	18514546	18535251	20706	1	236366	ENSMUST00000063216.5	1118956	ENSMUSG00000073197	5730507C01Rik	RIKEN cDNA 5730507C01 gene
chr12	27838702	27838800	99	*	100	*	1	20	0.05	10	18	0.555556	4	CG	1	0.0021769	gain	Distal Intergenic	12	27334264	27342574	8311	2	20666	ENSMUST00000079063.6	-496128	ENSMUSG00000063632	Sox11	SRY (sex determining region Y)-box 11
chr12	28428402	28428500	99	*	100	*	7	25	0.28	0	33	0	6	CG	-1	0.00302737	loss	Distal Intergenic	12	28510555	28516714	6160	2	68511	ENSMUST00000186301.1	88214	ENSMUSG00000020633	Dcdc2c	doublecortin domain containing 2C
chr12	49124202	49124300	99	*	100	*	0	5	0	5	5	1	1	CG	1	0.00347345	gain	Distal Intergenic	12	49382660	49384364	1705	1	15228	ENSMUST00000135006.2	-258360	ENSMUSG00000020950	Foxg1	forkhead box G1
chr12	53285502	53285600	99	*	100	*	13	14	0.928571	4	12	0.333333	2	CG	-1	0.00334829	loss	Intron (ENSMUST00000223358.1/27386, intron 1 of 10)	12	53253046	54069074	816029	1	27386	ENSMUST00000223057.1	32456	ENSMUSG00000021010	Npas3	neuronal PAS domain protein 3
chr12	64928802	64928900	99	*	100	*	1	8	0.125	12	14	0.857143	2	CG	1	0.0024754	gain	Distal Intergenic	12	64922739	64924592	1854	1	217648	ENSMUST00000220928.1	6063	ENSMUSG00000047227	Gm527	predicted gene 527
chr12	69794702	69794800	99	*	100	*	27	33	0.818182	30	66	0.454545	6	CG	-1	0.00213837	loss	Intron (ENSMUST00000188608.1/74724, intron 1 of 6)	12	69790152	69791267	1116	2	71091	ENSMUST00000221646.1	-3435	ENSMUSG00000020990	Cdkl1	cyclin-dependent kinase-like 1 (CDC2-related kinase)
chr12	72967302	72967400	99	*	100	*	14	24	0.583333	6	36	0.166667	4	CG	-1	0.0024754	loss	Distal Intergenic	12	72911659	72940774	29116	2	75801	ENSMUST00000136075.7	-26528	ENSMUSG00000021098	4930447C04Rik	RIKEN cDNA 4930447C04 gene
chr12	98380102	98380200	99	*	100	*	8	16	0.5	22	22	1	4	CG	1	0.00123221	gain	Distal Intergenic	12	98268635	98276644	8010	1	14744	ENSMUST00000075072.5	111467	ENSMUSG00000021886	Gpr65	G-protein coupled receptor 65
chr13	8254605	8254703	99	*	100	*	7	8	0.875	0	8	0	2	CG	-1	0.00189296	loss	Intron (ENSMUST00000064473.12/94191, intron 1 of 9)	13	8202922	8758872	555951	1	94191	ENSMUST00000123187.1	51683	ENSMUSG00000052551	Adarb2	adenosine deaminase, RNA-specific, B2
chr13	11867005	11867103	99	*	100	*	3	9	0.333333	11	12	0.916667	2	CG	1	0.00604445	gain	Intron (ENSMUST00000021750.14/20191, intron 10 of 104)	13	11809825	11829654	19830	2	20191	ENSMUST00000221018.1	-37351	ENSMUSG00000021313	Ryr2	ryanodine receptor 2, cardiac
chr13	12928005	12928103	99	*	100	*	14	19	0.736842	4	16	0.25	2	CG	-1	0.00547299	loss	Distal Intergenic	13	12996126	12997575	1450	2	18811	ENSMUST00000223124.1	69472	ENSMUSG00000079092	Prl2c2	prolactin family 2, subfamily c, member 2
chr13	17993505	17993603	99	*	100	*	0	22	0	10	34	0.294118	4	CG	1	0.00604445	gain	Promoter	13	17981330	17993349	12020	2	67008	ENSMUST00000099735.5	-156	ENSMUSG00000075054	Yae1d1	Yae1 domain containing 1
chr13	21970505	21970603	99	*	100	*	7	10	0.7	32	32	1	2	CG	1	0.00314232	gain	Distal Intergenic	13	21981194	21988734	7541	1	195236	ENSMUST00000117882.1	-10591	ENSMUSG00000016982	Pom121l2	POM121 membrane glycoprotein-like 2 (rat)
chr13	22555105	22555203	99	*	100	*	0	32	0	14	40	0.35	4	CG	1	0.00123221	gain	Promoter	13	22556201	22557109	909	1	632793	ENSMUST00000091728.1	-998	ENSMUSG00000094637	Vmn1r204	vomeronasal 1 receptor 204
chr13	24718405	24718503	99	*	100	*	7	14	0.5	1	24	0.0416667	2	CG	-1	0.00253453	loss	Intron (ENSMUST00000110383.7/193385, intron 19 of 22)	13	24710063	24715684	5622	1	193385	ENSMUST00000177489.1	8342	ENSMUSG00000036006	Ripor2	RHO family interacting cell polarization regulator 2
chr13	30550805	30550903	99	*	100	*	7	9	0.777778	2	12	0.166667	2	CG	-1	0.00612121	loss	Distal Intergenic	13	30540308	30545362	5055	2	66694	ENSMUST00000042834.3	-5443	ENSMUSG00000038462	Uqcrfs1	ubiquinol-cytochrome c reductase, Rieske iron-sulfur polypeptide 1
chr13	33039005	33039103	99	*	100	*	7	9	0.777778	0	15	0	2	CG	-1	0.000622339	loss	Intron (ENSMUST00000006392.2/20706, intron 6 of 6)	13	33027551	33035659	8109	1	20706	ENSMUST00000220566.1	11454	ENSMUSG00000021403	Serpinb9b	serine (or cysteine) peptidase inhibitor, clade B, member 9b
chr13	33522105	33522203	99	*	100	*	8	14	0.571429	1	13	0.0769231	2	CG	-1	0.00704492	loss	Intron (ENSMUST00000120266.1/ENSMUST00000120266.1, intron 2 of 3)	13	33484790	33496004	11215	1	93806	ENSMUST00000081927.3	37315	ENSMUSG00000057726	Serpinb9g	serine (or cysteine) peptidase inhibitor, clade B, member 9g
chr13	33614205	33614303	99	*	100	*	3	8	0.375	13	13	1	2	CG	1	0.00289887	gain	Distal Intergenic	13	33562486	33569317	6832	2	619715	ENSMUST00000222963.1	-44888	ENSMUSG00000112963	Gm6093	predicted gene 6093
chr13	34154205	34154303	99	*	100	*	10	10	1	3	8	0.375	2	CG	-1	0.0049235	loss	Distal Intergenic	13	34162964	34178168	15205	1	69666	ENSMUST00000124996.7	-8661	ENSMUSG00000071451	Psmg4	proteasome (prosome, macropain) assembly chaperone 4
chr13	34463205	34463303	99	*	100	*	9	11	0.818182	0	8	0	2	CG	-1	0.00189296	loss	Distal Intergenic	13	34179158	34345182	166025	2	73102	ENSMUST00000040336.11	-118023	ENSMUSG00000038267	Slc22a23	solute carrier family 22, member 23
chr13	34478905	34479003	99	*	100	*	5	13	0.384615	0	18	0	2	CG	-1	0.00547299	loss	Distal Intergenic	13	34179158	34345182	166025	2	73102	ENSMUST00000040336.11	-133723	ENSMUSG00000038267	Slc22a23	solute carrier family 22, member 23
chr13	38923705	38923803	99	*	100	*	10	11	0.909091	3	10	0.3	2	CG	-1	0.00547299	loss	Distal Intergenic	13	38932719	38943152	10434	2	108652	ENSMUST00000225396.1	19349	ENSMUSG00000021432	Slc35b3	solute carrier family 35, member B3
chr13	44447305	44447403	99	*	100	*	6	8	0.75	2	19	0.105263	2	CG	-1	0.0024889	loss	Intron (ENSMUST00000190628.6/69491, intron 1 of 3)	13	44439736	44469030	29295	1	69491	ENSMUST00000220639.1	7569	ENSMUSG00000098144	1700029N11Rik	RIKEN cDNA 1700029N11 gene
chr13	45031005	45031103	99	*	100	*	41	80	0.5125	17	70	0.242857	14	CG	-1	0.00235457	loss	Distal Intergenic	13	44922079	45002147	80069	2	94245	ENSMUST00000072329.14	-28858	ENSMUSG00000057531	Dtnbp1	dystrobrevin binding protein 1
chr13	46317405	46317503	99	*	100	*	35	63	0.555556	82	108	0.759259	6	CG	1	0.00654317	gain	Distal Intergenic	13	46273721	46300115	26395	1	380842	ENSMUST00000076622.3	43684	ENSMUSG00000063529	Stmnd1	stathmin domain containing 1
chr13	47826505	47826603	99	*	100	*	15	18	0.833333	10	24	0.416667	4	CG	-1	0.00706288	loss	Distal Intergenic	13	47910435	47934301	23867	1	619327	ENSMUST00000223677.1	-83832	ENSMUSG00000114959	G630093K05Rik	RIKEN cDNA G630093K05 gene
chr13	49101205	49101303	99	*	100	*	0	11	0	8	13	0.615385	2	CG	1	0.0033133	gain	Intron (ENSMUST00000162581.7/75607, intron 3 of 27)	13	49037620	49078063	40444	2	75607	ENSMUST00000160087.7	-23142	ENSMUSG00000037989	Wnk2	WNK lysine deficient protein kinase 2
chr13	49786405	49786503	99	*	100	*	3	8	0.375	8	8	1	2	CG	1	0.0074814	gain	Exon (ENSMUST00000220773.1/ENSMUST00000220773.1, exon 4 of 4)	13	49722119	49723096	978	1	105148	ENSMUST00000165656.1	64286	ENSMUSG00000037851	Iars	isoleucine-tRNA synthetase
chr13	54370605	54370703	99	*	100	*	30	30	1	36	56	0.642857	6	CG	-1	0.00122903	loss	Promoter	13	54371349	54383917	12569	1	12890	ENSMUST00000026985.8	-646	ENSMUSG00000025867	Cplx2	complexin 2
chr13	55171605	55171703	99	*	100	*	25	28	0.892857	17	31	0.548387	6	CG	-1	0.00513111	loss	Distal Intergenic	13	55156117	55156904	788	1	14186	ENSMUST00000162167.1	15488	ENSMUSG00000005320	Fgfr4	fibroblast growth factor receptor 4
chr13	58284205	58284303	99	*	100	*	16	22	0.727273	33	34	0.970588	4	CG	1	0.00759064	gain	Exon (ENSMUST00000180452.7/ENSMUST00000180452.7, exon 2 of 7)	13	58263955	58275699	11745	2	56278	ENSMUST00000223811.1	-8506	ENSMUSG00000021552	Gkap1	G kinase anchoring protein 1
chr13	58585905	58586003	99	*	100	*	33	37	0.891892	48	74	0.648649	8	CG	-1	0.00708975	loss	Intron (ENSMUST00000022036.13/114304, intron 2 of 17)	13	58586683	58610869	24187	2	114304	ENSMUST00000151675.1	24866	ENSMUSG00000021553	Slc28a3	solute carrier family 28 (sodium-coupled nucleoside transporter), member 3
chr13	59016305	59016403	99	*	100	*	7	16	0.4375	2	26	0.0769231	4	CG	-1	0.00652915	loss	Intron (ENSMUST00000225488.1/18212, intron 13 of 17)	13	58871735	58986149	114415	1	18212	ENSMUST00000223636.1	144570	ENSMUSG00000055254	Ntrk2	neurotrophic tyrosine kinase, receptor, type 2
chr13	59075305	59075403	99	*	100	*	2	17	0.117647	13	17	0.764706	4	CG	1	0.00108594	gain	Intron (ENSMUST00000225488.1/18212, intron 16 of 17)	13	58871735	58986149	114415	1	18212	ENSMUST00000223636.1	203570	ENSMUSG00000055254	Ntrk2	neurotrophic tyrosine kinase, receptor, type 2
chr13	62305305	62305403	99	*	100	*	39	44	0.886364	20	32	0.625	8	CG	-1	0.00746896	loss	Distal Intergenic	13	62368863	62371936	3074	2	100041979	ENSMUST00000107989.6	66533	ENSMUSG00000094942	Gm3604	predicted gene 3604
chr13	63149605	63149703	99	*	100	*	10	11	0.909091	6	18	0.333333	2	CG	-1	0.00428286	loss	Intron (ENSMUST00000091560.10/72061, intron 4 of 14)	13	63151504	63215822	64319	1	72061	ENSMUST00000220457.1	-1801	ENSMUSG00000021458	Aopep	aminopeptidase O
chr13	65643105	65643203	99	*	100	*	40	57	0.701754	17	42	0.404762	6	CG	-1	0.0048301	loss	Distal Intergenic	13	65336222	65348597	12376	2	665738	ENSMUST00000220595.1	-294508	NA	Gm7762	predicted gene 7762
chr13	66280205	66280303	99	*	100	*	5	11	0.454545	15	16	0.9375	2	CG	1	0.00599796	gain	Intron (ENSMUST00000224041.1/ENSMUST00000224041.1, intron 1 of 2)	13	66418322	66419597	1276	2	76803	ENSMUST00000172688.3	139294	ENSMUSG00000074832	2410141K09Rik	RIKEN cDNA 2410141K09 gene
chr13	68985905	68986003	99	*	100	*	5	16	0.3125	22	30	0.733333	4	CG	1	0.00658612	gain	Intron (ENSMUST00000022013.7/210044, intron 1 of 24)	13	68620043	68999541	379499	2	210044	ENSMUST00000022013.7	13538	ENSMUSG00000021536	Adcy2	adenylate cyclase 2
chr13	69365105	69365203	99	*	100	*	10	18	0.555556	24	26	0.923077	4	CG	1	0.00558915	gain	Distal Intergenic	13	69499558	69532432	32875	2	210106	ENSMUST00000223344.2	167229	ENSMUSG00000034575	Tent4a	terminal nucleotidyltransferase 4A
chr13	70076905	70077003	99	*	100	*	1	9	0.111111	9	13	0.692308	2	CG	1	0.00754875	gain	Intron (ENSMUST00000221404.1/100042291, intron 2 of 2)	13	70004050	70028348	24299	2	74280	ENSMUST00000186662.6	-48557	ENSMUSG00000099639	1700084F23Rik	RIKEN cDNA 1700084F23 gene
chr13	71666405	71666503	99	*	100	*	8	17	0.470588	0	12	0	2	CG	-1	0.00622128	loss	Distal Intergenic	13	71958660	71959433	774	2	16371	ENSMUST00000223379.1	292930	ENSMUSG00000060969	Irx1	Iroquois homeobox 1
chr13	71943205	71943303	99	*	100	*	8	9	0.888889	0	9	0	2	CG	-1	0.00108594	loss	Intron (ENSMUST00000222586.1/ENSMUST00000222586.1, intron 1 of 7)	13	71958660	71959433	774	2	16371	ENSMUST00000223379.1	16130	ENSMUSG00000060969	Irx1	Iroquois homeobox 1
chr13	73211105	73211203	99	*	100	*	0	13	0	8	16	0.5	2	CG	1	0.00448876	gain	Distal Intergenic	13	73260479	73269608	9130	1	50916	ENSMUST00000176684.7	-49276	ENSMUSG00000021604	Irx4	Iroquois homeobox 4
chr13	80366105	80366203	99	*	100	*	4	14	0.285714	8	9	0.888889	2	CG	1	0.00588584	gain	Distal Intergenic	13	80883384	80889643	6260	1	105171	ENSMUST00000159090.1	-517181	ENSMUSG00000074794	Arrdc3	arrestin domain containing 3
chr13	82051505	82051603	99	*	100	*	8	12	0.666667	0	19	0	2	CG	-1	0.000521827	loss	Distal Intergenic	13	81791977	81793668	1692	1	12626	ENSMUST00000224168.1	259528	ENSMUSG00000021537	Cetn3	centrin 3
chr13	93301305	93301403	99	*	100	*	5	10	0.5	13	13	1	2	CG	1	0.00541847	gain	Exon (ENSMUST00000220609.1/26556, exon 3 of 4)	13	93299635	93341912	42278	1	26556	ENSMUST00000220609.1	1670	ENSMUSG00000007617	Homer1	homer scaffolding protein 1
chr13	95221905	95222003	99	*	100	*	12	12	1	4	8	0.5	2	CG	-1	0.0068518	loss	Promoter	13	95026120	95222813	196694	2	218461	ENSMUST00000022192.11	810	ENSMUSG00000021684	Pde8b	phosphodiesterase 8B
chr13	95818305	95818403	99	*	100	*	4	10	0.4	0	16	0	2	CG	-1	0.00672726	loss	Intron (ENSMUST00000068603.7/544963, intron 2 of 35)	13	95746450	95764397	17948	2	544963	ENSMUST00000238496.1	-53908	ENSMUSG00000021676	Iqgap2	IQ motif containing GTPase activating protein 2
chr13	97551305	97551403	99	*	100	*	12	13	0.923077	8	22	0.363636	2	CG	-1	0.00306262	loss	Distal Intergenic	13	97559971	97583996	24026	1	328314	ENSMUST00000210827.1	-8568	ENSMUSG00000110235	Gm5086	predicted gene 5086
chr13	97662805	97663003	199	*	200	*	16	37	0.432432	47	54	0.87037	6	CG	1	0.000211563	gain	Distal Intergenic	13	97735347	97743121	7775	2	403201	ENSMUST00000125960.1	80118	ENSMUSG00000054944	5330416C01Rik	RIKEN cDNA 5330416C01 gene
chr13	98241305	98241403	99	*	100	*	7	8	0.875	2	10	0.2	2	CG	-1	0.0056974	loss	Distal Intergenic	13	98252775	98254157	1383	2	105372	ENSMUST00000225100.1	12754	ENSMUSG00000041747	Utp15	UTP15 small subunit processome component
chr13	98341705	98341803	99	*	100	*	3	8	0.375	11	11	1	2	CG	1	0.00403715	gain	Distal Intergenic	13	98354242	98359305	5064	1	15229	ENSMUST00000105098.5	-12439	ENSMUSG00000078302	Foxd1	forkhead box D1
chr13	98354005	98354103	99	*	100	*	0	32	0	12	44	0.272727	8	CG	1	0.00312828	gain	Promoter	13	98354242	98359305	5064	1	15229	ENSMUST00000105098.5	-139	ENSMUSG00000078302	Foxd1	forkhead box D1
chr13	98390905	98391003	99	*	100	*	22	45	0.488889	52	65	0.8	10	CG	1	0.00220452	gain	Distal Intergenic	13	98354242	98359305	5064	1	15229	ENSMUST00000105098.5	36663	ENSMUSG00000078302	Foxd1	forkhead box D1
chr13	98672005	98672103	99	*	100	*	5	22	0.227273	28	38	0.736842	4	CG	1	0.001066	gain	Distal Intergenic	13	98692314	98694768	2455	2	380863	ENSMUST00000148950.1	22665	ENSMUSG00000052485	Tmem171	transmembrane protein 171
chr13	98930005	98930103	99	*	100	*	20	30	0.666667	45	48	0.9375	6	CG	1	0.00367017	gain	Distal Intergenic	13	98839019	98926384	87366	2	238799	ENSMUST00000109401.7	-3621	ENSMUSG00000009470	Tnpo1	transportin 1
chr13	101053005	101053103	99	*	100	*	3	24	0.125	16	32	0.5	4	CG	1	0.0050007	gain	Distal Intergenic	13	101232127	101247551	15425	1	328324	ENSMUST00000223648.1	-179024	ENSMUSG00000114590	5930438M14Rik	RIKEN cDNA 5930438M14 gene
chr13	106077405	106077503	99	*	100	*	10	23	0.434783	45	59	0.762712	4	CG	1	0.00577014	gain	Distal Intergenic	13	105443639	105448122	4484	1	15550	ENSMUST00000022235.5	633766	ENSMUSG00000021721	Htr1a	5-hydroxytryptamine (serotonin) receptor 1A
chr13	107170205	107170303	99	*	100	*	4	8	0.5	12	12	1	2	CG	1	0.0068518	gain	Distal Intergenic	13	107032880	107055497	22618	1	100040322	ENSMUST00000224838.1	137325	ENSMUSG00000071181	3830408C21Rik	RIKEN cDNA 3830408C21 gene
chr13	108259805	108259903	99	*	100	*	13	13	1	5	10	0.5	2	CG	-1	0.00541847	loss	Intron (ENSMUST00000022207.9/74559, intron 2 of 7)	13	108214410	108284073	69664	1	74559	ENSMUST00000225550.1	45395	ENSMUSG00000021696	Elovl7	ELOVL family member 7, elongation of long chain fatty acids (yeast)
chr13	111744505	111744603	99	*	100	*	19	24	0.791667	4	16	0.25	4	CG	-1	0.00230752	loss	Downstream (1-2kb)	13	111748793	111751373	2581	2	26401	ENSMUST00000175936.1	6770	ENSMUSG00000021754	Map3k1	mitogen-activated protein kinase kinase kinase 1
chr13	120034705	120034803	99	*	100	*	11	26	0.423077	24	24	1	6	CG	1	0.000211563	gain	3' UTR	13	120034605	120052130	17526	2	100861753	ENSMUST00000224713.1	17327	ENSMUSG00000095609	Gm21188	predicted gene, 21188
chr14	6168102	6168200	99	*	100	*	23	24	0.958333	25	38	0.657895	2	CG	-1	0.00665846	loss	Intron (ENSMUST00000180950.1/ENSMUST00000180950.1, intron 3 of 3)	14	6259747	6287250	27504	2	100861615	ENSMUST00000170104.2	119050	ENSMUSG00000079396	LOC100861615	alpha takusan-like
chr14	6937902	6938000	99	*	100	*	5	51	0.0980392	21	68	0.308824	2	CG	1	0.00668006	gain	Distal Intergenic	14	7006115	7022599	16485	2	100038847	ENSMUST00000100895.9	84599	ENSMUSG00000093985	Gm10406	predicted gene 10406
chr14	7384402	7384500	99	*	100	*	17	80	0.2125	45	100	0.45	10	CG	1	0.00258651	gain	Intron (ENSMUST00000181509.1/74715, intron 3 of 3)	14	7375423	7381919	6497	2	74715	ENSMUST00000225409.1	-2483	ENSMUSG00000071591	4930521O11Rik	RIKEN cDNA 4930521O11 gene
chr14	7822702	7822800	99	*	100	*	4	30	0.133333	66	105	0.628571	6	CG	1	6.37333e-05	gain	Intron (ENSMUST00000052678.8/286940, intron 1 of 45)	14	7817957	7951588	133632	1	286940	ENSMUST00000052678.8	4745	ENSMUSG00000025278	Flnb	filamin, beta
chr14	8333602	8333700	99	*	100	*	0	8	0	8	12	0.666667	2	CG	1	0.00459463	gain	Distal Intergenic	14	8297556	8318023	20468	2	268709	ENSMUST00000120411.8	-15579	ENSMUSG00000021750	Fam107a	family with sequence similarity 107, member A
chr14	8369402	8369500	99	*	100	*	2	11	0.181818	20	22	0.909091	2	CG	1	0.000476521	gain	Intron (ENSMUST00000225127.1/102632156, intron 3 of 3)	14	8367440	8371010	3571	1	102632156	ENSMUST00000225127.1	1962	NA	2610318M16Rik	RIKEN cDNA 2610318M16 gene
chr14	8636502	8636600	99	*	100	*	9	11	0.818182	4	15	0.266667	2	CG	-1	0.0063754	loss	Intron (ENSMUST00000102996.3/74430, intron 4 of 15)	14	8502421	8666239	163819	2	74430	ENSMUST00000225744.1	29639	ENSMUSG00000021747	4930452B06Rik	RIKEN cDNA 4930452B06 gene
chr14	9783402	9783500	99	*	100	*	5	10	0.5	0	12	0	2	CG	-1	0.00630034	loss	Intron (ENSMUST00000161302.7/14198, intron 4 of 6)	14	9884195	9886768	2574	1	100042415	ENSMUST00000224435.1	-100695	ENSMUSG00000089686	Mnd1-ps	Mnd1 retrotransposed pseudogene
chr14	9920802	9920900	99	*	100	*	17	24	0.708333	45	48	0.9375	6	CG	1	0.00822081	gain	Intron (ENSMUST00000161302.7/14198, intron 2 of 6)	14	9886026	9886629	604	1	100042415	ENSMUST00000162462.1	34776	ENSMUSG00000089686	Mnd1-ps	Mnd1 retrotransposed pseudogene
chr14	11410402	11410500	99	*	100	*	12	32	0.375	37	52	0.711538	4	CG	1	0.00416499	gain	Distal Intergenic	14	11282477	11282561	85	1	102466641	ENSMUST00000184251.1	127925	ENSMUSG00000099218	Mir5124b	microRNA 5124b
chr14	11445102	11445200	99	*	100	*	1	13	0.0769231	9	15	0.6	2	CG	1	0.00542091	gain	Distal Intergenic	14	11553532	12242041	688510	1	19270	ENSMUST00000022264.12	-108332	ENSMUSG00000021745	Ptprg	protein tyrosine phosphatase, receptor type, G
chr14	12132402	12132500	99	*	100	*	8	25	0.32	19	28	0.678571	6	CG	1	0.00924633	gain	Intron (ENSMUST00000022264.12/19270, intron 8 of 29)	14	12153983	12199791	45809	1	19270	ENSMUST00000226099.1	-21483	ENSMUSG00000021745	Ptprg	protein tyrosine phosphatase, receptor type, G
chr14	12620602	12620700	99	*	100	*	2	16	0.125	16	30	0.533333	4	CG	1	0.00741504	gain	Intron (ENSMUST00000224882.1/27062, intron 3 of 28)	14	12536073	12546401	10329	2	27062	ENSMUST00000225606.1	-74201	ENSMUSG00000054423	Cadps	Ca2+-dependent secretion activator
chr14	13174502	13174600	99	*	100	*	1	21	0.047619	10	27	0.37037	4	CG	1	0.00845783	gain	Intron (ENSMUST00000060526.10/328354, intron 2 of 3)	14	13158574	13170902	12329	2	328354	ENSMUST00000161835.2	-3600	ENSMUSG00000051729	Gm5087	predicted gene 5087
chr14	13454002	13454100	99	*	100	*	3	40	0.075	10	28	0.357143	4	CG	1	0.0051637	gain	Promoter	14	13454029	13615459	161431	1	72003	ENSMUST00000112656.3	0	ENSMUSG00000056296	Synpr	synaptoporin
chr14	14480902	14481000	99	*	100	*	6	8	0.75	1	10	0.1	2	CG	-1	0.00602125	loss	Distal Intergenic	14	14349621	14350757	1137	1	16188	ENSMUST00000224415.1	131281	ENSMUSG00000068758	Il3ra	interleukin 3 receptor, alpha chain
chr14	14837002	14837100	99	*	100	*	12	12	1	19	32	0.59375	2	CG	-1	0.00864664	loss	Intron (ENSMUST00000224491.1/674895, intron 6 of 35)	14	14820815	15006693	185879	1	674895	ENSMUST00000112630.8	16187	ENSMUSG00000042567	Nek10	NIMA (never in mitosis gene a)- related kinase 10
chr14	15735302	15735400	99	*	100	*	6	11	0.545455	14	14	1	2	CG	1	0.00593477	gain	Intron (ENSMUST00000225006.1/ENSMUST00000225006.1, intron 3 of 3)	14	15357522	15438987	81466	2	218763	ENSMUST00000055211.5	-296315	ENSMUSG00000045201	Lrrc3b	leucine rich repeat containing 3B
chr14	16592902	16593000	99	*	100	*	8	12	0.666667	6	32	0.1875	2	CG	-1	0.00416499	loss	Intron (ENSMUST00000223976.1/218772, intron 2 of 3)	14	16431337	16575827	144491	2	218772	ENSMUST00000225921.1	-17075	ENSMUSG00000017491	Rarb	retinoic acid receptor, beta
chr14	16718002	16718100	99	*	100	*	12	13	0.923077	9	20	0.45	2	CG	-1	0.00658612	loss	Intron (ENSMUST00000223976.1/218772, intron 1 of 3)	14	16548519	16819005	270487	2	218772	ENSMUST00000225245.1	100905	ENSMUSG00000017491	Rarb	retinoic acid receptor, beta
chr14	17110002	17110100	99	*	100	*	13	26	0.5	7	38	0.184211	4	CG	-1	0.00774907	loss	Distal Intergenic	14	17105561	17105876	316	1	100417973	ENSMUST00000225472.1	4441	NA	Pou5f1-rs6	POU domain, class 5, transcription factor 1, related sequence 6
chr14	17432402	17432500	99	*	100	*	2	9	0.222222	0	30	0	2	CG	-1	0.00822051	loss	Distal Intergenic	14	17660261	17963125	302865	1	21834	ENSMUST00000224470.1	-227761	ENSMUSG00000021779	Thrb	thyroid hormone receptor beta
chr14	17731402	17731500	99	*	100	*	3	8	0.375	11	11	1	2	CG	1	0.00403715	gain	Intron (ENSMUST00000224470.1/21834, intron 1 of 3)	14	17660896	18036559	375664	1	21834	ENSMUST00000022303.14	70506	ENSMUSG00000021779	Thrb	thyroid hormone receptor beta
chr14	19918202	19918300	99	*	100	*	36	40	0.9	47	73	0.643836	10	CG	-1	0.0048675	loss	Intron (ENSMUST00000160013.7/14702, intron 2 of 3)	14	19875793	19976693	100901	2	14702	ENSMUST00000161247.1	58393	ENSMUSG00000043004	Gng2	guanine nucleotide binding protein (G protein), gamma 2
chr14	19945302	19945400	99	*	100	*	13	30	0.433333	25	31	0.806452	6	CG	1	0.00441192	gain	Intron (ENSMUST00000160013.7/14702, intron 2 of 3)	14	19875793	19976693	100901	2	14702	ENSMUST00000161247.1	31293	ENSMUSG00000043004	Gng2	guanine nucleotide binding protein (G protein), gamma 2
chr14	20095702	20095800	99	*	100	*	1	16	0.0625	10	20	0.5	2	CG	1	0.00584213	gain	Intron (ENSMUST00000226090.1/67509, intron 1 of 1)	14	20075636	20083183	7548	2	67509	ENSMUST00000059666.5	-12519	ENSMUSG00000045107	Saysd1	SAYSVFN motif domain containing 1
chr14	20205902	20206000	99	*	100	*	13	16	0.8125	9	28	0.321429	4	CG	-1	0.00360662	loss	Distal Intergenic	14	20140057	20181809	41753	2	16529	ENSMUST00000024011.9	-24093	ENSMUSG00000023243	Kcnk5	potassium channel, subfamily K, member 5
chr14	20244402	20244500	99	*	100	*	9	10	0.9	6	21	0.285714	2	CG	-1	0.00323921	loss	Distal Intergenic	14	20261376	20267416	6041	2	74571	ENSMUST00000225596.1	22916	ENSMUSG00000023387	Kcnk16	potassium channel, subfamily K, member 16
chr14	20662102	20662200	99	*	100	*	10	10	1	7	14	0.5	2	CG	-1	0.008102	loss	Exon (ENSMUST00000057090.11/68760, exon 4 of 4)	14	20658948	20664574	5627	2	68760	ENSMUST00000119483.1	2374	ENSMUSG00000039376	Synpo2l	synaptopodin 2-like
chr14	20676102	20676200	99	*	100	*	3	4	0.75	0	10	0	1	CG	-1	0.00381881	loss	Exon (ENSMUST00000048657.9/218811, exon 2 of 23)	14	20674429	20679569	5141	1	218811	ENSMUST00000224754.1	1673	ENSMUSG00000039367	Sec24c	Sec24 related gene family, member C (S. cerevisiae)
chr14	21942602	21942700	99	*	100	*	4	17	0.235294	14	20	0.7	4	CG	1	0.00594643	gain	Intron (ENSMUST00000193294.1/ENSMUST00000193294.1, intron 2 of 3)	14	21983959	21989601	5643	2	218820	ENSMUST00000043409.8	46901	ENSMUSG00000039081	Zfp503	zinc finger protein 503
chr14	22049802	22049900	99	*	100	*	19	19	1	12	23	0.521739	2	CG	-1	0.00195858	loss	Intron (ENSMUST00000075639.10/76633, intron 2 of 6)	14	22019848	23056085	1036238	1	76633	ENSMUST00000162540.1	29954	ENSMUSG00000063458	Lrmda	leucine rich melanocyte differentiation associated
chr14	22299102	22299200	99	*	100	*	9	20	0.45	1	23	0.0434783	4	CG	-1	0.00349759	loss	Intron (ENSMUST00000075639.10/76633, intron 2 of 6)	14	22310165	22584439	274275	1	76633	ENSMUST00000159107.1	-10965	ENSMUSG00000063458	Lrmda	leucine rich melanocyte differentiation associated
chr14	22491602	22491700	99	*	100	*	30	44	0.681818	23	64	0.359375	6	CG	-1	0.00276534	loss	Intron (ENSMUST00000075639.10/76633, intron 2 of 6)	14	22507174	22542798	35625	2	74896	ENSMUST00000225327.1	51098	ENSMUSG00000114412	4930405A10Rik	RIKEN cDNA 4930405A10 gene
chr14	22499302	22499400	99	*	100	*	8	10	0.8	3	13	0.230769	2	CG	-1	0.00727699	loss	Intron (ENSMUST00000075639.10/76633, intron 2 of 6)	14	22507174	22542798	35625	2	74896	ENSMUST00000225327.1	43398	ENSMUSG00000114412	4930405A10Rik	RIKEN cDNA 4930405A10 gene
chr14	22526902	22527000	99	*	100	*	17	29	0.586207	13	46	0.282609	6	CG	-1	0.00907346	loss	Intron (ENSMUST00000075639.10/76633, intron 2 of 6)	14	22507174	22542798	35625	2	74896	ENSMUST00000225327.1	15798	ENSMUSG00000114412	4930405A10Rik	RIKEN cDNA 4930405A10 gene
chr14	23615102	23615200	99	*	100	*	12	22	0.545455	29	33	0.878788	4	CG	1	0.00637243	gain	Intron (ENSMUST00000172099.8/16531, intron 2 of 27)	14	23299395	23650189	350795	2	16531	ENSMUST00000112423.9	34989	ENSMUSG00000063142	Kcnma1	potassium large conductance calcium-activated channel, subfamily M, alpha member 1
chr14	24213002	24213100	99	*	100	*	2	14	0.142857	13	22	0.590909	2	CG	1	0.00808342	gain	Intron (ENSMUST00000073687.12/71228, intron 1 of 30)	14	24190318	24244865	54548	2	71228	ENSMUST00000169880.2	31765	ENSMUSG00000021782	Dlg5	discs large MAGUK scaffold protein 5
chr14	24779502	24779600	99	*	100	*	17	57	0.298246	41	78	0.525641	12	CG	1	0.00852981	gain	Intron (ENSMUST00000225654.1/ENSMUST00000225654.1, intron 3 of 5)	14	24491149	24491989	841	1	20088	ENSMUST00000224699.1	288353	ENSMUSG00000025290	Rps24	ribosomal protein S24
chr14	24959502	24959600	99	*	100	*	10	11	0.909091	4	11	0.363636	2	CG	-1	0.00807656	loss	Distal Intergenic	14	25109384	25112926	3543	1	102634576	ENSMUST00000225462.1	-149784	ENSMUSG00000114288	Gm32123	predicted gene, 32123
chr14	24969802	24969900	99	*	100	*	7	11	0.636364	1	18	0.0555556	2	CG	-1	0.00230752	loss	Distal Intergenic	14	25109384	25112926	3543	1	102634576	ENSMUST00000225462.1	-139484	ENSMUSG00000114288	Gm32123	predicted gene, 32123
chr14	24986402	24986500	99	*	100	*	13	16	0.8125	5	33	0.151515	2	CG	-1	0.000188489	loss	Distal Intergenic	14	25109384	25112926	3543	1	102634576	ENSMUST00000225462.1	-122884	ENSMUSG00000114288	Gm32123	predicted gene, 32123
chr14	25033802	25033900	99	*	100	*	16	17	0.941176	26	46	0.565217	4	CG	-1	0.00603715	loss	Distal Intergenic	14	25109384	25112926	3543	1	102634576	ENSMUST00000225462.1	-75484	ENSMUSG00000114288	Gm32123	predicted gene, 32123
chr14	25265802	25265900	99	*	100	*	11	12	0.916667	5	26	0.192308	2	CG	-1	0.000452577	loss	Intron (ENSMUST00000225188.1/ENSMUST00000225188.1, intron 3 of 3)	14	25139795	25143241	3447	2	75862	ENSMUST00000225429.1	-122561	ENSMUSG00000114916	4930572O13Rik	RIKEN cDNA 4930572O13 gene
chr14	27127702	27127800	99	*	100	*	5	9	0.555556	19	20	0.95	2	CG	1	0.00938112	gain	Intron (ENSMUST00000225949.1/71704, intron 1 of 13)	14	27114899	27403308	288410	1	71704	ENSMUST00000225949.1	12803	ENSMUSG00000021895	Arhgef3	Rho guanine nucleotide exchange factor (GEF) 3
chr14	27674202	27674300	99	*	100	*	20	21	0.952381	9	16	0.5625	4	CG	-1	0.00563855	loss	Intron (ENSMUST00000210135.1/238988, intron 2 of 19)	14	27652827	28317275	664449	1	238988	ENSMUST00000211145.1	21375	ENSMUSG00000040640	Erc2	ELKS/RAB6-interacting/CAST family member 2
chr14	28130302	28130400	99	*	100	*	6	11	0.545455	1	16	0.0625	2	CG	-1	0.00599796	loss	Intron (ENSMUST00000210135.1/238988, intron 15 of 19)	14	28046428	28478324	431897	1	238988	ENSMUST00000209800.1	83874	ENSMUSG00000040640	Erc2	ELKS/RAB6-interacting/CAST family member 2
chr14	28875402	28875500	99	*	100	*	9	30	0.3	33	54	0.611111	6	CG	1	0.00692894	gain	Distal Intergenic	14	28908052	28969413	61362	2	12294	ENSMUST00000225668.1	93913	ENSMUSG00000021991	Cacna2d3	calcium channel, voltage-dependent, alpha2/delta subunit 3
chr14	29007402	29007500	99	*	100	*	3	8	0.375	0	24	0	2	CG	-1	0.00349759	loss	Intron (ENSMUST00000022567.8/12294, intron 27 of 37)	14	29018208	29033645	15438	1	319476	ENSMUST00000055662.3	-10708	ENSMUSG00000045776	Lrtm1	leucine-rich repeats and transmembrane domains 1
chr14	29048102	29048200	99	*	100	*	13	15	0.866667	5	13	0.384615	2	CG	-1	0.0081323	loss	Intron (ENSMUST00000022567.8/12294, intron 25 of 37)	14	29020872	29027754	6883	1	319476	ENSMUST00000224708.1	27230	ENSMUSG00000045776	Lrtm1	leucine-rich repeats and transmembrane domains 1
chr14	29068902	29069000	99	*	100	*	13	20	0.65	1	12	0.0833333	2	CG	-1	0.00362848	loss	Intron (ENSMUST00000022567.8/12294, intron 18 of 37)	14	29072656	29097903	25248	2	12294	ENSMUST00000224950.1	28903	ENSMUSG00000021991	Cacna2d3	calcium channel, voltage-dependent, alpha2/delta subunit 3
chr14	29714802	29714900	99	*	100	*	15	30	0.5	33	41	0.804878	4	CG	1	0.00723903	gain	Intron (ENSMUST00000022567.8/12294, intron 2 of 37)	14	29717467	29721795	4329	2	12294	ENSMUST00000224128.1	6895	ENSMUSG00000021991	Cacna2d3	calcium channel, voltage-dependent, alpha2/delta subunit 3
chr14	29793002	29793100	99	*	100	*	0	11	0	8	15	0.533333	2	CG	1	0.00517382	gain	Intron (ENSMUST00000223916.1/ENSMUST00000223916.1, intron 1 of 3)	14	28904943	29721864	816922	2	12294	ENSMUST00000022567.8	-71138	ENSMUSG00000021991	Cacna2d3	calcium channel, voltage-dependent, alpha2/delta subunit 3
chr14	30073502	30073600	99	*	100	*	41	45	0.911111	30	44	0.681818	8	CG	-1	0.00754875	loss	Intron (ENSMUST00000225717.1/12289, intron 6 of 16)	14	30039939	30082758	42820	2	12289	ENSMUST00000225717.1	9158	ENSMUSG00000015968	Cacna1d	calcium channel, voltage-dependent, L type, alpha 1D subunit
chr14	30196302	30196400	99	*	100	*	37	62	0.596774	46	119	0.386555	6	CG	-1	0.00753419	loss	Intron (ENSMUST00000112250.5/12289, intron 4 of 46)	14	30116324	30175391	59068	2	12289	ENSMUST00000224073.1	-20911	ENSMUSG00000015968	Cacna1d	calcium channel, voltage-dependent, L type, alpha 1D subunit
chr14	30557902	30558000	99	*	100	*	7	9	0.777778	34	34	1	2	CG	1	0.00599639	gain	Promoter	14	30557609	30573624	16016	1	21881	ENSMUST00000225857.1	293	ENSMUSG00000021957	Tkt	transketolase
chr14	30576302	30576400	99	*	100	*	19	21	0.904762	5	11	0.454545	2	CG	-1	0.00622126	loss	Distal Intergenic	14	30572149	30572208	60	1	100526475	ENSMUST00000175415.1	4153	ENSMUSG00000093156	Mir3076	microRNA 3076
chr14	31296502	31296600	99	*	100	*	13	21	0.619048	12	45	0.266667	2	CG	-1	0.0067431	loss	Exon (ENSMUST00000048603.7/110084, exon 25 of 78)	14	31261992	31269511	7520	2	110084	ENSMUST00000228429.1	-26991	ENSMUSG00000019027	Dnah1	dynein, axonemal, heavy chain 1
chr14	31857202	31857300	99	*	100	*	16	33	0.484848	61	77	0.792208	8	CG	1	0.00309053	gain	Distal Intergenic	14	31698768	31830651	131884	2	105522	ENSMUST00000014640.8	-26551	ENSMUSG00000014496	Ankrd28	ankyrin repeat domain 28
chr14	32860302	32860400	99	*	100	*	21	28	0.75	50	51	0.980392	4	CG	1	0.00299365	gain	Intron (ENSMUST00000053175.12/320736, intron 1 of 7)	14	32856756	32939491	82736	1	320736	ENSMUST00000053175.12	3546	ENSMUSG00000050666	Vstm4	V-set and transmembrane domain containing 4
chr14	32886102	32886200	99	*	100	*	17	32	0.53125	60	66	0.909091	6	CG	1	0.000357214	gain	Intron (ENSMUST00000053175.12/320736, intron 2 of 7)	14	32856756	32939491	82736	1	320736	ENSMUST00000053175.12	29346	ENSMUSG00000050666	Vstm4	V-set and transmembrane domain containing 4
chr14	32951102	32951200	99	*	100	*	7	16	0.4375	16	17	0.941176	4	CG	1	0.00349776	gain	Distal Intergenic	14	32991382	33015291	23910	1	67580	ENSMUST00000038956.11	-40182	ENSMUSG00000041673	Lrrc18	leucine rich repeat containing 18
chr14	33039602	33039700	99	*	100	*	0	16	0	13	20	0.65	4	CG	1	0.000672787	gain	Intron (ENSMUST00000061753.14/545030, intron 39 of 58)	14	33018284	33023337	5054	2	545030	ENSMUST00000132153.1	-16265	ENSMUSG00000051506	Wdfy4	WD repeat and FYVE domain containing 4
chr14	33145602	33145700	99	*	100	*	17	33	0.515152	34	42	0.809524	8	CG	1	0.00721739	gain	Intron (ENSMUST00000061753.14/545030, intron 8 of 58)	14	32959547	33185066	225520	2	545030	ENSMUST00000061753.14	39366	ENSMUSG00000051506	Wdfy4	WD repeat and FYVE domain containing 4
chr14	33151702	33151800	99	*	100	*	16	50	0.32	31	53	0.584906	6	CG	1	0.0074814	gain	Exon (ENSMUST00000061753.14/545030, exon 6 of 59)	14	32959547	33185066	225520	2	545030	ENSMUST00000061753.14	33266	ENSMUSG00000051506	Wdfy4	WD repeat and FYVE domain containing 4
chr14	33504802	33504900	99	*	100	*	10	28	0.357143	4	58	0.0689655	4	CG	-1	0.00231225	loss	Intron (ENSMUST00000208577.1/ENSMUST00000208577.1, intron 7 of 29)	14	33390938	33447158	56221	2	26419	ENSMUST00000130539.7	-57644	ENSMUSG00000021936	Mapk8	mitogen-activated protein kinase 8
chr14	33665302	33665400	99	*	100	*	6	8	0.75	1	10	0.1	2	CG	-1	0.00602125	loss	Distal Intergenic	14	33604942	33639401	34460	1	19256	ENSMUST00000226512.1	60360	ENSMUSG00000021940	Ptpn20	protein tyrosine phosphatase, non-receptor type 20
chr14	33886702	33886800	99	*	100	*	26	45	0.577778	67	75	0.893333	8	CG	1	0.000726578	gain	Distal Intergenic	14	33923587	33937983	14397	1	14560	ENSMUST00000168727.2	-36787	ENSMUSG00000021943	Gdf10	growth differentiation factor 10
chr14	34147402	34147500	99	*	100	*	11	13	0.846154	5	21	0.238095	2	CG	-1	0.00213827	loss	Intron (ENSMUST00000052164.3/19065, intron 1 of 1)	14	34143992	34152489	8498	2	19065	ENSMUST00000052164.3	4989	ENSMUSG00000048337	Npy4r	neuropeptide Y receptor Y4
chr14	34175802	34175900	99	*	100	*	25	26	0.961538	22	32	0.6875	6	CG	-1	0.00828558	loss	Exon (ENSMUST00000228606.1/ENSMUST00000228606.1, exon 1 of 1)	14	34143992	34152489	8498	2	19065	ENSMUST00000052164.3	-23313	ENSMUSG00000048337	Npy4r	neuropeptide Y receptor Y4
chr14	34527702	34527800	99	*	100	*	9	10	0.9	5	16	0.3125	2	CG	-1	0.00510056	loss	3' UTR	14	34511621	34522801	11181	2	78243	ENSMUST00000022325.2	-4901	ENSMUSG00000021797	9230112D13Rik	RIKEN cDNA 9230112D13 gene
chr14	34913002	34913100	99	*	100	*	9	17	0.529412	2	19	0.105263	4	CG	-1	0.00662427	loss	Intron (ENSMUST00000043349.6/14803, intron 2 of 15)	14	34894609	34894706	98	1	723847	ENSMUST00000083547.1	18393	ENSMUSG00000065481	Mir346	microRNA 346
chr14	34957602	34957700	99	*	100	*	27	45	0.6	16	51	0.313725	6	CG	-1	0.00599639	loss	Intron (ENSMUST00000043349.6/14803, intron 3 of 15)	14	34894609	34894706	98	1	723847	ENSMUST00000083547.1	62993	ENSMUSG00000065481	Mir346	microRNA 346
chr14	35032702	35032800	99	*	100	*	17	27	0.62963	8	36	0.222222	4	CG	-1	0.0028883	loss	Intron (ENSMUST00000043349.6/14803, intron 4 of 15)	14	34894609	34894706	98	1	723847	ENSMUST00000083547.1	138093	ENSMUSG00000065481	Mir346	microRNA 346
chr14	35163902	35164000	99	*	100	*	5	11	0.454545	12	12	1	2	CG	1	0.0046324	gain	Intron (ENSMUST00000043349.6/14803, intron 4 of 15)	14	34894609	34894706	98	1	723847	ENSMUST00000083547.1	269293	ENSMUSG00000065481	Mir346	microRNA 346
chr14	36869102	36869200	99	*	100	*	40	44	0.909091	26	39	0.666667	8	CG	-1	0.00692894	loss	Distal Intergenic	14	36879570	36886360	6791	2	72972	ENSMUST00000182558.1	17160	ENSMUSG00000058690	Ccser2	coiled-coil serine rich 2
chr14	45095102	45095200	99	*	100	*	5	8	0.625	0	9	0	2	CG	-1	0.0059145	loss	Intron (ENSMUST00000228441.1/ENSMUST00000228441.1, intron 1 of 2)	14	45164821	45169325	4505	2	70561	ENSMUST00000156600.1	74125	ENSMUSG00000021830	Txndc16	thioredoxin domain containing 16
chr14	54396202	54396300	99	*	100	*	12	13	0.923077	9	20	0.45	2	CG	-1	0.00658612	loss	Intron (ENSMUST00000000984.8/20540, intron 2 of 9)	14	54374291	54397954	23664	2	20540	ENSMUST00000197667.1	1654	ENSMUSG00000000958	Slc7a7	solute carrier family 7 (cationic amino acid transporter, y+ system), member 7
chr14	58990702	58990800	99	*	100	*	7	10	0.7	2	15	0.133333	2	CG	-1	0.0053144	loss	Distal Intergenic	14	59133040	59142893	9854	2	67932	ENSMUST00000022548.9	152093	ENSMUSG00000021977	1700129C05Rik	RIKEN cDNA 1700129C05 gene
chr14	66157402	66157500	99	*	100	*	8	8	1	2	9	0.222222	2	CG	-1	0.00296314	loss	Intron (ENSMUST00000022622.13/19229, intron 27 of 30)	14	66153267	66160678	7412	2	19229	ENSMUST00000136216.7	3178	ENSMUSG00000059456	Ptk2b	PTK2 protein tyrosine kinase 2 beta
chr14	70195902	70196000	99	*	100	*	8	14	0.571429	0	10	0	2	CG	-1	0.00505969	loss	Exon (ENSMUST00000227653.1/20410, exon 6 of 21)	14	70180932	70204623	23692	2	20410	ENSMUST00000227259.1	8623	ENSMUSG00000022091	Sorbs3	sorbin and SH3 domain containing 3
chr14	73892502	73892600	99	*	100	*	1	8	0.125	7	9	0.777778	2	CG	1	0.00754875	gain	Intron (ENSMUST00000226696.1/ENSMUST00000226696.1, intron 3 of 3)	14	73590508	73591033	526	1	20916	ENSMUST00000161082.1	301994	ENSMUSG00000022110	Sucla2	succinate-Coenzyme A ligase, ADP-forming, beta subunit
chr14	76014802	76014900	99	*	100	*	27	27	1	10	22	0.454545	4	CG	-1	0.000221311	loss	Distal Intergenic	14	75896937	76010865	113929	2	68705	ENSMUST00000088922.4	-3937	ENSMUSG00000067995	Gtf2f2	general transcription factor IIF, polypeptide 2
chr14	78003602	78003700	99	*	100	*	6	10	0.6	0	10	0	2	CG	-1	0.00505969	loss	Distal Intergenic	14	78082743	78088981	6239	2	219170	ENSMUST00000173826.1	85281	ENSMUSG00000045655	Fam216b	family with sequence similarity 216, member B
chr14	101409302	101409400	99	*	100	*	3	10	0.3	15	17	0.882353	2	CG	1	0.00377038	gain	Distal Intergenic	14	101442368	101463223	20856	2	210789	ENSMUST00000161304.1	53823	ENSMUSG00000033083	Tbc1d4	TBC1 domain family, member 4
chr14	105034802	105034900	99	*	100	*	9	9	1	1	9	0.111111	2	CG	-1	0.00108594	loss	Distal Intergenic	14	105109409	105114461	5053	2	74213	ENSMUST00000164319.1	79561	ENSMUSG00000022119	Rbm26	RNA binding motif protein 26
chr14	121104902	121105000	99	*	100	*	2	8	0.25	10	10	1	2	CG	1	0.0024754	gain	Intron (ENSMUST00000135010.7/223254, intron 2 of 7)	14	121102079	121238659	136581	1	223254	ENSMUST00000153607.1	2823	ENSMUSG00000025555	Farp1	FERM, RhoGEF (Arhgef) and pleckstrin domain protein 1 (chondrocyte-derived)
chr15	5015302	5015400	99	*	100	*	4	10	0.4	32	36	0.888889	2	CG	1	0.00266579	gain	Exon (ENSMUST00000110689.4/109828, exon 10 of 18)	15	4988762	5063740	74979	2	109828	ENSMUST00000110689.4	48340	ENSMUSG00000079105	C7	complement component 7
chr15	5525102	5525200	99	*	100	*	19	24	0.791667	56	56	1	6	CG	1	0.00189296	gain	Intron (ENSMUST00000211750.1/71432, intron 2 of 8)	15	5496318	5594983	98666	1	71432	ENSMUST00000228069.1	28784	ENSMUSG00000110018	5430437J10Rik	RIKEN cDNA 5430437J10 gene
chr15	8529602	8529700	99	*	100	*	5	8	0.625	0	12	0	2	CG	-1	0.00347345	loss	Exon (ENSMUST00000228875.1/ENSMUST00000228875.1, exon 1 of 2)	15	8290617	8444463	153847	2	71175	ENSMUST00000052965.7	-85139	ENSMUSG00000022141	Nipbl	NIPBL cohesin loading factor
chr15	10041702	10041800	99	*	100	*	2	13	0.153846	20	27	0.740741	2	CG	1	0.00200932	gain	Distal Intergenic	15	10177238	10329388	152151	1	19116	ENSMUST00000005400.12	-135438	ENSMUSG00000005268	Prlr	prolactin receptor
chr15	10291502	10291600	99	*	100	*	12	25	0.48	59	62	0.951613	6	CG	1	1.5169e-05	gain	Intron (ENSMUST00000005400.12/19116, intron 1 of 8)	15	10314102	10322474	8373	1	19116	ENSMUST00000127467.2	-22502	ENSMUSG00000005268	Prlr	prolactin receptor
chr15	25950502	25950600	99	*	100	*	12	19	0.631579	37	38	0.973684	4	CG	1	0.00196626	gain	Intron (ENSMUST00000022881.14/66270, intron 3 of 8)	15	25948227	25948287	61	1	102465698	ENSMUST00000184098.1	2275	ENSMUSG00000098719	Mir7212	microRNA 7212
chr15	27359102	27359200	99	*	100	*	20	22	0.909091	7	16	0.4375	4	CG	-1	0.00347345	loss	Distal Intergenic	15	27466677	27594909	128233	1	11732	ENSMUST00000022875.6	-107477	ENSMUSG00000022265	Ank	progressive ankylosis
chr15	28438602	28438700	99	*	100	*	9	39	0.230769	31	47	0.659574	8	CG	1	0.000785813	gain	Intron (ENSMUST00000067048.7/110082, intron 70 of 78)	15	28203752	28472052	268301	1	110082	ENSMUST00000067048.7	234850	ENSMUSG00000022262	Dnah5	dynein, axonemal, heavy chain 5
chr15	30082802	30082900	99	*	100	*	11	11	1	9	20	0.45	2	CG	-1	0.00403099	loss	Distal Intergenic	15	30172593	31029341	856749	1	18163	ENSMUST00000081728.6	-89693	ENSMUSG00000022240	Ctnnd2	catenin (cadherin associated protein), delta 2
chr15	31356902	31357000	99	*	100	*	9	25	0.36	1	39	0.025641	6	CG	-1	0.00168723	loss	Intron (ENSMUST00000123325.8/67434, intron 1 of 3)	15	31293186	31367532	74347	2	67434	ENSMUST00000156679.1	10532	ENSMUSG00000022237	Ankrd33b	ankyrin repeat domain 33B
chr15	37153402	37153500	99	*	100	*	2	10	0.2	14	16	0.875	2	CG	1	0.00215721	gain	Distal Intergenic	15	37233036	37333647	100612	1	252973	ENSMUST00000161405.7	-79536	ENSMUSG00000022286	Grhl2	grainyhead like transcription factor 2
chr15	41594002	41594100	99	*	100	*	1	11	0.0909091	8	9	0.888889	2	CG	1	0.00177384	gain	Intron (ENSMUST00000090096.10/170719, intron 2 of 15)	15	41710604	41820380	109777	1	170719	ENSMUST00000229769.1	-116504	ENSMUSG00000022307	Oxr1	oxidation resistance 1
chr15	41724902	41725000	99	*	100	*	8	28	0.285714	36	52	0.692308	4	CG	1	0.00202344	gain	Intron (ENSMUST00000090096.10/170719, intron 3 of 15)	15	41710604	41820380	109777	1	170719	ENSMUST00000229769.1	14298	ENSMUSG00000022307	Oxr1	oxidation resistance 1
chr15	43816802	43816900	99	*	100	*	2	8	0.25	11	11	1	2	CG	1	0.0020723	gain	Distal Intergenic	15	43864646	43870036	5391	2	239408	ENSMUST00000067469.5	53136	ENSMUSG00000054409	Tmem74	transmembrane protein 74
chr15	55266302	55266400	99	*	100	*	11	18	0.611111	42	44	0.954545	4	CG	1	0.00202605	gain	Distal Intergenic	15	55307750	55520803	213054	1	12818	ENSMUST00000023053.11	-41350	ENSMUSG00000022371	Col14a1	collagen, type XIV, alpha 1
chr15	56693002	56693100	99	*	100	*	5	58	0.0862069	19	56	0.339286	14	CG	1	0.00267785	gain	Promoter	15	56693552	56778399	84848	1	594843	ENSMUST00000166290.1	-452	ENSMUSG00000086541	Has2os	hyaluronan synthase 2, opposite strand
chr15	57776702	57776800	99	*	100	*	7	19	0.368421	19	23	0.826087	4	CG	1	0.00416499	gain	Intron (ENSMUST00000096430.10/387609, intron 2 of 3)	15	57695729	57821110	125382	1	387609	ENSMUST00000160990.1	80973	ENSMUSG00000071757	Zhx2	zinc fingers and homeoboxes 2
chr15	63750402	63750500	99	*	100	*	8	24	0.333333	25	33	0.757576	4	CG	1	0.00321233	gain	Distal Intergenic	15	63176838	63718289	541452	2	432958	ENSMUST00000228339.2	-32113	ENSMUSG00000115520	Gm20740	predicted gene, 20740
chr15	65035302	65035400	99	*	100	*	14	30	0.466667	32	39	0.820513	6	CG	1	0.00381881	gain	Distal Intergenic	15	64697084	64922296	225213	2	11514	ENSMUST00000228014.1	-113006	ENSMUSG00000022376	Adcy8	adenylate cyclase 8
chr15	66731302	66731400	99	*	100	*	3	8	0.375	13	13	1	2	CG	1	0.00289887	gain	Intron (ENSMUST00000065916.13/21819, intron 27 of 47)	15	66736250	66850721	114472	1	21819	ENSMUST00000172153.1	-4850	ENSMUSG00000053469	Tg	thyroglobulin
chr15	67789502	67789600	99	*	100	*	14	16	0.875	1	19	0.0526316	4	CG	-1	4.16273e-05	loss	Distal Intergenic	15	68084321	68258787	174467	2	380993	ENSMUST00000162173.7	469187	ENSMUSG00000022335	Zfat	zinc finger and AT hook domain containing
chr15	68926302	68926400	99	*	100	*	6	8	0.75	1	15	0.0666667	2	CG	-1	0.00231225	loss	Distal Intergenic	15	68928420	69093512	165093	1	13992	ENSMUST00000022954.6	-2020	ENSMUSG00000022332	Khdrbs3	KH domain containing, RNA binding, signal transduction associated 3
chr15	69036602	69036700	99	*	100	*	10	17	0.588235	24	25	0.96	4	CG	1	0.00437601	gain	Intron (ENSMUST00000022954.6/13992, intron 6 of 8)	15	68930068	69024765	94698	1	13992	ENSMUST00000230073.1	106534	ENSMUSG00000022332	Khdrbs3	KH domain containing, RNA binding, signal transduction associated 3
chr15	72632402	72632500	99	*	100	*	8	19	0.421053	34	41	0.829268	4	CG	1	0.00315053	gain	Intron (ENSMUST00000023276.15/76510, intron 20 of 21)	15	72501089	72546340	45252	2	223604	ENSMUST00000044624.7	-86062	ENSMUSG00000036760	Kcnk9	potassium channel, subfamily K, member 9
chr15	75491802	75491900	99	*	100	*	14	24	0.583333	24	24	1	6	CG	1	0.00182106	gain	Distal Intergenic	15	75449457	75451406	1950	1	102637705	ENSMUST00000177479.1	42345	ENSMUSG00000093626	Ly6l	lymphocyte antigen 6 complex, locus L
chr15	75494402	75494500	99	*	100	*	14	28	0.5	6	48	0.125	4	CG	-1	0.00171767	loss	Distal Intergenic	15	75449457	75451406	1950	1	102637705	ENSMUST00000177479.1	44945	ENSMUSG00000093626	Ly6l	lymphocyte antigen 6 complex, locus L
chr15	76135902	76136000	99	*	100	*	10	16	0.625	22	22	1	4	CG	1	0.00361697	gain	Distal Intergenic	15	76119517	76126596	7080	2	271278	ENSMUST00000146157.7	-9306	ENSMUSG00000044361	BC024139	cDNA sequence BC024139
chr15	76512302	76512400	99	*	100	*	35	65	0.538462	98	121	0.809917	11	CG	1	0.00085131	gain	Promoter	15	76504122	76511953	7832	2	13350	ENSMUST00000230894.1	-349	ENSMUSG00000022555	Dgat1	diacylglycerol O-acyltransferase 1
chr15	77975902	77976000	99	*	100	*	1	18	0.0555556	12	23	0.521739	2	CG	1	0.0033279	gain	Distal Intergenic	15	77958998	77970813	11816	2	55944	ENSMUST00000100484.5	-5089	ENSMUSG00000016554	Eif3d	eukaryotic translation initiation factor 3, subunit D
chr15	80465702	80465800	99	*	100	*	27	30	0.9	16	30	0.533333	6	CG	-1	0.00349759	loss	Intron (ENSMUST00000096347.3/383075, intron 5 of 5)	15	80431571	80438603	7033	2	102633578	ENSMUST00000230208.1	-27099	ENSMUSG00000115888	Gm31369	predicted gene, 31369
chr15	84100502	84100600	99	*	100	*	22	64	0.34375	65	100	0.65	10	CG	1	0.00102861	gain	Intron (ENSMUST00000082365.5/29859, intron 1 of 6)	15	84077145	84105609	28465	2	29859	ENSMUST00000229826.1	5009	ENSMUSG00000018865	Sult4a1	sulfotransferase family 4A, member 1
chr15	84378602	84378700	99	*	100	*	13	17	0.764706	7	24	0.291667	4	CG	-1	0.00457306	loss	Downstream (<1kb)	15	84326119	84342978	16860	1	64099	ENSMUST00000163667.1	52483	ENSMUSG00000022439	Parvg	parvin, gamma
chr15	84710002	84710100	99	*	100	*	7	10	0.7	0	10	0	2	CG	-1	0.0028238	loss	Distal Intergenic	15	84720052	84772207	52156	1	73167	ENSMUST00000006029.10	-9952	ENSMUSG00000078954	Arhgap8	Rho GTPase activating protein 8
chr15	86579202	86579300	99	*	100	*	5	11	0.454545	0	16	0	2	CG	-1	0.00455717	loss	Distal Intergenic	15	86235505	86292162	56658	1	223754	ENSMUST00000229242.1	343697	ENSMUSG00000051864	Tbc1d22a	TBC1 domain family, member 22a
chr15	86956602	86956700	99	*	100	*	6	9	0.666667	0	13	0	2	CG	-1	0.00213827	loss	Distal Intergenic	15	87544299	87759362	215064	1	106014	ENSMUST00000230414.1	-587599	ENSMUSG00000054863	Tafa5	TAFA chemokine like family member 5
chr15	89110302	89110400	99	*	100	*	28	70	0.4	12	79	0.151899	10	CG	-1	0.00223367	loss	Intron (ENSMUST00000109353.8/328580, intron 4 of 24)	15	89104216	89107429	3214	2	328580	ENSMUST00000169069.1	-2873	ENSMUSG00000051786	Tubgcp6	tubulin, gamma complex associated protein 6
chr15	92642702	92642800	99	*	100	*	6	28	0.214286	21	32	0.65625	7	CG	1	0.0021769	gain	Intron (ENSMUST00000169942.9/239618, intron 3 of 9)	15	92597126	92771819	174694	1	239618	ENSMUST00000035399.9	45576	ENSMUSG00000036218	Pdzrn4	PDZ domain containing RING finger 4
chr15	98382302	98382400	99	*	100	*	8	16	0.5	18	18	1	4	CG	1	0.0021769	gain	Distal Intergenic	15	98378096	98379197	1102	2	259038	ENSMUST00000057386.5	-3105	ENSMUSG00000056184	Olfr283	olfactory receptor 283
chr15	98809002	98809100	99	*	100	*	11	13	0.846154	3	16	0.1875	2	CG	-1	0.00189296	loss	Promoter	15	98806941	98809490	2550	2	13199	ENSMUST00000230409.1	390	ENSMUSG00000059213	Ddn	dendrin
chr15	99280202	99280300	99	*	100	*	55	90	0.611111	69	174	0.396552	12	CG	-1	0.00269151	loss	Exon (ENSMUST00000109100.1/545136, exon 4 of 8)	15	99271018	99287180	16163	2	545136	ENSMUST00000109100.1	6880	ENSMUSG00000078907	Fam186b	family with sequence similarity 186, member B
chr15	99645002	99645100	99	*	100	*	48	66	0.727273	30	72	0.416667	8	CG	-1	0.00135826	loss	Intron (ENSMUST00000171702.7/26934, intron 1 of 17)	15	99628618	99639817	11200	2	26934	ENSMUST00000168065.7	-5185	ENSMUSG00000023015	Racgap1	Rac GTPase-activating protein 1
chr15	100167302	100167400	99	*	100	*	26	34	0.764706	34	34	1	4	CG	1	0.00437601	gain	Intron (ENSMUST00000100203.9/239667, intron 12 of 37)	15	100162727	100168164	5438	1	239667	ENSMUST00000230733.1	4575	ENSMUSG00000023026	Dip2b	disco interacting protein 2 homolog B
chr15	100339802	100339900	99	*	100	*	9	13	0.692308	4	19	0.210526	2	CG	-1	0.00701535	loss	3' UTR	15	100334929	100340375	5447	1	668178	ENSMUST00000075420.5	4873	ENSMUSG00000058057	Mettl7a3	methyltransferase like 7A3
chr15	100351702	100351800	99	*	100	*	1	10	0.1	8	10	0.8	2	CG	1	0.00349776	gain	Promoter	15	100353149	100384436	31288	1	554292	ENSMUST00000075675.6	-1349	ENSMUSG00000093789	Methig1	methyltransferase hypoxia inducible domain containing 1
chr15	100371702	100371800	99	*	100	*	19	19	1	11	16	0.6875	4	CG	-1	0.00863141	loss	Intron (ENSMUST00000075675.6/554292, intron 2 of 3)	15	100364545	100383964	19420	1	380975	ENSMUST00000177211.1	7157	ENSMUSG00000093550	Higd1c	HIG1 domain family, member 1C
chr15	100457402	100457500	99	*	100	*	8	12	0.666667	3	18	0.166667	2	CG	-1	0.0063382	loss	Distal Intergenic	15	100469023	100479164	10142	1	68614	ENSMUST00000037001.9	-11523	ENSMUSG00000037353	Letmd1	LETM1 domain containing 1
chr15	100599102	100599200	99	*	100	*	5	24	0.208333	35	50	0.7	6	CG	1	0.000785813	gain	Promoter	15	100586616	100599864	13249	2	19009	ENSMUST00000177247.8	664	ENSMUSG00000009739	Pou6f1	POU domain, class 6, transcription factor 1
chr15	100815302	100815400	99	*	100	*	14	30	0.466667	5	40	0.125	4	CG	-1	0.00334829	loss	Promoter	15	100814354	100815800	1447	1	59033	ENSMUST00000162744.1	948	ENSMUSG00000023032	Slc4a8	solute carrier family 4 (anion exchanger), member 8
chr15	100876302	100876400	99	*	100	*	5	11	0.454545	0	20	0	2	CG	-1	0.00276534	loss	Intron (ENSMUST00000201484.3/20273, intron 1 of 2)	15	100871420	100936327	64908	1	20273	ENSMUST00000202071.1	4882	ENSMUSG00000023033	Scn8a	sodium channel, voltage-gated, type VIII, alpha
chr15	100989902	100990000	99	*	100	*	25	32	0.78125	57	58	0.982759	8	CG	1	0.00314232	gain	Intron (ENSMUST00000201518.3/20273, intron 12 of 14)	15	100970122	100974767	4646	1	20273	ENSMUST00000202971.1	19780	ENSMUSG00000023033	Scn8a	sodium channel, voltage-gated, type VIII, alpha
chr15	101030402	101030500	99	*	100	*	5	40	0.125	47	96	0.489583	8	CG	1	0.000765622	gain	Intron (ENSMUST00000082209.12/20273, intron 22 of 26)	15	101015937	101029807	13871	1	20273	ENSMUST00000201246.1	14465	ENSMUSG00000023033	Scn8a	sodium channel, voltage-gated, type VIII, alpha
chr15	101071002	101071100	99	*	100	*	11	18	0.611111	6	38	0.157895	4	CG	-1	0.00215721	loss	Intron (ENSMUST00000213610.1/ENSMUST00000213610.1, intron 1 of 1)	15	101050194	101054399	4206	2	668225	ENSMUST00000178140.1	-16603	ENSMUSG00000095440	Fignl2	fidgetin-like 2
chr15	101526002	101526100	99	*	100	*	11	22	0.5	1	30	0.0333333	4	CG	-1	0.000829619	loss	Exon (ENSMUST00000023720.7/16680, exon 9 of 9)	15	101528468	101530341	1874	2	16680	ENSMUST00000229893.1	4241	ENSMUSG00000044294	Krt84	keratin 84
chr15	101639802	101639900	99	*	100	*	31	38	0.815789	20	38	0.526316	4	CG	-1	0.00764339	loss	Exon (ENSMUST00000229579.1/ENSMUST00000229579.1, exon 3 of 3)	15	101643020	101647380	4361	2	432987	ENSMUST00000229963.1	7480	ENSMUSG00000095241	Gm5478	predicted pseudogene 5478
chr15	101813102	101813200	99	*	100	*	6	23	0.26087	16	22	0.727273	4	CG	1	0.00362789	gain	Exon (ENSMUST00000023712.7/16681, exon 7 of 9)	15	101810689	101818169	7481	2	16681	ENSMUST00000023712.7	4969	ENSMUSG00000064201	Krt2	keratin 2
chr15	101896102	101896200	99	*	100	*	4	28	0.142857	24	55	0.436364	4	CG	1	0.00780063	gain	Distal Intergenic	15	101884351	101892920	8570	2	77055	ENSMUST00000100179.1	-3182	ENSMUSG00000075402	Krt76	keratin 76
chr15	102395102	102395200	99	*	100	*	8	36	0.222222	19	31	0.612903	4	CG	1	0.0029655	gain	Distal Intergenic	15	102406143	102408235	2093	1	20683	ENSMUST00000170884.7	-10943	ENSMUSG00000001280	Sp1	trans-acting transcription factor 1
chr15	103525202	103525300	99	*	100	*	36	40	0.9	35	55	0.636364	4	CG	-1	0.00511472	loss	Promoter	15	103523718	103525080	1363	1	18574	ENSMUST00000227925.1	1484	ENSMUSG00000022489	Pde1b	phosphodiesterase 1B, Ca2+-calmodulin dependent
chr16	5147202	5147300	99	*	100	*	27	39	0.692308	64	69	0.927536	6	CG	1	0.0030897	gain	Promoter	16	5147109	5187271	40163	1	665119	ENSMUST00000230616.1	93	ENSMUSG00000091712	Sec14l5	SEC14-like lipid binding 5
chr16	11144202	11144300	99	*	100	*	242	340	0.711765	383	397	0.964736	24	CG	1	3.34875e-19	gain	Intron (ENSMUST00000037633.14/106205, intron 19 of 22)	16	11139043	11141907	2865	2	106205	ENSMUST00000143121.1	-2295	ENSMUSG00000037965	Zc3h7a	zinc finger CCCH type containing 7 A
chr16	21386702	21386800	99	*	100	*	56	68	0.823529	35	72	0.486111	8	CG	-1	0.000476504	loss	Distal Intergenic	16	21423118	21579247	156130	1	209018	ENSMUST00000096191.10	-36318	ENSMUSG00000033653	Vps8	VPS8 CORVET complex subunit
chr16	23897602	23897700	99	*	100	*	2	30	0.0666667	16	36	0.444444	6	CG	1	0.0021769	gain	Distal Intergenic	16	23889573	23890958	1386	2	20604	ENSMUST00000004480.4	-6644	ENSMUSG00000004366	Sst	somatostatin
chr16	38514702	38514800	99	*	100	*	13	32	0.40625	43	54	0.796296	8	CG	1	0.0013831	gain	Intron (ENSMUST00000002925.5/76916, intron 2 of 6)	16	38516660	38522641	5982	2	76916	ENSMUST00000147543.1	7841	ENSMUSG00000002846	Timmdc1	translocase of inner mitochondrial membrane domain containing 1
chr16	39019602	39019700	99	*	100	*	1	8	0.125	11	13	0.846154	2	CG	1	0.00301817	gain	Intron (ENSMUST00000114706.7/207683, intron 4 of 6)	16	38902508	38924468	21961	1	207683	ENSMUST00000210471.1	117094	ENSMUSG00000022790	Igsf11	immunoglobulin superfamily, member 11
chr16	46383302	46383400	99	*	100	*	11	21	0.52381	43	44	0.977273	4	CG	1	0.000149492	gain	Distal Intergenic	16	46394858	46411169	16312	2	58998	ENSMUST00000121803.7	27769	ENSMUSG00000022656	Nectin3	nectin cell adhesion molecule 3
chr16	57110902	57111000	99	*	100	*	12	12	1	7	19	0.368421	2	CG	-1	0.00192779	loss	Distal Intergenic	16	57121703	57156705	35003	1	28185	ENSMUST00000166897.2	-10703	ENSMUSG00000022752	Tomm70a	translocase of outer mitochondrial membrane 70A
chr16	76852002	76852100	99	*	100	*	1	8	0.125	9	10	0.9	2	CG	1	0.00278302	gain	Intron (ENSMUST00000208105.1/76601, intron 2 of 7)	16	76751793	76779092	27300	2	102632814	ENSMUST00000208256.1	-72910	ENSMUSG00000109333	Gm30790	predicted gene, 30790
chr17	4884602	4884700	99	*	100	*	0	10	0	7	13	0.538462	2	CG	1	0.00634755	gain	Intron (ENSMUST00000232440.1/ENSMUST00000232440.1, intron 2 of 2)	17	4994332	5097733	103402	1	239985	ENSMUST00000124362.1	-109632	ENSMUSG00000069729	Arid1b	AT rich interactive domain 1B (SWI-like)
chr17	6630602	6630700	99	*	100	*	13	20	0.65	39	40	0.975	4	CG	1	0.00201325	gain	Intron (ENSMUST00000115772.5/100040525, intron 2 of 15)	17	6613753	6639790	26038	2	100040525	ENSMUST00000115772.5	9090	NA	Tmem181c-ps	transmembrane protein 181C, pseudogene
chr17	7896302	7896400	99	*	100	*	3	9	0.333333	14	15	0.933333	2	CG	1	0.00361696	gain	Intron (ENSMUST00000160177.2/ENSMUST00000160177.2, intron 1 of 2)	17	7926000	7934897	8898	1	72536	ENSMUST00000036370.7	-29600	ENSMUSG00000033450	Tagap	T cell activation Rho GTPase activating protein
chr17	8613502	8613600	99	*	100	*	16	20	0.8	6	27	0.222222	4	CG	-1	0.000839722	loss	Intron (ENSMUST00000115715.7/23984, intron 1 of 21)	17	8527026	8798731	271706	1	23984	ENSMUST00000233016.1	86476	ENSMUSG00000023868	Pde10a	phosphodiesterase 10A
chr17	9446502	9446600	99	*	100	*	5	12	0.416667	13	14	0.928571	2	CG	1	0.00594066	gain	Distal Intergenic	17	9666495	9669717	3223	2	67543	ENSMUST00000057190.3	223117	ENSMUSG00000046173	Pabpc6	poly(A) binding protein, cytoplasmic 6
chr17	9615502	9615600	99	*	100	*	25	48	0.520833	83	104	0.798077	10	CG	1	0.00196626	gain	Distal Intergenic	17	9666495	9669717	3223	2	67543	ENSMUST00000057190.3	54117	ENSMUSG00000046173	Pabpc6	poly(A) binding protein, cytoplasmic 6
chr17	10093502	10093600	99	*	100	*	10	18	0.555556	0	18	0	4	CG	-1	0.00125444	loss	Distal Intergenic	17	10209093	10213574	4482	2	19317	ENSMUST00000232721.1	119974	ENSMUSG00000062078	Qk	quaking
chr17	10374202	10374300	99	*	100	*	13	14	0.928571	10	23	0.434783	2	CG	-1	0.00442446	loss	Distal Intergenic	17	10324602	10329307	4706	1	76634	ENSMUST00000188715.1	49600	ENSMUSG00000099384	1700110C19Rik	RIKEN cDNA 1700110C19 gene
chr17	11475602	11475700	99	*	100	*	5	19	0.263158	36	42	0.857143	4	CG	1	0.000141568	gain	Intron (ENSMUST00000066658.12/50873, intron 5 of 6)	17	11303647	11610945	307299	1	50873	ENSMUST00000186406.1	171955	ENSMUSG00000023826	Prkn	parkin RBR E3 ubiquitin protein ligase
chr17	11582902	11583000	99	*	100	*	8	16	0.5	2	28	0.0714286	4	CG	-1	0.00289887	loss	Intron (ENSMUST00000191124.6/50873, intron 6 of 11)	17	11838602	11867561	28960	1	50873	ENSMUST00000179624.7	-255602	ENSMUSG00000023826	Prkn	parkin RBR E3 ubiquitin protein ligase
chr17	14499802	14499900	99	*	100	*	12	12	1	7	16	0.4375	2	CG	-1	0.00349759	loss	Distal Intergenic	17	14400786	14403587	2802	1	64074	ENSMUST00000233686.1	99016	ENSMUSG00000023886	Smoc2	SPARC related modular calcium binding 2
chr17	14917102	14917200	99	*	100	*	9	17	0.529412	1	23	0.0434783	2	CG	-1	0.00195858	loss	Intron (ENSMUST00000232147.1/71682, intron 12 of 25)	17	14829331	14909519	80189	2	71682	ENSMUST00000228233.1	-7583	ENSMUSG00000046991	Wdr27	WD repeat domain 27
chr17	15088802	15088900	99	*	100	*	6	12	0.5	19	20	0.95	2	CG	1	0.00459511	gain	Intron (ENSMUST00000231568.1/381062, intron 7 of 7)	17	15059454	15074993	15540	1	381062	ENSMUST00000187199.2	29348	ENSMUSG00000036552	Ermard	ER membrane associated RNA degradation
chr17	17405702	17405800	99	*	100	*	6	14	0.428571	0	15	0	2	CG	-1	0.0056974	loss	Intron (ENSMUST00000115576.2/66643, intron 1 of 5)	17	17402672	17459387	56716	1	66643	ENSMUST00000115576.2	3030	ENSMUSG00000047786	Lix1	limb and CNS expressed 1
chr17	17554402	17554500	99	*	100	*	18	25	0.72	27	27	1	6	CG	1	0.0048301	gain	Intron (ENSMUST00000041047.3/240028, intron 9 of 17)	17	17568380	17575559	7180	2	240028	ENSMUST00000231291.1	21059	ENSMUSG00000023845	Lnpep	leucyl/cystinyl aminopeptidase
chr17	18119102	18119200	99	*	100	*	0	10	0	11	17	0.647059	2	CG	1	0.00271665	gain	Intron (ENSMUST00000172359.2/665210, intron 5 of 5)	17	18151887	18188886	37000	1	627111	ENSMUST00000169686.2	-32687	ENSMUSG00000091350	Vmn2r92	vomeronasal 2, receptor 92
chr17	21727502	21727600	99	*	100	*	12	18	0.666667	49	52	0.942308	4	CG	1	0.00437601	gain	Distal Intergenic	17	21730795	21745061	14267	1	381067	ENSMUST00000182827.7	-3195	ENSMUSG00000061544	Zfp229	zinc finger protein 229
chr17	23034302	23034400	99	*	100	*	5	16	0.3125	11	13	0.846154	2	CG	1	0.00547299	gain	Distal Intergenic	17	22942984	22965658	22675	1	434701	ENSMUST00000234875.1	91318	ENSMUSG00000092111	Vmn2r113	vomeronasal 2, receptor 113
chr17	23625902	23626000	99	*	100	*	1	22	0.0454545	10	23	0.434783	4	CG	1	0.00416499	gain	Downstream (2-3kb)	17	23607490	23609697	2208	1	332221	ENSMUST00000133749.1	18412	ENSMUSG00000023902	Zscan10	zinc finger and SCAN domain containing 10
chr17	23846202	23846300	99	*	100	*	5	21	0.238095	0	32	0	2	CG	-1	0.00523725	loss	Intron (ENSMUST00000144925.1/69814, intron 1 of 1)	17	23841052	23844172	3121	2	71003	ENSMUST00000151797.2	-2030	ENSMUSG00000024114	Prss41	protease, serine 41
chr17	24337402	24337500	99	*	100	*	19	21	0.904762	19	36	0.527778	4	CG	-1	0.00516026	loss	Intron (ENSMUST00000121226.7/381072, intron 3 of 30)	17	24326469	24328532	2064	2	381072	ENSMUST00000227002.1	-8870	ENSMUSG00000035435	Abca17	ATP-binding cassette, sub-family A (ABC1), member 17
chr17	25014202	25014300	99	*	100	*	40	81	0.493827	28	110	0.254545	16	CG	-1	0.00222629	loss	Promoter	17	24961226	25015230	54005	2	57354	ENSMUST00000073337.7	930	ENSMUSG00000038002	Cramp1l	cramped chromatin regulator homolog 1
chr17	25553702	25553800	99	*	100	*	11	11	1	4	10	0.4	2	CG	-1	0.00416499	loss	Intron (ENSMUST00000235087.1/ENSMUST00000235087.1, intron 1 of 1)	17	25567988	25570214	2227	2	20681	ENSMUST00000174560.1	16414	ENSMUSG00000024176	Sox8	SRY (sex determining region Y)-box 8
chr17	27279802	27279900	99	*	100	*	10	20	0.5	20	21	0.952381	4	CG	1	0.00289887	gain	Distal Intergenic	17	27235075	27248066	12992	2	319720	ENSMUST00000236498.1	-31736	ENSMUSG00000117916	9630028I04Rik	RIKEN cDNA 9630028I04 gene
chr17	27401402	27401500	99	*	100	*	7	24	0.291667	33	48	0.6875	4	CG	1	0.0033133	gain	Distal Intergenic	17	27358097	27358155	59	1	102466228	ENSMUST00000200050.1	43305	ENSMUSG00000106215	Mir7218	microRNA 7218
chr17	27499302	27499400	99	*	100	*	21	35	0.6	36	41	0.878049	8	CG	1	0.00625199	gain	Intron (ENSMUST00000118489.7/268934, intron 1 of 8)	17	27422387	27503304	80918	2	268934	ENSMUST00000118489.7	3904	ENSMUSG00000063239	Grm4	glutamate receptor, metabotropic 4
chr17	27505602	27505700	99	*	100	*	7	10	0.7	1	12	0.0833333	2	CG	-1	0.00449647	loss	Intron (ENSMUST00000118161.2/268934, intron 1 of 10)	17	27426243	27503324	77082	2	268934	ENSMUST00000231809.1	-2278	ENSMUSG00000063239	Grm4	glutamate receptor, metabotropic 4
chr17	27524502	27524600	99	*	100	*	6	8	0.75	4	20	0.2	2	CG	-1	0.00680017	loss	Distal Intergenic	17	27425907	27521403	95497	2	268934	ENSMUST00000231416.1	-3099	ENSMUSG00000063239	Grm4	glutamate receptor, metabotropic 4
chr17	28171002	28171100	99	*	100	*	9	12	0.75	4	26	0.153846	2	CG	-1	0.00166779	loss	Intron (ENSMUST00000043503.10/268935, intron 21 of 21)	17	28165809	28167651	1843	1	268935	ENSMUST00000142170.2	5193	ENSMUSG00000038677	Scube3	signal peptide, CUB domain, EGF-like 3
chr17	28779002	28779100	99	*	100	*	9	14	0.642857	7	34	0.205882	2	CG	-1	0.00512085	loss	3' UTR	17	28769419	28779109	9691	1	26415	ENSMUST00000004986.13	9583	ENSMUSG00000004864	Mapk13	mitogen-activated protein kinase 13
chr17	28908402	28908500	99	*	100	*	22	30	0.733333	24	63	0.380952	6	CG	-1	0.00337511	loss	Intron (ENSMUST00000062357.5/207819, intron 2 of 11)	17	28904555	28905700	1146	2	207819	ENSMUST00000228025.1	-2702	ENSMUSG00000048905	4930539E08Rik	RIKEN cDNA 4930539E08 gene
chr17	29223902	29224000	99	*	100	*	4	9	0.444444	0	15	0	2	CG	-1	0.00585917	loss	Exon (ENSMUST00000126755.1/240058, exon 3 of 3)	17	29217862	29237712	19851	2	240058	ENSMUST00000126755.1	13712	ENSMUSG00000024008	Cpne5	copine V
chr17	29365402	29365500	99	*	100	*	18	39	0.461538	38	46	0.826087	8	CG	1	0.00189296	gain	Promoter	17	29365416	29379535	14120	1	26382	ENSMUST00000235007.1	0	ENSMUSG00000024013	Fgd2	FYVE, RhoGEF and PH domain containing 2
chr17	29777702	29777800	99	*	100	*	8	26	0.307692	0	26	0	4	CG	-1	0.00395579	loss	Distal Intergenic	17	29832264	29835358	3095	2	74762	ENSMUST00000170786.2	57558	ENSMUSG00000043557	Mdga1	MAM domain containing glycosylphosphatidylinositol anchor 1
chr17	30223602	30223700	99	*	100	*	7	11	0.636364	1	12	0.0833333	2	CG	-1	0.00634755	loss	Intron (ENSMUST00000168787.7/224671, intron 10 of 10)	17	30197576	30208272	10697	1	21769	ENSMUST00000234091.1	26026	ENSMUSG00000044477	Zfand3	zinc finger, AN1-type domain 3
chr17	30711802	30711900	99	*	100	*	2	19	0.105263	9	16	0.5625	2	CG	1	0.00523725	gain	Intron (ENSMUST00000170651.1/13417, intron 30 of 92)	17	30721041	30729884	8844	1	13417	ENSMUST00000236948.1	-9141	ENSMUSG00000033826	Dnah8	dynein, axonemal, heavy chain 8
chr17	31060902	31061000	99	*	100	*	11	26	0.423077	39	46	0.847826	6	CG	1	0.00117624	gain	Intron (ENSMUST00000236391.1/11307, intron 1 of 5)	17	31057774	31098759	40986	1	11307	ENSMUST00000139013.1	3128	ENSMUSG00000024030	Abcg1	ATP binding cassette subfamily G member 1
chr17	31088202	31088300	99	*	100	*	19	20	0.95	16	28	0.571429	4	CG	-1	0.0051792	loss	Intron (ENSMUST00000236391.1/11307, intron 2 of 5)	17	31110965	31114488	3524	1	11307	ENSMUST00000236241.1	-22665	ENSMUSG00000024030	Abcg1	ATP binding cassette subfamily G member 1
chr17	31454402	31454500	99	*	100	*	18	18	1	18	36	0.5	4	CG	-1	0.00136187	loss	Promoter	17	31453332	31461709	8378	1	18585	ENSMUST00000155395.2	1070	ENSMUSG00000041119	Pde9a	phosphodiesterase 9A
chr17	32011502	32011600	99	*	100	*	8	11	0.727273	3	17	0.176471	2	CG	-1	0.00514335	loss	Intron (ENSMUST00000002145.11/74377, intron 4 of 7)	17	31946082	32020128	74047	2	74377	ENSMUST00000237527.1	8528	ENSMUSG00000002076	Hsf2bp	heat shock transcription factor 2 binding protein
chr17	32082102	32082200	99	*	100	*	1	9	0.111111	12	17	0.705882	2	CG	1	0.00537221	gain	Intron (ENSMUST00000159650.7/435518, intron 5 of 8)	17	32081328	32090255	8928	2	435518	ENSMUST00000235497.1	8055	ENSMUSG00000002791	Pdxk-ps	pyridoxal (pyridoxine, vitamin B6) kinase, pseudogene
chr17	32089902	32090000	99	*	100	*	6	16	0.375	0	25	0	2	CG	-1	0.00267785	loss	Promoter	17	32081328	32090255	8928	2	435518	ENSMUST00000235497.1	255	ENSMUSG00000002791	Pdxk-ps	pyridoxal (pyridoxine, vitamin B6) kinase, pseudogene
chr17	32829802	32829900	99	*	100	*	15	50	0.3	37	55	0.672727	12	CG	1	0.00106927	gain	Promoter	17	32821442	32830215	8774	2	240064	ENSMUST00000201499.1	315	ENSMUSG00000095253	Zfp799	zinc finger protein 799
chr17	33264702	33264800	99	*	100	*	8	13	0.615385	1	13	0.0769231	2	CG	-1	0.00537221	loss	5' UTR	17	33268722	33269676	955	1	258939	ENSMUST00000067840.6	-3922	ENSMUSG00000054666	Olfr63	olfactory receptor 63
chr17	33839402	33839500	99	*	100	*	30	32	0.9375	15	26	0.576923	6	CG	-1	0.00286272	loss	Distal Intergenic	17	33843091	33849774	6684	1	54219	ENSMUST00000002379.14	-3591	ENSMUSG00000002308	Cd320	CD320 antigen
chr17	34236902	34237000	99	*	100	*	8	13	0.615385	17	17	1	2	CG	1	0.00611841	gain	Distal Intergenic	17	34238903	34245906	7004	1	15002	ENSMUST00000095342.10	-1903	ENSMUSG00000041538	H2-Ob	histocompatibility 2, O region beta locus
chr17	35263002	35263100	99	*	100	*	47	78	0.602564	68	205	0.331707	18	CG	-1	0.000512983	loss	Promoter	17	35263096	35267353	4258	1	14964	ENSMUST00000172503.2	0	ENSMUSG00000073411	H2-D1	histocompatibility 2, D region locus 1
chr17	35305702	35305800	99	*	100	*	7	20	0.35	14	138	0.101449	4	CG	-1	0.00403715	loss	Exon (ENSMUST00000172937.1/ENSMUST00000172937.1, exon 2 of 6)	17	35320405	35325099	4695	1	15006	ENSMUST00000172994.1	-14605	ENSMUSG00000079507	H2-Q1	histocompatibility 2, Q region locus 1
chr17	35731802	35731900	99	*	100	*	13	13	1	4	9	0.444444	2	CG	-1	0.00403715	loss	Distal Intergenic	17	35690059	35704621	14563	2	12305	ENSMUST00000134995.7	-27181	ENSMUSG00000003534	Ddr1	discoidin domain receptor family, member 1
chr17	37042402	37042500	99	*	100	*	4	4	1	1	7	0.142857	1	CG	-1	0.00677389	loss	Distal Intergenic	17	37045966	37075067	29102	1	54393	ENSMUST00000025338.15	-3466	ENSMUSG00000024462	Gabbr1	gamma-aminobutyric acid (GABA) B receptor, 1
chr17	39364102	39364200	99	*	100	*	21	34	0.617647	11	40	0.275	4	CG	-1	0.00474109	loss	Distal Intergenic	17	39406359	39410992	4634	1	100126774	ENSMUST00000179848.1	-42159	ENSMUSG00000094024	Esp18	exocrine gland secreted peptide 18
chr17	39844502	39844700	199	*	200	*	957	7371	0.129833	5446	16207	0.336028	60	CG	1	1.31833e-235	gain	Promoter	17	39843013	39846341	3329	1	100861531	ENSMUST00000192833.1	1489	NA	Rn45s	45S pre-ribosomal RNA
chr17	39844802	39844900	99	*	100	*	1207	2701	0.446872	3338	5088	0.656053	28	CG	1	1.84175e-68	gain	Exon (ENSMUST00000192833.1/100861531, exon 1 of 1)	17	39843013	39846341	3329	1	100861531	ENSMUST00000192833.1	1789	NA	Rn45s	45S pre-ribosomal RNA
chr17	39846202	39846300	99	*	100	*	996	2119	0.470033	3183	4467	0.712559	32	CG	1	1.53532e-78	gain	Promoter	17	39846958	39848788	1831	1	100861531	ENSMUST00000182010.1	-658	NA	Rn45s	45S pre-ribosomal RNA
chr17	39847302	39847700	399	*	400	*	574	5214	0.110088	3089	9395	0.328792	59	CG	1	9.02617e-185	gain	Promoter	17	39846958	39848788	1831	1	100861531	ENSMUST00000182010.1	344	NA	Rn45s	45S pre-ribosomal RNA
chr17	43016602	43016700	99	*	100	*	6	73	0.0821918	72	126	0.571429	12	CG	1	1.37692e-09	gain	Promoter	17	43016568	43038728	22161	1	94185	ENSMUST00000233482.1	34	ENSMUSG00000023915	Tnfrsf21	tumor necrosis factor receptor superfamily, member 21
chr17	44737202	44737300	99	*	100	*	1	24	0.0416667	7	18	0.388889	4	CG	1	0.00579718	gain	Promoter	17	44604001	44736648	132648	2	12393	ENSMUST00000113572.8	-554	ENSMUSG00000039153	Runx2	runt related transcription factor 2
chr17	45342202	45342300	99	*	100	*	13	27	0.481481	7	46	0.152174	4	CG	-1	0.00413165	loss	Distal Intergenic	17	45408372	45415684	7313	2	71702	ENSMUST00000232900.1	73384	ENSMUSG00000023932	Cdc5l	cell division cycle 5-like (S. pombe)
chr17	45798602	45798700	99	*	100	*	8	18	0.444444	1	20	0.05	4	CG	-1	0.00563492	loss	Distal Intergenic	17	45767195	45781247	14053	1	433111	ENSMUST00000233473.1	31407	ENSMUSG00000097727	F630040K05Rik	RIKEN cDNA F630040K05 gene
chr17	49027002	49027100	99	*	100	*	0	9	0	8	14	0.571429	2	CG	1	0.00604088	gain	Intron (ENSMUST00000046254.2/70530, intron 1 of 2)	17	49112265	49113436	1172	2	69311	ENSMUST00000187177.6	86336	ENSMUSG00000101012	1700008K24Rik	RIKEN cDNA 1700008K24 gene
chr17	49186902	49187000	99	*	100	*	13	16	0.8125	6	23	0.26087	2	CG	-1	0.00232295	loss	Distal Intergenic	17	49112373	49113535	1163	2	69311	ENSMUST00000186479.1	-73367	ENSMUSG00000101012	1700008K24Rik	RIKEN cDNA 1700008K24 gene
chr17	49207802	49207900	99	*	100	*	17	21	0.809524	5	22	0.227273	4	CG	-1	0.00106882	loss	Distal Intergenic	17	49112373	49113535	1163	2	69311	ENSMUST00000186479.1	-94267	ENSMUSG00000101012	1700008K24Rik	RIKEN cDNA 1700008K24 gene
chr17	49226102	49226200	99	*	100	*	0	29	0	9	31	0.290323	4	CG	1	0.00349759	gain	Distal Intergenic	17	49307804	49312241	4438	2	100415784	ENSMUST00000233890.1	86041	ENSMUSG00000117221	Gm17830	predicted gene, 17830
chr17	50233002	50233100	99	*	100	*	46	63	0.730159	25	54	0.462963	10	CG	-1	0.00485869	loss	Distal Intergenic	17	50239208	50246316	7109	1	446210	ENSMUST00000180996.1	-6108	ENSMUSG00000067103	AY702103	cDNA sequence AY702103
chr17	51478002	51478100	99	*	100	*	15	27	0.555556	54	57	0.947368	6	CG	1	0.000253267	gain	Distal Intergenic	17	51425209	51435838	10630	2	328837	ENSMUST00000233466.1	-42164	ENSMUSG00000117204	C330011F03Rik	RIKEN cDNA C330011F03 gene
chr17	52590902	52591000	99	*	100	*	19	45	0.422222	34	45	0.755556	6	CG	1	0.00314863	gain	Downstream (1-2kb)	17	52592981	52602660	9680	2	108168350	ENSMUST00000183438.1	11660	ENSMUSG00000098552	Gm27217	predicted gene 27217
chr17	53102302	53102400	99	*	100	*	9	16	0.5625	1	18	0.0555556	2	CG	-1	0.00304077	loss	Distal Intergenic	17	52950060	52978379	28320	1	211468	ENSMUST00000184279.1	152242	ENSMUSG00000035580	Kcnh8	potassium voltage-gated channel, subfamily H (eag-related), member 8
chr17	56156302	56156400	99	*	100	*	4	10	0.4	0	21	0	2	CG	-1	0.00377038	loss	Distal Intergenic	17	56162477	56173955	11479	1	66443	ENSMUST00000077788.6	-6077	ENSMUSG00000044469	Tnfaip8l1	tumor necrosis factor, alpha-induced protein 8-like 1
chr17	56547402	56547500	99	*	100	*	17	25	0.68	48	52	0.923077	4	CG	1	0.00668006	gain	Distal Intergenic	17	56551414	56554387	2974	2	100504425	ENSMUST00000209718.1	6887	ENSMUSG00000110218	Gm20219	predicted gene, 20219
chr17	57275102	57275200	99	*	100	*	17	53	0.320755	6	60	0.1	8	CG	-1	0.00518202	loss	Distal Intergenic	17	57279100	57327950	48851	1	22324	ENSMUST00000169220.8	-3900	ENSMUSG00000034116	Vav1	vav 1 oncogene
chr17	66179902	66180000	99	*	100	*	3	24	0.125	18	36	0.5	4	CG	1	0.00459181	gain	Distal Intergenic	17	66143709	66148917	5209	1	320209	ENSMUST00000226095.1	36193	ENSMUSG00000035842	Ddx11	DEAD/H (Asp-Glu-Ala-Asp/His) box helicase 11
chr17	66218602	66218700	99	*	100	*	10	11	0.909091	1	12	0.0833333	2	CG	-1	0.000797641	loss	Distal Intergenic	17	66143709	66148917	5209	1	320209	ENSMUST00000226095.1	74893	ENSMUSG00000035842	Ddx11	DEAD/H (Asp-Glu-Ala-Asp/His) box helicase 11
chr17	66505002	66505100	99	*	100	*	22	23	0.956522	11	20	0.55	4	CG	-1	0.00349759	loss	Exon (ENSMUST00000135620.1/19328, exon 3 of 4)	17	66497490	66500319	2830	2	19328	ENSMUST00000155026.1	-4683	ENSMUSG00000023460	Rab12	RAB12, member RAS oncogene family
chr17	66564602	66564700	99	*	100	*	18	31	0.580645	42	47	0.893617	6	CG	1	0.00315053	gain	Intron (ENSMUST00000024914.3/74556, intron 2 of 3)	17	66554505	66594621	40117	2	74556	ENSMUST00000024914.3	29921	ENSMUSG00000024105	Themis3	thymocyte selection associated family member 3
chr17	68294302	68294400	99	*	100	*	0	8	0	7	8	0.875	2	CG	1	0.00189296	gain	Intron (ENSMUST00000150573.7/320858, intron 1 of 6)	17	68273797	68777961	504165	1	320858	ENSMUST00000093007.5	20505	ENSMUSG00000041565	L3mbtl4	L3MBTL4 histone methyl-lysine binding protein
chr17	69701802	69701900	99	*	100	*	3	10	0.3	20	23	0.869565	2	CG	1	0.00288322	gain	Distal Intergenic	17	69439834	69489231	49398	1	320722	ENSMUST00000233983.1	261968	ENSMUSG00000091636	Akain1	A kinase (PRKA) anchor inhibitor 1
chr17	71716402	71716500	99	*	100	*	30	34	0.882353	33	71	0.464789	8	CG	-1	0.000573442	loss	Exon (ENSMUST00000097284.9/320159, exon 17 of 20)	17	71713272	71729669	16398	1	320159	ENSMUST00000129072.1	3130	ENSMUSG00000045761	Togaram2	TOG array regulator of axonemal microtubules 2
chr17	71811402	71811500	99	*	100	*	34	45	0.755556	11	33	0.333333	6	CG	-1	0.00123221	loss	Promoter	17	71810885	71858350	47466	1	78785	ENSMUST00000230160.1	517	ENSMUSG00000024059	Clip4	CAP-GLY domain containing linker protein family, member 4
chr17	72049902	72050000	99	*	100	*	14	27	0.518519	7	37	0.189189	6	CG	-1	0.0064613	loss	Intron (ENSMUST00000086639.5/11682, intron 5 of 28)	17	71856286	71864273	7988	1	78785	ENSMUST00000230290.1	193616	ENSMUSG00000024059	Clip4	CAP-GLY domain containing linker protein family, member 4
chr17	72251402	72251500	99	*	100	*	10	21	0.47619	23	26	0.884615	5	CG	1	0.00413576	gain	Intron (ENSMUST00000086639.5/11682, intron 3 of 28)	17	71868972	72603827	734856	2	11682	ENSMUST00000086639.5	352327	ENSMUSG00000055471	Alk	anaplastic lymphoma kinase
chr17	72404602	72404700	99	*	100	*	12	20	0.6	29	30	0.966667	4	CG	1	0.00270984	gain	Intron (ENSMUST00000086639.5/11682, intron 1 of 28)	17	71868972	72603827	734856	2	11682	ENSMUST00000086639.5	199127	ENSMUSG00000055471	Alk	anaplastic lymphoma kinase
chr17	72903502	72903600	99	*	100	*	10	10	1	5	11	0.454545	2	CG	-1	0.00654988	loss	Distal Intergenic	17	72918305	72941947	23643	1	77889	ENSMUST00000024857.13	-14705	ENSMUSG00000024063	Lbh	limb-bud and heart
chr17	73332202	73332300	99	*	100	*	4	9	0.444444	0	15	0	2	CG	-1	0.00585917	loss	Intron (ENSMUST00000095208.3/381122, intron 12 of 22)	17	73306464	73399296	92833	2	381122	ENSMUST00000095208.3	66996	ENSMUSG00000043705	Capn13	calpain 13
chr17	73713502	73713600	99	*	100	*	27	34	0.794118	25	53	0.471698	8	CG	-1	0.00450966	loss	Distal Intergenic	17	73572784	73710453	137670	2	71685	ENSMUST00000146565.1	-3049	ENSMUSG00000024064	Galnt14	polypeptide N-acetylgalactosaminyltransferase 14
chr17	73890802	73890900	99	*	100	*	8	10	0.8	3	22	0.136364	2	CG	-1	0.00139451	loss	Exon (ENSMUST00000233162.1/22436, exon 34 of 36)	17	73884310	73886842	2533	2	22436	ENSMUST00000232717.1	-3960	ENSMUSG00000024066	Xdh	xanthine dehydrogenase
chr17	74132902	74133000	99	*	100	*	12	12	1	1	9	0.111111	2	CG	-1	0.000505141	loss	Distal Intergenic	17	74026998	74079046	52049	2	94224	ENSMUST00000232749.1	-53856	ENSMUSG00000038541	Srd5a2	steroid 5 alpha-reductase 2
chr17	79109602	79109700	99	*	100	*	14	30	0.466667	5	34	0.147059	4	CG	-1	0.00622128	loss	Distal Intergenic	17	79077002	79081853	4852	1	70536	ENSMUST00000233899.1	32600	ENSMUSG00000024084	Qpct	glutaminyl-peptide cyclotransferase (glutaminyl cyclase)
chr17	79713302	79713400	99	*	100	*	0	50	0	20	86	0.232558	12	CG	1	0.00132499	gain	Promoter	17	79701537	79713655	12119	2	13078	ENSMUST00000234927.1	255	ENSMUSG00000024087	Cyp1b1	cytochrome P450, family 1, subfamily b, polypeptide 1
chr17	85835302	85835400	99	*	100	*	24	26	0.923077	23	38	0.605263	6	CG	-1	0.00587569	loss	Distal Intergenic	17	85684277	85688274	3998	2	20472	ENSMUST00000163568.3	-147028	ENSMUSG00000024134	Six2	sine oculis-related homeobox 2
chr17	87046902	87047000	99	*	100	*	10	11	0.909091	6	18	0.333333	2	CG	-1	0.00428286	loss	Distal Intergenic	17	87025611	87035472	9862	1	56724	ENSMUST00000160269.1	21291	ENSMUSG00000024146	Cript	cysteine-rich PDZ-binding protein
chr17	88316902	88317000	99	*	100	*	8	11	0.727273	3	20	0.15	2	CG	-1	0.00314624	loss	Intron (ENSMUST00000234514.1/ENSMUST00000234514.1, intron 1 of 1)	17	88440711	88490533	49823	1	14236	ENSMUST00000112238.8	-123711	ENSMUSG00000034998	Foxn2	forkhead box N2
chr17	90792702	90792800	99	*	100	*	1	12	0.0833333	10	15	0.666667	2	CG	1	0.00402254	gain	Promoter	17	90792766	90794006	1241	2	102634634	ENSMUST00000173765.1	1206	NA	Gm20491	enolase 1, alpha non-neuron pseudogene
chr17	92851002	92851100	99	*	100	*	0	8	0	11	13	0.846154	2	CG	1	0.00113979	gain	Distal Intergenic	17	93199017	93200096	1080	1	11516	ENSMUST00000234646.1	-347917	ENSMUSG00000024256	Adcyap1	adenylate cyclase activating polypeptide 1
chr18	4693302	4693400	99	*	100	*	11	33	0.333333	58	69	0.84058	6	CG	1	1.5913e-05	gain	Distal Intergenic	18	4649068	4680809	31742	1	240185	ENSMUST00000234153.1	44234	ENSMUSG00000033960	Jcad	junctional cadherin 5 associated
chr18	4756502	4756600	99	*	100	*	4	9	0.444444	0	12	0	2	CG	-1	0.0103437	loss	Distal Intergenic	18	4812486	4850959	38474	1	100038439	ENSMUST00000180904.1	-55886	ENSMUSG00000097043	Gm10556	predicted gene 10556
chr18	13006402	13006500	99	*	100	*	18	22	0.818182	3	28	0.107143	4	CG	-1	2.05232e-05	loss	Promoter	18	13006990	13022882	15893	1	225192	ENSMUST00000041676.2	-490	ENSMUSG00000037346	Hrh4	histamine receptor H4
chr18	14499202	14499300	99	*	100	*	9	18	0.5	4	27	0.148148	4	CG	-1	0.0108115	loss	Distal Intergenic	18	14633542	14637406	3865	2	268996	ENSMUST00000238844.1	138106	ENSMUSG00000037013	Ss18	SS18, nBAF chromatin remodeling complex subunit
chr18	15149402	15149500	99	*	100	*	4	12	0.333333	11	11	1	2	CG	1	0.0024754	gain	Intron (ENSMUST00000025992.6/106931, intron 1 of 4)	18	14968685	15151446	182762	2	106931	ENSMUST00000025992.6	1946	ENSMUSG00000036225	Kctd1	potassium channel tetramerisation domain containing 1
chr18	20957102	20957200	99	*	100	*	2	10	0.2	13	18	0.722222	2	CG	1	0.0081323	gain	Intron (ENSMUST00000050004.2/67664, intron 1 of 5)	18	20961472	20983724	22253	1	67664	ENSMUST00000234316.1	-4272	ENSMUSG00000033107	Rnf125	ring finger protein 125
chr18	21047402	21047500	99	*	100	*	4	12	0.333333	0	18	0	3	CG	-1	0.00863418	loss	Distal Intergenic	18	21061923	21084185	22263	1	17288	ENSMUST00000234367.1	-14423	ENSMUSG00000024313	Mep1b	meprin 1 beta
chr18	21450102	21450200	99	*	100	*	14	16	0.875	13	32	0.40625	4	CG	-1	0.00385024	loss	Distal Intergenic	18	21127201	21300138	172938	2	381126	ENSMUST00000049260.6	-149964	ENSMUSG00000042680	Garem1	GRB2 associated regulator of MAPK1 subtype 1
chr18	21451802	21451900	99	*	100	*	14	24	0.583333	25	26	0.961538	4	CG	1	0.0030875	gain	Distal Intergenic	18	21127201	21300138	172938	2	381126	ENSMUST00000049260.6	-151664	ENSMUSG00000042680	Garem1	GRB2 associated regulator of MAPK1 subtype 1
chr18	21573502	21573600	99	*	100	*	7	22	0.318182	2	38	0.0526316	4	CG	-1	0.00640768	loss	Intron (ENSMUST00000049105.10/225266, intron 2 of 7)	18	21651448	21655148	3701	1	74644	ENSMUST00000144487.7	-77848	ENSMUSG00000043168	4930426D05Rik	RIKEN cDNA 4930426D05 gene
chr18	24691702	24691800	99	*	100	*	5	8	0.625	0	9	0	2	CG	-1	0.0059145	loss	Intron (ENSMUST00000068006.8/68591, intron 11 of 14)	18	24708623	24771536	62914	1	225288	ENSMUST00000234462.1	-16823	ENSMUSG00000034295	Fhod3	formin homology 2 domain containing 3
chr18	24910102	24910200	99	*	100	*	26	26	1	23	34	0.676471	4	CG	-1	0.00315053	loss	Intron (ENSMUST00000037097.8/225288, intron 5 of 26)	18	24709445	25133501	424057	1	225288	ENSMUST00000234834.1	200657	ENSMUSG00000034295	Fhod3	formin homology 2 domain containing 3
chr18	25583402	25583500	99	*	100	*	3	12	0.25	11	13	0.846154	2	CG	1	0.00444458	gain	Intron (ENSMUST00000115816.2/108013, intron 2 of 12)	18	25487268	25501239	13972	2	108013	ENSMUST00000226091.1	-82163	ENSMUSG00000024268	Celf4	CUGBP, Elav-like family member 4
chr18	25622902	25623000	99	*	100	*	4	16	0.25	0	24	0	4	CG	-1	0.0099107	loss	Intron (ENSMUST00000115816.2/108013, intron 2 of 12)	18	25487268	25501239	13972	2	108013	ENSMUST00000226091.1	-121663	ENSMUSG00000024268	Celf4	CUGBP, Elav-like family member 4
chr18	31544602	31544700	99	*	100	*	6	11	0.545455	0	31	0	2	CG	-1	0.000211563	loss	Distal Intergenic	18	31580168	31609902	29735	2	67453	ENSMUST00000060396.6	65202	ENSMUSG00000024259	Slc25a46	solute carrier family 25, member 46
chr18	31947402	31947500	99	*	100	*	8	16	0.5	1	20	0.05	4	CG	-1	0.00377038	loss	Exon (ENSMUST00000064016.5/574402, exon 2 of 2)	18	31942997	31949636	6640	2	574402	ENSMUST00000064016.5	2136	ENSMUSG00000052229	Gpr17	G protein-coupled receptor 17
chr18	33737402	33737500	99	*	100	*	32	33	0.969697	35	48	0.729167	6	CG	-1	0.0059987	loss	Distal Intergenic	18	33794892	33795986	1095	1	69749	ENSMUST00000146010.2	-57392	ENSMUSG00000087590	Epb41l4aos	erythrocyte membrane protein band 4.1 like 4a, opposite strand
chr18	36370702	36370800	99	*	100	*	11	11	1	6	11	0.545455	2	CG	-1	0.011037	loss	Intron (ENSMUST00000139727.2/66060, intron 4 of 4)	18	36365781	36402540	36760	1	66060	ENSMUST00000144158.1	4921	ENSMUSG00000046727	Cystm1	cysteine-rich transmembrane module containing 1
chr18	36539402	36539500	99	*	100	*	6	8	0.75	0	10	0	2	CG	-1	0.0024754	loss	Intron (ENSMUST00000237174.1/240215, intron 17 of 20)	18	36541492	36544614	3123	1	240215	ENSMUST00000235382.1	-1992	ENSMUSG00000024485	Slc4a9	solute carrier family 4, sodium bicarbonate cotransporter, member 9
chr18	36678502	36678600	99	*	100	*	0	11	0	10	20	0.5	2	CG	1	0.00569326	gain	Promoter	18	36676385	36678569	2185	2	225372	ENSMUST00000238112.1	0	ENSMUSG00000117679	Apbb3	amyloid beta (A4) precursor protein-binding, family B, member 3
chr18	38772302	38772400	99	*	100	*	8	10	0.8	3	17	0.176471	2	CG	-1	0.00332355	loss	Exon (ENSMUST00000119217.1/ENSMUST00000119217.1, exon 1 of 1)	18	38714400	38714513	114	1	102632739	ENSMUST00000190667.1	57902	NA	Gm19774	predicted gene, 19774
chr18	39314002	39314100	99	*	100	*	0	8	0	13	17	0.764706	2	CG	1	0.00177022	gain	Intron (ENSMUST00000097593.8/71302, intron 20 of 22)	18	39306754	39367056	60303	1	71302	ENSMUST00000235660.1	7248	ENSMUSG00000036452	Arhgap26	Rho GTPase activating protein 26
chr18	41215402	41215500	99	*	100	*	9	10	0.9	1	11	0.0909091	2	CG	-1	0.00129068	loss	Distal Intergenic	18	40523099	40531179	8081	1	383348	ENSMUST00000236525.1	692303	ENSMUSG00000051401	Kctd16	potassium channel tetramerisation domain containing 16
chr18	43562302	43562400	99	*	100	*	2	18	0.111111	22	32	0.6875	4	CG	1	0.0008512	gain	Intron (ENSMUST00000082254.7/76217, intron 12 of 21)	18	43569625	43574245	4621	2	76217	ENSMUST00000235168.1	11845	ENSMUSG00000024502	Jakmip2	janus kinase and microtubule interacting protein 2
chr18	46396902	46397000	99	*	100	*	14	18	0.777778	6	17	0.352941	4	CG	-1	0.0112003	loss	Intron (ENSMUST00000237993.1/ENSMUST00000237993.1, intron 1 of 1)	18	46465215	46465790	576	2	72076	ENSMUST00000180618.1	68790	NA	Mospd4	motile sperm domain containing 4
chr18	49217402	49217500	99	*	100	*	16	16	1	17	32	0.53125	4	CG	-1	0.00271674	loss	Distal Intergenic	18	49523289	49524440	1152	1	67321	ENSMUST00000190201.1	-305789	ENSMUSG00000100297	1700044K03Rik	RIKEN cDNA 1700044K03 gene
chr18	54464802	54464900	99	*	100	*	8	9	0.888889	0	9	0	2	CG	-1	0.00108594	loss	Distal Intergenic	18	54422295	54453294	31000	1	77433	ENSMUST00000181269.2	42507	ENSMUSG00000096982	Redrum	Redrum, erythroid developmental long intergenic non-protein coding transcript
chr18	56179602	56179700	99	*	100	*	12	16	0.75	30	30	1	4	CG	1	0.00552881	gain	Distal Intergenic	18	56400337	56503564	103228	1	107022	ENSMUST00000237355.1	-220637	ENSMUSG00000001700	Gramd3	GRAM domain containing 3
chr18	58491602	58491700	99	*	100	*	1	17	0.0588235	11	19	0.578947	4	CG	1	0.00271643	gain	Distal Intergenic	18	58556257	58612773	56517	1	225579	ENSMUST00000025500.6	-64557	ENSMUSG00000024600	Slc27a6	solute carrier family 27 (fatty acid transporter), member 6
chr18	60224902	60225000	99	*	100	*	6	8	0.75	0	12	0	2	CG	-1	0.0017046	loss	Intron (ENSMUST00000031549.5/240327, intron 2 of 2)	18	60212080	60247820	35741	1	240327	ENSMUST00000031549.5	12822	ENSMUSG00000073555	Gm4951	predicted gene 4951
chr18	62088602	62088700	99	*	100	*	14	24	0.583333	11	42	0.261905	4	CG	-1	0.00970794	loss	Distal Intergenic	18	62177816	62179959	2144	2	11555	ENSMUST00000053640.4	91259	ENSMUSG00000045730	Adrb2	adrenergic receptor, beta 2
chr18	65729502	65729600	99	*	100	*	9	9	1	5	12	0.416667	2	CG	-1	0.00604445	loss	Intron (ENSMUST00000115097.7/319888, intron 7 of 14)	18	65749014	65750390	1377	1	319888	ENSMUST00000134343.1	-19414	ENSMUSG00000046610	Oacyl	O-acyltransferase like
chr18	74416302	74416400	99	*	100	*	15	15	1	14	23	0.608696	2	CG	-1	0.00643757	loss	Distal Intergenic	18	74440936	74617023	176088	1	17919	ENSMUST00000125882.7	-24536	ENSMUSG00000025885	Myo5b	myosin VB
chr18	74826902	74827000	99	*	100	*	8	8	1	2	15	0.133333	2	CG	-1	0.000754722	loss	Distal Intergenic	18	74793383	74806208	12826	1	52538	ENSMUST00000237306.1	33519	ENSMUSG00000036880	Acaa2	acetyl-Coenzyme A acyltransferase 2 (mitochondrial 3-oxoacyl-Coenzyme A thiolase)
chr18	76158902	76159000	99	*	100	*	11	13	0.846154	2	10	0.2	2	CG	-1	0.00377038	loss	Distal Intergenic	18	76170552	76170652	101	1	102465184	ENSMUST00000184549.1	-11552	ENSMUSG00000098276	Mir6358	microRNA 6358
chr18	82558302	82558400	99	*	100	*	4	8	0.5	0	10	0	2	CG	-1	0.0112868	loss	3' UTR	18	82554580	82585626	31047	1	17196	ENSMUST00000132369.2	3722	ENSMUSG00000041607	Mbp	myelin basic protein
chr18	86999102	86999200	99	*	100	*	4	9	0.444444	13	13	1	2	CG	1	0.00403715	gain	Distal Intergenic	18	86713048	86718283	5236	1	12405	ENSMUST00000169470.1	286054	ENSMUSG00000024647	Cbln2	cerebellin 2 precursor protein
chr19	3269002	3269100	99	*	100	*	8	9	0.888889	2	14	0.142857	2	CG	-1	0.00191204	loss	Promoter	19	3265364	3267716	2353	2	20589	ENSMUST00000143079.1	-1286	ENSMUSG00000024831	Ighmbp2	immunoglobulin mu binding protein 2
chr19	3349002	3349100	99	*	100	*	9	9	1	1	10	0.1	2	CG	-1	0.00084104	loss	Intron (ENSMUST00000237938.1/12894, intron 1 of 10)	19	3341627	3364538	22912	1	12894	ENSMUST00000238015.1	7375	ENSMUSG00000024900	Cpt1a	carnitine palmitoyltransferase 1a, liver
chr19	3903702	3903900	199	*	200	*	45	52	0.865385	39	83	0.46988	10	CG	-1	0.000126288	loss	Promoter	19	3898736	3903355	4620	2	27060	ENSMUST00000132164.1	-347	ENSMUSG00000001750	Tcirg1	T cell, immune regulator 1, ATPase, H+ transporting, lysosomal V0 protein A3
chr19	4484702	4484800	99	*	100	*	6	8	0.75	3	17	0.176471	2	CG	-1	0.00630034	loss	Distal Intergenic	19	4445908	4477447	31540	2	171180	ENSMUST00000059295.9	-7255	ENSMUSG00000049303	Syt12	synaptotagmin XII
chr19	4589502	4589600	99	*	100	*	7	8	0.875	1	11	0.0909091	2	CG	-1	0.00220452	loss	Intron (ENSMUST00000068004.12/18563, intron 2 of 20)	19	4594346	4621698	27353	1	18563	ENSMUST00000113825.3	-4746	ENSMUSG00000024892	Pcx	pyruvate carboxylase
chr19	4729302	4729400	99	*	100	*	44	49	0.897959	36	54	0.666667	6	CG	-1	0.00599639	loss	Exon (ENSMUST00000008991.7/20743, exon 9 of 37)	19	4721079	4724231	3153	1	20743	ENSMUST00000238976.1	8223	ENSMUSG00000067889	Sptbn2	spectrin beta, non-erythrocytic 2
chr19	5067102	5067200	99	*	100	*	4	16	0.25	19	25	0.76	2	CG	1	0.00315053	gain	Promoter	19	5068078	5070682	2605	1	70445	ENSMUST00000070630.7	-878	ENSMUSG00000056481	Cd248	CD248 antigen, endosialin
chr19	5076702	5076800	99	*	100	*	5	8	0.625	0	8	0	2	CG	-1	0.0074814	loss	Intron (ENSMUST00000140389.7/381199, intron 1 of 2)	19	5082902	5084881	1980	2	381199	ENSMUST00000136372.1	8081	ENSMUSG00000061451	Tmem151a	transmembrane protein 151A
chr19	5557402	5557500	99	*	100	*	6	8	0.75	2	13	0.153846	2	CG	-1	0.00692894	loss	Intron (ENSMUST00000025861.2/18426, intron 1 of 3)	19	5553560	5559403	5844	2	18426	ENSMUST00000238060.1	1903	ENSMUSG00000024922	Ovol1	ovo like zinc finger 1
chr19	5649002	5649100	99	*	100	*	14	22	0.636364	42	44	0.954545	4	CG	1	0.0022925	gain	Downstream (2-3kb)	19	5651918	5652276	359	2	20469	ENSMUST00000236332.1	3176	ENSMUSG00000056917	Sipa1	signal-induced proliferation associated gene 1
chr19	5816002	5816100	99	*	100	*	11	15	0.733333	1	9	0.111111	2	CG	-1	0.00484747	loss	Distal Intergenic	19	5795690	5802672	6983	2	72289	ENSMUST00000172812.2	-13330	ENSMUSG00000092341	Malat1	metastasis associated lung adenocarcinoma transcript 1 (non-coding RNA)
chr19	6850802	6850900	99	*	100	*	8	13	0.615385	4	22	0.181818	2	CG	-1	0.00913537	loss	Intron (ENSMUST00000236028.1/78317, intron 5 of 17)	19	6847724	6848408	685	2	78317	ENSMUST00000237252.1	-2394	ENSMUSG00000047810	Ccdc88b	coiled-coil domain containing 88B
chr19	7161302	7161400	99	*	100	*	7	14	0.5	1	25	0.04	2	CG	-1	0.00222629	loss	Intron (ENSMUST00000040261.6/107227, intron 3 of 10)	19	7199540	7200464	925	2	107260	ENSMUST00000127241.1	39064	ENSMUSG00000024767	Otub1	OTU domain, ubiquitin aldehyde binding 1
chr19	7748002	7748100	99	*	100	*	9	20	0.45	4	36	0.111111	4	CG	-1	0.00544047	loss	Distal Intergenic	19	7706682	7711310	4629	2	207151	ENSMUST00000141771.1	-36692	ENSMUSG00000024757	Slc22a19	solute carrier family 22 (organic anion transporter), member 19
chr19	8473702	8473800	99	*	100	*	13	17	0.764706	29	29	1	4	CG	1	0.00692771	gain	Exon (ENSMUST00000211035.1/ENSMUST00000211035.1, exon 4 of 4)	19	8335371	8405111	69741	2	319800	ENSMUST00000096269.10	-68591	ENSMUSG00000052562	Slc22a30	solute carrier family 22, member 30
chr19	9707302	9707400	99	*	100	*	7	25	0.28	22	26	0.846154	4	CG	1	0.000583335	gain	Distal Intergenic	19	9557792	9559183	1392	2	619371	ENSMUST00000090527.4	-148119	NA	Stxbp3-ps	syntaxin-binding protein 3, pseudogene
chr19	10721202	10721300	99	*	100	*	9	9	1	4	9	0.444444	2	CG	-1	0.00863418	loss	Promoter	19	10719102	10722074	2973	2	12507	ENSMUST00000235856.1	774	ENSMUSG00000024669	Cd5	CD5 antigen
chr19	10729202	10729300	99	*	100	*	10	20	0.5	23	26	0.884615	4	CG	1	0.00547299	gain	Intron (ENSMUST00000238167.1/12507, intron 2 of 11)	19	10719102	10722074	2973	2	12507	ENSMUST00000235856.1	-7128	ENSMUSG00000024669	Cd5	CD5 antigen
chr19	10936602	10936700	99	*	100	*	4	20	0.2	21	34	0.617647	4	CG	1	0.0046583	gain	Promoter	19	10937160	10942511	5352	1	14764	ENSMUST00000037261.3	-460	ENSMUSG00000034117	Ptgdr2	prostaglandin D2 receptor 2
chr19	14161602	14161700	99	*	100	*	6	14	0.428571	2	28	0.0714286	2	CG	-1	0.0063754	loss	Distal Intergenic	19	13918942	13920044	1103	1	258151	ENSMUST00000081520.2	242660	ENSMUSG00000062314	Olfr1505	olfactory receptor 1505
chr19	19748202	19748300	99	*	100	*	6	26	0.230769	23	39	0.589744	6	CG	1	0.00566076	gain	Distal Intergenic	19	20324856	20440923	116068	1	68994	ENSMUST00000235940.1	-576556	ENSMUSG00000094732	1500015L24Rik	RIKEN cDNA 1500015L24 gene
chr19	20285302	20285400	99	*	100	*	5	18	0.277778	1	36	0.0277778	4	CG	-1	0.00665846	loss	Distal Intergenic	19	20324856	20440923	116068	1	68994	ENSMUST00000235940.1	-39456	ENSMUSG00000094732	1500015L24Rik	RIKEN cDNA 1500015L24 gene
chr19	20814602	20814700	99	*	100	*	5	24	0.208333	22	40	0.55	4	CG	1	0.00770447	gain	Promoter	19	20783458	20814667	31210	2	13409	ENSMUST00000236437.1	0	ENSMUSG00000024749	Tmc1	transmembrane channel-like gene family 1
chr19	22984602	22984700	99	*	100	*	5	10	0.5	0	10	0	2	CG	-1	0.0099107	loss	Intron (ENSMUST00000237357.1/226025, intron 24 of 24)	19	23141226	23168134	26909	1	16601	ENSMUST00000036884.2	-156526	ENSMUSG00000033863	Klf9	Kruppel-like factor 9
chr19	23847202	23847300	99	*	100	*	4	8	0.5	0	12	0	2	CG	-1	0.0068518	loss	Intron (ENSMUST00000025830.8/319924, intron 1 of 12)	19	23904457	23947376	42920	1	319924	ENSMUST00000237688.1	-57157	ENSMUSG00000024897	Apba1	amyloid beta (A4) precursor protein binding, family A, member 1
chr19	26130602	26130700	99	*	100	*	6	20	0.3	18	26	0.692308	4	CG	1	0.00844266	gain	Distal Intergenic	19	25672411	25678991	6581	1	226049	ENSMUST00000053068.6	458191	ENSMUSG00000048138	Dmrt2	doublesex and mab-3 related transcription factor 2
chr19	29173602	29173700	99	*	100	*	12	12	1	4	19	0.210526	2	CG	-1	0.000354776	loss	Distal Intergenic	19	29135279	29135375	97	1	724062	ENSMUST00000083622.1	38323	ENSMUSG00000065556	Mir101b	microRNA 101b
chr19	32406902	32407000	99	*	100	*	5	11	0.454545	0	12	0	2	CG	-1	0.00844989	loss	Distal Intergenic	19	32158256	32389714	231459	2	208449	ENSMUST00000124012.7	-17188	ENSMUSG00000040451	Sgms1	sphingomyelin synthase 1
chr19	32916102	32916200	99	*	100	*	17	18	0.944444	13	23	0.565217	4	CG	-1	0.00709583	loss	Distal Intergenic	19	32811225	32817977	6753	1	19211	ENSMUST00000154806.1	104877	ENSMUSG00000013663	Pten	phosphatase and tensin homolog
chr19	34345602	34345700	99	*	100	*	6	8	0.75	2	13	0.153846	2	CG	-1	0.00692894	loss	Distal Intergenic	19	34300075	34316677	16603	1	14102	ENSMUST00000236731.1	45527	ENSMUSG00000024778	Fas	Fas (TNF receptor superfamily member 6)
chr19	36665502	36665600	99	*	100	*	30	30	1	38	48	0.791667	6	CG	-1	0.00773876	loss	Intron (ENSMUST00000149601.7/668215, intron 1 of 4)	19	36643546	36658584	15039	2	668215	ENSMUST00000150138.1	-6918	ENSMUSG00000087579	Hectd2os	Hectd2, opposite strand
chr19	40453902	40454000	99	*	100	*	11	16	0.6875	44	47	0.93617	4	CG	1	0.00995188	gain	Intron (ENSMUST00000226047.1/20411, intron 1 of 23)	19	40294997	40451387	156391	2	20411	ENSMUST00000225786.1	-2515	ENSMUSG00000025006	Sorbs1	sorbin and SH3 domain containing 1
chr19	40814102	40814200	99	*	100	*	15	24	0.625	35	38	0.921053	4	CG	1	0.00547299	gain	Intron (ENSMUST00000207801.1/ENSMUST00000207801.1, intron 23 of 25)	19	40831279	40848572	17294	1	240665	ENSMUST00000025983.12	-17079	ENSMUSG00000025010	Ccnj	cyclin J
chr19	41054402	41054500	99	*	100	*	13	22	0.590909	10	40	0.25	4	CG	-1	0.00807694	loss	Intron (ENSMUST00000051806.11/21673, intron 9 of 11)	19	41061710	41068123	6414	2	226115	ENSMUST00000236184.1	13623	ENSMUSG00000050121	Opalin	oligodendrocytic myelin paranodal and inner loop protein
chr19	42035602	42035700	99	*	100	*	8	19	0.421053	23	25	0.92	2	CG	1	0.00168886	gain	Promoter	19	42036000	42045110	9111	1	56642	ENSMUST00000238137.1	-300	ENSMUSG00000025172	Ankrd2	ankyrin repeat domain 2 (stretch responsive muscle)
chr19	42506102	42506200	99	*	100	*	7	15	0.466667	1	17	0.0588235	2	CG	-1	0.00807694	loss	Distal Intergenic	19	42518759	42592343	73585	1	52013	ENSMUST00000026188.9	-12559	ENSMUSG00000025184	R3hcc1l	R3H domain and coiled-coil containing 1 like
chr19	44615902	44616000	99	*	100	*	4	8	0.5	14	14	1	2	CG	1	0.00508533	gain	Intron (ENSMUST00000235282.1/ENSMUST00000235282.1, intron 1 of 6)	19	44562850	44576274	13425	1	319594	ENSMUST00000040455.4	53052	ENSMUSG00000036450	Hif1an	hypoxia-inducible factor 1, alpha subunit inhibitor
chr19	47011302	47011400	99	*	100	*	1	18	0.0555556	29	52	0.557692	4	CG	1	0.00128797	gain	Intron (ENSMUST00000172239.2/76952, intron 1 of 17)	19	47014698	47025327	10630	1	226180	ENSMUST00000037636.3	-3298	ENSMUSG00000034336	Ina	internexin neuronal intermediate filament protein, alpha
chr19	47690102	47690200	99	*	100	*	21	31	0.677419	22	63	0.349206	6	CG	-1	0.00442895	loss	Intron (ENSMUST00000026045.13/12821, intron 1 of 53)	19	47646344	47692094	45751	2	12821	ENSMUST00000026045.13	1894	ENSMUSG00000025064	Col17a1	collagen, type XVII, alpha 1
chr19	53365102	53365200	99	*	100	*	9	24	0.375	31	38	0.815789	6	CG	1	0.00189296	gain	Intron (ENSMUST00000003870.14/17859, intron 3 of 5)	19	53370023	53372482	2460	1	17859	ENSMUST00000237295.1	-4823	ENSMUSG00000025025	Mxi1	MAX interactor 1, dimerization protein
chr19	54278402	54278500	99	*	100	*	7	13	0.538462	17	17	1	3	CG	1	0.00361696	gain	Distal Intergenic	19	54044151	54048982	4832	1	11551	ENSMUST00000036700.6	234251	ENSMUSG00000033717	Adra2a	adrenergic receptor, alpha 2a
chr19	54865702	54865800	99	*	100	*	1	10	0.1	17	25	0.68	2	CG	1	0.00377038	gain	Distal Intergenic	19	55069734	55099451	29718	2	14732	ENSMUST00000061856.5	233651	ENSMUSG00000024978	Gpam	glycerol-3-phosphate acyltransferase, mitochondrial
chr19	54874302	54874400	99	*	100	*	13	20	0.65	7	34	0.205882	4	CG	-1	0.00289887	loss	Distal Intergenic	19	55069734	55099451	29718	2	14732	ENSMUST00000061856.5	225051	ENSMUSG00000024978	Gpam	glycerol-3-phosphate acyltransferase, mitochondrial
chr19	55909102	55909200	99	*	100	*	11	16	0.6875	35	36	0.972222	4	CG	1	0.00473031	gain	Exon (ENSMUST00000126434.7/21416, exon 5 of 5)	19	55898553	55919604	21052	1	21416	ENSMUST00000148666.1	10549	ENSMUSG00000024985	Tcf7l2	transcription factor 7 like 2, T cell specific, HMG box
chr19	56191902	56192000	99	*	100	*	37	45	0.822222	38	68	0.558824	10	CG	-1	0.00523725	loss	Distal Intergenic	19	56287137	56320089	32953	1	226243	ENSMUST00000078284.12	-95137	ENSMUSG00000025075	Habp2	hyaluronic acid binding protein 2
chr19	56740902	56741000	99	*	100	*	5	18	0.277778	2	52	0.0384615	4	CG	-1	0.00513111	loss	Distal Intergenic	19	56722199	56725150	2952	1	11554	ENSMUST00000038949.5	18703	ENSMUSG00000035283	Adrb1	adrenergic receptor, beta 1
chr19	56779102	56779200	99	*	100	*	8	8	1	6	14	0.428571	2	CG	-1	0.0076914	loss	Distal Intergenic	19	56790531	56795155	4625	2	213993	ENSMUST00000135666.7	15955	ENSMUSG00000035173	Ccdc186	coiled-coil domain containing 186
chr19	57590002	57590100	99	*	100	*	5	9	0.555556	0	9	0	2	CG	-1	0.00863418	loss	Distal Intergenic	19	57611034	58133343	522310	1	226255	ENSMUST00000077282.6	-20934	ENSMUSG00000054843	Atrnl1	attractin like 1
chr19	58213902	58214000	99	*	100	*	3	16	0.1875	20	29	0.689655	4	CG	1	0.0030875	gain	Intron (ENSMUST00000143595.1/ENSMUST00000143595.1, intron 1 of 1)	19	58051167	58051236	70	1	100885835	ENSMUST00000176631.1	162735	ENSMUSG00000093757	Mir5623	microRNA 5623
chr19	58882602	58882700	99	*	100	*	6	10	0.6	1	15	0.0666667	2	CG	-1	0.0051792	loss	Intron (ENSMUST00000237297.1/73442, intron 2 of 6)	19	58808898	58861012	52115	2	73442	ENSMUST00000236429.1	-21590	ENSMUSG00000025092	Hspa12a	heat shock protein 12A
chr19	59238002	59238100	99	*	100	*	3	14	0.214286	13	16	0.8125	2	CG	1	0.0028545	gain	Distal Intergenic	19	59219214	59237374	18161	1	332396	ENSMUST00000065204.7	18788	ENSMUSG00000040901	Kcnk18	potassium channel, subfamily K, member 18
chr19	59429102	59429200	99	*	100	*	24	32	0.75	43	44	0.977273	8	CG	1	0.00426781	gain	Exon (ENSMUST00000136990.2/329078, exon 4 of 4)	19	59458372	59465357	6986	1	13797	ENSMUST00000062216.3	-29172	ENSMUSG00000043969	Emx2	empty spiracles homeobox 2
chr2	4791303	4791401	99	*	100	*	8	8	1	6	18	0.333333	2	CG	-1	0.00349759	loss	Intron (ENSMUST00000184139.7/209645, intron 7 of 8)	2	4752717	4802142	49426	1	209645	ENSMUST00000138322.1	38586	ENSMUSG00000048186	Bend7	BEN domain containing 7
chr2	5388303	5388401	99	*	100	*	11	11	1	5	13	0.384615	2	CG	-1	0.0033133	loss	Intron (ENSMUST00000044009.13/227541, intron 3 of 10)	2	5137776	5230878	93103	1	74186	ENSMUST00000027988.7	250527	ENSMUSG00000026676	Ccdc3	coiled-coil domain containing 3
chr2	5780103	5780201	99	*	100	*	7	12	0.583333	1	15	0.0666667	2	CG	-1	0.00511449	loss	Distal Intergenic	2	5794665	5798598	3934	2	98828	ENSMUST00000130142.1	18397	ENSMUSG00000039128	Cdc123	cell division cycle 123
chr2	6509703	6509801	99	*	100	*	3	15	0.2	12	17	0.705882	2	CG	1	0.00557729	gain	Distal Intergenic	2	6546872	6592800	45929	2	14007	ENSMUST00000182355.1	82999	ENSMUSG00000002107	Celf2	CUGBP, Elav-like family member 2
chr2	12709203	12709301	99	*	100	*	13	28	0.464286	2	26	0.0769231	4	CG	-1	0.00339199	loss	Distal Intergenic	2	12924041	13000980	76940	1	19212	ENSMUST00000154269.6	-214740	ENSMUSG00000026730	Pter	phosphotriesterase related
chr2	13136703	13136801	99	*	100	*	5	18	0.277778	25	36	0.694444	4	CG	1	0.0052148	gain	Intron (ENSMUST00000114791.8/20163, intron 7 of 7)	2	13003457	13011806	8350	2	227580	ENSMUST00000061545.6	-124897	ENSMUSG00000049630	C1ql3	C1q-like 3
chr2	25304203	25304301	99	*	100	*	11	16	0.6875	53	56	0.946429	4	CG	1	0.00520742	gain	Promoter	2	25291357	25303785	12429	2	14810	ENSMUST00000127171.1	-418	ENSMUSG00000026959	Grin1	glutamate receptor, ionotropic, NMDA1 (zeta 1)
chr2	25990503	25990601	99	*	100	*	6	10	0.6	0	15	0	2	CG	-1	0.00215721	loss	Distal Intergenic	2	25929726	25983282	53557	2	227634	ENSMUST00000183461.7	-7221	ENSMUSG00000026933	Camsap1	calmodulin regulated spectrin-associated protein 1
chr2	26055103	26055201	99	*	100	*	5	16	0.3125	0	20	0	4	CG	-1	0.00752794	loss	Downstream (<1kb)	2	26061064	26062490	1427	2	67991	ENSMUST00000126921.1	7289	ENSMUSG00000026932	Nacc2	nucleus accumbens associated 2, BEN and BTB (POZ) domain containing
chr2	28533603	28533701	99	*	100	*	31	88	0.352273	52	89	0.58427	22	CG	1	0.00381881	gain	Promoter	2	28533549	28553070	19522	1	19730	ENSMUST00000137513.7	54	ENSMUSG00000026821	Ralgds	ral guanine nucleotide dissociation stimulator
chr2	29256103	29256201	99	*	100	*	11	19	0.578947	5	29	0.172414	4	CG	-1	0.00511449	loss	Distal Intergenic	2	29203822	29253005	49184	2	171171	ENSMUST00000071201.4	-3098	ENSMUSG00000035513	Ntng2	netrin G2
chr2	30503603	30503701	99	*	100	*	4	17	0.235294	0	38	0	4	CG	-1	0.00377038	loss	Distal Intergenic	2	30471537	30474219	2683	2	72500	ENSMUST00000065134.3	-29384	ENSMUSG00000089762	Ier5l	immediate early response 5-like
chr2	30601703	30601801	99	*	100	*	1	24	0.0416667	21	52	0.403846	6	CG	1	0.00304451	gain	Intron (ENSMUST00000102853.3/78617, intron 1 of 1)	2	30605217	30608217	3001	1	78617	ENSMUST00000129719.1	-3416	ENSMUSG00000047363	Cstad	CSA-conditional, T cell activation-dependent protein
chr2	31831903	31832001	99	*	100	*	9	18	0.5	2	26	0.0769231	4	CG	-1	0.0033133	loss	Intron (ENSMUST00000028188.7/98970, intron 4 of 6)	2	31813290	31846005	32716	2	98970	ENSMUST00000028188.7	14004	ENSMUSG00000026841	Fibcd1	fibrinogen C domain containing 1
chr2	33624003	33624101	99	*	100	*	2	25	0.08	17	44	0.386364	6	CG	1	0.0068518	gain	Intron (ENSMUST00000041730.10/16917, intron 2 of 7)	2	33567156	33632283	65128	2	16917	ENSMUST00000137559.2	8182	ENSMUSG00000038765	Lmx1b	LIM homeobox transcription factor 1 beta
chr2	34087503	34087601	99	*	100	*	1	19	0.0526316	10	15	0.666667	2	CG	1	0.00108594	gain	Intron (ENSMUST00000134921.1/329387, intron 1 of 3)	2	34018289	34107729	89441	2	329387	ENSMUST00000134921.1	20128	ENSMUSG00000087461	C230014O12Rik	RIKEN cDNA C230014O12 gene
chr2	35298003	35298101	99	*	100	*	16	24	0.666667	13	47	0.276596	6	CG	-1	0.00347345	loss	Intron (ENSMUST00000201185.3/227753, intron 10 of 17)	2	35282513	35285025	2513	1	227753	ENSMUST00000124323.4	15490	ENSMUSG00000026879	Gsn	gelsolin
chr2	35398103	35398201	99	*	100	*	11	16	0.6875	7	32	0.21875	4	CG	-1	0.00347345	loss	Promoter	2	35375562	35397175	21614	2	74854	ENSMUST00000113010.8	-928	ENSMUSG00000079421	4930402F06Rik	RIKEN cDNA 4930402F06 gene
chr2	35739803	35739901	99	*	100	*	18	28	0.642857	10	48	0.208333	4	CG	-1	0.00110514	loss	Distal Intergenic	2	35710327	35730994	20668	1	69601	ENSMUST00000156669.1	29476	ENSMUSG00000026883	Dab2ip	disabled 2 interacting protein
chr2	35963403	35963501	99	*	100	*	10	21	0.47619	30	31	0.967742	4	CG	1	0.000523166	gain	Intron (ENSMUST00000028248.10/74410, intron 1 of 9)	2	35902666	35952414	49749	2	74410	ENSMUST00000162172.1	-10989	ENSMUSG00000026885	Ttll11	tubulin tyrosine ligase-like family, member 11
chr2	39372403	39372501	99	*	100	*	3	9	0.333333	11	11	1	2	CG	1	0.00304451	gain	Distal Intergenic	2	39194354	39226451	32098	2	67857	ENSMUST00000028087.5	-145952	ENSMUSG00000026753	Ppp6c	protein phosphatase 6, catalytic subunit
chr2	42543303	42543401	99	*	100	*	6	13	0.461538	12	12	1	2	CG	1	0.00448876	gain	Intron (ENSMUST00000052550.12/94217, intron 1 of 90)	2	42447439	42447568	130	2	102465171	ENSMUST00000183581.1	-95735	ENSMUSG00000098660	Mir6336	microRNA 6336
chr2	49782103	49782201	99	*	100	*	13	18	0.722222	4	18	0.222222	4	CG	-1	0.00442343	loss	Distal Intergenic	2	49787688	49948849	161162	1	71897	ENSMUST00000028103.12	-5487	ENSMUSG00000026765	Lypd6b	LY6/PLAUR domain containing 6B
chr2	50129103	50129201	99	*	100	*	2	9	0.222222	20	27	0.740741	2	CG	1	0.00654988	gain	Promoter	2	50128369	50193563	65195	1	320343	ENSMUST00000169232.1	734	ENSMUSG00000050447	Lypd6	LY6/PLAUR domain containing 6
chr2	50172003	50172101	99	*	100	*	21	33	0.636364	36	40	0.9	6	CG	1	0.00726967	gain	Intron (ENSMUST00000112712.9/320343, intron 2 of 4)	2	50165401	50173694	8294	1	320343	ENSMUST00000126337.1	6602	ENSMUSG00000050447	Lypd6	LY6/PLAUR domain containing 6
chr2	51590303	51590401	99	*	100	*	12	20	0.6	1	16	0.0625	4	CG	-1	0.00257106	loss	Distal Intergenic	2	51627511	51628408	898	1	387511	ENSMUST00000070028.2	-37110	ENSMUSG00000056115	Tas2r134	taste receptor, type 2, member 134
chr2	51605803	51605901	99	*	100	*	1	8	0.125	8	10	0.8	2	CG	1	0.0056974	gain	Distal Intergenic	2	51627511	51628408	898	1	387511	ENSMUST00000070028.2	-21610	ENSMUSG00000056115	Tas2r134	taste receptor, type 2, member 134
chr2	51908303	51908401	99	*	100	*	2	8	0.25	14	16	0.875	2	CG	1	0.00403099	gain	Distal Intergenic	2	51925388	51927026	1639	2	71684	ENSMUST00000152800.1	18625	ENSMUSG00000036249	Rbm43	RNA binding motif protein 43
chr2	52291703	52291801	99	*	100	*	8	14	0.571429	0	9	0	2	CG	-1	0.00604088	loss	Intron (ENSMUST00000036934.11/17996, intron 32 of 156)	2	52221782	52256156	34375	2	17996	ENSMUST00000139672.1	-35547	ENSMUSG00000026950	Neb	nebulin
chr2	52497403	52497501	99	*	100	*	6	12	0.5	1	33	0.030303	2	CG	-1	0.000998802	loss	Intron (ENSMUST00000178799.7/12298, intron 2 of 13)	2	52556187	52556709	523	2	12298	ENSMUST00000132322.1	59208	ENSMUSG00000017412	Cacnb4	calcium channel, voltage-dependent, beta 4 subunit
chr2	52539703	52539801	99	*	100	*	4	15	0.266667	0	37	0	2	CG	-1	0.00289422	loss	Intron (ENSMUST00000178799.7/12298, intron 2 of 13)	2	52556187	52556709	523	2	12298	ENSMUST00000132322.1	16908	ENSMUSG00000017412	Cacnb4	calcium channel, voltage-dependent, beta 4 subunit
chr2	52590603	52590701	99	*	100	*	14	23	0.608696	6	36	0.166667	2	CG	-1	0.00199294	loss	Intron (ENSMUST00000178799.7/12298, intron 2 of 13)	2	52428325	52558567	130243	2	12298	ENSMUST00000102761.8	-32036	ENSMUSG00000017412	Cacnb4	calcium channel, voltage-dependent, beta 4 subunit
chr2	52762803	52762901	99	*	100	*	6	26	0.230769	36	60	0.6	4	CG	1	0.00349776	gain	Distal Intergenic	2	52699502	52742281	42780	2	56324	ENSMUST00000127316.7	-20522	ENSMUSG00000055371	Stam2	signal transducing adaptor molecule (SH3 domain and ITAM motif) 2
chr2	56257703	56257801	99	*	100	*	13	16	0.8125	9	26	0.346154	2	CG	-1	0.00493475	loss	Distal Intergenic	2	56785811	56785907	97	1	102465169	ENSMUST00000184814.1	-528010	ENSMUSG00000098437	Mir195b	microRNA 195b
chr2	57414703	57414801	99	*	100	*	7	14	0.5	17	18	0.944444	2	CG	1	0.00542091	gain	Distal Intergenic	2	57267377	57268108	732	1	14571	ENSMUST00000154612.1	147326	ENSMUSG00000026827	Gpd2	glycerol phosphate dehydrogenase 2, mitochondrial
chr2	57998503	57998601	99	*	100	*	14	16	0.875	8	20	0.4	4	CG	-1	0.0052148	loss	Promoter	2	57997884	58045860	47977	1	241391	ENSMUST00000166729.1	619	ENSMUSG00000026828	Galnt5	polypeptide N-acetylgalactosaminyltransferase 5
chr2	58014203	58014301	99	*	100	*	6	9	0.666667	0	20	0	2	CG	-1	0.000558588	loss	Intron (ENSMUST00000112616.7/241391, intron 1 of 9)	2	57997884	58045860	47977	1	241391	ENSMUST00000166729.1	16319	ENSMUSG00000026828	Galnt5	polypeptide N-acetylgalactosaminyltransferase 5
chr2	58043003	58043101	99	*	100	*	12	27	0.444444	3	34	0.0882353	4	CG	-1	0.00315053	loss	Intron (ENSMUST00000144671.7/241391, intron 10 of 10)	2	58045113	58052864	7752	2	77767	ENSMUST00000090940.5	9763	ENSMUSG00000026830	Ermn	ermin, ERM-like protein
chr2	58163003	58163101	99	*	100	*	58	62	0.935484	65	96	0.677083	10	CG	-1	0.00106882	loss	Promoter	2	58164001	58177063	13063	1	100042926	ENSMUST00000138444.1	-900	ENSMUSG00000086862	Gm13546	predicted gene 13546
chr2	58950703	58950801	99	*	100	*	10	10	1	6	13	0.461538	2	CG	-1	0.00634755	loss	Intron (ENSMUST00000226455.1/227933, intron 10 of 14)	2	58823430	58921092	97663	2	227933	ENSMUST00000134708.1	-29611	ENSMUSG00000036641	Ccdc148	coiled-coil domain containing 148
chr2	59500603	59500701	99	*	100	*	8	12	0.666667	25	25	1	2	CG	1	0.00403715	gain	Exon (ENSMUST00000144415.1/76747, exon 4 of 5)	2	59484669	59505020	20352	1	76747	ENSMUST00000144415.1	15934	ENSMUSG00000026989	Dapl1	death associated protein-like 1
chr2	59553603	59553701	99	*	100	*	20	52	0.384615	2	48	0.0416667	4	CG	-1	0.000521613	loss	Distal Intergenic	2	59612042	59845717	233676	1	66860	ENSMUST00000112568.7	-58341	ENSMUSG00000035168	Tanc1	tetratricopeptide repeat, ankyrin repeat and coiled-coil containing 1
chr2	60535003	60535101	99	*	100	*	19	20	0.95	21	38	0.552632	4	CG	-1	0.00375035	loss	Exon (ENSMUST00000112525.4/18779, exon 2 of 30)	2	60417543	60553308	135766	2	18779	ENSMUST00000112525.4	18207	ENSMUSG00000054580	Pla2r1	phospholipase A2 receptor 1
chr2	65940603	65940701	99	*	100	*	6	9	0.666667	0	13	0	2	CG	-1	0.00213827	loss	Intron (ENSMUST00000122912.7/77771, intron 3 of 6)	2	65948949	66023053	74105	1	77771	ENSMUST00000112394.1	-8248	ENSMUSG00000044647	Csrnp3	cysteine-serine-rich nuclear protein 3
chr2	66443303	66443401	99	*	100	*	2	8	0.25	10	11	0.909091	2	CG	1	0.00492758	gain	Intron (ENSMUST00000141149.7/100038743, intron 1 of 2)	2	66440896	66511249	70354	1	100038743	ENSMUST00000152740.1	2407	NA	Gm13629	predicted gene 13629
chr2	70338003	70338101	99	*	100	*	9	9	1	9	19	0.473684	2	CG	-1	0.0071858	loss	Intron (ENSMUST00000060208.10/329421, intron 30 of 34)	2	70474923	70477729	2807	1	64406	ENSMUST00000100043.2	-136822	ENSMUSG00000075304	Sp5	trans-acting transcription factor 5
chr2	72714603	72714701	99	*	100	*	6	8	0.75	0	10	0	2	CG	-1	0.0024754	loss	Intron (ENSMUST00000124829.1/74541, intron 4 of 6)	2	72703510	72729468	25959	1	74541	ENSMUST00000124829.1	11093	ENSMUSG00000085252	8430437L04Rik	RIKEN cDNA 8430437L04 gene
chr2	73663303	73663401	99	*	100	*	5	23	0.217391	19	30	0.633333	4	CG	1	0.00436611	gain	Intron (ENSMUST00000112024.9/108699, intron 6 of 12)	2	73610745	73660406	49662	2	108699	ENSMUST00000102677.10	-2897	ENSMUSG00000056486	Chn1	chimerin 1
chr2	75266003	75266101	99	*	100	*	46	49	0.938776	44	64	0.6875	8	CG	-1	0.00278302	loss	Intron (ENSMUST00000230629.1/ENSMUST00000230629.1, intron 3 of 6)	2	75659261	75665839	6579	1	229279	ENSMUST00000111964.7	-393160	ENSMUSG00000059005	Hnrnpa3	heterogeneous nuclear ribonucleoprotein A3
chr2	75373103	75373201	99	*	100	*	12	16	0.75	1	44	0.0227273	4	CG	-1	1.46385e-07	loss	Distal Intergenic	2	75659261	75665839	6579	1	229279	ENSMUST00000111964.7	-286060	ENSMUSG00000059005	Hnrnpa3	heterogeneous nuclear ribonucleoprotein A3
chr2	75974403	75974501	99	*	100	*	16	17	0.941176	11	20	0.55	4	CG	-1	0.00786999	loss	Downstream (1-2kb)	2	75975740	75978170	2431	2	620631	ENSMUST00000099995.4	3669	ENSMUSG00000075272	Ttc30a2	tetratricopeptide repeat domain 30A2
chr2	78026003	78026101	99	*	100	*	24	24	1	32	44	0.727273	6	CG	-1	0.00594066	loss	Distal Intergenic	2	78051177	78069406	18230	1	78158	ENSMUST00000145972.7	-25076	ENSMUSG00000085431	4930440I19Rik	RIKEN cDNA 4930440I19 gene
chr2	78174003	78174101	99	*	100	*	12	25	0.48	23	27	0.851852	6	CG	1	0.00563492	gain	Intron (ENSMUST00000144728.1/78158, intron 2 of 6)	2	78237547	78302230	64684	1	329436	ENSMUST00000067618.4	-63446	ENSMUSG00000054510	Gm14461	predicted gene 14461
chr2	83056303	83056401	99	*	100	*	1	9	0.111111	18	28	0.642857	2	CG	1	0.00640316	gain	Distal Intergenic	2	82980796	83008937	28142	1	241516	ENSMUST00000132967.1	75507	ENSMUSG00000075249	Fsip2	fibrous sheath-interacting protein 2
chr2	83319603	83319701	99	*	100	*	20	24	0.833333	10	24	0.416667	4	CG	-1	0.00459463	loss	Distal Intergenic	2	83644435	83664622	20188	1	69082	ENSMUST00000081591.6	-324734	ENSMUSG00000027091	Zc3h15	zinc finger CCCH-type containing 15
chr2	85385203	85385301	99	*	100	*	0	8	0	6	8	0.75	2	CG	1	0.00377038	gain	Distal Intergenic	2	85399602	85400531	930	2	258865	ENSMUST00000099927.1	15230	ENSMUSG00000075221	Olfr992	olfactory receptor 992
chr2	88729403	88729501	99	*	100	*	3	18	0.166667	11	17	0.647059	4	CG	1	0.00523725	gain	Promoter	2	88728653	88729597	945	2	433449	ENSMUST00000099815.1	96	ENSMUSG00000075119	Olfr1197	olfactory receptor 1197
chr2	92030803	92030901	99	*	100	*	8	9	0.888889	2	20	0.1	2	CG	-1	0.000521613	loss	Distal Intergenic	2	91982328	92024502	42175	2	26427	ENSMUST00000028663.4	-6301	ENSMUSG00000027230	Creb3l1	cAMP responsive element binding protein 3-like 1
chr2	92494003	92494101	99	*	100	*	33	36	0.916667	18	30	0.6	4	CG	-1	0.00403715	loss	Intron (ENSMUST00000141341.1/ENSMUST00000141341.1, intron 1 of 1)	2	92452767	92460538	7772	2	228368	ENSMUST00000125276.1	-33465	ENSMUSG00000049922	Slc35c1	solute carrier family 35, member C1
chr2	92554103	92554201	99	*	100	*	6	9	0.666667	0	9	0	2	CG	-1	0.00444458	loss	Distal Intergenic	2	92592206	92592277	72	1	102466819	ENSMUST00000184009.1	-38005	ENSMUSG00000099223	Mir7221	microRNA 7221
chr2	92659803	92659901	99	*	100	*	2	8	0.25	15	15	1	2	CG	1	0.000867453	gain	Distal Intergenic	2	92599707	92615250	15544	1	76969	ENSMUST00000065797.6	60096	ENSMUSG00000027221	Chst1	carbohydrate sulfotransferase 1
chr2	92860503	92860601	99	*	100	*	1	11	0.0909091	9	13	0.692308	2	CG	1	0.0046145	gain	Intron (ENSMUST00000123263.1/ENSMUST00000123263.1, intron 1 of 1)	2	92915098	92956058	40961	1	80976	ENSMUST00000028648.2	-54497	ENSMUSG00000027220	Syt13	synaptotagmin XIII
chr2	104703403	104703501	99	*	100	*	6	22	0.272727	0	46	0	4	CG	-1	0.00128797	loss	Intron (ENSMUST00000111118.7/320554, intron 2 of 9)	2	104694559	104706467	11909	2	320554	ENSMUST00000137428.7	2966	ENSMUSG00000027175	Tcp11l1	t-complex 11 like 1
chr2	106615803	106615901	99	*	100	*	6	31	0.193548	29	50	0.58	4	CG	1	0.00222629	gain	Distal Intergenic	2	106642914	106643388	475	2	102640562	ENSMUST00000135180.1	27487	ENSMUSG00000085218	BB218582	expressed sequence BB218582
chr2	110007603	110007701	99	*	100	*	19	21	0.904762	15	28	0.535714	4	CG	-1	0.00643283	loss	Intron (ENSMUST00000046548.13/107515, intron 15 of 17)	2	110000528	110001460	933	1	107515	ENSMUST00000142869.1	7075	ENSMUSG00000050199	Lgr4	leucine-rich repeat-containing G protein-coupled receptor 4
chr2	117064703	117064801	99	*	100	*	5	9	0.555556	2	21	0.0952381	2	CG	-1	0.00692894	loss	Distal Intergenic	2	117121374	117182279	60906	1	114715	ENSMUST00000028829.12	-56573	ENSMUSG00000027351	Spred1	sprouty protein with EVH-1 domain 1, related sequence
chr2	119286303	119286401	99	*	100	*	6	16	0.375	21	26	0.807692	2	CG	1	0.00574247	gain	Distal Intergenic	2	119288740	119295487	6748	1	228545	ENSMUST00000139367.7	-2339	ENSMUSG00000034216	Vps18	VPS18 CORVET/HOPS core subunit
chr2	124472403	124472501	99	*	100	*	5	9	0.555556	0	16	0	2	CG	-1	0.00258266	loss	Intron (ENSMUST00000103241.7/214968, intron 4 of 20)	2	124610106	124662885	52780	1	214968	ENSMUST00000132088.1	-137605	ENSMUSG00000027200	Sema6d	sema domain, transmembrane domain (TM), and cytoplasmic domain, (semaphorin) 6D
chr2	127624903	127625001	99	*	100	*	0	10	0	5	9	0.555556	2	CG	1	0.00677389	gain	Distal Intergenic	2	127600033	127601245	1213	1	77721	ENSMUST00000129066.1	24870	ENSMUSG00000027374	Mrps5	mitochondrial ribosomal protein S5
chr2	131402303	131402401	99	*	100	*	5	9	0.555556	13	13	1	2	CG	1	0.00809936	gain	Distal Intergenic	2	131312557	131352892	40336	2	51902	ENSMUST00000142982.1	-49411	ENSMUSG00000048911	Rnf24	ring finger protein 24
chr2	135070503	135070601	99	*	100	*	36	36	1	29	39	0.74359	6	CG	-1	0.00289887	loss	Intron (ENSMUST00000131552.4/18795, intron 3 of 32)	2	135169573	135215616	46044	2	78805	ENSMUST00000138303.1	145015	ENSMUSG00000085247	4930545L23Rik	RIKEN cDNA 4930545L23 gene
chr2	136153403	136153501	99	*	100	*	3	11	0.272727	9	9	1	2	CG	1	0.00271674	gain	Intron (ENSMUST00000035264.8/241656, intron 4 of 10)	2	136059431	136069905	10475	1	76161	ENSMUST00000123436.1	93972	ENSMUSG00000027270	Lamp5	lysosomal-associated membrane protein family, member 5
chr2	137153103	137153201	99	*	100	*	11	11	1	4	9	0.444444	2	CG	-1	0.00563492	loss	Distal Intergenic	2	137081456	137116644	35189	2	16449	ENSMUST00000028735.7	-36459	ENSMUSG00000027276	Jag1	jagged 1
chr2	137746503	137746601	99	*	100	*	12	13	0.923077	4	13	0.307692	2	CG	-1	0.0030875	loss	Intron (ENSMUST00000134833.1/ENSMUST00000134833.1, intron 4 of 4)	2	138256565	138287422	30858	1	228662	ENSMUST00000091556.11	-509964	ENSMUSG00000062098	Btbd3	BTB (POZ) domain containing 3
chr2	143281403	143281501	99	*	100	*	1	10	0.1	9	11	0.818182	2	CG	1	0.00276534	gain	Distal Intergenic	2	143078473	143081713	3241	1	57329	ENSMUST00000028902.2	202930	ENSMUSG00000027416	Otor	otoraplin
chr2	143635303	143635401	99	*	100	*	0	9	0	7	10	0.7	2	CG	1	0.00347345	gain	Intron (ENSMUST00000028905.9/18549, intron 2 of 11)	2	143535476	143547837	12362	2	378776	ENSMUST00000126735.7	-87466	ENSMUSG00000086171	Pcsk2os1	proprotein convertase subtilisin/kexin type 2, opposite strand 1
chr2	152569403	152569501	99	*	100	*	22	37	0.594595	32	35	0.914286	7	CG	1	0.00361696	gain	Exon (ENSMUST00000238626.1/ENSMUST00000238626.1, exon 2 of 2)	2	152572744	152574944	2201	1	403172	ENSMUST00000070722.2	-3243	ENSMUSG00000056544	Defb21	defensin beta 21
chr2	152738303	152738401	99	*	100	*	5	20	0.25	12	17	0.705882	4	CG	1	0.00643819	gain	Distal Intergenic	2	152736251	152737410	1160	1	15901	ENSMUST00000109824.1	2052	ENSMUSG00000042745	Id1	inhibitor of DNA binding 1, HLH protein
chr2	153267703	153267801	99	*	100	*	9	11	0.818182	4	15	0.266667	2	CG	-1	0.0063754	loss	3' UTR	2	153257572	153268063	10492	1	140484	ENSMUST00000152390.1	10131	ENSMUSG00000046020	Pofut1	protein O-fucosyltransferase 1
chr2	153415203	153415301	99	*	100	*	5	8	0.625	0	11	0	2	CG	-1	0.00403715	loss	Intron (ENSMUST00000035346.13/329540, intron 10 of 10)	2	153392860	153396837	3978	1	228790	ENSMUST00000138571.1	22343	ENSMUSG00000042548	Asxl1	additional sex combs like 1
chr2	153422703	153422801	99	*	100	*	20	26	0.769231	2	50	0.04	4	CG	-1	3.87068e-09	loss	Intron (ENSMUST00000035346.13/329540, intron 5 of 10)	2	153407466	153444479	37014	2	329540	ENSMUST00000109784.1	21678	ENSMUSG00000061411	Nol4l	nucleolar protein 4-like
chr2	154196803	154196901	99	*	100	*	8	8	1	2	8	0.25	2	CG	-1	0.00377038	loss	Intron (ENSMUST00000081816.10/228801, intron 1 of 15)	2	154200379	154220343	19965	1	228801	ENSMUST00000028987.6	-3478	ENSMUSG00000027485	Bpifb1	BPI fold containing family B, member 1
chr2	155517603	155517701	99	*	100	*	12	44	0.272727	32	44	0.727273	11	CG	1	0.000370062	gain	Promoter	2	155517948	155562746	44799	1	60525	ENSMUST00000029135.14	-247	ENSMUSG00000027605	Acss2	acyl-CoA synthetase short-chain family member 2
chr2	155544403	155544501	99	*	100	*	5	10	0.5	16	16	1	2	CG	1	0.00349759	gain	Intron (ENSMUST00000029135.14/60525, intron 2 of 17)	2	155549221	155549858	638	1	60525	ENSMUST00000143169.1	-4720	ENSMUSG00000027605	Acss2	acyl-CoA synthetase short-chain family member 2
chr2	157368203	157368301	99	*	100	*	23	50	0.46	11	55	0.2	12	CG	-1	0.00573242	loss	Promoter	2	157367594	157396763	29170	1	69161	ENSMUST00000081202.5	609	ENSMUSG00000063019	Manbal	mannosidase, beta A, lysosomal-like
chr2	158098903	158099001	99	*	100	*	28	29	0.965517	17	28	0.607143	6	CG	-1	0.00265621	loss	Intron (ENSMUST00000152452.7/70470, intron 5 of 5)	2	158070367	158091797	21431	2	72340	ENSMUST00000186977.1	-7106	ENSMUSG00000100860	2010009K17Rik	RIKEN cDNA 2010009K17 gene
chr2	158500903	158501001	99	*	100	*	12	13	0.923077	6	14	0.428571	2	CG	-1	0.00704492	loss	Distal Intergenic	2	158502612	158508198	5587	1	246747	ENSMUST00000059889.3	-1611	ENSMUSG00000044405	Adig	adipogenin
chr2	158819203	158819301	99	*	100	*	9	9	1	7	21	0.333333	2	CG	-1	0.0024754	loss	Intron (ENSMUST00000029186.13/71715, intron 7 of 20)	2	158827418	158834948	7531	1	71715	ENSMUST00000157070.1	-8117	ENSMUSG00000027655	Dhx35	DEAH (Asp-Glu-Ala-His) box polypeptide 35
chr2	159424203	159424301	99	*	100	*	31	42	0.738095	35	36	0.972222	8	CG	1	0.00563062	gain	Distal Intergenic	2	159947341	159981288	33948	1	71081	ENSMUST00000133091.1	-523040	ENSMUSG00000085198	4933416E03Rik	RIKEN cDNA 4933416E03 gene
chr2	160015203	160015301	99	*	100	*	12	16	0.75	4	22	0.181818	4	CG	-1	0.00196626	loss	Promoter	2	160016653	160040619	23967	1	71613	ENSMUST00000140319.1	-1352	ENSMUSG00000086653	9130015L21Rik	RIKEN cDNA 9130015L21 gene
chr2	161927503	161927601	99	*	100	*	20	41	0.487805	41	48	0.854167	8	CG	1	0.00128797	gain	Exon (ENSMUST00000109443.7/19281, exon 8 of 31)	2	161698009	161800155	102147	2	19281	ENSMUST00000153770.1	-127348	ENSMUSG00000053141	Ptprt	protein tyrosine phosphatase, receptor type, T
chr2	162973903	162974001	99	*	100	*	13	18	0.722222	10	34	0.294118	4	CG	-1	0.0048301	loss	Intron (ENSMUST00000035751.11/241764, intron 22 of 22)	2	162987330	163014127	26798	1	27219	ENSMUST00000018012.13	-13329	ENSMUSG00000017868	Sgk2	serum/glucocorticoid regulated kinase 2
chr2	163653603	163653701	99	*	100	*	18	32	0.5625	35	40	0.875	8	CG	1	0.00454286	gain	Distal Intergenic	2	163658386	163723758	65373	1	18769	ENSMUST00000147385.7	-4685	ENSMUSG00000035268	Pkig	protein kinase inhibitor, gamma
chr2	163864303	163864401	99	*	100	*	19	33	0.575758	12	44	0.272727	6	CG	-1	0.00764852	loss	Intron (ENSMUST00000044734.2/241770, intron 5 of 5)	2	163853733	163859746	6014	1	241769	ENSMUST00000109396.1	10570	ENSMUSG00000035238	Kcnk15	potassium channel, subfamily K, member 15
chr2	164534303	164534401	99	*	100	*	14	32	0.4375	34	42	0.809524	4	CG	1	0.00263045	gain	Distal Intergenic	2	164550530	164559730	9201	1	670507	ENSMUST00000151754.1	-16129	ENSMUSG00000086179	Gm14317	predicted gene 14317
chr2	164878503	164878601	99	*	100	*	28	67	0.41791	54	68	0.794118	8	CG	1	0.000201641	gain	Promoter	2	164879304	164883199	3896	1	228866	ENSMUST00000145327.1	-703	ENSMUSG00000039849	Pcif1	PDX1 C-terminal inhibiting factor 1
chr2	165041203	165041301	99	*	100	*	3	8	0.375	8	8	1	2	CG	1	0.0074814	gain	Distal Intergenic	2	165000357	165034867	34511	2	228869	ENSMUST00000040381.14	-6336	ENSMUSG00000039804	Ncoa5	nuclear receptor coactivator 5
chr2	165460103	165460201	99	*	100	*	17	24	0.708333	12	42	0.285714	6	CG	-1	0.00261165	loss	Intron (ENSMUST00000029208.14/114644, intron 1 of 12)	2	165444103	165473199	29097	2	114644	ENSMUST00000147107.1	12998	ENSMUSG00000018459	Slc13a3	solute carrier family 13 (sodium-dependent dicarboxylate transporter), member 3
chr2	165486603	165486701	99	*	100	*	6	13	0.461538	0	13	0	2	CG	-1	0.00622128	loss	Distal Intergenic	2	165491178	165493116	1939	2	381406	ENSMUST00000125497.1	6415	ENSMUSG00000039725	Trp53rka	transformation related protein 53 regulating kinase A
chr2	165649203	165649301	99	*	100	*	13	28	0.464286	1	26	0.0384615	4	CG	-1	0.00177433	loss	Intron (ENSMUST00000088132.12/14049, intron 1 of 15)	2	165655298	165771727	116430	1	14049	ENSMUST00000063433.7	-5997	ENSMUSG00000017897	Eya2	EYA transcriptional coactivator and phosphatase 2
chr2	166407703	166407801	99	*	100	*	3	8	0.375	13	13	1	2	CG	1	0.00289887	gain	Distal Intergenic	2	166447451	166459232	11782	1	319684	ENSMUST00000127920.1	-39650	NA	5031425F14Rik	RIKEN cDNA 5031425F14 gene
chr2	168000203	168000301	99	*	100	*	8	9	0.888889	0	8	0	2	CG	-1	0.00139451	loss	Exon (ENSMUST00000123782.7/69553, exon 3 of 22)	2	167988802	167991347	2546	2	69553	ENSMUST00000142702.1	-8856	ENSMUSG00000074577	Ripor3	RIPOR family member 3
chr2	168290703	168290801	99	*	100	*	10	17	0.588235	24	24	1	2	CG	1	0.00213827	gain	Intron (ENSMUST00000148309.1/ENSMUST00000148309.1, intron 1 of 1)	2	168260117	168281132	21016	2	241794	ENSMUST00000109191.1	-9571	ENSMUSG00000074575	Kcng1	potassium voltage-gated channel, subfamily G, member 1
chr2	168426303	168426401	99	*	100	*	26	26	1	12	16	0.75	4	CG	-1	0.0076914	loss	Distal Intergenic	2	168476413	168552276	75864	2	18019	ENSMUST00000151292.7	125875	ENSMUSG00000027544	Nfatc2	nuclear factor of activated T cells, cytoplasmic, calcineurin dependent 2
chr2	169300503	169300601	99	*	100	*	22	39	0.564103	62	72	0.861111	8	CG	1	0.00203693	gain	Distal Intergenic	2	168978268	168978906	639	1	75508	ENSMUST00000140241.1	322235	ENSMUSG00000086348	1700017J07Rik	RIKEN cDNA 1700017J07 gene
chr2	169656803	169656901	99	*	100	*	2	8	0.25	13	16	0.8125	2	CG	1	0.00764852	gain	Intron (ENSMUST00000109159.2/228911, intron 1 of 2)	2	169633676	169888504	254829	1	228911	ENSMUST00000109157.1	23127	ENSMUSG00000047907	Tshz2	teashirt zinc finger family member 2
chr2	169826503	169826601	99	*	100	*	13	27	0.481481	30	34	0.882353	6	CG	1	0.00223367	gain	Intron (ENSMUST00000109159.2/228911, intron 1 of 2)	2	169884893	170071816	186924	1	228911	ENSMUST00000123300.2	-58292	ENSMUSG00000047907	Tshz2	teashirt zinc finger family member 2
chr2	170577603	170577701	99	*	100	*	1	14	0.0714286	7	13	0.538462	2	CG	1	0.00812955	gain	Intron (ENSMUST00000156516.1/ENSMUST00000156516.1, intron 1 of 1)	2	170579418	170602017	22600	2	67637	ENSMUST00000062355.1	24316	ENSMUSG00000043583	4930470P17Rik	RIKEN cDNA 4930470P17 gene
chr2	170719303	170719401	99	*	100	*	7	16	0.4375	28	32	0.875	4	CG	1	0.00314232	gain	Distal Intergenic	2	170731807	170879769	147963	1	76829	ENSMUST00000029075.4	-12406	ENSMUSG00000027560	Dok5	docking protein 5
chr2	170867203	170867301	99	*	100	*	22	51	0.431373	37	52	0.711538	10	CG	1	0.00547299	gain	Intron (ENSMUST00000029075.4/76829, intron 6 of 7)	2	170731807	170879769	147963	1	76829	ENSMUST00000029075.4	135396	ENSMUSG00000027560	Dok5	docking protein 5
chr2	170877803	170877901	99	*	100	*	3	10	0.3	13	13	1	2	CG	1	0.00159577	gain	Intron (ENSMUST00000029075.4/76829, intron 7 of 7)	2	170731807	170879769	147963	1	76829	ENSMUST00000029075.4	145996	ENSMUSG00000027560	Dok5	docking protein 5
chr2	171812803	171812901	99	*	100	*	4	10	0.4	8	8	1	2	CG	1	0.00764852	gain	Distal Intergenic	2	171958188	171962131	3944	2	75655	ENSMUST00000151904.1	149230	ENSMUSG00000086823	1700028P15Rik	RIKEN cDNA 1700028P15 gene
chr2	171857603	171857701	99	*	100	*	30	42	0.714286	45	45	1	6	CG	1	0.000949733	gain	Distal Intergenic	2	171958188	171962131	3944	2	75655	ENSMUST00000151904.1	104430	ENSMUSG00000086823	1700028P15Rik	RIKEN cDNA 1700028P15 gene
chr2	172518503	172518601	99	*	100	*	3	32	0.09375	15	26	0.576923	4	CG	1	0.000807714	gain	Distal Intergenic	2	172549593	172558622	9030	1	21420	ENSMUST00000030391.8	-30992	ENSMUSG00000028640	Tfap2c	transcription factor AP-2, gamma
chr2	172841503	172841601	99	*	100	*	5	32	0.15625	17	27	0.62963	6	CG	1	0.00120773	gain	Distal Intergenic	2	172916118	172940092	23975	2	12162	ENSMUST00000137247.1	98491	ENSMUSG00000008999	Bmp7	bone morphogenetic protein 7
chr2	173458503	173458601	99	*	100	*	12	13	0.923077	4	14	0.285714	2	CG	-1	0.00245393	loss	Distal Intergenic	2	173522586	173528501	5916	1	72221	ENSMUST00000029023.3	-63985	ENSMUSG00000027518	1700021F07Rik	RIKEN cDNA 1700021F07 gene
chr2	173551303	173551401	99	*	100	*	8	8	1	3	8	0.375	2	CG	-1	0.0074814	loss	Distal Intergenic	2	173568704	173578198	9495	2	70065	ENSMUST00000109112.1	26797	ENSMUSG00000027517	Ankrd60	ankyrin repeat domain 60
chr2	177538403	177538501	99	*	100	*	0	11	0	18	23	0.782609	2	CG	1	0.000357214	gain	Distal Intergenic	2	177508570	177509763	1194	1	433520	ENSMUST00000108940.2	29833	NA	Gm14403	predicted gene 14403
chr2	178296503	178296601	99	*	100	*	6	34	0.176471	21	32	0.65625	4	CG	1	0.000796999	gain	Intron (ENSMUST00000108917.7/74189, intron 7 of 12)	2	178327556	178331766	4211	1	74189	ENSMUST00000141272.1	-30955	ENSMUSG00000027525	Phactr3	phosphatase and actin regulator 3
chr2	178630903	178631001	99	*	100	*	24	39	0.615385	35	35	1	8	CG	1	0.000548355	gain	Distal Intergenic	2	178460630	178466572	5943	1	381409	ENSMUST00000176869.1	170273	ENSMUSG00000039155	Cdh26	cadherin-like 26
chr2	179024403	179024501	99	*	100	*	13	38	0.342105	2	32	0.0625	4	CG	-1	0.00576649	loss	Distal Intergenic	2	179414936	179416882	1947	1	68175	ENSMUST00000041998.1	-390435	ENSMUSG00000039138	4930591A17Rik	RIKEN cDNA 4930591A17 gene
chr2	179181303	179181401	99	*	100	*	0	10	0	7	14	0.5	2	CG	1	0.008102	gain	Distal Intergenic	2	179414936	179416882	1947	1	68175	ENSMUST00000041998.1	-233535	ENSMUSG00000039138	4930591A17Rik	RIKEN cDNA 4930591A17 gene
chr2	179333103	179333201	99	*	100	*	4	16	0.25	17	19	0.894737	4	CG	1	0.000918412	gain	Distal Intergenic	2	179414936	179416882	1947	1	68175	ENSMUST00000041998.1	-81735	ENSMUSG00000039138	4930591A17Rik	RIKEN cDNA 4930591A17 gene
chr2	179448403	179448501	99	*	100	*	13	26	0.5	22	24	0.916667	4	CG	1	0.00315053	gain	Intron (ENSMUST00000000314.12/12561, intron 2 of 15)	2	179444233	179780319	336087	1	12561	ENSMUST00000124708.1	4170	ENSMUSG00000000305	Cdh4	cadherin 4
chr2	179516603	179516701	99	*	100	*	28	48	0.583333	42	48	0.875	11	CG	1	0.00314232	gain	Intron (ENSMUST00000000314.12/12561, intron 2 of 15)	2	179444233	179780319	336087	1	12561	ENSMUST00000124708.1	72370	ENSMUSG00000000305	Cdh4	cadherin 4
chr2	180398403	180398501	99	*	100	*	29	30	0.966667	32	51	0.627451	6	CG	-1	0.00220452	loss	Promoter	2	180398379	180398482	104	1	723954	ENSMUST00000083526.1	24	ENSMUSG00000065460	Mir133a-2	microRNA 133a-2
chr2	180482503	180482601	99	*	100	*	50	65	0.769231	39	77	0.506494	16	CG	-1	0.0030875	loss	Distal Intergenic	2	180472429	180474852	2424	1	108115	ENSMUST00000128367.1	10074	ENSMUSG00000038963	Slco4a1	solute carrier organic anion transporter family, member 4a1
chr2	180513003	180513101	99	*	100	*	4	10	0.4	8	8	1	2	CG	1	0.00764852	gain	Intron (ENSMUST00000029084.8/18216, intron 1 of 3)	2	180500227	180544219	43993	1	18216	ENSMUST00000170448.1	12776	ENSMUSG00000027568	Ntsr1	neurotensin receptor 1
chr2	181007703	181007801	99	*	100	*	8	10	0.8	0	9	0	2	CG	-1	0.00189296	loss	Exon (ENSMUST00000149179.8/73368, exon 23 of 34)	2	181013240	181017540	4301	1	73368	ENSMUST00000155425.1	-5439	ENSMUSG00000016356	Col20a1	collagen, type XX, alpha 1
chr2	181496403	181496501	99	*	100	*	2	8	0.25	9	10	0.9	2	CG	1	0.00602125	gain	Promoter	2	181497142	181515115	17974	1	66314	ENSMUST00000184588.7	-641	ENSMUSG00000000827	Tpd52l2	tumor protein D52-like 2
chr2	181601003	181601101	99	*	100	*	19	48	0.395833	46	59	0.779661	12	CG	1	0.000651957	gain	Promoter	2	181601316	181655651	54336	1	68879	ENSMUST00000136481.7	-215	ENSMUSG00000002455	Prpf6	pre-mRNA splicing factor 6
chr2	181677103	181677201	99	*	100	*	24	24	1	22	32	0.6875	4	CG	-1	0.00430841	loss	Distal Intergenic	2	181680310	181687347	7038	1	21400	ENSMUST00000129686.7	-3109	ENSMUSG00000059540	Tcea2	transcription elongation factor A (SII), 2
chr3	5860602	5860700	99	*	100	*	31	273	0.113553	308	755	0.407947	20	CG	1	1.32648e-16	gain	Distal Intergenic	3	5560500	5576239	15740	2	19302	ENSMUST00000059021.9	-284363	ENSMUSG00000040374	Pex2	peroxisomal biogenesis factor 2
chr3	6771802	6771900	99	*	100	*	5	9	0.555556	16	16	1	2	CG	1	0.0051792	gain	Distal Intergenic	3	6615418	6620443	5026	2	69347	ENSMUST00000091364.3	-151359	ENSMUSG00000069118	1700008P02Rik	RIKEN cDNA 1700008P02 gene
chr3	8710002	8710100	99	*	100	*	12	13	0.923077	2	12	0.166667	2	CG	-1	0.00108594	loss	Distal Intergenic	3	8663359	8667256	3898	2	15213	ENSMUST00000042412.4	-42746	ENSMUSG00000040289	Hey1	hairy/enhancer-of-split related with YRPW motif 1
chr3	8717202	8717300	99	*	100	*	11	14	0.785714	15	42	0.357143	2	CG	-1	0.00633362	loss	Distal Intergenic	3	8663359	8667256	3898	2	15213	ENSMUST00000042412.4	-49946	ENSMUSG00000040289	Hey1	hairy/enhancer-of-split related with YRPW motif 1
chr3	9553102	9553200	99	*	100	*	13	26	0.5	5	57	0.0877193	4	CG	-1	0.000417835	loss	Intron (ENSMUST00000041124.12/170753, intron 2 of 8)	3	9438292	9565299	127008	2	170753	ENSMUST00000193947.1	12099	ENSMUSG00000040209	Zfp704	zinc finger protein 704
chr3	11010302	11010400	99	*	100	*	3	20	0.15	15	23	0.652174	2	CG	1	0.00260152	gain	Distal Intergenic	3	10417817	10440102	22286	2	74718	ENSMUST00000099223.10	-570200	ENSMUSG00000027534	Snx16	sorting nexin 16
chr3	12481002	12481100	99	*	100	*	14	33	0.424242	35	48	0.729167	6	CG	1	0.00662427	gain	Distal Intergenic	3	11823229	11844359	21131	2	100038545	ENSMUST00000192022.1	-636643	ENSMUSG00000104015	Gm10745	predicted gene 10745
chr3	13500802	13500900	99	*	100	*	6	11	0.545455	30	32	0.9375	2	CG	1	0.00416499	gain	Intron (ENSMUST00000191806.2/76897, intron 2 of 2)	3	13473220	14115727	642508	1	76897	ENSMUST00000211860.1	27582	ENSMUSG00000039717	Ralyl	RALY RNA binding protein-like
chr3	14679702	14679800	99	*	100	*	8	30	0.266667	1	44	0.0227273	4	CG	-1	0.00349759	loss	Distal Intergenic	3	14641727	14663002	21276	1	71934	ENSMUST00000029071.8	37975	ENSMUSG00000027555	Car13	carbonic anhydrase 13
chr3	16933502	16933600	99	*	100	*	1	15	0.0666667	22	31	0.709677	2	CG	1	0.000573442	gain	Distal Intergenic	3	16183236	16216855	33620	1	229096	ENSMUST00000108346.4	750266	ENSMUSG00000047213	Ythdf3	YTH N6-methyladenosine RNA binding protein 3
chr3	18610702	18610800	99	*	100	*	5	11	0.454545	2	31	0.0645161	2	CG	-1	0.00459463	loss	Exon (ENSMUST00000192198.1/ENSMUST00000192198.1, exon 1 of 1)	3	18468287	18480477	12191	2	73959	ENSMUST00000192010.1	-130225	ENSMUSG00000102699	4930433B08Rik	RIKEN cDNA 4930433B08 gene
chr3	19002302	19002400	99	*	100	*	13	16	0.8125	13	36	0.361111	4	CG	-1	0.00442343	loss	Distal Intergenic	3	19131402	19163065	31664	2	74252	ENSMUST00000029125.9	160665	ENSMUSG00000027599	Armc1	armadillo repeat containing 1
chr3	19174402	19174500	99	*	100	*	1	9	0.111111	15	19	0.789474	1	CG	1	0.00233626	gain	Distal Intergenic	3	19131402	19163065	31664	2	74252	ENSMUST00000029125.9	-11337	ENSMUSG00000027599	Armc1	armadillo repeat containing 1
chr3	25278102	25278200	99	*	100	*	57	68	0.838235	40	64	0.625	8	CG	-1	0.00643283	loss	Distal Intergenic	3	24551210	25144261	593052	2	635702	ENSMUST00000204227.1	-133841	ENSMUSG00000102758	Naaladl2	N-acetylated alpha-linked acidic dipeptidase-like 2
chr3	26848402	26848500	99	*	100	*	3	10	0.3	0	25	0	2	CG	-1	0.00554433	loss	Intron (ENSMUST00000047005.10/70862, intron 5 of 10)	3	26637650	26927479	289830	1	70862	ENSMUST00000108305.1	210752	ENSMUSG00000039335	Spata16	spermatogenesis associated 16
chr3	27323802	27323900	99	*	100	*	6	10	0.6	0	16	0	2	CG	-1	0.00189296	loss	Intron (ENSMUST00000046383.11/22035, intron 1 of 4)	3	27317061	27342427	25367	1	22035	ENSMUST00000174840.1	6741	ENSMUSG00000039304	Tnfsf10	tumor necrosis factor (ligand) superfamily, member 10
chr3	27910802	27910900	99	*	100	*	9	11	0.818182	7	25	0.28	2	CG	-1	0.00449914	loss	Distal Intergenic	3	27866066	27896368	30303	2	208613	ENSMUST00000058077.3	-14434	ENSMUSG00000043164	Tmem212	transmembrane protein 212
chr3	30308202	30308300	99	*	100	*	11	18	0.611111	44	48	0.916667	4	CG	1	0.00472852	gain	Intron (ENSMUST00000173495.7/14013, intron 1 of 15)	3	29952567	30238162	285596	2	14013	ENSMUST00000173059.7	-70040	ENSMUSG00000027684	Mecom	MDS1 and EVI1 complex locus
chr3	31728102	31728200	99	*	100	*	3	8	0.375	17	18	0.944444	2	CG	1	0.00334829	gain	Distal Intergenic	3	31902507	32199765	297259	1	72413	ENSMUST00000119310.7	-174307	ENSMUSG00000037610	Kcnmb2	potassium large conductance calcium-activated channel, subfamily M, beta member 2
chr3	31977002	31977100	99	*	100	*	7	18	0.388889	38	49	0.77551	4	CG	1	0.00455717	gain	Intron (ENSMUST00000119310.7/72413, intron 1 of 4)	3	31902703	32200180	297478	1	72413	ENSMUST00000119970.7	74299	ENSMUSG00000037610	Kcnmb2	potassium large conductance calcium-activated channel, subfamily M, beta member 2
chr3	33098702	33098800	99	*	100	*	2	13	0.153846	21	34	0.617647	2	CG	1	0.0057069	gain	Intron (ENSMUST00000108226.7/58869, intron 1 of 12)	3	32949408	33083060	133653	2	58869	ENSMUST00000194016.5	-15642	ENSMUSG00000027674	Pex5l	peroxisomal biogenesis factor 5-like
chr3	34122202	34122300	99	*	100	*	7	17	0.411765	1	41	0.0243902	2	CG	-1	0.000877981	loss	Intron (ENSMUST00000196793.4/320478, intron 1 of 3)	3	34104458	34676030	571573	1	320478	ENSMUST00000196243.4	17744	ENSMUSG00000105265	Sox2ot	SOX2 overlapping transcript (non-protein coding)
chr3	34671102	34671200	99	*	100	*	16	24	0.666667	19	57	0.333333	6	CG	-1	0.00652948	loss	Intron (ENSMUST00000196243.4/320478, intron 3 of 3)	3	34665243	34677995	12753	1	320478	ENSMUST00000197697.1	5859	ENSMUSG00000105265	Sox2ot	SOX2 overlapping transcript (non-protein coding)
chr3	34716702	34716800	99	*	100	*	7	8	0.875	4	15	0.266667	2	CG	-1	0.00634755	loss	Promoter	3	34709623	34716662	7040	2	100041108	ENSMUST00000198364.1	-40	ENSMUSG00000105153	Gm3143	predicted gene 3143
chr3	34920702	34920800	99	*	100	*	16	16	1	16	30	0.533333	4	CG	-1	0.0028545	loss	Downstream (1-2kb)	3	34922545	34922651	107	2	102466155	ENSMUST00000183357.1	1851	ENSMUSG00000098862	Mir6378	microRNA 6378
chr3	35075202	35075300	99	*	100	*	8	8	1	10	24	0.416667	2	CG	-1	0.00542091	loss	Distal Intergenic	3	34922545	34922651	107	2	102466155	ENSMUST00000183357.1	-152551	ENSMUSG00000098862	Mir6378	microRNA 6378
chr3	35451102	35451200	99	*	100	*	2	8	0.25	11	12	0.916667	2	CG	1	0.00403099	gain	Distal Intergenic	3	35618814	35630964	12151	2	625963	ENSMUST00000199182.1	179764	ENSMUSG00000105662	Gm6639	predicted gene 6639
chr3	35542702	35542800	99	*	100	*	17	29	0.586207	52	60	0.866667	4	CG	1	0.00467177	gain	Distal Intergenic	3	35618814	35630964	12151	2	625963	ENSMUST00000199182.1	88164	ENSMUSG00000105662	Gm6639	predicted gene 6639
chr3	36293702	36293800	99	*	100	*	12	18	0.666667	1	31	0.0322581	2	CG	-1	4.99193e-05	loss	Distal Intergenic	3	36179426	36222313	42888	2	229214	ENSMUST00000091227.8	-71389	ENSMUSG00000058400	Qrfpr	pyroglutamylated RFamide peptide receptor
chr3	38208502	38208600	99	*	100	*	5	12	0.416667	0	16	0	2	CG	-1	0.0056974	loss	Promoter	3	38203151	38208119	4969	2	71342	ENSMUST00000197658.1	-383	ENSMUSG00000106002	5430434I15Rik	RIKEN cDNA 5430434I15 gene
chr3	38524502	38524600	99	*	100	*	12	18	0.666667	35	36	0.972222	4	CG	1	0.00349759	gain	Distal Intergenic	3	38449259	38484844	35586	2	99696	ENSMUST00000120875.7	-39658	ENSMUSG00000044864	Ankrd50	ankyrin repeat domain 50
chr3	42007502	42007600	99	*	100	*	23	38	0.605263	46	50	0.92	4	CG	1	0.00182106	gain	Distal Intergenic	3	41751196	41756492	5297	1	73852	ENSMUST00000195030.1	256306	ENSMUSG00000025766	D3Ertd751e	DNA segment, Chr 3, ERATO Doi 751, expressed
chr3	42205802	42205900	99	*	100	*	2	28	0.0714286	25	70	0.357143	4	CG	1	0.00558915	gain	Distal Intergenic	3	41751196	41756492	5297	1	73852	ENSMUST00000195030.1	454606	ENSMUSG00000025766	D3Ertd751e	DNA segment, Chr 3, ERATO Doi 751, expressed
chr3	46075602	46075700	99	*	100	*	22	24	0.916667	13	31	0.419355	6	CG	-1	0.00108594	loss	Distal Intergenic	3	46447056	46447920	865	2	241989	ENSMUST00000195537.1	372220	ENSMUSG00000090919	Pabpc4l	poly(A) binding protein, cytoplasmic 4-like
chr3	46490502	46490600	99	*	100	*	6	10	0.6	16	16	1	2	CG	1	0.00672726	gain	Distal Intergenic	3	46442197	46448219	6023	2	241989	ENSMUST00000192793.5	-42283	ENSMUSG00000090919	Pabpc4l	poly(A) binding protein, cytoplasmic 4-like
chr3	50620702	50620800	99	*	100	*	4	9	0.444444	0	27	0	2	CG	-1	0.00136187	loss	Distal Intergenic	3	50415970	50443614	27645	2	26570	ENSMUST00000142932.2	-177088	ENSMUSG00000027737	Slc7a11	solute carrier family 7 (cationic amino acid transporter, y+ system), member 11
chr3	51196102	51196200	99	*	100	*	18	25	0.72	43	45	0.955556	4	CG	1	0.00593386	gain	Distal Intergenic	3	51224447	51251644	27198	1	12457	ENSMUST00000023849.14	-28247	ENSMUSG00000023087	Noct	nocturnin
chr3	52397402	52397500	99	*	100	*	5	11	0.454545	11	11	1	2	CG	1	0.00547299	gain	Distal Intergenic	3	52516964	52550219	33256	1	102631981	ENSMUST00000195035.1	-119464	ENSMUSG00000103965	Gm30173	predicted gene, 30173
chr3	52673902	52674000	99	*	100	*	13	18	0.722222	9	37	0.243243	4	CG	-1	0.00227117	loss	Distal Intergenic	3	52739716	52776656	36941	1	329639	ENSMUST00000193813.5	-65716	ENSMUSG00000102785	Gm2447	predicted gene 2447
chr3	52712102	52712200	99	*	100	*	3	9	0.333333	25	26	0.961538	2	CG	1	0.000620802	gain	Distal Intergenic	3	52739716	52776656	36941	1	329639	ENSMUST00000193813.5	-27516	ENSMUSG00000102785	Gm2447	predicted gene 2447
chr3	52830402	52830500	99	*	100	*	2	10	0.2	10	11	0.909091	2	CG	1	0.00283486	gain	Distal Intergenic	3	52764599	52776654	12056	1	329639	ENSMUST00000191954.1	65803	ENSMUSG00000102785	Gm2447	predicted gene 2447
chr3	52850102	52850200	99	*	100	*	11	25	0.44	12	99	0.121212	6	CG	-1	0.00139451	loss	Distal Intergenic	3	52906756	52927666	20911	2	622124	ENSMUST00000194274.1	77466	ENSMUSG00000104401	Gm20750	predicted gene, 20750
chr3	53505602	53505700	99	*	100	*	18	20	0.9	14	31	0.451613	4	CG	-1	0.00305057	loss	Intron (ENSMUST00000029307.3/229277, intron 6 of 6)	3	53488727	53508502	19776	1	229277	ENSMUST00000029307.3	16875	ENSMUSG00000027744	Stoml3	stomatin (Epb7.2)-like 3
chr3	55628502	55628600	99	*	100	*	6	8	0.75	30	30	1	2	CG	1	0.00599796	gain	Exon (ENSMUST00000029374.7/26422, exon 57 of 58)	3	55625199	55690940	65742	2	26422	ENSMUST00000199803.4	62340	ENSMUSG00000027799	Nbea	neurobeachin
chr3	55707002	55707100	99	*	100	*	6	8	0.75	29	29	1	2	CG	1	0.00648672	gain	Intron (ENSMUST00000029374.7/26422, intron 45 of 57)	3	55625199	55690940	65742	2	26422	ENSMUST00000199803.4	-16062	ENSMUSG00000027799	Nbea	neurobeachin
chr3	57487502	57487600	99	*	100	*	21	46	0.456522	68	92	0.73913	6	CG	1	0.00288845	gain	Intron (ENSMUST00000029380.13/97064, intron 3 of 6)	3	57425314	57441677	16364	1	229302	ENSMUST00000029377.7	62188	ENSMUSG00000027801	Tm4sf4	transmembrane 4 superfamily member 4
chr3	58062002	58062100	99	*	100	*	11	34	0.323529	4	54	0.0740741	4	CG	-1	0.00426286	loss	Distal Intergenic	3	58141707	58163807	22101	2	67850	ENSMUST00000188418.1	101707	ENSMUSG00000100666	1700007F19Rik	RIKEN cDNA 1700007F19 gene
chr3	58785402	58785500	99	*	100	*	13	17	0.764706	12	37	0.324324	4	CG	-1	0.00437227	loss	Intron (ENSMUST00000203879.2/71301, intron 8 of 8)	3	58732830	58797331	64502	1	71301	ENSMUST00000181694.2	52572	ENSMUSG00000097725	4930593A02Rik	RIKEN cDNA 4930593A02 gene
chr3	59042502	59042600	99	*	100	*	12	12	1	13	30	0.433333	2	CG	-1	0.00237727	loss	Intron (ENSMUST00000040846.14/329650, intron 6 of 15)	3	59006978	59318410	311433	1	329650	ENSMUST00000164225.5	35524	ENSMUSG00000056476	Med12l	mediator complex subunit 12-like
chr3	59226702	59226800	99	*	100	*	15	17	0.882353	9	22	0.409091	2	CG	-1	0.00437601	loss	Promoter	3	59216272	59227581	11310	2	70839	ENSMUST00000196583.4	781	ENSMUSG00000036353	P2ry12	purinergic receptor P2Y, G-protein coupled 12
chr3	63882002	63882100	99	*	100	*	8	14	0.571429	1	19	0.0526316	2	CG	-1	0.00270863	loss	Intron (ENSMUST00000177143.7/269437, intron 1 of 22)	3	63869450	63899373	29924	2	269437	ENSMUST00000161052.2	17273	ENSMUSG00000036834	Plch1	phospholipase C, eta 1
chr3	65429802	65429900	99	*	100	*	7	12	0.583333	3	25	0.12	2	CG	-1	0.00467177	loss	Distal Intergenic	3	65379655	65392623	12969	2	67437	ENSMUST00000029414.11	-37179	ENSMUSG00000027828	Ssr3	signal sequence receptor, gamma
chr3	69275002	69275100	99	*	100	*	10	10	1	10	20	0.5	2	CG	-1	0.0068518	loss	Distal Intergenic	3	69316861	69560802	243942	1	242083	ENSMUST00000029355.8	-41761	ENSMUSG00000027784	Ppm1l	protein phosphatase 1 (formerly 2C)-like
chr3	69520502	69520600	99	*	100	*	12	16	0.75	42	42	1	4	CG	1	0.0024754	gain	Intron (ENSMUST00000029355.8/242083, intron 2 of 3)	3	69542432	69552918	10487	1	242083	ENSMUST00000134037.2	-21832	ENSMUSG00000027784	Ppm1l	protein phosphatase 1 (formerly 2C)-like
chr3	70710402	70710500	99	*	100	*	5	17	0.294118	22	28	0.785714	2	CG	1	0.00289887	gain	Distal Intergenic	3	70007613	70028708	21096	1	229389	ENSMUST00000053013.5	702789	ENSMUSG00000027788	Otol1	otolin 1
chr3	71291502	71291600	99	*	100	*	14	26	0.538462	49	54	0.907407	4	CG	1	0.0011143	gain	Distal Intergenic	3	70007613	70028708	21096	1	229389	ENSMUST00000053013.5	1283889	ENSMUSG00000027788	Otol1	otolin 1
chr3	80330402	80330500	99	*	100	*	2	11	0.181818	13	18	0.722222	2	CG	1	0.00588697	gain	Intron (ENSMUST00000193516.1/ENSMUST00000193516.1, intron 1 of 2)	3	79885930	79946278	60349	1	68659	ENSMUST00000029567.8	444472	ENSMUSG00000027955	Gask1b	golgi associated kinase 1B
chr3	80533202	80533300	99	*	100	*	0	12	0	10	14	0.714286	2	CG	1	0.00123221	gain	Distal Intergenic	3	80688040	80802579	114540	2	14800	ENSMUST00000192463.1	269279	ENSMUSG00000033981	Gria2	glutamate receptor, ionotropic, AMPA2 (alpha 2)
chr3	83424402	83424500	99	*	100	*	4	9	0.444444	0	19	0	2	CG	-1	0.00356625	loss	Distal Intergenic	3	83555363	83574122	18760	2	69460	ENSMUST00000185938.1	149622	ENSMUSG00000101334	1700028M03Rik	RIKEN cDNA 1700028M03 gene
chr3	85362402	85362500	99	*	100	*	6	12	0.5	3	31	0.0967742	2	CG	-1	0.00514335	loss	Intron (ENSMUST00000154148.7/99889, intron 3 of 9)	3	85317519	85332030	14512	1	73283	ENSMUST00000189046.1	44883	ENSMUSG00000099995	1700036G14Rik	RIKEN cDNA 1700036G14 gene
chr3	87072202	87072300	99	*	100	*	21	29	0.724138	39	39	1	3	CG	1	0.00201325	gain	Distal Intergenic	3	86995834	86999441	3608	2	12479	ENSMUST00000029717.3	-72761	ENSMUSG00000028076	Cd1d1	CD1d1 antigen
chr3	87546702	87546800	99	*	100	*	26	52	0.5	18	101	0.178218	8	CG	-1	0.000498763	loss	Distal Intergenic	3	87550099	87561109	11011	1	546801	ENSMUST00000238894.1	-3299	ENSMUSG00000118505	Etv3l	ets variant 3-like
chr3	89195902	89196000	99	*	100	*	11	30	0.366667	53	79	0.670886	4	CG	1	0.00542091	gain	Distal Intergenic	3	89202928	89208679	5752	1	14466	ENSMUST00000077367.10	-6928	ENSMUSG00000028048	Gba	glucosidase, beta, acid
chr3	89694602	89694700	99	*	100	*	6	8	0.75	2	20	0.1	2	CG	-1	0.0021662	loss	Distal Intergenic	3	89715022	89753446	38425	1	56417	ENSMUST00000098924.8	-20322	ENSMUSG00000027951	Adar	adenosine deaminase, RNA-specific
chr3	90192302	90192400	99	*	100	*	15	15	1	13	31	0.419355	2	CG	-1	0.00110905	loss	Intron (ENSMUST00000029548.8/77595, intron 31 of 39)	3	90212522	90213301	780	2	100043813	ENSMUST00000196205.4	20901	ENSMUSG00000050621	Rps27rt	ribosomal protein S27, retrogene
chr3	91318102	91318200	99	*	100	*	14	16	0.875	13	82	0.158537	4	CG	-1	3.89751e-07	loss	Distal Intergenic	3	91088137	91090803	2667	2	229550	ENSMUST00000166173.2	-227299	ENSMUSG00000091175	S100a7l2	S100 calcium binding protein A7 like 2
chr3	94395002	94395100	99	*	100	*	14	15	0.933333	8	19	0.421053	2	CG	-1	0.00377038	loss	Intron (ENSMUST00000029795.9/19885, intron 10 of 10)	3	94398517	94404501	5985	1	320747	ENSMUST00000050975.5	-3417	ENSMUSG00000044505	Lingo4	leucine rich repeat and Ig domain containing 4
chr3	96966802	96966900	99	*	100	*	9	10	0.9	5	33	0.151515	2	CG	-1	0.00021867	loss	Intron (ENSMUST00000199597.1/14613, intron 1 of 3)	3	96913566	96926020	12455	2	14616	ENSMUST00000062944.6	-40782	ENSMUSG00000049908	Gja8	gap junction protein, alpha 8
chr3	97124802	97124900	99	*	100	*	1	16	0.0625	18	34	0.529412	4	CG	1	0.00341634	gain	Distal Intergenic	3	97046656	97092785	46130	2	75888	ENSMUST00000197696.1	-32017	ENSMUSG00000104766	4930573H18Rik	RIKEN cDNA 4930573H18 gene
chr3	97168502	97168600	99	*	100	*	44	44	1	50	66	0.757576	10	CG	-1	0.00189296	loss	Promoter	3	97168094	97173869	5776	1	66659	ENSMUST00000146143.1	408	ENSMUSG00000028093	Acp6	acid phosphatase 6, lysophosphatidic
chr3	100255202	100255300	99	*	100	*	10	48	0.208333	54	120	0.45	6	CG	1	0.00514491	gain	Distal Intergenic	3	100194580	100206655	12076	1	14547	ENSMUST00000197797.1	60622	ENSMUSG00000027865	Gdap2	ganglioside-induced differentiation-associated-protein 2
chr3	100392502	100392600	99	*	100	*	22	48	0.458333	85	120	0.708333	6	CG	1	0.00413576	gain	Distal Intergenic	3	100426405	100428865	2461	1	73806	ENSMUST00000147951.1	-33805	ENSMUSG00000086923	4930406D18Rik	RIKEN cDNA 4930406D18 gene
chr3	101134902	101135000	99	*	100	*	12	16	0.75	42	42	1	4	CG	1	0.0024754	gain	Distal Intergenic	3	101040232	101110278	70047	2	19221	ENSMUST00000102694.3	-24624	ENSMUSG00000027864	Ptgfrn	prostaglandin F2 receptor negative regulator
chr3	102774402	102774500	99	*	100	*	6	8	0.75	5	29	0.172414	2	CG	-1	0.00347345	loss	Intron (ENSMUST00000197345.1/70747, intron 3 of 3)	3	102777446	102782483	5038	2	22094	ENSMUST00000197322.1	7983	ENSMUSG00000027857	Tshb	thyroid stimulating hormone, beta subunit
chr3	103389202	103389300	99	*	100	*	15	18	0.833333	12	28	0.428571	4	CG	-1	0.00708344	loss	Distal Intergenic	3	103341682	103355563	13882	1	94093	ENSMUST00000197365.1	47520	ENSMUSG00000033014	Trim33	tripartite motif-containing 33
chr3	104384202	104384300	99	*	100	*	4	13	0.307692	20	26	0.769231	2	CG	1	0.00622128	gain	Distal Intergenic	3	104396418	104461511	65094	2	269473	ENSMUST00000199180.1	77211	ENSMUSG00000032913	Lrig2	leucine-rich repeats and immunoglobulin-like domains 2
chr3	105133202	105133300	99	*	100	*	29	34	0.852941	29	52	0.557692	4	CG	-1	0.00563062	loss	Distal Intergenic	3	105066844	105078806	11963	1	75269	ENSMUST00000070584.4	66358	ENSMUSG00000051788	4930564D02Rik	RIKEN cDNA 4930564D02 gene
chr3	106297802	106297900	99	*	100	*	0	37	0	11	48	0.229167	6	CG	1	0.00367017	gain	Exon (ENSMUST00000197160.1/ENSMUST00000197160.1, exon 7 of 10)	3	106201490	106219507	18018	2	104183	ENSMUST00000082219.5	-78295	ENSMUSG00000063779	Chil4	chitinase-like 4
chr3	106494902	106495000	99	*	100	*	6	8	0.75	4	25	0.16	2	CG	-1	0.00347345	loss	Exon (ENSMUST00000029508.10/72121, exon 8 of 12)	3	106487418	106488641	1224	1	72121	ENSMUST00000193651.1	7484	ENSMUSG00000027901	Dennd2d	DENN/MADD domain containing 2D
chr3	107841002	107841100	99	*	100	*	18	32	0.5625	23	90	0.255556	4	CG	-1	0.0034821	loss	Distal Intergenic	3	107877229	107892900	15672	1	99662	ENSMUST00000037375.9	-36129	ENSMUSG00000040600	Eps8l3	EPS8-like 3
chr3	107908202	107908300	99	*	100	*	22	39	0.564103	73	86	0.848837	6	CG	1	0.00213827	gain	Intron (ENSMUST00000200276.1/ENSMUST00000200276.1, intron 7 of 7)	3	107896247	107898678	2432	1	14866	ENSMUST00000169365.1	11955	ENSMUSG00000004032	Gstm5	glutathione S-transferase, mu 5
chr3	108083902	108084000	99	*	100	*	3	9	0.333333	16	17	0.941176	2	CG	1	0.00261809	gain	Promoter	3	108079922	108085395	5474	2	109674	ENSMUST00000153626.1	1395	ENSMUSG00000027889	Ampd2	adenosine monophosphate deaminase 2
chr3	108189102	108189200	99	*	100	*	9	12	0.75	3	14	0.214286	2	CG	-1	0.00692894	loss	Promoter	3	108188101	108191767	3667	1	229715	ENSMUST00000155782.1	1001	ENSMUSG00000050947	Amigo1	adhesion molecule with Ig like domain 1
chr3	110082002	110082100	99	*	100	*	2	14	0.142857	22	26	0.846154	2	CG	1	0.000302478	gain	Intron (ENSMUST00000156177.8/80883, intron 2 of 6)	3	109830958	110135468	304511	2	80883	ENSMUST00000189335.1	53368	ENSMUSG00000059857	Ntng1	netrin G1
chr3	115852302	115852400	99	*	100	*	10	11	0.909091	5	19	0.263158	2	CG	-1	0.00223367	loss	Distal Intergenic	3	115887837	115929088	41252	1	69740	ENSMUST00000189799.6	-35437	ENSMUSG00000033554	Dph5	diphthamide biosynthesis 5
chr3	118853002	118853100	99	*	100	*	11	29	0.37931	23	30	0.766667	6	CG	1	0.00437601	gain	Intron (ENSMUST00000039177.11/99586, intron 8 of 22)	3	118811222	118899831	88610	1	99586	ENSMUST00000129148.1	41780	ENSMUSG00000033308	Dpyd	dihydropyrimidine dehydrogenase
chr3	121526202	121526300	99	*	100	*	2	9	0.222222	18	19	0.947368	2	CG	1	0.000786348	gain	Promoter	3	121520151	121527107	6957	2	213603	ENSMUST00000199422.1	807	ENSMUSG00000039865	Slc44a3	solute carrier family 44, member 3
chr3	121609302	121609400	99	*	100	*	21	45	0.466667	67	82	0.817073	8	CG	1	0.000563935	gain	Distal Intergenic	3	121637128	121643367	6240	2	100503044	ENSMUST00000198402.1	33967	ENSMUSG00000044522	A730020M07Rik	RIKEN cDNA A730020M07 gene
chr3	122837502	122837600	99	*	100	*	10	28	0.357143	33	46	0.717391	4	CG	1	0.00412763	gain	Intron (ENSMUST00000066728.9/242202, intron 15 of 20)	3	122769526	122802048	32523	2	71647	ENSMUST00000200530.1	-35454	ENSMUSG00000106583	4930447N08Rik	RIKEN cDNA 4930447N08 gene
chr3	124392302	124392400	99	*	100	*	21	33	0.636364	55	62	0.887097	6	CG	1	0.00518202	gain	Distal Intergenic	3	124401224	124425991	24768	2	71824	ENSMUST00000198630.1	33591	ENSMUSG00000027973	1700006A11Rik	RIKEN cDNA 1700006A11 gene
chr3	126363902	126364000	99	*	100	*	20	43	0.465116	66	89	0.741573	8	CG	1	0.00366423	gain	Promoter	3	126363684	126440375	76692	1	271970	ENSMUST00000093976.3	218	ENSMUSG00000046561	Arsj	arylsulfatase J
chr3	126851202	126851300	99	*	100	*	11	16	0.6875	55	58	0.948276	4	CG	1	0.00464824	gain	Distal Intergenic	3	126805862	126842893	37032	1	108058	ENSMUST00000170149.1	45340	ENSMUSG00000053819	Camk2d	calcium/calmodulin-dependent protein kinase II, delta
chr3	127423102	127423200	99	*	100	*	21	35	0.6	71	75	0.946667	8	CG	1	0.000141568	gain	Intron (ENSMUST00000182711.7/109676, intron 1 of 31)	3	126921614	127409059	487446	2	109676	ENSMUST00000182078.8	-14043	ENSMUSG00000032826	Ank2	ankyrin 2, brain
chr3	128421902	128422000	99	*	100	*	2	8	0.25	25	31	0.806452	2	CG	1	0.00416499	gain	Distal Intergenic	3	128124582	128231606	107025	2	402774	ENSMUST00000196895.4	-190296	ENSMUSG00000105816	D030025E07Rik	RIKEN cDNA D030025E07 gene
chr3	129128802	129128900	99	*	100	*	1	14	0.0714286	13	25	0.52	2	CG	1	0.00611841	gain	Distal Intergenic	3	129199878	129219590	19713	1	18741	ENSMUST00000174661.8	-70978	ENSMUSG00000028023	Pitx2	paired-like homeodomain transcription factor 2
chr3	129233402	129233500	99	*	100	*	6	6	1	1	8	0.125	1	CG	-1	0.00303602	loss	Distal Intergenic	3	129214275	129216624	2350	1	18741	ENSMUST00000174623.2	19127	ENSMUSG00000028023	Pitx2	paired-like homeodomain transcription factor 2
chr3	130367302	130367400	99	*	100	*	42	47	0.893617	39	78	0.5	6	CG	-1	0.000204273	loss	Intron (ENSMUST00000143830.2/77018, intron 2 of 19)	3	130181484	130595102	413619	1	77018	ENSMUST00000238846.1	185818	ENSMUSG00000058897	Col25a1	collagen, type XXV, alpha 1
chr3	130478202	130478300	99	*	100	*	2	9	0.222222	0	34	0	2	CG	-1	0.00599639	loss	Intron (ENSMUST00000143830.2/77018, intron 9 of 19)	3	130617448	130634809	17362	1	71760	ENSMUST00000166187.7	-139148	ENSMUSG00000019232	Etnppl	ethanolamine phosphate phospholyase
chr3	131833802	131833900	99	*	100	*	11	12	0.916667	9	21	0.428571	2	CG	-1	0.00658612	loss	Intron (ENSMUST00000197726.1/ENSMUST00000197726.1, intron 1 of 3)	3	132085292	132180304	95013	1	56811	ENSMUST00000029665.6	-251392	ENSMUSG00000028031	Dkk2	dickkopf WNT signaling pathway inhibitor 2
chr3	132359702	132359900	199	*	200	*	23	24	0.958333	26	61	0.42623	4	CG	-1	0.000204273	loss	Distal Intergenic	3	132629820	132645348	15529	1	433653	ENSMUST00000212804.1	-269920	ENSMUSG00000091721	Gimd1	GIMAP family P-loop NTPase domain containing 1
chr3	132443902	132444000	99	*	100	*	11	12	0.916667	12	31	0.387097	2	CG	-1	0.00367017	loss	Exon (ENSMUST00000198028.1/ENSMUST00000198028.1, exon 2 of 2)	3	132629820	132645348	15529	1	433653	ENSMUST00000212804.1	-185820	ENSMUSG00000091721	Gimd1	GIMAP family P-loop NTPase domain containing 1
chr3	132584002	132584100	99	*	100	*	16	24	0.666667	41	44	0.931818	4	CG	1	0.00578062	gain	Distal Intergenic	3	132629820	132645348	15529	1	433653	ENSMUST00000212804.1	-45720	ENSMUSG00000091721	Gimd1	GIMAP family P-loop NTPase domain containing 1
chr3	132898402	132898500	99	*	100	*	23	27	0.851852	37	87	0.425287	6	CG	-1	0.000918412	loss	Intron (ENSMUST00000042744.15/114249, intron 8 of 11)	3	132891176	132906359	15184	2	114249	ENSMUST00000132732.1	7859	ENSMUSG00000040998	Npnt	nephronectin
chr3	133968502	133968600	99	*	100	*	12	14	0.857143	13	43	0.302326	3	CG	-1	0.00151886	loss	Intron (ENSMUST00000200444.1/ENSMUST00000200444.1, intron 1 of 2)	3	134236484	134259620	23137	1	319478	ENSMUST00000197151.4	-267884	ENSMUSG00000044365	Cxxc4	CXXC finger 4
chr3	134147502	134147600	99	*	100	*	20	24	0.833333	26	54	0.481481	4	CG	-1	0.00514335	loss	Intron (ENSMUST00000181952.1/ENSMUST00000181952.1, intron 1 of 2)	3	134236484	134259620	23137	1	319478	ENSMUST00000197151.4	-88884	ENSMUSG00000044365	Cxxc4	CXXC finger 4
chr3	135372502	135372600	99	*	100	*	13	16	0.8125	8	25	0.32	4	CG	-1	0.00393199	loss	Promoter	3	135372922	135374425	1504	1	74446	ENSMUST00000161506.1	-322	ENSMUSG00000050150	Slc9b1	solute carrier family 9, subfamily B (NHA1, cation proton antiporter 1), member 1
chr3	135919402	135919500	99	*	100	*	8	12	0.666667	1	12	0.0833333	2	CG	-1	0.00484747	loss	Intron (ENSMUST00000197498.1/ENSMUST00000197498.1, intron 2 of 3)	3	135884160	135888568	4409	1	67547	ENSMUST00000133810.1	35242	ENSMUSG00000053897	Slc39a8	solute carrier family 39 (metal ion transporter), member 8
chr3	135945102	135945200	99	*	100	*	56	57	0.982456	37	48	0.770833	6	CG	-1	0.00230752	loss	Intron (ENSMUST00000198354.1/ENSMUST00000198354.1, intron 1 of 3)	3	135884160	135888568	4409	1	67547	ENSMUST00000133810.1	60942	ENSMUSG00000053897	Slc39a8	solute carrier family 39 (metal ion transporter), member 8
chr3	137280302	137280400	99	*	100	*	8	9	0.888889	1	9	0.111111	2	CG	-1	0.00273045	loss	Distal Intergenic	3	137289639	137300708	11070	1	229861	ENSMUST00000197127.1	-9239	ENSMUSG00000104610	Gm567	predicted gene 567
chr3	138673402	138673500	99	*	100	*	5	9	0.555556	35	37	0.945946	2	CG	1	0.00367516	gain	Distal Intergenic	3	138711535	138726984	15450	2	74635	ENSMUST00000197761.1	53484	ENSMUSG00000105838	4930425O10Rik	RIKEN cDNA 4930425O10 gene
chr3	138688102	138688200	99	*	100	*	13	14	0.928571	18	36	0.5	2	CG	-1	0.00608647	loss	Distal Intergenic	3	138711535	138726984	15450	2	74635	ENSMUST00000197761.1	38784	ENSMUSG00000105838	4930425O10Rik	RIKEN cDNA 4930425O10 gene
chr3	138742602	138742700	99	*	100	*	5	16	0.3125	2	42	0.047619	4	CG	-1	0.00649262	loss	Promoter	3	138742769	138894484	151716	1	56224	ENSMUST00000153336.5	-69	ENSMUSG00000028152	Tspan5	tetraspanin 5
chr3	140926702	140926800	99	*	100	*	0	14	0	17	30	0.566667	2	CG	1	0.00168723	gain	Distal Intergenic	3	141210004	141212355	2352	2	18598	ENSMUST00000057860.2	285555	ENSMUSG00000047674	Pdha2	pyruvate dehydrogenase E1 alpha 2
chr3	142530502	142530600	99	*	100	*	52	62	0.83871	69	110	0.627273	12	CG	-1	0.00514335	loss	Promoter	3	142530342	142550149	19808	1	229900	ENSMUST00000045097.10	160	ENSMUSG00000040253	Gbp7	guanylate binding protein 7
chr3	143014002	143014100	99	*	100	*	4	12	0.333333	0	26	0	2	CG	-1	0.0037232	loss	Distal Intergenic	3	143017660	143040681	23022	1	102636203	ENSMUST00000200254.1	-3560	NA	4930519L02Rik	RIKEN cDNA 4930519L02 gene
chr3	143948202	143948300	99	*	100	*	8	13	0.615385	2	30	0.0666667	2	CG	-1	0.00085131	loss	Intron (ENSMUST00000196668.1/ENSMUST00000196668.1, intron 1 of 1)	3	143694189	143712210	18022	2	621809	ENSMUST00000196279.1	-235992	ENSMUSG00000105279	Gm6260	predicted gene 6260
chr3	144174102	144174200	99	*	100	*	17	22	0.772727	44	44	1	5	CG	1	0.00277662	gain	Distal Intergenic	3	144189062	144194818	5757	2	16911	ENSMUST00000148128.1	20618	ENSMUSG00000028266	Lmo4	LIM domain only 4
chr3	144400202	144400300	99	*	100	*	7	17	0.411765	2	30	0.0666667	4	CG	-1	0.00534077	loss	Distal Intergenic	3	144453963	144569881	115919	2	23908	ENSMUST00000160690.1	169581	ENSMUSG00000040151	Hs2st1	heparan sulfate 2-O-sulfotransferase 1
chr3	145086402	145086500	99	*	100	*	30	55	0.545455	113	140	0.807143	10	CG	1	0.0012589	gain	Exon (ENSMUST00000040465.10/229933, exon 7 of 14)	3	145070263	145099104	28842	2	229933	ENSMUST00000040465.10	12604	ENSMUSG00000036960	Clca2	chloride channel accessory 2
chr3	145450702	145450800	99	*	100	*	8	11	0.727273	25	25	1	2	CG	1	0.00698458	gain	Intron (ENSMUST00000029848.4/71355, intron 32 of 59)	3	145515368	145538623	23256	1	71355	ENSMUST00000127379.1	-64568	ENSMUSG00000028197	Col24a1	collagen, type XXIV, alpha 1
chr3	147783002	147783100	99	*	100	*	18	18	1	27	44	0.613636	4	CG	-1	0.00379863	loss	Distal Intergenic	3	146943920	146981920	38001	1	70892	ENSMUST00000197547.1	839082	ENSMUSG00000036745	Ttll7	tubulin tyrosine ligase-like family, member 7
chr3	148989802	148989900	99	*	100	*	42	67	0.626866	30	104	0.288462	14	CG	-1	0.000253267	loss	Promoter	3	148888941	148989316	100376	2	99633	ENSMUST00000098518.2	-486	ENSMUSG00000028184	Adgrl2	adhesion G protein-coupled receptor L2
chr3	150302902	150303000	99	*	100	*	31	32	0.96875	40	56	0.714286	4	CG	-1	0.00518202	loss	Distal Intergenic	3	151023792	151023862	71	2	100628568	ENSMUST00000175089.1	720862	ENSMUSG00000092830	Mir3963	microRNA 3963
chr3	152067002	152067100	99	*	100	*	36	36	1	42	54	0.777778	4	CG	-1	0.00416499	loss	Distal Intergenic	3	152094019	152102854	8836	2	54120	ENSMUST00000152680.1	35754	ENSMUSG00000039131	Gipc2	GIPC PDZ domain containing family, member 2
chr3	152265802	152265900	99	*	100	*	82	90	0.911111	145	213	0.680751	22	CG	-1	0.000417835	loss	Promoter	3	152248032	152265795	17764	2	68810	ENSMUST00000196815.4	-7	ENSMUSG00000039103	Nexn	nexilin
chr3	152831702	152831800	99	*	100	*	8	10	0.8	3	15	0.2	2	CG	-1	0.00478844	loss	Intron (ENSMUST00000162642.7/329777, intron 12 of 13)	3	152763381	152766524	3144	1	329777	ENSMUST00000160651.1	68321	ENSMUSG00000039047	Pigk	phosphatidylinositol glycan anchor biosynthesis, class K
chr3	153464302	153464400	99	*	100	*	13	18	0.722222	5	22	0.227273	4	CG	-1	0.00361697	loss	Intron (ENSMUST00000200397.4/20447, intron 2 of 4)	3	153296504	153298649	2146	2	75489	ENSMUST00000197231.1	-165653	ENSMUSG00000105023	1700012D16Rik	RIKEN cDNA 1700012D16 gene
chr3	153565002	153565100	99	*	100	*	17	24	0.708333	15	58	0.258621	4	CG	-1	0.00108594	loss	Intron (ENSMUST00000200397.4/20447, intron 1 of 4)	3	153509132	153720996	211865	2	20447	ENSMUST00000198775.1	155896	ENSMUSG00000052544	St6galnac3	ST6 (alpha-N-acetyl-neuraminyl-2,3-beta-galactosyl-1,3)-N-acetylgalactosaminide alpha-2,6-sialyltransferase 3
chr3	154165602	154165700	99	*	100	*	9	18	0.5	3	28	0.107143	4	CG	-1	0.00478338	loss	Intron (ENSMUST00000089948.5/242259, intron 1 of 21)	3	154222482	154225525	3044	1	242259	ENSMUST00000128362.1	-56782	ENSMUSG00000028360	Slc44a5	solute carrier family 44, member 5
chr3	155017902	155018000	99	*	100	*	5	20	0.25	21	30	0.7	4	CG	1	0.00367256	gain	Intron (ENSMUST00000143410.6/435766, intron 5 of 22)	3	155030011	155055350	25340	2	435766	ENSMUST00000146952.1	37350	ENSMUSG00000040086	Tnni3k	TNNI3 interacting kinase
chr3	155039302	155039400	99	*	100	*	6	8	0.75	1	11	0.0909091	2	CG	-1	0.00492758	loss	Intron (ENSMUST00000143410.6/435766, intron 2 of 22)	3	155030011	155055350	25340	2	435766	ENSMUST00000146952.1	15950	ENSMUSG00000040086	Tnni3k	TNNI3 interacting kinase
chr3	155068902	155069000	99	*	100	*	4	11	0.363636	1	34	0.0294118	2	CG	-1	0.00402254	loss	Distal Intergenic	3	154786299	155055407	269109	2	435766	ENSMUST00000064076.5	-13495	ENSMUSG00000040086	Tnni3k	TNNI3 interacting kinase
chr3	155535602	155535700	99	*	100	*	22	36	0.611111	95	114	0.833333	8	CG	1	0.00604451	gain	Distal Intergenic	3	155976354	156008592	32239	1	329780	ENSMUST00000196033.1	-440654	ENSMUSG00000104553	9330178D15Rik	RIKEN cDNA 9330178D15 gene
chr3	157610902	157611000	99	*	100	*	18	32	0.5625	16	66	0.242424	4	CG	-1	0.00367017	loss	Intron (ENSMUST00000041175.12/19218, intron 2 of 2)	3	157566900	157644756	77857	1	19218	ENSMUST00000173533.1	44002	ENSMUSG00000040016	Ptger3	prostaglandin E receptor 3 (subtype EP3)
chr3	157701502	157701600	99	*	100	*	29	29	1	28	41	0.682927	6	CG	-1	0.0024754	loss	Distal Intergenic	3	157566900	157644756	77857	1	19218	ENSMUST00000173533.1	134602	ENSMUSG00000040016	Ptger3	prostaglandin E receptor 3 (subtype EP3)
chr3	157772802	157772900	99	*	100	*	8	13	0.615385	2	21	0.0952381	2	CG	-1	0.00304615	loss	Distal Intergenic	3	157894423	157897712	3290	2	107869	ENSMUST00000129805.1	124812	ENSMUSG00000028179	Cth	cystathionase (cystathionine gamma-lyase)
chr3	158263202	158263300	99	*	100	*	3	9	0.333333	16	17	0.941176	2	CG	1	0.00261809	gain	Intron (ENSMUST00000200196.4/242274, intron 5 of 24)	3	158082891	158353433	270543	2	242274	ENSMUST00000200196.4	90133	ENSMUSG00000028176	Lrrc7	leucine rich repeat containing 7
chr4	3243004	3243102	99	*	100	*	25	45	0.555556	28	30	0.933333	6	CG	1	0.00192017	gain	Intron (ENSMUST00000141405.1/ENSMUST00000141405.1, intron 1 of 1)	4	3184348	3185358	1011	2	100312471	ENSMUST00000105159.4	-57646	ENSMUSG00000115466	Vmn1r3	vomeronasal 1 receptor 3
chr4	11471104	11471202	99	*	100	*	7	11	0.636364	21	21	1	2	CG	1	0.0048301	gain	Distal Intergenic	4	11485958	11527621	41664	1	66185	ENSMUST00000055372.13	-14756	ENSMUSG00000040720	Virma	vir like m6A methyltransferase associated
chr4	22268804	22268902	99	*	100	*	14	28	0.5	32	35	0.914286	6	CG	1	0.00134497	gain	Distal Intergenic	4	22357543	22376725	19183	1	269514	ENSMUST00000131972.7	-88641	ENSMUSG00000040410	Fbxl4	F-box and leucine-rich repeat protein 4
chr4	24307204	24307302	99	*	100	*	0	8	0	6	9	0.666667	2	CG	1	0.00547299	gain	Distal Intergenic	4	24496451	24581338	84888	1	212377	ENSMUST00000173079.7	-189149	ENSMUSG00000045751	Mms22l	MMS22-like, DNA repair protein
chr4	31723804	31723902	99	*	100	*	15	16	0.9375	15	36	0.416667	4	CG	-1	0.00195858	loss	Distal Intergenic	4	31964097	32023467	59371	1	26409	ENSMUST00000037607.10	-240195	ENSMUSG00000028284	Map3k7	mitogen-activated protein kinase kinase kinase 7
chr4	41640204	41640302	99	*	100	*	96	178	0.539326	59	183	0.322404	32	CG	-1	0.000498763	loss	Promoter	4	41638144	41640324	2181	2	69638	ENSMUST00000127306.1	22	ENSMUSG00000028445	Enho	energy homeostasis associated
chr4	42938304	42938402	99	*	100	*	26	41	0.634146	25	78	0.320513	10	CG	-1	0.00279075	loss	Promoter	4	42938254	42939833	1580	1	230085	ENSMUST00000131234.1	50	ENSMUSG00000036062	Phf24	PHD finger protein 24
chr4	44990904	44991002	99	*	100	*	21	21	1	14	21	0.666667	2	CG	-1	0.00523725	loss	Downstream (<1kb)	4	44981500	44986390	4891	1	76238	ENSMUST00000143589.1	9404	ENSMUSG00000035637	Grhpr	glyoxylate reductase/hydroxypyruvate reductase
chr4	45704204	45704302	99	*	100	*	11	26	0.423077	3	32	0.09375	4	CG	-1	0.00514335	loss	Intron (ENSMUST00000146622.7/329839, intron 1 of 2)	4	45683589	45723338	39750	1	329839	ENSMUST00000146622.7	20615	ENSMUSG00000073860	Gm829	predicted gene 829
chr4	46048304	46048402	99	*	100	*	9	10	0.9	4	13	0.307692	2	CG	-1	0.00576281	loss	Intron (ENSMUST00000107773.2/21916, intron 1 of 9)	4	46039209	46090897	51689	1	21916	ENSMUST00000156200.7	9095	ENSMUSG00000028328	Tmod1	tropomodulin 1
chr4	47493304	47493402	99	*	100	*	0	11	0	5	9	0.555556	2	CG	1	0.00563492	gain	Distal Intergenic	4	47474948	47480791	5844	1	66212	ENSMUST00000136685.1	18356	ENSMUSG00000053317	Sec61b	Sec61 beta subunit
chr4	51167204	51167302	99	*	100	*	2	9	0.222222	12	12	1	2	CG	1	0.00121899	gain	Distal Intergenic	4	51216678	51229928	13251	1	74914	ENSMUST00000166749.1	-49376	ENSMUSG00000039555	Cylc2	cylicin, basic protein of sperm head cytoskeleton 2
chr4	57258504	57258602	99	*	100	*	12	13	0.923077	3	9	0.333333	2	CG	-1	0.00511472	loss	Intron (ENSMUST00000075637.10/545622, intron 5 of 25)	4	57218347	57222054	3708	2	545622	ENSMUST00000123664.1	-36450	ENSMUSG00000038764	Ptpn3	protein tyrosine phosphatase, non-receptor type 3
chr4	58061904	58062002	99	*	100	*	7	10	0.7	0	8	0	2	CG	-1	0.00426781	loss	Intron (ENSMUST00000042850.8/64817, intron 40 of 47)	4	57984027	58009124	25098	2	67402	ENSMUST00000102897.9	-52780	ENSMUSG00000038709	Txndc8	thioredoxin domain containing 8
chr4	58951204	58951302	99	*	100	*	19	30	0.633333	23	24	0.958333	6	CG	1	0.00563492	gain	Intron (ENSMUST00000107554.1/100041581, intron 3 of 5)	4	58943628	58958355	14728	1	100041581	ENSMUST00000107554.1	7576	ENSMUSG00000038630	Zkscan16	zinc finger with KRAB and SCAN domains 16
chr4	63684704	63684802	99	*	100	*	18	18	1	24	38	0.631579	4	CG	-1	0.00464824	loss	Distal Intergenic	4	63634421	63639440	5020	1	102632940	ENSMUST00000147067.1	50283	ENSMUSG00000086817	Gm11482	predicted gene 11482
chr4	64225204	64225302	99	*	100	*	4	8	0.5	0	13	0	2	CG	-1	0.0058304	loss	Distal Intergenic	4	64254053	64276603	22551	2	102633436	ENSMUST00000141162.1	51301	ENSMUSG00000085032	Gm11217	predicted gene 11217
chr4	68840004	68840102	99	*	100	*	0	13	0	6	9	0.666667	2	CG	1	0.00213827	gain	Promoter	4	68795954	68841407	45454	2	56710	ENSMUST00000156773.1	1305	ENSMUSG00000028351	Brinp1	bone morphogenic protein/retinoic acid inducible neural specific 1
chr4	72563004	72563102	99	*	100	*	7	10	0.7	26	26	1	2	CG	1	0.00513111	gain	Distal Intergenic	4	72850583	72852632	2050	2	353204	ENSMUST00000179234.1	289530	ENSMUSG00000059343	Aldoart1	aldolase 1 A, retrogene 1
chr4	78546104	78546202	99	*	100	*	37	50	0.74	67	70	0.957143	10	CG	1	0.00214019	gain	Distal Intergenic	4	77351290	78211961	860672	2	19266	ENSMUST00000140422.7	-334143	ENSMUSG00000028399	Ptprd	protein tyrosine phosphatase, receptor type, D
chr4	83569604	83569702	99	*	100	*	13	16	0.8125	6	22	0.272727	4	CG	-1	0.00279075	loss	Intron (ENSMUST00000053414.12/320226, intron 6 of 25)	4	83549660	83558841	9182	1	320226	ENSMUST00000107202.2	19944	ENSMUSG00000052407	Ccdc171	coiled-coil domain containing 171
chr4	86964404	86964502	99	*	100	*	0	10	0	10	18	0.555556	2	CG	1	0.00492758	gain	Distal Intergenic	4	86930691	86934822	4132	1	230379	ENSMUST00000135874.1	33713	ENSMUSG00000038007	Acer2	alkaline ceramidase 2
chr4	88415004	88415102	99	*	100	*	12	12	1	6	12	0.5	2	CG	-1	0.00585917	loss	Intron (ENSMUST00000132493.7/66775, intron 6 of 6)	4	88400565	88411011	10447	1	230393	ENSMUST00000107147.1	14439	ENSMUSG00000038368	Focad	focadhesin
chr4	92833704	92833802	99	*	100	*	17	18	0.944444	9	26	0.346154	4	CG	-1	0.000785813	loss	Distal Intergenic	4	93334138	93335511	1374	2	69136	ENSMUST00000066774.5	501709	ENSMUSG00000054000	Tusc1	tumor suppressor candidate 1
chr4	101729004	101729102	99	*	100	*	5	19	0.263158	18	24	0.75	4	CG	1	0.00336557	gain	Intron (ENSMUST00000102777.9/16847, intron 2 of 17)	4	101717407	101733317	15911	1	16847	ENSMUST00000145024.1	11597	ENSMUSG00000057722	Lepr	leptin receptor
chr4	103712504	103712602	99	*	100	*	0	15	0	8	19	0.421053	2	CG	1	0.00547299	gain	Intron (ENSMUST00000143294.7/13131, intron 1 of 3)	4	103619665	104680382	1060718	1	13131	ENSMUST00000106827.7	92839	ENSMUSG00000028519	Dab1	disabled 1
chr4	105732004	105732102	99	*	100	*	8	13	0.615385	1	14	0.0714286	2	CG	-1	0.00448876	loss	Distal Intergenic	4	106241216	106290026	48811	1	105244641	ENSMUST00000140196.1	-509114	NA	Gm12724	predicted gene 12724
chr4	111721604	111721702	99	*	100	*	3	13	0.230769	12	14	0.857143	2	CG	1	0.00287934	gain	Promoter	4	111720205	111829184	108980	1	67946	ENSMUST00000084354.3	1399	ENSMUSG00000034401	Spata6	spermatogenesis associated 6
chr4	115473704	115473802	99	*	100	*	17	19	0.894737	3	18	0.166667	2	CG	-1	0.000211563	loss	Distal Intergenic	4	115452604	115471062	18459	1	435802	ENSMUST00000119958.2	21100	ENSMUSG00000084346	Cyp4a30b	cytochrome P450, family 4, subfamily a, polypeptide 30b
chr4	117522804	117522902	99	*	100	*	7	21	0.333333	1	33	0.030303	4	CG	-1	0.00403715	loss	Distal Intergenic	4	117271463	117497052	225590	2	66743	ENSMUST00000030439.14	-25752	ENSMUSG00000028677	Rnf220	ring finger protein 220
chr4	119978604	119978702	99	*	100	*	12	13	0.923077	6	16	0.375	2	CG	-1	0.00428286	loss	Intron (ENSMUST00000143837.1/16656, intron 1 of 1)	4	120032766	120065063	32298	1	16656	ENSMUST00000227491.1	-54064	ENSMUSG00000028634	Hivep3	human immunodeficiency virus type I enhancer binding protein 3
chr4	120067404	120067502	99	*	100	*	27	30	0.9	9	27	0.333333	6	CG	-1	0.000218351	loss	Intron (ENSMUST00000106307.8/16656, intron 3 of 8)	4	120064996	120093973	28978	1	16656	ENSMUST00000226560.1	2408	ENSMUSG00000028634	Hivep3	human immunodeficiency virus type I enhancer binding protein 3
chr4	120128104	120128202	99	*	100	*	5	11	0.454545	0	18	0	2	CG	-1	0.00350927	loss	Intron (ENSMUST00000106307.8/16656, intron 6 of 8)	4	120161206	120167360	6155	1	13615	ENSMUST00000030384.4	-33004	ENSMUSG00000028635	Edn2	endothelin 2
chr4	120880204	120880302	99	*	100	*	5	11	0.454545	0	25	0	2	CG	-1	0.00151916	loss	Intron (ENSMUST00000132895.7/242662, intron 3 of 3)	4	120877869	120891560	13692	1	242662	ENSMUST00000171363.1	2335	ENSMUSG00000032890	Rims3	regulating synaptic membrane exocytosis 3
chr4	124030804	124030902	99	*	100	*	7	16	0.4375	22	22	1	4	CG	1	0.000679635	gain	Distal Intergenic	4	123921282	123935546	14265	1	54170	ENSMUST00000155454.1	109522	ENSMUSG00000028646	Rragc	Ras-related GTP binding C
chr4	125214404	125214502	99	*	100	*	10	42	0.238095	25	45	0.555556	10	CG	1	0.00434952	gain	Distal Intergenic	4	125118423	125127840	9418	2	230738	ENSMUST00000036188.7	-86564	ENSMUSG00000042677	Zc3h12a	zinc finger CCCH type containing 12A
chr4	125330104	125330202	99	*	100	*	12	16	0.75	4	16	0.25	4	CG	-1	0.00585917	loss	Distal Intergenic	4	125490700	125714173	223474	1	14807	ENSMUST00000030676.7	-160498	ENSMUSG00000001985	Grik3	glutamate receptor, ionotropic, kainate 3
chr4	127325004	127325102	99	*	100	*	37	39	0.948718	20	30	0.666667	6	CG	-1	0.00403099	loss	Downstream (<1kb)	4	127325235	127329161	3927	2	14620	ENSMUST00000106091.8	4059	ENSMUSG00000042367	Gjb3	gap junction protein, beta 3
chr4	133947804	133947902	99	*	100	*	8	8	1	1	8	0.125	2	CG	-1	0.00189296	loss	Distal Intergenic	4	133965444	133967243	1800	2	15331	ENSMUST00000123234.7	19341	ENSMUSG00000003038	Hmgn2	high mobility group nucleosomal binding domain 2
chr4	135481304	135481402	99	*	100	*	20	24	0.833333	9	22	0.409091	4	CG	-1	0.0046145	loss	Intron (ENSMUST00000183807.7/74552, intron 3 of 12)	4	135451886	135474454	22569	2	74552	ENSMUST00000140982.1	-6850	ENSMUSG00000028803	Nipal3	NIPA-like domain containing 3
chr4	135539604	135539702	99	*	100	*	12	18	0.666667	8	34	0.235294	4	CG	-1	0.00415052	loss	Downstream (2-3kb)	4	135541888	135573630	31743	2	230824	ENSMUST00000105855.1	33928	ENSMUSG00000037188	Grhl3	grainyhead like transcription factor 3
chr4	138478804	138478902	99	*	100	*	8	18	0.444444	22	24	0.916667	4	CG	1	0.00247798	gain	Distal Intergenic	4	138454314	138460123	5810	1	66259	ENSMUST00000050918.3	24490	ENSMUSG00000046447	Camk2n1	calcium/calmodulin-dependent protein kinase II inhibitor 1
chr4	139800604	139800702	99	*	100	*	3	8	0.375	0	22	0	2	CG	-1	0.00426781	loss	Intron (ENSMUST00000030508.13/18509, intron 4 of 8)	4	139740676	139833007	92332	2	18509	ENSMUST00000174681.1	32305	ENSMUSG00000028736	Pax7	paired box 7
chr4	141897406	141897504	99	*	100	*	5	8	0.625	0	13	0	2	CG	-1	0.00289887	loss	Intron (ENSMUST00000105780.7/329977, intron 31 of 32)	4	141858142	141874920	16779	2	27984	ENSMUST00000036854.3	-22486	ENSMUSG00000040659	Efhd2	EF hand domain containing 2
chr4	152260606	152260704	99	*	100	*	12	29	0.413793	4	81	0.0493827	6	CG	-1	6.43537e-05	loss	Intron (ENSMUST00000075363.9/70025, intron 7 of 8)	4	152274232	152285337	11106	1	100129	ENSMUST00000105650.7	-13528	ENSMUSG00000042804	Gpr153	G protein-coupled receptor 153
chr4	152571806	152571904	99	*	100	*	6	15	0.4	18	18	1	2	CG	1	0.000972314	gain	Distal Intergenic	4	152502914	152518257	15344	1	260305	ENSMUST00000123635.1	68892	ENSMUSG00000039577	Nphp4	nephronophthisis 4 (juvenile) homolog (human)
chr4	153506006	153506104	99	*	100	*	4	10	0.4	21	21	1	2	CG	1	0.000812078	gain	Distal Intergenic	4	153373221	153482811	109591	2	230959	ENSMUST00000105646.2	-23195	ENSMUSG00000039546	Ajap1	adherens junction associated protein 1
chr4	154456406	154456504	99	*	100	*	7	9	0.777778	3	17	0.176471	2	CG	-1	0.00446546	loss	Intron (ENSMUST00000030902.12/70673, intron 3 of 16)	4	154476469	154528765	52297	2	70673	ENSMUST00000135064.1	72261	ENSMUSG00000039410	Prdm16	PR domain containing 16
chr4	154589306	154589404	99	*	100	*	4	11	0.363636	0	24	0	2	CG	-1	0.00356625	loss	Intron (ENSMUST00000030902.12/70673, intron 1 of 16)	4	154550282	154557645	7364	1	102634405	ENSMUST00000143888.1	39024	ENSMUSG00000086565	Gm13133	predicted gene 13133
chr4	154703706	154703804	99	*	100	*	8	18	0.444444	2	26	0.0769231	4	CG	-1	0.00558915	loss	Distal Intergenic	4	154666433	154667867	1435	2	73353	ENSMUST00000060062.4	-35839	ENSMUSG00000051276	Actrt2	actin-related protein T2
chr5	3075102	3075200	99	*	100	*	0	29	0	18	78	0.230769	1	CG	1	0.00579291	gain	Distal Intergenic	5	3341485	3344453	2969	1	12571	ENSMUST00000199156.1	-266285	ENSMUSG00000040274	Cdk6	cyclin-dependent kinase 6
chr5	3106002	3106100	99	*	100	*	13	28	0.464286	74	88	0.840909	4	CG	1	0.000726578	gain	Distal Intergenic	5	3341485	3344453	2969	1	12571	ENSMUST00000199156.1	-235385	ENSMUSG00000040274	Cdk6	cyclin-dependent kinase 6
chr5	3152702	3152800	99	*	100	*	27	121	0.22314	165	295	0.559322	4	CG	1	4.75256e-08	gain	Distal Intergenic	5	3341485	3344453	2969	1	12571	ENSMUST00000199156.1	-188685	ENSMUSG00000040274	Cdk6	cyclin-dependent kinase 6
chr5	3175702	3175800	99	*	100	*	20	36	0.555556	120	140	0.857143	2	CG	1	0.000741462	gain	Distal Intergenic	5	3341485	3344453	2969	1	12571	ENSMUST00000199156.1	-165685	ENSMUSG00000040274	Cdk6	cyclin-dependent kinase 6
chr5	3417702	3417800	99	*	100	*	14	20	0.7	51	53	0.962264	4	CG	1	0.00323921	gain	Intron (ENSMUST00000165117.7/12571, intron 3 of 7)	5	3344312	3522225	177914	1	12571	ENSMUST00000042410.4	73390	ENSMUSG00000040274	Cdk6	cyclin-dependent kinase 6
chr5	3513502	3513600	99	*	100	*	71	117	0.606838	227	257	0.883268	2	CG	1	7.70593e-08	gain	Intron (ENSMUST00000165117.7/12571, intron 5 of 7)	5	3543833	3570238	26406	1	68152	ENSMUST00000197082.4	-30233	ENSMUSG00000058503	Fam133b	family with sequence similarity 133, member B
chr5	3530702	3530800	99	*	100	*	6	9	0.666667	43	44	0.977273	2	CG	1	0.00314624	gain	3' UTR	5	3543833	3570238	26406	1	68152	ENSMUST00000197082.4	-13033	ENSMUSG00000058503	Fam133b	family with sequence similarity 133, member B
chr5	3700402	3700500	99	*	100	*	11	17	0.647059	52	57	0.912281	1	CG	1	0.0074814	gain	Exon (ENSMUST00000043551.10/70797, exon 17 of 20)	5	3693469	3702132	8664	2	70797	ENSMUST00000199043.1	1632	ENSMUSG00000040351	Ankib1	ankyrin repeat and IBR domain containing 1
chr5	3925102	3925200	99	*	100	*	6	46	0.130435	45	120	0.375	4	CG	1	0.00403715	gain	Distal Intergenic	5	3928054	3954765	26712	1	100986	ENSMUST00000132058.1	-2854	ENSMUSG00000040407	Akap9	A kinase (PRKA) anchor protein (yotiao) 9
chr5	4496402	4496500	99	*	100	*	8	27	0.296296	55	76	0.723684	6	CG	1	0.00085131	gain	Distal Intergenic	5	4753839	4758035	4197	2	14362	ENSMUST00000054294.6	261535	ENSMUSG00000044674	Fzd1	frizzled class receptor 1
chr5	4500402	4500500	99	*	100	*	2	9	0.222222	15	19	0.789474	2	CG	1	0.00547299	gain	Distal Intergenic	5	4753839	4758035	4197	2	14362	ENSMUST00000054294.6	257535	ENSMUSG00000044674	Fzd1	frizzled class receptor 1
chr5	4507002	4507100	99	*	100	*	30	61	0.491803	81	92	0.880435	6	CG	1	8.13875e-06	gain	Distal Intergenic	5	4753839	4758035	4197	2	14362	ENSMUST00000054294.6	250935	ENSMUSG00000044674	Fzd1	frizzled class receptor 1
chr5	5559502	5559600	99	*	100	*	57	130	0.438462	178	252	0.706349	32	CG	1	1.69563e-05	gain	Promoter	5	5537454	5559538	22085	2	207704	ENSMUST00000115441.8	0	ENSMUSG00000040464	Gtpbp10	GTP-binding protein 10 (putative)
chr5	14123302	14123400	99	*	100	*	3	12	0.25	23	33	0.69697	2	CG	1	0.00764852	gain	Intron (ENSMUST00000130116.1/20349, intron 1 of 15)	5	14025276	14256689	231414	1	20349	ENSMUST00000073957.7	98026	ENSMUSG00000063531	Sema3e	sema domain, immunoglobulin domain (Ig), short basic domain, secreted, (semaphorin) 3E
chr5	17554102	17554200	99	*	100	*	16	16	1	15	24	0.625	4	CG	-1	0.00634755	loss	Distal Intergenic	5	17574281	17730268	155988	1	20348	ENSMUST00000030568.13	-20081	ENSMUSG00000028780	Sema3c	sema domain, immunoglobulin domain (Ig), short basic domain, secreted, (semaphorin) 3C
chr5	19568302	19568400	99	*	100	*	15	33	0.454545	33	41	0.804878	6	CG	1	0.00356745	gain	Intron (ENSMUST00000197354.4/50791, intron 1 of 21)	5	19907518	20704792	797275	1	50791	ENSMUST00000101558.9	-339118	ENSMUSG00000040003	Magi2	membrane associated guanylate kinase, WW and PDZ domain containing 2
chr5	21186002	21186100	99	*	100	*	6	55	0.109091	35	92	0.380435	8	CG	1	0.00184255	gain	Promoter	5	21186255	21259766	73512	1	212167	ENSMUST00000197522.4	-155	ENSMUSG00000039934	Gsap	gamma-secretase activating protein
chr5	21425102	21425200	99	*	100	*	0	79	0	25	78	0.320513	19	CG	1	2.69093e-06	gain	Promoter	5	21425001	21434594	9594	1	330050	ENSMUST00000153301.1	101	ENSMUSG00000047221	Fam185a	family with sequence similarity 185, member A
chr5	22054302	22054400	99	*	100	*	6	29	0.206897	0	44	0	6	CG	-1	0.00349759	loss	Intron (ENSMUST00000161356.7/19699, intron 12 of 64)	5	22047524	22048753	1230	2	19699	ENSMUST00000159741.1	-5549	ENSMUSG00000042453	Reln	reelin
chr5	24448102	24448200	99	*	100	*	4	36	0.111111	16	32	0.5	8	CG	1	0.00194827	gain	Promoter	5	24445458	24447854	2397	2	64295	ENSMUST00000030799.14	-248	ENSMUSG00000028958	Tmub1	transmembrane and ubiquitin-like domain containing 1
chr5	24537902	24538000	99	*	100	*	16	39	0.410256	32	43	0.744186	6	CG	1	0.00402254	gain	Exon (ENSMUST00000048302.12/117590, exon 3 of 6)	5	24532697	24540457	7761	2	117590	ENSMUST00000048302.12	2457	ENSMUSG00000038204	Asb10	ankyrin repeat and SOCS box-containing 10
chr5	25535502	25535600	99	*	100	*	3	8	0.375	10	10	1	2	CG	1	0.0049235	gain	Distal Intergenic	5	25530013	25531466	1454	1	73571	ENSMUST00000188465.1	5489	ENSMUSG00000101856	1700096K18Rik	RIKEN cDNA 1700096K18 gene
chr5	26987102	26987200	99	*	100	*	2	42	0.047619	16	52	0.307692	4	CG	1	0.0033133	gain	Intron (ENSMUST00000071500.12/13483, intron 1 of 25)	5	27049199	27727501	678303	1	13483	ENSMUST00000122171.7	-61999	ENSMUSG00000061576	Dpp6	dipeptidylpeptidase 6
chr5	27490902	27491000	99	*	100	*	7	16	0.4375	16	16	1	4	CG	1	0.00189296	gain	Intron (ENSMUST00000071500.12/13483, intron 5 of 25)	5	27497537	27501362	3826	2	73526	ENSMUST00000155721.1	10362	ENSMUSG00000048703	Speer4b	spermatogenesis associated glutamate (E)-rich protein 4B
chr5	27538402	27538500	99	*	100	*	12	15	0.8	6	21	0.285714	2	CG	-1	0.00414562	loss	Intron (ENSMUST00000071500.12/13483, intron 6 of 25)	5	27533777	27697025	163249	1	13483	ENSMUST00000134175.1	4625	ENSMUSG00000061576	Dpp6	dipeptidylpeptidase 6
chr5	27660502	27660600	99	*	100	*	4	8	0.5	21	22	0.954545	2	CG	1	0.0048301	gain	Intron (ENSMUST00000071500.12/13483, intron 12 of 25)	5	27744085	27751295	7211	2	55982	ENSMUST00000197625.1	90695	ENSMUSG00000002221	Paxip1	PAX interacting (with transcription-activation domain) protein 1
chr5	28569702	28569800	99	*	100	*	1	29	0.0344828	16	40	0.4	4	CG	1	0.00204988	gain	Intron (ENSMUST00000180878.7/654796, intron 2 of 6)	5	28456815	28467256	10442	2	20423	ENSMUST00000002708.4	-102446	ENSMUSG00000002633	Shh	sonic hedgehog
chr5	30591202	30591300	99	*	100	*	4	22	0.181818	46	52	0.884615	4	CG	1	3.33347e-07	gain	Intron (ENSMUST00000066295.3/16527, intron 1 of 1)	5	30573987	30588619	14633	2	100502829	ENSMUST00000199326.1	-2583	ENSMUSG00000053214	Gm9899	predicted gene 9899
chr5	32979402	32979500	99	*	100	*	51	51	1	25	32	0.78125	8	CG	-1	0.00201325	loss	3' UTR	5	32967719	32974176	6458	1	277854	ENSMUST00000127560.1	11683	ENSMUSG00000037426	Depdc5	DEP domain containing 5
chr5	33186402	33186500	99	*	100	*	23	24	0.958333	8	18	0.444444	4	CG	-1	0.00120773	loss	Distal Intergenic	5	33198184	33215949	17766	2	100689	ENSMUST00000200884.1	29449	ENSMUSG00000037379	Spon2	spondin 2, extracellular matrix protein
chr5	33391802	33391900	99	*	100	*	18	20	0.9	16	32	0.5	4	CG	-1	0.00485869	loss	Exon (ENSMUST00000200682.1/71101, exon 5 of 9)	5	33378772	33419754	40983	1	71101	ENSMUST00000202816.1	13030	ENSMUSG00000037355	Uvssa	UV stimulated scaffold protein A
chr5	33934002	33934100	99	*	100	*	7	10	0.7	0	9	0	2	CG	-1	0.00347345	loss	Intron (ENSMUST00000030993.7/24116, intron 1 of 10)	5	33919125	33936250	17126	2	24116	ENSMUST00000132942.1	2150	ENSMUSG00000029111	Nelfa	negative elongation factor complex member A, Whsc2
chr5	33960502	33960600	99	*	100	*	1	13	0.0769231	10	17	0.588235	2	CG	1	0.0054235	gain	Distal Intergenic	5	33983433	33985013	1581	1	381633	ENSMUST00000094869.11	-22833	ENSMUSG00000070858	Gm1673	predicted gene 1673
chr5	34039702	34039800	99	*	100	*	6	8	0.75	2	16	0.125	2	CG	-1	0.00403099	loss	Intron (ENSMUST00000201251.3/272158, intron 1 of 2)	5	34007189	34051117	43929	2	272158	ENSMUST00000201251.3	11317	ENSMUSG00000045102	Poln	DNA polymerase N
chr5	34175802	34175900	99	*	100	*	13	14	0.928571	11	24	0.458333	2	CG	-1	0.00523725	loss	3' UTR	5	34153880	34169527	15648	2	231123	ENSMUST00000060049.7	-6275	ENSMUSG00000079555	Haus3	HAUS augmin-like complex, subunit 3
chr5	35237002	35237100	99	*	100	*	0	16	0	9	21	0.428571	2	CG	1	0.00437601	gain	Distal Intergenic	5	35278319	35281763	3445	1	11553	ENSMUST00000049545.6	-41219	ENSMUSG00000045318	Adra2c	adrenergic receptor, alpha 2c
chr5	35531902	35532000	99	*	100	*	4	12	0.333333	12	14	0.857143	2	CG	1	0.00687399	gain	Distal Intergenic	5	35502218	35525698	23481	2	242939	ENSMUST00000038676.6	-6204	ENSMUSG00000036596	Cpz	carboxypeptidase Z
chr5	35664702	35664800	99	*	100	*	8	9	0.888889	2	13	0.153846	2	CG	-1	0.00226401	loss	Intron (ENSMUST00000087629.9/78558, intron 5 of 8)	5	35668193	35671552	3360	2	78558	ENSMUST00000129459.1	6752	ENSMUSG00000029096	Htra3	HtrA serine peptidase 3
chr5	35761902	35762000	99	*	100	*	0	36	0	8	29	0.275862	6	CG	1	0.00246682	gain	Intron (ENSMUST00000101280.9/231148, intron 1 of 18)	5	35758051	35883419	125369	1	231148	ENSMUST00000129347.7	3851	ENSMUSG00000029095	Ablim2	actin-binding LIM protein 2
chr5	35770902	35771000	99	*	100	*	15	24	0.625	47	50	0.94	4	CG	1	0.00215721	gain	Intron (ENSMUST00000101280.9/231148, intron 1 of 18)	5	35758051	35883419	125369	1	231148	ENSMUST00000129347.7	12851	ENSMUSG00000029095	Ablim2	actin-binding LIM protein 2
chr5	35830102	35830200	99	*	100	*	4	10	0.4	0	19	0	2	CG	-1	0.00469187	loss	Intron (ENSMUST00000101280.9/231148, intron 8 of 18)	5	35828155	35857859	29705	1	231148	ENSMUST00000151322.7	1947	ENSMUSG00000029095	Ablim2	actin-binding LIM protein 2
chr5	38786602	38786700	99	*	100	*	12	18	0.666667	27	28	0.964286	4	CG	1	0.0068157	gain	Intron (ENSMUST00000169819.4/27278, intron 3 of 18)	5	38706462	38876812	170351	2	27278	ENSMUST00000169819.4	90112	ENSMUSG00000039315	Clnk	cytokine-dependent hematopoietic cell linker
chr5	38954202	38954300	99	*	100	*	3	8	0.375	9	9	1	2	CG	1	0.0059145	gain	Distal Intergenic	5	38706462	38876812	170351	2	27278	ENSMUST00000171633.4	-77390	ENSMUSG00000039315	Clnk	cytokine-dependent hematopoietic cell linker
chr5	41432602	41432700	99	*	100	*	8	12	0.666667	1	10	0.1	2	CG	-1	0.00754875	loss	Distal Intergenic	5	41625733	41627502	1770	2	100972	ENSMUST00000200702.1	194802	ENSMUSG00000029128	Rab28	RAB28, member RAS oncogene family
chr5	44078302	44078400	99	*	100	*	8	13	0.615385	23	24	0.958333	2	CG	1	0.00743059	gain	Intron (ENSMUST00000074113.12/19126, intron 2 of 27)	5	44047593	44067685	20093	2	19126	ENSMUST00000195942.1	-10617	ENSMUSG00000029086	Prom1	prominin 1
chr5	44125202	44125300	99	*	100	*	1	10	0.1	7	10	0.7	2	CG	1	0.0068518	gain	Distal Intergenic	5	43993622	44102032	108411	2	19126	ENSMUST00000171543.7	-23170	ENSMUSG00000029086	Prom1	prominin 1
chr5	44320202	44320300	99	*	100	*	12	18	0.666667	3	19	0.157895	4	CG	-1	0.00349759	loss	Distal Intergenic	5	44217829	44226626	8798	2	231225	ENSMUST00000196151.1	-93576	ENSMUSG00000046985	Tapt1	transmembrane anterior posterior transformation 1
chr5	45449702	45449800	99	*	100	*	1	24	0.0416667	16	41	0.390244	4	CG	1	0.00385024	gain	Promoter	5	45434053	45449965	15913	2	110391	ENSMUST00000120867.7	165	ENSMUSG00000015806	Qdpr	quinoid dihydropteridine reductase
chr5	46077902	46078000	99	*	100	*	2	9	0.222222	8	9	0.888889	2	CG	1	0.0056974	gain	Distal Intergenic	5	45926818	45932409	5592	2	78106	ENSMUST00000198088.1	-145493	ENSMUSG00000106602	4930405L22Rik	RIKEN cDNA 4930405L22 gene
chr5	47983502	47983600	99	*	100	*	13	68	0.191176	29	59	0.491525	10	CG	1	0.0017046	gain	Promoter	5	47983158	48084531	101374	1	20563	ENSMUST00000197400.4	344	ENSMUSG00000031558	Slit2	slit guidance ligand 2
chr5	48328502	48328600	99	*	100	*	5	8	0.625	20	20	1	2	CG	1	0.00523725	gain	Promoter	5	48327952	48380205	52254	1	66768	ENSMUST00000196604.1	550	ENSMUSG00000029089	Pacrgl	PARK2 co-regulated-like
chr5	51757802	51757900	99	*	100	*	0	8	0	6	9	0.666667	2	CG	1	0.00547299	gain	Distal Intergenic	5	51495780	51567726	71947	2	19017	ENSMUST00000127135.2	-190076	ENSMUSG00000029167	Ppargc1a	peroxisome proliferative activated receptor, gamma, coactivator 1 alpha
chr5	52536302	52536400	99	*	100	*	30	42	0.714286	17	42	0.404762	6	CG	-1	0.00563062	loss	3' UTR	5	52533517	52566303	32787	2	246316	ENSMUST00000199942.4	29903	ENSMUSG00000039252	Lgi2	leucine-rich repeat LGI family, member 2
chr5	52999702	52999800	99	*	100	*	0	9	0	10	16	0.625	2	CG	1	0.00403099	gain	Distal Intergenic	5	52973012	52994436	21425	2	75954	ENSMUST00000198248.4	-5266	ENSMUSG00000106352	5033403H07Rik	RIKEN cDNA 5033403H07 gene
chr5	55425402	55425500	99	*	100	*	8	12	0.666667	2	23	0.0869565	2	CG	-1	0.00165507	loss	Distal Intergenic	5	54349991	54358543	8553	1	330086	ENSMUST00000197424.1	1075411	ENSMUSG00000105912	Gm10440	predicted gene 10440
chr5	57074102	57074200	99	*	100	*	0	18	0	10	20	0.5	4	CG	1	0.00200932	gain	Distal Intergenic	5	57570082	57717920	147839	2	319216	ENSMUST00000180708.2	643720	ENSMUSG00000097216	4932441J04Rik	RIKEN cDNA 4932441J04 gene
chr5	58122202	58122300	99	*	100	*	0	8	0	15	18	0.833333	2	CG	1	0.000785813	gain	Exon (ENSMUST00000200369.1/ENSMUST00000200369.1, exon 1 of 1)	5	58443239	58452999	9761	2	78163	ENSMUST00000199751.1	330699	ENSMUSG00000105234	4930459L07Rik	RIKEN cDNA 4930459L07 gene
chr5	61232602	61232700	99	*	100	*	16	25	0.64	39	41	0.95122	6	CG	1	0.00276534	gain	Distal Intergenic	5	61808816	61811163	2348	1	14380	ENSMUST00000053876.4	-576116	ENSMUSG00000089992	G6pd2	glucose-6-phosphate dehydrogenase 2
chr5	64696202	64696300	99	*	100	*	11	16	0.6875	5	21	0.238095	4	CG	-1	0.00692771	loss	Exon (ENSMUST00000180650.2/ENSMUST00000180650.2, exon 3 of 3)	5	64593857	64610700	16844	2	100042198	ENSMUST00000198582.4	-85502	ENSMUSG00000105402	Gm3716	predicted gene 3716
chr5	65940702	65940800	99	*	100	*	11	20	0.55	0	19	0	2	CG	-1	0.00106927	loss	Intron (ENSMUST00000202957.1/231252, intron 2 of 3)	5	65934928	65971238	36311	1	231252	ENSMUST00000201814.3	5774	ENSMUSG00000029205	Chrna9	cholinergic receptor, nicotinic, alpha polypeptide 9
chr5	66261102	66261200	99	*	100	*	48	50	0.96	87	124	0.701613	10	CG	-1	0.00130796	loss	Promoter	5	66260312	66298015	37704	1	70918	ENSMUST00000031109.6	790	ENSMUSG00000029206	Nsun7	NOL1/NOP2/Sun domain family, member 7
chr5	66834902	66835000	99	*	100	*	7	22	0.318182	23	31	0.741935	4	CG	1	0.00402254	gain	Intron (ENSMUST00000201852.3/77569, intron 1 of 7)	5	66898431	66969153	70723	1	77569	ENSMUST00000122812.4	-63431	ENSMUSG00000037736	Limch1	LIM and calponin homology domains 1
chr5	66981002	66981100	99	*	100	*	13	22	0.590909	5	28	0.178571	2	CG	-1	0.00436611	loss	Intron (ENSMUST00000101164.10/77569, intron 8 of 25)	5	66977018	66999241	22224	1	77569	ENSMUST00000147050.7	3984	ENSMUSG00000037736	Limch1	LIM and calponin homology domains 1
chr5	68566202	68566300	99	*	100	*	16	16	1	15	24	0.625	4	CG	-1	0.00634755	loss	Exon (ENSMUST00000157255.1/ENSMUST00000157255.1, exon 1 of 1)	5	68031835	68166398	134564	1	433899	ENSMUST00000094715.7	534367	ENSMUSG00000068082	Grxcr1	glutaredoxin, cysteine rich 1
chr5	69387502	69387700	199	*	200	*	10	27	0.37037	35	42	0.833333	6	CG	1	0.000833964	gain	Distal Intergenic	5	69109285	69341679	232395	2	243043	ENSMUST00000054095.5	-45823	ENSMUSG00000037653	Kctd8	potassium channel tetramerisation domain containing 8
chr5	71194102	71194200	99	*	100	*	22	39	0.564103	12	45	0.266667	7	CG	-1	0.00647869	loss	Distal Intergenic	5	70957597	71095849	138253	2	14395	ENSMUST00000197284.4	-98253	ENSMUSG00000000560	Gabra2	gamma-aminobutyric acid (GABA) A receptor, subunit alpha 2
chr5	72471802	72471900	99	*	100	*	28	28	1	24	32	0.75	4	CG	-1	0.00574247	loss	Exon (ENSMUST00000167460.8/53419, exon 2 of 22)	5	72300026	72504208	204183	2	53419	ENSMUST00000005352.9	32308	ENSMUSG00000005220	Corin	corin, serine peptidase
chr5	76737102	76737200	99	*	100	*	1	8	0.125	8	8	1	2	CG	1	0.00189296	gain	Intron (ENSMUST00000128112.7/320827, intron 1 of 3)	5	76752368	76873330	120963	1	320827	ENSMUST00000121160.7	-15168	ENSMUSG00000036377	C530008M17Rik	RIKEN cDNA C530008M17 gene
chr5	77032302	77032400	99	*	100	*	11	14	0.785714	1	15	0.0666667	2	CG	-1	0.000833964	loss	Intron (ENSMUST00000031161.10/71868, intron 1 of 8)	5	77037054	77047495	10442	1	71868	ENSMUST00000118941.1	-4654	ENSMUSG00000029248	Thegl	theg spermatid protein like
chr5	77802502	77802600	99	*	100	*	0	11	0	9	13	0.692308	2	CG	1	0.00201325	gain	Distal Intergenic	5	77465488	77468851	3364	1	69370	ENSMUST00000201654.1	337014	ENSMUSG00000107232	1700017L05Rik	RIKEN cDNA 1700017L05 gene
chr5	78473902	78474000	99	*	100	*	9	15	0.6	15	15	1	2	CG	1	0.0068518	gain	Exon (ENSMUST00000174153.1/ENSMUST00000174153.1, exon 1 of 2)	5	77465488	77468851	3364	1	69370	ENSMUST00000201654.1	1008414	ENSMUSG00000107232	1700017L05Rik	RIKEN cDNA 1700017L05 gene
chr5	78507702	78507800	99	*	100	*	0	9	0	11	14	0.785714	2	CG	1	0.00134497	gain	Distal Intergenic	5	77465488	77468851	3364	1	69370	ENSMUST00000201654.1	1042214	ENSMUSG00000107232	1700017L05Rik	RIKEN cDNA 1700017L05 gene
chr5	86511702	86511800	99	*	100	*	16	25	0.64	11	45	0.244444	6	CG	-1	0.00292171	loss	Intron (ENSMUST00000134179.7/320454, intron 1 of 9)	5	86486367	86518571	32205	2	320454	ENSMUST00000140095.1	6771	ENSMUSG00000079451	Tmprss11g	transmembrane protease, serine 11g
chr5	87245302	87245400	99	*	100	*	0	10	0	6	8	0.75	2	CG	1	0.0024754	gain	Intron (ENSMUST00000075858.3/112417, intron 3 of 5)	5	87240493	87254804	14312	2	112417	ENSMUST00000075858.3	9404	ENSMUSG00000057425	Ugt2b37	UDP glucuronosyltransferase 2 family, polypeptide B37
chr5	87873802	87873900	99	*	100	*	5	9	0.555556	0	12	0	2	CG	-1	0.00482177	loss	Distal Intergenic	5	87885029	87894174	9146	1	69592	ENSMUST00000129757.8	-11129	ENSMUSG00000009580	Odam	odontogenic, ameloblast asssociated
chr5	89105002	89105100	99	*	100	*	6	16	0.375	21	24	0.875	4	CG	1	0.00270863	gain	Intron (ENSMUST00000148750.7/54403, intron 7 of 25)	5	89028092	89122453	94362	1	54403	ENSMUST00000134303.1	76910	ENSMUSG00000060961	Slc4a4	solute carrier family 4 (anion exchanger), member 4
chr5	90881902	90882000	99	*	100	*	5	11	0.454545	1	23	0.0434783	2	CG	-1	0.00492385	loss	Distal Intergenic	5	90891241	90893115	1875	1	14825	ENSMUST00000031327.8	-9241	ENSMUSG00000029380	Cxcl1	chemokine (C-X-C motif) ligand 1
chr5	92504802	92504900	99	*	100	*	18	68	0.264706	34	62	0.548387	12	CG	1	0.00274349	gain	Promoter	5	92441314	92505637	64324	2	12492	ENSMUST00000031377.8	737	ENSMUSG00000029426	Scarb2	scavenger receptor class B, member 2
chr5	92708902	92709000	99	*	100	*	9	10	0.9	3	11	0.272727	2	CG	-1	0.00523725	loss	Intron (ENSMUST00000113055.8/27428, intron 1 of 10)	5	92683625	92964762	281138	1	27428	ENSMUST00000168878.7	25277	ENSMUSG00000029381	Shroom3	shroom family member 3
chr5	93128902	93129000	99	*	100	*	10	10	1	6	13	0.461538	2	CG	-1	0.00634755	loss	Intron (ENSMUST00000074733.10/52398, intron 1 of 9)	5	93148503	93157702	9200	1	52398	ENSMUST00000201695.1	-19503	ENSMUSG00000058013	2020-09-11	septin 11
chr5	93237502	93237600	99	*	100	*	4	27	0.148148	15	31	0.483871	6	CG	1	0.00713319	gain	Distal Intergenic	5	93267257	93276231	8975	1	12452	ENSMUST00000031331.12	-29657	ENSMUSG00000029385	Ccng2	cyclin G2
chr5	96451402	96451500	99	*	100	*	22	36	0.611111	37	42	0.880952	4	CG	1	0.00649262	gain	Intron (ENSMUST00000036019.4/231470, intron 2 of 73)	5	96374435	96387634	13200	1	231470	ENSMUST00000196751.1	76967	ENSMUSG00000034687	Fras1	Fraser extracellular matrix complex subunit 1
chr5	96458902	96459000	99	*	100	*	0	14	0	8	18	0.444444	2	CG	1	0.00542091	gain	Intron (ENSMUST00000036019.4/231470, intron 2 of 73)	5	96374435	96387634	13200	1	231470	ENSMUST00000196751.1	84467	ENSMUSG00000034687	Fras1	Fraser extracellular matrix complex subunit 1
chr5	96614102	96614200	99	*	100	*	8	19	0.421053	1	25	0.04	4	CG	-1	0.00377038	loss	Intron (ENSMUST00000036019.4/231470, intron 18 of 73)	5	96617364	96636766	19403	1	231470	ENSMUST00000197126.4	-3164	ENSMUSG00000034687	Fras1	Fraser extracellular matrix complex subunit 1
chr5	97190602	97190700	99	*	100	*	6	20	0.3	16	22	0.727273	4	CG	1	0.00648422	gain	Distal Intergenic	5	97102142	97111596	9455	2	231474	ENSMUST00000112968.1	-79006	ENSMUSG00000055725	Paqr3	progestin and adipoQ receptor family member III
chr5	97387702	97387800	99	*	100	*	4	18	0.222222	12	16	0.75	4	CG	1	0.00393199	gain	Intron (ENSMUST00000060265.5/97243, intron 1 of 1)	5	97382198	97392379	10182	2	97243	ENSMUST00000060265.5	4579	ENSMUSG00000046000	Naa11	N(alpha)-acetyltransferase 11, NatA catalytic subunit
chr5	97423102	97423200	99	*	100	*	1	13	0.0769231	8	11	0.727273	2	CG	1	0.00283486	gain	Intron (ENSMUST00000181724.7/75814, intron 2 of 4)	5	97392447	97588125	195679	1	75814	ENSMUST00000180634.1	30655	NA	4930467D21Rik	RIKEN cDNA 4930467D21 gene
chr5	97605902	97606000	99	*	100	*	2	24	0.0833333	21	40	0.525	4	CG	1	0.00178747	gain	Intron (ENSMUST00000181724.7/75814, intron 4 of 4)	5	97455142	97457021	1880	2	14626	ENSMUST00000059657.3	-148881	ENSMUSG00000050553	Gk2	glycerol kinase 2
chr5	97628902	97629000	99	*	100	*	0	12	0	12	23	0.521739	2	CG	1	0.00385024	gain	Intron (ENSMUST00000181724.7/75814, intron 4 of 4)	5	97455142	97457021	1880	2	14626	ENSMUST00000059657.3	-171881	ENSMUSG00000050553	Gk2	glycerol kinase 2
chr5	98861302	98861400	99	*	100	*	23	33	0.69697	34	35	0.971429	6	CG	1	0.00399174	gain	Intron (ENSMUST00000197143.1/110075, intron 1 of 1)	5	98854451	98884396	29946	1	110075	ENSMUST00000200388.1	6851	ENSMUSG00000029335	Bmp3	bone morphogenetic protein 3
chr5	99151702	99151800	99	*	100	*	10	16	0.625	2	16	0.125	4	CG	-1	0.00511449	loss	Intron (ENSMUST00000198339.2/ENSMUST00000198339.2, intron 3 of 8)	5	99227794	99234066	6273	2	320292	ENSMUST00000166632.1	82266	ENSMUSG00000089809	Rasgef1b	RasGEF domain family, member 1B
chr5	99391402	99391500	99	*	100	*	6	19	0.315789	15	17	0.882353	4	CG	1	0.00215721	gain	Intron (ENSMUST00000209346.1/320292, intron 3 of 16)	5	99217426	99252927	35502	2	320292	ENSMUST00000168092.7	-138475	ENSMUSG00000089809	Rasgef1b	RasGEF domain family, member 1B
chr5	99440302	99440400	99	*	100	*	11	20	0.55	34	34	1	4	CG	1	0.000354776	gain	Intron (ENSMUST00000209346.1/320292, intron 3 of 16)	5	99217426	99252927	35502	2	320292	ENSMUST00000168092.7	-187375	ENSMUSG00000089809	Rasgef1b	RasGEF domain family, member 1B
chr5	99745002	99745100	99	*	100	*	7	14	0.5	19	20	0.95	2	CG	1	0.00413576	gain	Intron (ENSMUST00000198449.4/330133, intron 4 of 11)	5	99742421	99753511	11091	2	330133	ENSMUST00000197852.1	8411	ENSMUSG00000105218	Gm38413	predicted gene, 38413
chr5	100113602	100113700	99	*	100	*	10	24	0.416667	29	34	0.852941	4	CG	1	0.00202344	gain	Intron (ENSMUST00000063192.14/231503, intron 1 of 7)	5	100083947	100122796	38850	2	231503	ENSMUST00000124145.7	9096	ENSMUSG00000050640	Tmem150c	transmembrane protein 150C
chr5	100274802	100274900	99	*	100	*	9	19	0.473684	23	25	0.92	2	CG	1	0.00276534	gain	Intron (ENSMUST00000150506.1/ENSMUST00000150506.1, intron 2 of 4)	5	100210708	100216741	6034	1	69571	ENSMUST00000188902.1	64094	ENSMUSG00000100157	2310034O05Rik	RIKEN cDNA 2310034O05 gene
chr5	100450202	100450300	99	*	100	*	4	8	0.5	23	23	1	2	CG	1	0.00151886	gain	Intron (ENSMUST00000149714.7/231506, intron 11 of 12)	5	100420842	100429535	8694	2	100503199	ENSMUST00000181873.7	-20667	ENSMUSG00000097772	5430416N02Rik	RIKEN cDNA 5430416N02 gene
chr5	101020902	101021000	99	*	100	*	8	16	0.5	0	20	0	4	CG	-1	0.0017046	loss	Distal Intergenic	5	100846417	100846850	434	1	231510	ENSMUST00000145612.1	174485	ENSMUSG00000029314	Gpat3	glycerol-3-phosphate acyltransferase 3
chr5	101117402	101117500	99	*	100	*	10	10	1	7	20	0.35	2	CG	-1	0.00233773	loss	Distal Intergenic	5	100846417	100846850	434	1	231510	ENSMUST00000145612.1	270985	ENSMUSG00000029314	Gpat3	glycerol-3-phosphate acyltransferase 3
chr5	101686002	101686100	99	*	100	*	14	14	1	9	19	0.473684	2	CG	-1	0.0029655	loss	Distal Intergenic	5	101658139	101664996	6858	2	18096	ENSMUST00000044125.10	-21006	ENSMUSG00000035187	Nkx6-1	NK6 homeobox 1
chr5	102947602	102947700	99	*	100	*	22	42	0.52381	47	57	0.824561	8	CG	1	0.00313589	gain	Intron (ENSMUST00000170792.8/26414, intron 11 of 13)	5	102987874	103026995	39122	2	26414	ENSMUST00000128869.7	79295	ENSMUSG00000046709	Mapk10	mitogen-activated protein kinase 10
chr5	104435202	104435300	99	*	100	*	12	20	0.6	34	36	0.944444	4	CG	1	0.0030875	gain	Promoter	5	104435158	104437710	2553	1	20750	ENSMUST00000132457.7	44	ENSMUSG00000029304	Spp1	secreted phosphoprotein 1
chr5	106293002	106293100	99	*	100	*	2	18	0.111111	13	24	0.541667	4	CG	1	0.00541847	gain	Distal Intergenic	5	106321340	106323217	1878	1	102635633	ENSMUST00000200592.1	-28240	ENSMUSG00000105508	Gm32921	predicted gene, 32921
chr5	106365302	106365400	99	*	100	*	28	54	0.518519	40	51	0.784314	6	CG	1	0.00569326	gain	Exon (ENSMUST00000198220.1/ENSMUST00000198220.1, exon 2 of 2)	5	106321340	106323217	1878	1	102635633	ENSMUST00000200592.1	43962	ENSMUSG00000105508	Gm32921	predicted gene, 32921
chr5	107684902	107685000	99	*	100	*	3	9	0.333333	9	9	1	2	CG	1	0.00444458	gain	Intron (ENSMUST00000180428.2/ENSMUST00000180428.2, intron 1 of 1)	5	107698212	107703480	5269	2	654809	ENSMUST00000198537.1	18480	ENSMUSG00000106333	4930428O21Rik	RIKEN cDNA 4930428O21 gene
chr5	108055902	108056000	99	*	100	*	24	27	0.888889	38	69	0.550725	4	CG	-1	0.0037067	loss	Exon (ENSMUST00000180714.1/ENSMUST00000180714.1, exon 1 of 1)	5	108065674	108107163	41490	1	17765	ENSMUST00000131291.7	-9674	ENSMUSG00000029267	Mtf2	metal response element binding transcription factor 2
chr5	108730202	108730300	99	*	100	*	5	15	0.333333	1	33	0.030303	2	CG	-1	0.0049235	loss	Intron (ENSMUST00000212176.1/671564, intron 11 of 12)	5	108731661	108749448	17788	2	671564	ENSMUST00000068946.7	19148	ENSMUSG00000055385	Rnf212	ring finger protein 212
chr5	109731902	109732000	99	*	100	*	2	12	0.166667	21	32	0.65625	2	CG	1	0.00526748	gain	Distal Intergenic	5	109833501	109834145	645	2	667213	ENSMUST00000197379.1	102145	ENSMUSG00000105044	Gm10416	zinc finger protein pseudogene
chr5	110949802	110949900	99	*	100	*	15	15	1	14	24	0.583333	2	CG	-1	0.00523725	loss	Intron (ENSMUST00000040111.9/209683, intron 2 of 23)	5	111004144	111004252	109	1	735278	ENSMUST00000102208.1	-54244	ENSMUSG00000076163	Mir701	microRNA 701
chr5	111340002	111340100	99	*	100	*	11	16	0.6875	6	31	0.193548	4	CG	-1	0.00255176	loss	Intron (ENSMUST00000086635.8/56305, intron 3 of 11)	5	111346488	111383113	36626	1	56305	ENSMUST00000196192.1	-6388	ENSMUSG00000050017	Pitpnb	phosphatidylinositol transfer protein, beta
chr5	112245102	112245200	99	*	100	*	4	9	0.444444	0	20	0	2	CG	-1	0.00315053	loss	Downstream (1-2kb)	5	112246494	112251162	4669	2	12959	ENSMUST00000112383.7	5962	ENSMUSG00000066975	Cryba4	crystallin, beta A4
chr5	112531202	112531300	99	*	100	*	13	22	0.590909	28	30	0.933333	4	CG	1	0.00455717	gain	Intron (ENSMUST00000079491.13/56747, intron 1 of 16)	5	112422009	112576868	154860	2	56747	ENSMUST00000212758.1	45568	ENSMUSG00000058153	Sez6l	seizure related 6 homolog like
chr5	112781802	112781900	99	*	100	*	22	33	0.666667	35	38	0.921053	8	CG	1	0.0076225	gain	Intron (ENSMUST00000086617.10/74376, intron 33 of 43)	5	112793292	112801701	8410	1	67360	ENSMUST00000182801.7	-11392	ENSMUSG00000098230	1700095B10Rik	RIKEN cDNA 1700095B10 gene
chr5	113117502	113117600	99	*	100	*	9	24	0.375	2	42	0.047619	6	CG	-1	0.0021769	loss	Exon (ENSMUST00000197638.1/ENSMUST00000197638.1, exon 1 of 1)	5	113086323	113137986	51664	2	243219	ENSMUST00000212276.1	20386	ENSMUSG00000051339	2900026A02Rik	RIKEN cDNA 2900026A02 gene
chr5	113194802	113194900	99	*	100	*	14	20	0.7	5	19	0.263158	2	CG	-1	0.00698158	loss	Intron (ENSMUST00000211733.1/243219, intron 1 of 12)	5	113086323	113221236	134914	2	243219	ENSMUST00000211733.1	26336	ENSMUSG00000051339	2900026A02Rik	RIKEN cDNA 2900026A02 gene
chr5	113307002	113307100	99	*	100	*	12	30	0.4	28	36	0.777778	6	CG	1	0.00363305	gain	Intron (ENSMUST00000048112.12/52850, intron 2 of 24)	5	113266287	113310697	44411	2	52850	ENSMUST00000154248.7	3597	ENSMUSG00000042216	Sgsm1	small G protein signaling modulator 1
chr5	113492702	113492800	99	*	100	*	17	27	0.62963	62	66	0.939394	6	CG	1	0.00109364	gain	Exon (ENSMUST00000138757.2/ENSMUST00000138757.2, exon 1 of 1)	5	113490447	113589725	99279	1	320916	ENSMUST00000094452.3	2255	ENSMUSG00000063430	Wscd2	WSC domain containing 2
chr5	114541102	114541200	99	*	100	*	6	15	0.4	26	27	0.962963	2	CG	1	0.000554416	gain	Distal Intergenic	5	114568016	114613220	45205	1	433940	ENSMUST00000043650.7	-26816	ENSMUSG00000041930	Fam222a	family with sequence similarity 222, member A
chr5	114651102	114651200	99	*	100	*	12	46	0.26087	39	68	0.573529	8	CG	1	0.00276534	gain	Intron (ENSMUST00000071968.8/63873, intron 1 of 15)	5	114636132	114644899	8768	2	63873	ENSMUST00000212469.1	-6203	ENSMUSG00000014158	Trpv4	transient receptor potential cation channel, subfamily V, member 4
chr5	115013102	115013200	99	*	100	*	17	18	0.944444	10	21	0.47619	2	CG	-1	0.00347345	loss	Intron (ENSMUST00000031530.8/74585, intron 1 of 10)	5	115011497	115084885	73389	1	74585	ENSMUST00000128590.2	1605	ENSMUSG00000029550	Sppl3	signal peptide peptidase 3
chr5	116374402	116374500	99	*	100	*	12	16	0.75	51	52	0.980769	4	CG	1	0.00381881	gain	Distal Intergenic	5	116408940	116415892	6953	2	80888	ENSMUST00000133335.1	41392	ENSMUSG00000041548	Hspb8	heat shock protein 8
chr5	116678702	116678800	99	*	100	*	7	16	0.4375	16	18	0.888889	4	CG	1	0.00604088	gain	Intron (ENSMUST00000202259.1/ENSMUST00000202259.1, intron 2 of 2)	5	116439276	116591817	152542	2	68955	ENSMUST00000076124.6	-86885	ENSMUSG00000063919	Srrm4	serine/arginine repetitive matrix 4
chr5	116957002	116957100	99	*	100	*	32	52	0.615385	33	94	0.351064	10	CG	-1	0.00393199	loss	Distal Intergenic	5	117094959	117098811	3853	2	71954	ENSMUST00000202684.1	141711	ENSMUSG00000066900	Suds3	suppressor of defective silencing 3 homolog (S. cerevisiae)
chr5	117671902	117672000	99	*	100	*	16	24	0.666667	34	36	0.944444	2	CG	1	0.00585917	gain	Intron (ENSMUST00000180430.1/333050, intron 7 of 20)	5	117841850	117958840	116991	1	18125	ENSMUST00000142742.8	-169850	ENSMUSG00000029361	Nos1	nitric oxide synthase 1, neuronal
chr5	118312702	118312800	99	*	100	*	39	43	0.906977	18	33	0.545455	8	CG	-1	0.00164328	loss	Distal Intergenic	5	118245227	118266093	20867	1	76792	ENSMUST00000049138.7	67475	ENSMUSG00000032840	2410131K14Rik	RIKEN cDNA 2410131K14 gene
chr5	118323602	118323700	99	*	100	*	5	9	0.555556	17	17	1	2	CG	1	0.00455717	gain	Distal Intergenic	5	118245227	118266093	20867	1	76792	ENSMUST00000049138.7	78375	ENSMUSG00000032840	2410131K14Rik	RIKEN cDNA 2410131K14 gene
chr5	118784502	118784600	99	*	100	*	10	22	0.454545	16	18	0.888889	2	CG	1	0.00553688	gain	Distal Intergenic	5	118750387	118763916	13530	1	76199	ENSMUST00000202787.1	34115	ENSMUSG00000018076	Med13l	mediator complex subunit 13-like
chr5	119006602	119006700	99	*	100	*	3	10	0.3	8	8	1	2	CG	1	0.00426781	gain	Distal Intergenic	5	118952339	118961261	8923	1	74627	ENSMUST00000202500.1	54263	ENSMUSG00000107144	4930413E15Rik	RIKEN cDNA 4930413E15 gene
chr5	120205502	120205600	99	*	100	*	20	30	0.666667	48	51	0.941176	6	CG	1	0.0029655	gain	Distal Intergenic	5	120175725	120197969	22245	1	74111	ENSMUST00000202788.1	29777	ENSMUSG00000029594	Rbm19	RNA binding motif protein 19
chr5	120797602	120797700	99	*	100	*	4	11	0.363636	0	21	0	2	CG	-1	0.0048301	loss	Intron (ENSMUST00000201006.1/ENSMUST00000201006.1, intron 1 of 2)	5	120786226	120795530	9305	2	231699	ENSMUST00000100785.6	-2072	ENSMUSG00000066867	Oas1e	2'-5' oligoadenylate synthetase 1E
chr5	121012402	121012500	99	*	100	*	5	12	0.416667	0	15	0	2	CG	-1	0.00647869	loss	Distal Intergenic	5	120973367	121010092	36726	2	19894	ENSMUST00000200792.1	-2310	ENSMUSG00000029608	Rph3a	rabphilin 3A
chr5	121917502	121917600	99	*	100	*	2	12	0.166667	15	23	0.652174	2	CG	1	0.00698158	gain	Promoter	5	121895409	121916734	21326	2	13048	ENSMUST00000155396.1	-768	ENSMUSG00000042589	Cux2	cut-like homeobox 2
chr5	122085902	122086000	99	*	100	*	1	10	0.1	15	24	0.625	2	CG	1	0.00621127	gain	Distal Intergenic	5	122100951	122106854	5904	1	17906	ENSMUST00000014080.12	-14951	ENSMUSG00000013936	Myl2	myosin, light polypeptide 2, regulatory, cardiac, slow
chr5	122236502	122236600	99	*	100	*	11	16	0.6875	23	23	1	2	CG	1	0.00547299	gain	Intron (ENSMUST00000072602.13/74096, intron 4 of 7)	5	122245571	122251678	6108	2	654470	ENSMUST00000176677.7	15078	ENSMUSG00000038593	Tctn1	tectonic family member 1
chr5	122643202	122643300	99	*	100	*	14	27	0.518519	28	33	0.848485	4	CG	1	0.00642297	gain	Promoter	5	122643911	122684289	40379	1	18439	ENSMUST00000100737.9	-611	ENSMUSG00000029468	P2rx7	purinergic receptor P2X, ligand-gated ion channel, 7
chr5	124743102	124743200	99	*	100	*	2	13	0.153846	16	21	0.761905	2	CG	1	0.00213827	gain	Intron (ENSMUST00000141137.6/56087, intron 9 of 77)	5	124725085	124834308	109224	1	56087	ENSMUST00000058440.11	18017	ENSMUSG00000038011	Dnah10	dynein, axonemal, heavy chain 10
chr5	125681002	125681100	99	*	100	*	22	24	0.916667	14	30	0.466667	4	CG	-1	0.00202344	loss	Intron (ENSMUST00000031446.6/208151, intron 3 of 8)	5	125622488	125698773	76286	1	208151	ENSMUST00000184422.1	58514	ENSMUSG00000070498	Tmem132b	transmembrane protein 132B
chr5	125751602	125751700	99	*	100	*	12	12	1	4	12	0.333333	2	CG	-1	0.00211602	loss	Intron (ENSMUST00000031446.6/208151, intron 5 of 8)	5	125622488	125698773	76286	1	208151	ENSMUST00000184422.1	129114	ENSMUSG00000070498	Tmem132b	transmembrane protein 132B
chr5	125782102	125782200	99	*	100	*	1	9	0.111111	11	14	0.785714	2	CG	1	0.00347345	gain	Intron (ENSMUST00000031446.6/208151, intron 6 of 8)	5	125622488	125698773	76286	1	208151	ENSMUST00000184422.1	159614	ENSMUSG00000070498	Tmem132b	transmembrane protein 132B
chr5	126249402	126249500	99	*	100	*	0	8	0	7	8	0.875	2	CG	1	0.00189296	gain	Distal Intergenic	5	125622488	125698773	76286	1	208151	ENSMUST00000184422.1	626914	ENSMUSG00000070498	Tmem132b	transmembrane protein 132B
chr5	126573802	126573900	99	*	100	*	6	8	0.75	2	14	0.142857	2	CG	-1	0.0056974	loss	Distal Intergenic	5	127030783	127088529	57747	1	71247	ENSMUST00000196336.1	-456883	ENSMUSG00000105490	4933438B17Rik	RIKEN cDNA 4933438B17 gene
chr5	126729902	126730000	99	*	100	*	12	18	0.666667	18	18	1	4	CG	1	0.00764852	gain	Intron (ENSMUST00000197543.1/ENSMUST00000197543.1, intron 2 of 3)	5	127030783	127088529	57747	1	71247	ENSMUST00000196336.1	-300783	ENSMUSG00000105490	4933438B17Rik	RIKEN cDNA 4933438B17 gene
chr5	126786302	126786400	99	*	100	*	10	21	0.47619	19	20	0.95	4	CG	1	0.00258266	gain	Distal Intergenic	5	127030783	127088529	57747	1	71247	ENSMUST00000196336.1	-244383	ENSMUSG00000105490	4933438B17Rik	RIKEN cDNA 4933438B17 gene
chr5	127076302	127076400	99	*	100	*	1	8	0.125	7	8	0.875	2	CG	1	0.00444458	gain	Intron (ENSMUST00000196336.1/71247, intron 3 of 6)	5	127030790	127044877	14088	1	71247	ENSMUST00000197983.1	45512	ENSMUSG00000105490	4933438B17Rik	RIKEN cDNA 4933438B17 gene
chr5	127143502	127143600	99	*	100	*	0	8	0	8	11	0.727273	2	CG	1	0.00343998	gain	Distal Intergenic	5	127170560	127184342	13783	1	75916	ENSMUST00000196995.4	-26960	ENSMUSG00000105308	4930572K03Rik	RIKEN cDNA 4930572K03 gene
chr5	128081902	128082000	99	*	100	*	0	18	0	9	19	0.473684	4	CG	1	0.0024754	gain	Intron (ENSMUST00000044441.7/243274, intron 3 of 8)	5	128268910	128275817	6908	2	243274	ENSMUST00000200316.1	193817	ENSMUSG00000034310	Tmem132d	transmembrane protein 132D
chr5	128116702	128116800	99	*	100	*	4	18	0.222222	16	20	0.8	4	CG	1	0.00179143	gain	Intron (ENSMUST00000044441.7/243274, intron 3 of 8)	5	128268910	128275817	6908	2	243274	ENSMUST00000200316.1	159017	ENSMUSG00000034310	Tmem132d	transmembrane protein 132D
chr5	130498802	130498900	99	*	100	*	1	36	0.0277778	13	37	0.351351	6	CG	1	0.00195858	gain	Intron (ENSMUST00000086029.9/140904, intron 2 of 6)	5	130448801	130847412	398612	1	140904	ENSMUST00000111288.3	50001	ENSMUSG00000060371	Caln1	calneuron 1
chr5	130880602	130880700	99	*	100	*	12	16	0.75	6	20	0.3	4	CG	-1	0.00764852	loss	Intron (ENSMUST00000086023.11/212996, intron 9 of 10)	5	131085272	131306915	221644	2	212996	ENSMUST00000160807.1	426215	ENSMUSG00000034040	Galnt17	polypeptide N-acetylgalactosaminyltransferase 17
chr5	132656102	132656200	99	*	100	*	0	11	0	5	9	0.555556	2	CG	1	0.00563492	gain	Distal Intergenic	5	131437333	132543344	1106012	2	319974	ENSMUST00000161226.8	-112758	ENSMUSG00000029673	Auts2	autism susceptibility candidate 2
chr5	134820402	134820500	99	*	100	*	11	12	0.916667	3	17	0.176471	3	CG	-1	0.000833964	loss	Intron (ENSMUST00000200700.1/ENSMUST00000200700.1, intron 4 of 4)	5	134702593	134747323	44731	2	13717	ENSMUST00000015138.12	-73079	ENSMUSG00000029675	Eln	elastin
chr5	136081502	136081600	99	*	100	*	27	29	0.931034	35	54	0.648148	6	CG	-1	0.00588584	loss	Distal Intergenic	5	136083916	136111860	27945	1	54153	ENSMUST00000042135.13	-2316	ENSMUSG00000004952	Rasa4	RAS p21 protein activator 4
chr5	136640702	136640800	99	*	100	*	4	11	0.363636	8	8	1	2	CG	1	0.00576649	gain	Distal Intergenic	5	136693146	136701094	7949	1	59310	ENSMUST00000196068.4	-52346	ENSMUSG00000005474	Myl10	myosin, light chain 10, regulatory
chr5	136721902	136722000	99	*	100	*	13	31	0.419355	7	49	0.142857	4	CG	-1	0.00634755	loss	Distal Intergenic	5	136742755	136744549	1795	2	140709	ENSMUST00000141744.1	22549	ENSMUSG00000004415	Col26a1	collagen, type XXVI, alpha 1
chr5	138704102	138704200	99	*	100	*	55	62	0.887097	43	69	0.623188	14	CG	-1	0.00207004	loss	Distal Intergenic	5	138754514	138810077	55564	1	80752	ENSMUST00000026972.7	-50314	ENSMUSG00000025854	Fam20c	family with sequence similarity 20, member C
chr5	138880702	138880800	99	*	100	*	0	10	0	6	8	0.75	2	CG	1	0.0024754	gain	Distal Intergenic	5	138820080	138821619	1540	1	384244	ENSMUST00000179205.1	60622	ENSMUSG00000094504	Gm5294	predicted gene 5294
chr5	138882102	138882200	99	*	100	*	4	18	0.222222	0	36	0	4	CG	-1	0.00492826	loss	Distal Intergenic	5	138820080	138821619	1540	1	384244	ENSMUST00000179205.1	62022	ENSMUSG00000094504	Gm5294	predicted gene 5294
chr5	139056802	139056900	99	*	100	*	17	20	0.85	11	24	0.458333	4	CG	-1	0.00758768	loss	Intron (ENSMUST00000026973.13/19085, intron 6 of 10)	5	139018666	139023810	5145	2	19085	ENSMUST00000139415.1	-32992	ENSMUSG00000025855	Prkar1b	protein kinase, cAMP dependent regulatory, type I beta
chr5	141890802	141890900	99	*	100	*	0	24	0	9	33	0.272727	6	CG	1	0.00629117	gain	Intron (ENSMUST00000085774.10/330222, intron 5 of 44)	5	141856787	142213194	356408	1	330222	ENSMUST00000074546.6	34015	ENSMUSG00000039683	Sdk1	sidekick cell adhesion molecule 1
chr5	142311702	142311800	99	*	100	*	0	9	0	7	10	0.7	2	CG	1	0.00347345	gain	Distal Intergenic	5	142401497	142419620	18124	1	17425	ENSMUST00000198422.1	-89697	ENSMUSG00000056493	Foxk1	forkhead box K1
chr5	142336902	142337000	99	*	100	*	10	22	0.454545	5	40	0.125	4	CG	-1	0.00523725	loss	Distal Intergenic	5	142401497	142419620	18124	1	17425	ENSMUST00000198422.1	-64497	ENSMUSG00000056493	Foxk1	forkhead box K1
chr5	142508102	142508200	99	*	100	*	72	73	0.986301	69	88	0.784091	10	CG	-1	0.000934088	loss	Promoter	5	142508120	142509494	1375	2	231858	ENSMUST00000139278.1	1294	ENSMUSG00000029576	Radil	Ras association and DIL domains
chr5	143210402	143210500	99	*	100	*	3	8	0.375	0	17	0	2	CG	-1	0.00754875	loss	Distal Intergenic	5	143216316	143225882	9567	2	74673	ENSMUST00000085733.8	15382	ENSMUSG00000039296	Spdye4a	speedy/RINGO cell cycle regulator family, member E4A
chr5	143494402	143494500	99	*	100	*	13	21	0.619048	22	23	0.956522	5	CG	1	0.00645164	gain	Intron (ENSMUST00000045593.11/231871, intron 10 of 14)	5	143486678	143489994	3317	1	231871	ENSMUST00000155383.1	7724	ENSMUSG00000039206	Daglb	diacylglycerol lipase, beta
chr5	146024602	146024700	99	*	100	*	3	34	0.0882353	11	28	0.392857	4	CG	1	0.00563492	gain	Distal Intergenic	5	145977194	146009618	32425	2	56388	ENSMUST00000145062.7	-14984	ENSMUSG00000029630	Cyp3a25	cytochrome P450, family 3, subfamily a, polypeptide 25
chr5	146261002	146261100	99	*	100	*	107	492	0.21748	663	1364	0.48607	28	CG	1	9.3684e-23	gain	Intron (ENSMUST00000162494.7/264064, intron 2 of 11)	5	146286176	146292168	5993	1	264064	ENSMUST00000198861.1	-25076	ENSMUSG00000029635	Cdk8	cyclin-dependent kinase 8
chr5	146654202	146654300	99	*	100	*	34	34	1	21	38	0.552632	4	CG	-1	0.000204273	loss	Distal Intergenic	5	146582400	146585239	2840	2	14738	ENSMUST00000036211.7	-68963	ENSMUSG00000041468	Gpr12	G-protein coupled receptor 12
chr5	149353402	149353500	99	*	100	*	5	26	0.192308	27	40	0.675	4	CG	1	0.00102861	gain	Distal Intergenic	5	149368476	149430682	62207	1	70717	ENSMUST00000201641.1	-14976	ENSMUSG00000029659	Medag	mesenteric estrogen dependent adipogenesis
chr5	150264002	150264100	99	*	100	*	16	40	0.4	26	36	0.722222	4	CG	1	0.00593386	gain	Intron (ENSMUST00000200960.3/320365, intron 2 of 4)	5	150259767	150497753	237987	1	320365	ENSMUST00000087204.8	4235	ENSMUSG00000056602	Fry	FRY microtubule binding protein
chr5	151032802	151032900	99	*	100	*	3	9	0.333333	15	17	0.882353	2	CG	1	0.00537221	gain	Distal Intergenic	5	151063543	151089262	25720	2	243362	ENSMUST00000202385.3	56362	ENSMUSG00000016128	Stard13	StAR-related lipid transfer (START) domain containing 13
chr5	151214002	151214100	99	*	100	*	13	14	0.928571	11	33	0.333333	2	CG	-1	0.00123221	loss	Intron (ENSMUST00000129088.7/243362, intron 1 of 3)	5	151063546	151233774	170229	2	243362	ENSMUST00000129088.7	19674	ENSMUSG00000016128	Stard13	StAR-related lipid transfer (START) domain containing 13
chr6	5092002	5092100	99	*	100	*	2	10	0.2	12	13	0.923077	2	CG	1	0.00191204	gain	Intron (ENSMUST00000175889.7/243725, intron 6 of 15)	6	5110659	5113787	3129	1	243725	ENSMUST00000176136.1	-18559	ENSMUSG00000032827	Ppp1r9a	protein phosphatase 1, regulatory subunit 9A
chr6	5628602	5628700	99	*	100	*	26	27	0.962963	21	36	0.583333	6	CG	-1	0.0021943	loss	Distal Intergenic	6	5725639	6028039	302401	1	13426	ENSMUST00000115556.7	-96939	ENSMUSG00000029757	Dync1i1	dynein cytoplasmic 1 intermediate chain 1
chr6	8925902	8926000	99	*	100	*	2	8	0.25	9	9	1	2	CG	1	0.00307622	gain	Distal Intergenic	6	8948431	8952430	4000	1	18231	ENSMUST00000162942.1	-22431	ENSMUSG00000046178	Nxph1	neurexophilin 1
chr6	21854402	21854500	99	*	100	*	3	8	0.375	11	11	1	2	CG	1	0.00403715	gain	Intron (ENSMUST00000200819.1/ENSMUST00000200819.1, intron 1 of 1)	6	21771395	21852515	81121	2	269831	ENSMUST00000031678.9	-1887	ENSMUSG00000029669	Tspan12	tetraspanin 12
chr6	30005502	30005600	99	*	100	*	53	57	0.929825	28	48	0.583333	8	CG	-1	0.000441269	loss	Distal Intergenic	6	29986095	29993530	7436	1	76419	ENSMUST00000238228.1	19407	NA	Smkr-ps	smal lysine rich protein 1, pseudogene
chr6	32423402	32423500	99	*	100	*	0	11	0	7	8	0.875	2	CG	1	0.000863707	gain	Intron (ENSMUST00000115096.3/243743, intron 3 of 31)	6	32511073	32515576	4504	1	319849	ENSMUST00000150314.1	-87573	ENSMUSG00000086763	Plxna4os1	plexin A4, opposite strand 1
chr6	32635502	32635600	99	*	100	*	15	33	0.454545	47	54	0.87037	6	CG	1	0.000502901	gain	Distal Intergenic	6	32144268	32588192	443925	2	243743	ENSMUST00000115096.3	-47310	ENSMUSG00000029765	Plxna4	plexin A4
chr6	37038102	37038200	99	*	100	*	14	14	1	7	14	0.5	2	CG	-1	0.00403715	loss	Intron (ENSMUST00000101532.9/320127, intron 12 of 33)	6	36911467	37031028	119562	2	320127	ENSMUST00000143046.1	-7074	ENSMUSG00000038665	Dgki	diacylglycerol kinase, iota
chr6	39777302	39777400	99	*	100	*	14	36	0.388889	2	43	0.0465116	4	CG	-1	0.00113979	loss	Distal Intergenic	6	39802384	39806042	3659	2	14548	ENSMUST00000201461.1	28642	ENSMUSG00000029918	Mrps33	mitochondrial ribosomal protein S33
chr6	50708802	50708900	99	*	100	*	9	17	0.529412	0	15	0	2	CG	-1	0.00261809	loss	Distal Intergenic	6	50650672	50654439	3768	2	60531	ENSMUST00000031853.7	-54363	ENSMUSG00000029831	Npvf	neuropeptide VF precursor
chr6	52476002	52476100	99	*	100	*	16	18	0.888889	22	48	0.458333	4	CG	-1	0.00349759	loss	Distal Intergenic	6	52492451	52500086	7636	1	74304	ENSMUST00000203771.1	-16351	ENSMUSG00000107895	1700094M24Rik	RIKEN cDNA 1700094M24 gene
chr6	52485402	52485500	99	*	100	*	8	9	0.888889	4	16	0.25	2	CG	-1	0.00401308	loss	Distal Intergenic	6	52492451	52500086	7636	1	74304	ENSMUST00000203771.1	-6951	ENSMUSG00000107895	1700094M24Rik	RIKEN cDNA 1700094M24 gene
chr6	52864902	52865000	99	*	100	*	11	13	0.846154	5	21	0.238095	2	CG	-1	0.00213827	loss	Intron (ENSMUST00000136250.5/231986, intron 2 of 4)	6	52768797	52909620	140824	2	231986	ENSMUST00000136250.5	44620	ENSMUSG00000063568	Jazf1	JAZF zinc finger 1
chr6	53398902	53399000	99	*	100	*	0	17	0	10	19	0.526316	4	CG	1	0.00192017	gain	Intron (ENSMUST00000203528.2/231991, intron 4 of 10)	6	53310871	53694818	383948	1	231991	ENSMUST00000047450.9	88031	ENSMUSG00000053007	Creb5	cAMP responsive element binding protein 5
chr6	53761202	53761300	99	*	100	*	9	17	0.529412	1	21	0.047619	2	CG	-1	0.0024754	loss	Distal Intergenic	6	53815468	53820830	5363	2	66873	ENSMUST00000127748.4	59530	ENSMUSG00000043496	Tril	TLR4 interactor with leucine-rich repeats
chr6	53938902	53939000	99	*	100	*	11	16	0.6875	1	12	0.0833333	2	CG	-1	0.00325099	loss	Intron (ENSMUST00000203101.2/71287, intron 7 of 11)	6	53873379	53978662	105284	2	71287	ENSMUST00000166545.1	39662	ENSMUSG00000052955	Cpvl	carboxypeptidase, vitellogenic-like
chr6	54433102	54433200	99	*	100	*	11	16	0.6875	2	16	0.125	2	CG	-1	0.00303628	loss	Intron (ENSMUST00000126637.7/330319, intron 1 of 7)	6	54269681	54430221	160541	2	100042056	ENSMUST00000145111.7	-2881	ENSMUSG00000073067	9130019P16Rik	RIKEN cDNA 9130019P16 gene
chr6	55125002	55125100	99	*	100	*	16	24	0.666667	7	34	0.205882	4	CG	-1	0.00189296	loss	Intron (ENSMUST00000003568.14/12922, intron 1 of 12)	6	55091186	55117985	26800	2	12922	ENSMUST00000095898.9	-7017	ENSMUSG00000003476	Crhr2	corticotropin releasing hormone receptor 2
chr6	55400202	55400300	99	*	100	*	2	11	0.181818	15	17	0.882353	2	CG	1	0.00129068	gain	Intron (ENSMUST00000204412.1/330324, intron 1 of 3)	6	55396887	55412285	15399	1	330324	ENSMUST00000204412.1	3315	ENSMUSG00000108228	6430584L05Rik	RIKEN cDNA 6430584L05 gene
chr6	71065502	71065600	99	*	100	*	53	72	0.736111	22	52	0.423077	8	CG	-1	0.00192462	loss	Distal Intergenic	6	71128656	71131972	3317	2	232078	ENSMUST00000170753.1	66372	ENSMUSG00000054474	Thnsl2	threonine synthase-like 2 (bacterial)
chr6	83155702	83155800	99	*	100	*	36	64	0.5625	23	76	0.302632	10	CG	-1	0.00377038	loss	Promoter	6	83152710	83156220	3511	2	75659	ENSMUST00000144723.7	420	ENSMUSG00000030032	Wdr54	WD repeat domain 54
chr6	85337102	85337200	99	*	100	*	35	48	0.729167	3	31	0.0967742	6	CG	-1	2.69093e-06	loss	Promoter	6	85336292	85336373	82	2	735267	ENSMUST00000102058.1	-729	ENSMUSG00000076012	Mir705	microRNA 705
chr6	87754502	87754600	99	*	100	*	6	9	0.666667	2	21	0.0952381	2	CG	-1	0.00301817	loss	Promoter	6	87753522	87754762	1241	1	58229	ENSMUST00000159681.1	980	ENSMUSG00000068263	Efcc1	EF hand and coiled-coil domain containing 1
chr6	89750102	89750200	99	*	100	*	14	22	0.636364	6	30	0.2	2	CG	-1	0.0032631	loss	Distal Intergenic	6	89740766	89747645	6880	1	113857	ENSMUST00000228068.1	9336	ENSMUSG00000094586	Vmn1r41	vomeronasal 1 receptor 41
chr6	90448502	90448600	99	*	100	*	12	20	0.6	3	24	0.125	2	CG	-1	0.00269927	loss	Distal Intergenic	6	90462576	90475238	12663	1	66277	ENSMUST00000032174.11	-13976	ENSMUSG00000030087	Klf15	Kruppel-like factor 15
chr6	90619802	90619900	99	*	100	*	10	12	0.833333	5	19	0.263158	2	CG	-1	0.00380979	loss	Promoter	6	90619147	90646412	27266	1	71699	ENSMUST00000032177.9	655	ENSMUSG00000030089	Slc41a3	solute carrier family 41, member 3
chr6	91082602	91082700	99	*	100	*	5	9	0.555556	0	17	0	2	CG	-1	0.00220452	loss	Intron (ENSMUST00000032179.13/54563, intron 6 of 39)	6	91085809	91098622	12814	2	54563	ENSMUST00000204740.1	15922	ENSMUSG00000030091	Nup210	nucleoporin 210
chr6	91836302	91836400	99	*	100	*	28	44	0.636364	44	48	0.916667	10	CG	1	0.00292985	gain	Distal Intergenic	6	91761509	91827250	65742	2	243547	ENSMUST00000162293.7	-9052	ENSMUSG00000030098	Grip2	glutamate receptor interacting protein 2
chr6	92016802	92016900	99	*	100	*	5	20	0.25	26	36	0.722222	4	CG	1	0.00225398	gain	Intron (ENSMUST00000089334.8/232237, intron 2 of 20)	6	91987110	92076004	88895	1	232237	ENSMUST00000113466.1	29692	ENSMUSG00000034037	Fgd5	FYVE, RhoGEF and PH domain containing 5
chr6	92757902	92758000	99	*	100	*	4	19	0.210526	15	21	0.714286	4	CG	1	0.0033133	gain	Distal Intergenic	6	92370908	92706155	335248	2	243548	ENSMUST00000032093.11	-51747	ENSMUSG00000030020	Prickle2	prickle planar cell polarity protein 2
chr6	112499002	112499100	99	*	100	*	0	24	0	12	26	0.461538	6	CG	1	0.00106882	gain	Distal Intergenic	6	112473683	112489943	16261	2	18430	ENSMUST00000053306.7	-9059	ENSMUSG00000049112	Oxtr	oxytocin receptor
chr6	115837502	115837600	99	*	100	*	2	8	0.25	12	12	1	2	CG	1	0.0017046	gain	Promoter	6	115810729	115838412	27684	2	212516	ENSMUST00000032468.11	812	ENSMUSG00000030321	Efcab12	EF-hand calcium binding domain 12
chr6	117613902	117614000	99	*	100	*	4	12	0.333333	19	22	0.863636	2	CG	1	0.00347345	gain	Distal Intergenic	6	117646694	117717263	70570	2	72263	ENSMUST00000190546.6	103263	ENSMUSG00000099869	1700030F04Rik	RIKEN cDNA 1700030F04 gene
chr6	118287302	118287400	99	*	100	*	28	32	0.875	23	47	0.489362	6	CG	-1	0.00192462	loss	Distal Intergenic	6	118300168	118308384	8217	2	102632423	ENSMUST00000204033.1	20984	ENSMUSG00000107933	Gm30498	predicted gene, 30498
chr6	119288802	119288900	99	*	100	*	1	10	0.1	15	22	0.681818	2	CG	1	0.0040705	gain	Intron (ENSMUST00000037434.12/319734, intron 18 of 37)	6	119267739	119271274	3536	1	319734	ENSMUST00000191331.1	21063	ENSMUSG00000041460	Cacna2d4	calcium channel, voltage-dependent, alpha 2/delta subunit 4
chr6	119310302	119310400	99	*	100	*	9	18	0.5	1	20	0.05	4	CG	-1	0.0035002	loss	Intron (ENSMUST00000037434.12/319734, intron 25 of 37)	6	119315133	119329204	14072	2	211187	ENSMUST00000168793.7	18804	ENSMUSG00000055003	Lrtm2	leucine-rich repeats and transmembrane domains 2
chr6	128401302	128401400	99	*	100	*	9	11	0.818182	0	10	0	2	CG	-1	0.00110851	loss	Promoter	6	128400293	128416427	16135	1	60345	ENSMUST00000204836.1	1009	ENSMUSG00000001520	Nrip2	nuclear receptor interacting protein 2
chr6	133732302	133732400	99	*	100	*	9	30	0.3	26	36	0.722222	4	CG	1	0.00220452	gain	Exon (ENSMUST00000204187.1/ENSMUST00000204187.1, exon 1 of 1)	6	133763999	133767403	3405	2	545886	ENSMUST00000203420.2	35003	ENSMUSG00000108106	Gm5886	predicted gene 5886
chr6	134364602	134364700	99	*	100	*	30	46	0.652174	9	50	0.18	4	CG	-1	8.91876e-05	loss	Intron (ENSMUST00000203352.1/102639979, intron 3 of 8)	6	134396318	134438736	42419	1	66813	ENSMUST00000032321.10	-31618	ENSMUSG00000030200	Bcl2l14	BCL2-like 14 (apoptosis facilitator)
chr6	137648802	137648900	99	*	100	*	45	150	0.3	124	205	0.604878	34	CG	1	1.00901e-06	gain	Promoter	6	137527395	137649229	121835	2	13860	ENSMUST00000153933.7	329	ENSMUSG00000015766	Eps8	epidermal growth factor receptor pathway substrate 8
chr6	138255502	138255600	99	*	100	*	1	22	0.0454545	12	22	0.545455	4	CG	1	0.00151886	gain	Distal Intergenic	6	138142854	138150796	7943	1	56615	ENSMUST00000125810.1	112648	ENSMUSG00000008540	Mgst1	microsomal glutathione S-transferase 1
chr6	138670702	138670800	99	*	100	*	1	8	0.125	10	12	0.833333	1	CG	1	0.00367303	gain	Distal Intergenic	6	138657089	138658544	1456	2	50540	ENSMUST00000054786.5	-12158	ENSMUSG00000046717	Igbp1b	immunoglobulin (CD79A) binding protein 1b
chr6	140680702	140680800	99	*	100	*	23	28	0.821429	13	36	0.361111	4	CG	-1	0.00134497	loss	Distal Intergenic	6	140646817	140648390	1574	1	11569	ENSMUST00000160772.1	33885	ENSMUSG00000030232	Aebp2	AE binding protein 2
chr6	145594102	145594200	99	*	100	*	9	10	0.9	2	12	0.166667	2	CG	-1	0.0021943	loss	Intron (ENSMUST00000148739.7/74071, intron 1 of 10)	6	145365134	145614273	249140	2	74071	ENSMUST00000148739.7	20073	ENSMUSG00000054966	Lmntd1	lamin tail domain containing 1
chr7	16188302	16188400	99	*	100	*	8	24	0.333333	2	34	0.0588235	6	CG	-1	0.00701067	loss	Distal Intergenic	7	16184090	16186504	2415	1	17537	ENSMUST00000176714.2	4212	ENSMUSG00000041420	Meis3	Meis homeobox 3
chr7	24359702	24359800	99	*	100	*	9	22	0.409091	2	26	0.0769231	4	CG	-1	0.00698158	loss	Distal Intergenic	7	24370263	24385205	14943	1	16534	ENSMUST00000205428.1	-10463	ENSMUSG00000054342	Kcnn4	potassium intermediate/small conductance calcium-activated channel, subfamily N, member 4
chr7	27227602	27227700	99	*	100	*	0	19	0	11	21	0.52381	4	CG	1	0.001295	gain	Promoter	7	27207172	27228628	21457	2	233011	ENSMUST00000003850.7	928	ENSMUSG00000003752	Itpkc	inositol 1,4,5-trisphosphate 3-kinase C
chr7	28159302	28159400	99	*	100	*	4	12	0.333333	0	23	0	2	CG	-1	0.0049235	loss	Exon (ENSMUST00000059886.11/319482, exon 17 of 20)	7	28169710	28179269	9560	1	14113	ENSMUST00000042405.7	-10310	ENSMUSG00000046865	Fbl	fibrillarin
chr7	28398802	28398900	99	*	100	*	9	12	0.75	43	44	0.977273	3	CG	1	0.00726967	gain	Promoter	7	28398434	28399060	627	1	54624	ENSMUST00000146913.1	368	ENSMUSG00000003437	Paf1	Paf1, RNA polymerase II complex component
chr7	28666002	28666100	99	*	100	*	2	18	0.111111	12	16	0.75	4	CG	1	0.0011143	gain	Intron (ENSMUST00000208431.1/ENSMUST00000208431.1, intron 1 of 1)	7	28692849	28699338	6490	1	233040	ENSMUST00000039998.10	-26749	ENSMUSG00000037463	Fbxo27	F-box protein 27
chr7	28833602	28833700	99	*	100	*	9	14	0.642857	1	14	0.0714286	2	CG	-1	0.00349759	loss	Promoter	7	28833854	28841694	7841	1	16855	ENSMUST00000208971.1	-154	ENSMUSG00000053964	Lgals4	lectin, galactose binding, soluble 4
chr7	28866102	28866200	99	*	100	*	61	87	0.701149	69	72	0.958333	18	CG	1	0.000476504	gain	3' UTR	7	28864455	28864988	534	1	16858	ENSMUST00000128001.1	1647	ENSMUSG00000053522	Lgals7	lectin, galactose binding, soluble 7
chr7	28906002	28906100	99	*	100	*	7	14	0.5	21	22	0.954545	2	CG	1	0.00324384	gain	Promoter	7	28893653	28907385	13733	2	60595	ENSMUST00000144909.7	1285	ENSMUSG00000054808	Actn4	actinin alpha 4
chr7	29170902	29171000	99	*	100	*	12	20	0.6	30	32	0.9375	4	CG	1	0.00442362	gain	Promoter	7	29170504	29173933	3430	1	243897	ENSMUST00000208330.1	398	ENSMUSG00000031493	Ggn	gametogenetin
chr7	30051202	30051300	99	*	100	*	45	91	0.494505	16	119	0.134454	14	CG	-1	9.77683e-07	loss	Promoter	7	30036891	30051373	14483	2	243906	ENSMUST00000207072.1	73	ENSMUSG00000053985	Zfp14	zinc finger protein 14
chr7	34730902	34731000	99	*	100	*	1	34	0.0294118	16	46	0.347826	6	CG	1	0.00215721	gain	Intron (ENSMUST00000238947.1/68947, intron 2 of 3)	7	34674468	34753812	79345	2	68947	ENSMUST00000238947.1	22812	ENSMUSG00000060402	Chst8	carbohydrate sulfotransferase 8
chr7	35463102	35463200	99	*	100	*	3	8	0.375	8	8	1	2	CG	1	0.0074814	gain	Intron (ENSMUST00000118383.7/30962, intron 13 of 14)	7	35449836	35455592	5757	1	30962	ENSMUST00000141245.1	13266	ENSMUSG00000030492	Slc7a9	solute carrier family 7 (cationic amino acid transporter, y+ system), member 9
chr7	37025402	37025500	99	*	100	*	0	27	0	10	30	0.333333	6	CG	1	0.00271674	gain	Distal Intergenic	7	36698217	36702113	3897	1	243931	ENSMUST00000176413.1	327185	ENSMUSG00000021217	Tshz3	teashirt zinc finger family member 3
chr7	39937302	39937400	99	*	100	*	9	10	0.9	7	21	0.333333	2	CG	-1	0.00484747	loss	Intron (ENSMUST00000211126.1/ENSMUST00000211126.1, intron 2 of 5)	7	39517766	39540420	22655	1	70227	ENSMUST00000108015.3	419536	ENSMUSG00000068959	Zfp619	zinc finger protein 619
chr7	41590702	41590800	99	*	100	*	0	8	0	6	8	0.75	2	CG	1	0.00377038	gain	Distal Intergenic	7	41633203	41647548	14346	1	67607	ENSMUST00000154942.1	-42403	ENSMUSG00000074165	Zfp788	zinc finger protein 788
chr7	43271302	43271400	99	*	100	*	12	16	0.75	3	22	0.136364	4	CG	-1	0.00106882	loss	Distal Intergenic	7	43296523	43311486	14964	2	69930	ENSMUST00000048015.13	40086	ENSMUSG00000012640	Zfp715	zinc finger protein 715
chr7	43852102	43852200	99	*	100	*	9	18	0.5	25	27	0.925926	4	CG	1	0.00292418	gain	Distal Intergenic	7	43842269	43851181	8913	1	68668	ENSMUST00000048444.6	9833	ENSMUSG00000074155	Klk5	kallikrein related-peptidase 5
chr7	44066102	44066200	99	*	100	*	11	26	0.423077	16	17	0.941176	4	CG	1	0.0021769	gain	Distal Intergenic	7	44052290	44056712	4423	1	16619	ENSMUST00000079859.6	13812	ENSMUSG00000063177	Klk1b27	kallikrein 1-related peptidase b27
chr7	44129702	44129800	99	*	100	*	2	13	0.153846	15	22	0.681818	2	CG	1	0.00432672	gain	Intron (ENSMUST00000206376.1/ENSMUST00000206376.1, intron 3 of 3)	7	44136767	44141610	4844	1	16615	ENSMUST00000005933.3	-6967	ENSMUSG00000038968	Klk1b16	kallikrein 1-related peptidase b16
chr7	45687302	45687400	99	*	100	*	9	9	1	3	10	0.3	2	CG	-1	0.00347345	loss	Intron (ENSMUST00000182750.9/243967, intron 2 of 6)	7	45684429	45694427	9999	1	243967	ENSMUST00000183120.3	2873	ENSMUSG00000070564	Ntn5	netrin 5
chr7	49976802	49976900	99	*	100	*	9	15	0.6	19	19	1	2	CG	1	0.00416499	gain	Promoter	7	49975334	50863358	888025	1	338352	ENSMUST00000107603.1	1468	ENSMUSG00000055409	Nell1	NEL-like 1
chr7	56511702	56511800	99	*	100	*	40	52	0.769231	71	73	0.972603	12	CG	1	0.00182106	gain	Intron (ENSMUST00000032633.11/18431, intron 23 of 23)	7	56306238	56323632	17395	1	18431	ENSMUST00000154559.1	205464	ENSMUSG00000030450	Oca2	oculocutaneous albinism II
chr7	58317402	58317500	99	*	100	*	0	16	0	6	9	0.666667	2	CG	1	0.00120773	gain	Distal Intergenic	7	58658246	58829420	171175	1	11982	ENSMUST00000168747.2	-340746	ENSMUSG00000025324	Atp10a	ATPase, class V, type 10A
chr7	61110802	61110900	99	*	100	*	1	11	0.0909091	7	10	0.7	2	CG	1	0.00547299	gain	Distal Intergenic	7	61535241	61546155	10915	2	319752	ENSMUST00000211785.1	435255	NA	B230209E15Rik	RIKEN cDNA B230209E15 gene
chr7	64537702	64537800	99	*	100	*	19	22	0.863636	5	16	0.3125	4	CG	-1	0.00204988	loss	Intron (ENSMUST00000032732.14/11784, intron 1 of 14)	7	64502138	64695371	193234	1	11784	ENSMUST00000205604.1	35564	ENSMUSG00000030519	Apba2	amyloid beta (A4) precursor protein-binding, family A, member 2
chr7	65732202	65732300	99	*	100	*	10	18	0.555556	1	34	0.0294118	4	CG	-1	0.000220916	loss	Distal Intergenic	7	65693524	65699152	5629	1	68634	ENSMUST00000206361.1	38678	ENSMUSG00000078681	Tm2d3	TM2 domain containing 3
chr7	66261202	66261300	99	*	100	*	13	20	0.65	41	44	0.931818	4	CG	1	0.00544047	gain	Promoter	7	66226912	66262470	35559	2	233328	ENSMUST00000167705.7	1170	ENSMUSG00000015133	Lrrk1	leucine-rich repeat kinase 1
chr7	67494102	67494200	99	*	100	*	6	20	0.3	25	37	0.675676	4	CG	1	0.00713127	gain	Distal Intergenic	7	67529711	67535397	5687	2	67867	ENSMUST00000185818.1	41197	ENSMUSG00000030556	Lrrc28	leucine rich repeat containing 28
chr7	67797302	67797400	99	*	100	*	25	28	0.892857	13	30	0.433333	6	CG	-1	0.00135014	loss	Intron (ENSMUST00000181235.2/73904, intron 1 of 2)	7	67784538	67803496	18959	2	73904	ENSMUST00000181235.2	6096	ENSMUSG00000097697	4833412C05Rik	RIKEN cDNA 4833412C05 gene
chr7	71002602	71002700	99	*	100	*	6	8	0.75	0	13	0	2	CG	-1	0.00131895	loss	Intron (ENSMUST00000208808.1/ENSMUST00000208808.1, intron 3 of 3)	7	70388305	70388842	538	1	434198	ENSMUST00000080024.5	614297	ENSMUSG00000100005	B130024G19Rik	RIKEN cDNA B130024G19 gene
chr7	73894302	73894400	99	*	100	*	13	16	0.8125	5	20	0.25	4	CG	-1	0.0024754	loss	Distal Intergenic	7	73819590	73819641	52	1	102465712	ENSMUST00000199151.1	74712	ENSMUSG00000105381	Mir7234	microRNA 7234
chr7	74813802	74813900	99	*	100	*	2	9	0.222222	8	9	0.888889	2	CG	1	0.0056974	gain	Distal Intergenic	7	75030194	75058162	27969	1	75205	ENSMUST00000206433.1	-216294	ENSMUSG00000108803	4930533N22Rik	RIKEN cDNA 4930533N22 gene
chr7	76159402	76159500	99	*	100	*	6	13	0.461538	25	25	1	2	CG	1	0.000620802	gain	Distal Intergenic	7	76229887	77124698	894812	1	244071	ENSMUST00000156166.7	-70387	ENSMUSG00000025754	Agbl1	ATP/GTP binding protein-like 1
chr7	80655502	80655600	99	*	100	*	7	8	0.875	1	9	0.111111	2	CG	-1	0.00349759	loss	Intron (ENSMUST00000122255.7/70461, intron 2 of 14)	7	80636017	80644384	8368	1	100504375	ENSMUST00000142678.1	19485	ENSMUSG00000084821	Gm15880	predicted gene 15880
chr7	81473402	81473500	99	*	100	*	21	40	0.525	71	90	0.788889	10	CG	1	0.00404611	gain	Exon (ENSMUST00000082090.14/11775, exon 12 of 26)	7	81477123	81478410	1288	2	11775	ENSMUST00000125634.1	4910	ENSMUSG00000062444	Ap3b2	adaptor-related protein complex 3, beta 2 subunit
chr7	82220502	82220600	99	*	100	*	12	35	0.342857	24	36	0.666667	8	CG	1	0.00698158	gain	Intron (ENSMUST00000179318.7/20408, intron 1 of 8)	7	82175156	82284158	109003	1	20408	ENSMUST00000180243.7	45346	ENSMUSG00000030638	Sh3gl3	SH3-domain GRB2-like 3
chr7	82318702	82318800	99	*	100	*	47	67	0.701493	59	139	0.42446	12	CG	-1	0.00123517	loss	Distal Intergenic	7	82335694	82340024	4331	1	269959	ENSMUST00000172490.1	-16894	ENSMUSG00000070469	Adamtsl3	ADAMTS-like 3
chr7	83521502	83521600	99	*	100	*	10	13	0.769231	1	14	0.0714286	2	CG	-1	0.00133779	loss	Distal Intergenic	7	83584927	83618107	33181	1	233424	ENSMUST00000163297.7	-63327	ENSMUSG00000038540	Tmc3	transmembrane channel-like gene family 3
chr7	83677902	83678000	99	*	100	*	16	18	0.888889	8	20	0.4	4	CG	-1	0.00367303	loss	3' UTR	7	83642848	83655495	12648	2	16170	ENSMUST00000145610.7	-22407	ENSMUSG00000001741	Il16	interleukin 16
chr7	88987602	88987700	99	*	100	*	1	11	0.0909091	13	15	0.866667	2	CG	1	0.00084104	gain	Distal Intergenic	7	89141856	89154300	12445	2	72759	ENSMUST00000156153.1	166600	ENSMUSG00000039428	Tmem135	transmembrane protein 135
chr7	89803602	89803700	99	*	100	*	6	8	0.75	0	8	0	2	CG	-1	0.00377038	loss	Intron (ENSMUST00000159504.7/109264, intron 6 of 6)	7	89829282	89851962	22681	1	109264	ENSMUST00000032853.8	-25582	ENSMUSG00000030621	Me3	malic enzyme 3, NADP(+)-dependent, mitochondrial
chr7	90248602	90248700	99	*	100	*	3	8	0.375	8	8	1	2	CG	1	0.0074814	gain	Intron (ENSMUST00000107221.8/75338, intron 3 of 10)	7	90223873	90265418	41546	2	75338	ENSMUST00000107221.8	16718	ENSMUSG00000030617	Ccdc83	coiled-coil domain containing 83
chr7	91311502	91311600	99	*	100	*	2	12	0.166667	7	9	0.777778	2	CG	1	0.00612121	gain	Intron (ENSMUST00000231777.2/23859, intron 6 of 27)	7	91090728	92447003	1356276	1	23859	ENSMUST00000074273.9	220774	ENSMUSG00000052572	Dlg2	discs large MAGUK scaffold protein 2
chr7	94665702	94665800	99	*	100	*	2	10	0.2	9	11	0.818182	2	CG	1	0.00583835	gain	Intron (ENSMUST00000206579.1/ENSMUST00000206579.1, intron 2 of 2)	7	93178983	93184176	5194	2	100040298	ENSMUST00000133910.2	-1481526	ENSMUSG00000047675	Gm15501	predicted pseudogene 15501
chr7	97761102	97761200	99	*	100	*	12	15	0.8	6	26	0.230769	2	CG	-1	0.00189296	loss	Distal Intergenic	7	97724006	97738289	14284	2	66333	ENSMUST00000206389.1	-22813	ENSMUSG00000042797	Aqp11	aquaporin 11
chr7	98460402	98460500	99	*	100	*	4	18	0.222222	20	28	0.714286	4	CG	1	0.00290665	gain	Intron (ENSMUST00000206435.1/14918, intron 11 of 18)	7	98467694	98475179	7486	1	14918	ENSMUST00000205350.1	-7194	ENSMUSG00000074003	Gucy2d	guanylate cyclase 2d
chr7	99421502	99421600	99	*	100	*	4	8	0.5	15	15	1	2	CG	1	0.00437601	gain	Intron (ENSMUST00000037528.9/233552, intron 3 of 17)	7	99424113	99460985	36873	1	233552	ENSMUST00000213887.1	-2513	ENSMUSG00000035314	Gdpd5	glycerophosphodiester phosphodiesterase domain containing 5
chr7	99514002	99514100	99	*	100	*	19	20	0.95	19	33	0.575758	4	CG	-1	0.00501808	loss	Distal Intergenic	7	99535466	99606771	71306	1	109689	ENSMUST00000098266.8	-21366	ENSMUSG00000018909	Arrb1	arrestin, beta 1
chr7	101781002	101781100	99	*	100	*	22	23	0.956522	16	25	0.64	4	CG	-1	0.0074814	loss	Intron (ENSMUST00000001884.13/20480, intron 11 of 15)	7	101763606	101785635	22030	1	20480	ENSMUST00000150832.1	17396	ENSMUSG00000001829	Clpb	ClpB caseinolytic peptidase B
chr7	105480802	105480900	99	*	100	*	11	16	0.6875	20	20	1	4	CG	1	0.00752794	gain	Promoter	7	105480083	105482300	2218	2	109042	ENSMUST00000047040.3	1400	ENSMUSG00000037060	Cavin3	caveolae associated 3
chr7	110179602	110179700	99	*	100	*	2	8	0.25	13	13	1	2	CG	1	0.00131895	gain	Distal Intergenic	7	109998412	110151202	152791	2	69781	ENSMUST00000185931.6	-28400	ENSMUSG00000101585	1600010M07Rik	RIKEN cDNA 1600010M07 gene
chr7	116484902	116485000	99	*	100	*	5	9	0.555556	0	13	0	2	CG	-1	0.00403715	loss	Distal Intergenic	7	116504369	116540584	36216	1	53322	ENSMUST00000032895.14	-19369	ENSMUSG00000030659	Nucb2	nucleobindin 2
chr7	117357602	117357700	99	*	100	*	0	16	0	10	24	0.416667	4	CG	1	0.00459463	gain	Distal Intergenic	7	117380979	117635185	254207	1	233781	ENSMUST00000160035.7	-23279	ENSMUSG00000030657	Xylt1	xylosyltransferase 1
chr7	117501802	117501900	99	*	100	*	18	25	0.72	24	24	1	6	CG	1	0.00612537	gain	Intron (ENSMUST00000160035.7/233781, intron 2 of 6)	7	117475492	117549359	73868	1	233781	ENSMUST00000161889.1	26310	ENSMUSG00000030657	Xylt1	xylosyltransferase 1
chr7	117867902	117868000	99	*	100	*	5	10	0.5	24	26	0.923077	2	CG	1	0.00547299	gain	Distal Intergenic	7	118109663	118115228	5566	2	267019	ENSMUST00000134270.1	247228	ENSMUSG00000008683	Rps15a	ribosomal protein S15A
chr7	118368802	118368900	99	*	100	*	12	13	0.923077	4	14	0.285714	2	CG	-1	0.00245393	loss	Intron (ENSMUST00000238497.1/ENSMUST00000238497.1, intron 1 of 4)	7	118380718	118442514	61797	2	110058	ENSMUST00000203465.1	73614	ENSMUSG00000058420	Syt17	synaptotagmin XVII
chr7	119077702	119077800	99	*	100	*	15	24	0.625	35	38	0.921053	6	CG	1	0.00547299	gain	Distal Intergenic	7	118972047	118995211	23165	2	64297	ENSMUST00000008878.9	-82491	ENSMUSG00000008734	Gprc5b	G protein-coupled receptor, family C, group 5, member B
chr7	122532402	122532500	99	*	100	*	13	20	0.65	0	28	0	4	CG	-1	2.65401e-05	loss	Intron (ENSMUST00000143692.7/18751, intron 8 of 17)	7	122599982	122628078	28097	1	18751	ENSMUST00000127910.1	-67482	ENSMUSG00000052889	Prkcb	protein kinase C, beta
chr7	122633602	122633700	99	*	100	*	14	20	0.7	4	33	0.121212	4	CG	-1	0.000323832	loss	Exon (ENSMUST00000206495.1/ENSMUST00000206495.1, exon 1 of 1)	7	122599982	122628078	28097	1	18751	ENSMUST00000127910.1	33620	ENSMUSG00000052889	Prkcb	protein kinase C, beta
chr7	125994302	125994400	99	*	100	*	13	33	0.393939	36	41	0.878049	6	CG	1	0.000253267	gain	Intron (ENSMUST00000073935.6/269994, intron 2 of 6)	7	125878420	126082411	203992	2	269994	ENSMUST00000073935.6	88011	ENSMUSG00000046182	Gsg1l	GSG1-like
chr7	126977002	126977100	99	*	100	*	23	47	0.489362	8	43	0.186047	10	CG	-1	0.00428294	loss	Promoter	7	126976853	126979821	2969	1	52858	ENSMUST00000205830.1	149	ENSMUSG00000030682	Cdipt	CDP-diacylglycerol--inositol 3-phosphatidyltransferase (phosphatidylinositol synthase)
chr7	129049902	129050000	99	*	100	*	12	22	0.545455	28	32	0.875	4	CG	1	0.0071748	gain	Distal Intergenic	7	129257031	129391412	134382	1	381925	ENSMUST00000094018.5	-207031	ENSMUSG00000070366	Plpp4	phospholipid phosphatase 4
chr7	129533502	129533600	99	*	100	*	14	24	0.583333	19	19	1	4	CG	1	0.00315053	gain	Distal Intergenic	7	129591863	129635738	43876	1	207425	ENSMUST00000084519.6	-58263	ENSMUSG00000042055	Wdr11	WD repeat domain 11
chr7	130266402	130266500	99	*	100	*	33	76	0.434211	22	103	0.213592	17	CG	-1	0.00347345	loss	Promoter	7	130162451	130266263	103813	2	14183	ENSMUST00000120187.8	-139	ENSMUSG00000030849	Fgfr2	fibroblast growth factor receptor 2
chr7	130857202	130857300	99	*	100	*	4	8	0.5	0	24	0	2	CG	-1	0.00129908	loss	Intron (ENSMUST00000124096.7/14183, intron 2 of 6)	7	130865756	130913312	47557	1	101476	ENSMUST00000120441.7	-8456	ENSMUSG00000040268	Plekha1	pleckstrin homology domain containing, family A (phosphoinositide binding specific) member 1
chr7	131770902	131771000	99	*	100	*	34	41	0.829268	22	40	0.55	8	CG	-1	0.00708975	loss	Intron (ENSMUST00000124096.7/14183, intron 2 of 6)	7	131966460	131994405	27946	1	233919	ENSMUST00000045840.4	-195460	ENSMUSG00000040125	Gpr26	G protein-coupled receptor 26
chr7	133625602	133625700	99	*	100	*	10	24	0.416667	5	53	0.0943396	6	CG	-1	0.00270863	loss	Distal Intergenic	7	133637543	133672971	35429	1	214764	ENSMUST00000051169.12	-11843	ENSMUSG00000039990	Edrf1	erythroid differentiation regulatory factor 1
chr7	138172502	138172600	99	*	100	*	2	24	0.0833333	23	44	0.522727	6	CG	1	0.0016962	gain	Distal Intergenic	7	138209717	138271329	61613	2	70571	ENSMUST00000161213.2	98729	ENSMUSG00000091002	Tcerg1l	transcription elongation regulator 1-like
chr7	138259802	138259900	99	*	100	*	7	24	0.291667	0	24	0	6	CG	-1	0.00556419	loss	Exon (ENSMUST00000160436.1/70571, exon 7 of 12)	7	138209717	138271329	61613	2	70571	ENSMUST00000161213.2	11429	ENSMUSG00000091002	Tcerg1l	transcription elongation regulator 1-like
chr7	138319102	138319200	99	*	100	*	7	9	0.777778	2	19	0.105263	2	CG	-1	0.00180385	loss	Intron (ENSMUST00000160436.1/70571, intron 4 of 11)	7	138209717	138271329	61613	2	70571	ENSMUST00000161213.2	-47773	ENSMUSG00000091002	Tcerg1l	transcription elongation regulator 1-like
chr7	141078002	141078100	99	*	100	*	2	11	0.181818	12	13	0.923077	2	CG	1	0.00137906	gain	Promoter	7	141078218	141090510	12293	1	56460	ENSMUST00000106039.8	-118	ENSMUSG00000054065	Pkp3	plakophilin 3
chr7	141140102	141140200	99	*	100	*	4	8	0.5	19	20	0.95	2	CG	1	0.00604088	gain	Intron (ENSMUST00000174373.7/27388, intron 3 of 9)	7	141132553	141143671	11119	1	27388	ENSMUST00000173572.1	7549	ENSMUSG00000025495	Ptdss2	phosphatidylserine synthase 2
chr7	142789702	142789800	99	*	100	*	3	13	0.230769	15	18	0.833333	2	CG	1	0.0024754	gain	Distal Intergenic	7	142678656	142743381	64726	2	16334	ENSMUST00000210288.1	-46321	ENSMUSG00000000215	Ins2	insulin II
chr7	143296502	143296600	99	*	100	*	18	84	0.214286	57	124	0.459677	16	CG	1	0.00159577	gain	Promoter	7	143203458	143296549	93092	2	63830	ENSMUST00000185789.2	0	ENSMUSG00000101609	Kcnq1ot1	KCNQ1 overlapping transcript 1
chr7	143870602	143870700	99	*	100	*	5	9	0.555556	2	21	0.0952381	2	CG	-1	0.00692894	loss	Promoter	7	143869173	143896496	27324	1	102636989	ENSMUST00000179036.7	1429	ENSMUSG00000031085	Acte1	actin, epsilon 1
chr7	144031302	144031400	99	*	100	*	26	29	0.896552	17	37	0.459459	6	CG	-1	0.00130796	loss	Promoter	7	144031264	144396431	365168	1	210274	ENSMUST00000213146.1	38	ENSMUSG00000037541	Shank2	SH3 and multiple ankyrin repeat domains 2
chr8	3336602	3336700	99	*	100	*	3	8	0.375	0	22	0	2	CG	-1	0.00426781	loss	Distal Intergenic	8	3353415	3389408	35994	1	102098	ENSMUST00000208363.1	-16715	ENSMUSG00000004568	Arhgef18	rho/rac guanine nucleotide exchange factor (GEF) 18
chr8	8928502	8928600	99	*	100	*	27	35	0.771429	24	52	0.461538	8	CG	-1	0.00544047	loss	Intron (ENSMUST00000209045.1/ENSMUST00000209045.1, intron 1 of 3)	8	9125412	9132288	6877	2	71249	ENSMUST00000208031.1	203688	ENSMUSG00000108848	4933430N04Rik	RIKEN cDNA 4933430N04 gene
chr8	9536002	9536100	99	*	100	*	4	10	0.4	0	18	0	2	CG	-1	0.00523725	loss	Intron (ENSMUST00000110969.4/270028, intron 1 of 2)	8	9207238	9323711	116474	2	270028	ENSMUST00000207297.1	-212291	ENSMUSG00000079157	Fam155a	family with sequence similarity 155, member A
chr8	10824502	10824600	99	*	100	*	21	24	0.875	19	45	0.422222	4	CG	-1	0.00153556	loss	Distal Intergenic	8	10871509	10882435	10927	2	320014	ENSMUST00000208358.1	57835	ENSMUSG00000109473	B930025P03Rik	RIKEN cDNA B930025P03 gene
chr8	11738502	11738600	99	*	100	*	16	16	1	27	41	0.658537	2	CG	-1	0.00754908	loss	Intron (ENSMUST00000210104.1/54126, intron 2 of 4)	8	11728177	11823061	94885	1	54126	ENSMUST00000033908.13	10325	ENSMUSG00000031511	Arhgef7	Rho guanine nucleotide exchange factor (GEF7)
chr8	11847302	11847400	99	*	100	*	12	17	0.705882	7	32	0.21875	4	CG	-1	0.00258883	loss	Intron (ENSMUST00000033909.13/75528, intron 3 of 6)	8	11842061	11855757	13697	1	75528	ENSMUST00000132536.1	5241	ENSMUSG00000031512	Tex29	testis expressed 29
chr8	11984702	11984800	99	*	100	*	8	19	0.421053	1	20	0.05	2	CG	-1	0.0067431	loss	Intron (ENSMUST00000209977.1/ENSMUST00000209977.1, intron 1 of 2)	8	11842061	11855757	13697	1	75528	ENSMUST00000132536.1	142641	ENSMUSG00000031512	Tex29	testis expressed 29
chr8	12112702	12112800	99	*	100	*	21	22	0.954545	22	34	0.647059	4	CG	-1	0.00804245	loss	Distal Intergenic	8	11842061	11855757	13697	1	75528	ENSMUST00000132536.1	270641	ENSMUSG00000031512	Tex29	testis expressed 29
chr8	12539602	12539700	99	*	100	*	6	18	0.333333	3	70	0.0428571	4	CG	-1	0.0015398	loss	Distal Intergenic	8	12573029	12600744	27716	1	78634	ENSMUST00000210276.1	-33329	ENSMUSG00000010435	Spaca7	sperm acrosome associated 7
chr8	12596202	12596300	99	*	100	*	14	26	0.538462	44	52	0.846154	4	CG	1	0.00499506	gain	Intron (ENSMUST00000210276.1/78634, intron 4 of 5)	8	12573049	12600739	27691	1	78634	ENSMUST00000209428.1	23153	ENSMUSG00000010435	Spaca7	sperm acrosome associated 7
chr8	12920802	12920900	99	*	100	*	13	30	0.433333	9	60	0.15	4	CG	-1	0.00486928	loss	Intron (ENSMUST00000095456.9/17207, intron 2 of 29)	8	12915975	13019309	103335	1	17207	ENSMUST00000110879.8	4827	ENSMUSG00000031442	Mcf2l	mcf.2 transforming sequence-like
chr8	12937002	12937100	99	*	100	*	10	18	0.555556	1	16	0.0625	4	CG	-1	0.00402254	loss	Intron (ENSMUST00000095456.9/17207, intron 2 of 29)	8	12931662	12973089	41428	1	17207	ENSMUST00000238472.1	5340	ENSMUSG00000031442	Mcf2l	mcf.2 transforming sequence-like
chr8	13251202	13251300	99	*	100	*	39	39	1	52	69	0.753623	8	CG	-1	0.00239368	loss	Intron (ENSMUST00000204916.2/234072, intron 1 of 7)	8	13242510	13254071	11562	2	234072	ENSMUST00000168498.7	2771	ENSMUSG00000031448	Adprhl1	ADP-ribosylhydrolase like 1
chr8	13323202	13323300	99	*	100	*	20	21	0.952381	21	34	0.617647	2	CG	-1	0.00648657	loss	Distal Intergenic	8	13317636	13321396	3761	1	234076	ENSMUST00000210750.1	5566	ENSMUSG00000038497	Tmco3	transmembrane and coiled-coil domains 3
chr8	13477202	13477300	99	*	100	*	26	53	0.490566	44	60	0.733333	8	CG	1	0.00818518	gain	Intron (ENSMUST00000033828.6/14456, intron 6 of 14)	8	13465374	13494490	29117	2	14456	ENSMUST00000033828.6	17190	ENSMUSG00000031451	Gas6	growth arrest specific 6
chr8	13502702	13502800	99	*	100	*	3	10	0.3	11	13	0.846154	2	CG	1	0.00806124	gain	Distal Intergenic	8	13465374	13494490	29117	2	14456	ENSMUST00000033828.6	-8212	ENSMUSG00000031451	Gas6	growth arrest specific 6
chr8	13680702	13680800	99	*	100	*	19	39	0.487179	53	68	0.779412	4	CG	1	0.00377038	gain	Distal Intergenic	8	13566948	13677603	110656	2	19414	ENSMUST00000117551.3	-3099	ENSMUSG00000031453	Rasa3	RAS p21 protein activator 3
chr8	14327902	14328000	99	*	100	*	11	18	0.611111	28	28	1	4	CG	1	0.00170635	gain	Intron (ENSMUST00000152652.7/244310, intron 2 of 14)	8	14381948	14531061	149114	1	244310	ENSMUST00000136000.7	-53948	ENSMUSG00000047495	Dlgap2	DLG associated protein 2
chr8	14822602	14822700	99	*	100	*	40	44	0.909091	67	97	0.690722	10	CG	-1	0.00604088	loss	Exon (ENSMUST00000152652.7/244310, exon 9 of 15)	8	14777773	14847398	69626	1	244310	ENSMUST00000129119.1	44829	ENSMUSG00000047495	Dlgap2	DLG associated protein 2
chr8	15460302	15460400	99	*	100	*	14	20	0.7	38	40	0.95	4	CG	1	0.00764339	gain	Distal Intergenic	8	15119007	15131160	12154	1	17930	ENSMUST00000140033.1	341295	ENSMUSG00000031461	Myom2	myomesin 2
chr8	16085302	16085400	99	*	100	*	1	22	0.0454545	14	36	0.388889	4	CG	1	0.00523725	gain	Intron (ENSMUST00000082104.6/94109, intron 30 of 69)	8	16168757	16168838	82	2	100526464	ENSMUST00000175401.1	83438	ENSMUSG00000093142	Mir3106	microRNA 3106
chr8	16682202	16682300	99	*	100	*	5	10	0.5	1	24	0.0416667	2	CG	-1	0.00327165	loss	Intron (ENSMUST00000082104.6/94109, intron 5 of 69)	8	16168757	16168838	82	2	100526464	ENSMUST00000175401.1	-513364	ENSMUSG00000093142	Mir3106	microRNA 3106
chr8	16884702	16884800	99	*	100	*	2	27	0.0740741	13	36	0.361111	6	CG	1	0.00829023	gain	Intron (ENSMUST00000082104.6/94109, intron 3 of 69)	8	15892537	17535281	1642745	2	94109	ENSMUST00000082104.6	650481	ENSMUSG00000060924	Csmd1	CUB and Sushi multiple domains 1
chr8	18897102	18897200	99	*	100	*	15	16	0.9375	22	39	0.564103	4	CG	-1	0.0076914	loss	Intron (ENSMUST00000213002.1/ENSMUST00000213002.1, intron 1 of 2)	8	18846279	18883421	37143	1	52123	ENSMUST00000033847.4	50823	ENSMUSG00000031467	Agpat5	1-acylglycerol-3-phosphate O-acyltransferase 5 (lysophosphatidic acid acyltransferase, epsilon)
chr8	18960502	18960600	99	*	100	*	3	8	0.375	15	15	1	2	CG	1	0.00213446	gain	Distal Intergenic	8	18932729	18950975	18247	2	319581	ENSMUST00000095438.9	-9527	ENSMUSG00000039814	Xkr5	X-linked Kx blood group related 5
chr8	19162302	19162400	99	*	100	*	3	9	0.333333	0	25	0	2	CG	-1	0.00429573	loss	Distal Intergenic	8	19157886	19159578	1693	1	78128	ENSMUST00000058955.4	4416	ENSMUSG00000079842	Spag11a	sperm associated antigen 11A
chr8	19521102	19521200	99	*	100	*	0	16	0	8	20	0.4	2	CG	1	0.00549929	gain	Distal Intergenic	8	19495097	19497775	2679	1	246080	ENSMUST00000047851.3	26005	ENSMUSG00000037790	Defb7	defensin beta 7
chr8	19938402	19938500	99	*	100	*	11	23	0.478261	19	22	0.863636	4	CG	1	0.006839	gain	Distal Intergenic	8	19729576	19753527	23952	1	626415	ENSMUST00000098909.4	208826	ENSMUSG00000096265	4930467E23Rik	RIKEN cDNA 4930467E23 gene
chr8	21908402	21908500	99	*	100	*	0	8	0	8	14	0.571429	2	CG	1	0.0076914	gain	Intron (ENSMUST00000212313.1/ENSMUST00000212313.1, intron 1 of 3)	8	21905376	21906412	1037	2	246081	ENSMUST00000051965.4	-1990	ENSMUSG00000045337	Defb11	defensin beta 11
chr8	23138702	23138800	99	*	100	*	18	19	0.947368	19	40	0.475	4	CG	-1	0.00196626	loss	Promoter	8	23139030	23149279	10250	1	11733	ENSMUST00000121075.7	-230	ENSMUSG00000031543	Ank1	ankyrin 1, erythroid
chr8	23402602	23402700	99	*	100	*	19	20	0.95	20	33	0.606061	4	CG	-1	0.00669056	loss	Distal Intergenic	8	23411502	23449632	38131	1	20377	ENSMUST00000033952.7	-8802	ENSMUSG00000031548	Sfrp1	secreted frizzled-related protein 1
chr8	23695202	23695300	99	*	100	*	25	31	0.806452	11	27	0.407407	6	CG	-1	0.00366423	loss	Intron (ENSMUST00000131410.7/320158, intron 1 of 3)	8	23700821	23797401	96581	1	320158	ENSMUST00000135747.1	-5521	ENSMUSG00000037492	Zmat4	zinc finger, matrin type 4
chr8	24113702	24113800	99	*	100	*	11	34	0.323529	8	72	0.111111	8	CG	-1	0.00804467	loss	Intron (ENSMUST00000123412.1/320158, intron 6 of 7)	8	23929053	24015192	86140	1	320158	ENSMUST00000146774.1	184649	ENSMUSG00000037492	Zmat4	zinc finger, matrin type 4
chr8	24153302	24153400	99	*	100	*	5	18	0.277778	12	16	0.75	2	CG	1	0.0067431	gain	Intron (ENSMUST00000123412.1/320158, intron 7 of 7)	8	23929053	24015192	86140	1	320158	ENSMUST00000146774.1	224249	ENSMUSG00000037492	Zmat4	zinc finger, matrin type 4
chr8	24289202	24289300	99	*	100	*	5	8	0.625	24	24	1	2	CG	1	0.00349759	gain	Distal Intergenic	8	24437180	24438984	1805	2	69068	ENSMUST00000052622.5	149684	ENSMUSG00000056313	Tcim	transcriptional and immune response regulator
chr8	24628902	24629000	99	*	100	*	13	18	0.722222	6	22	0.272727	4	CG	-1	0.00584213	loss	Promoter	8	24602250	24628254	26005	2	13524	ENSMUST00000138232.1	-648	ENSMUSG00000031552	Adam18	a disintegrin and metallopeptidase domain 18
chr8	25070702	25070800	99	*	100	*	0	10	0	5	9	0.555556	2	CG	1	0.00677389	gain	Intron (ENSMUST00000064883.13/83436, intron 3 of 11)	8	25062433	25091346	28914	2	83436	ENSMUST00000125466.1	20546	ENSMUSG00000031557	Plekha2	pleckstrin homology domain-containing, family A (phosphoinositide binding specific) member 2
chr8	25368002	25368100	99	*	100	*	18	19	0.947368	20	33	0.606061	4	CG	-1	0.00783786	loss	Distal Intergenic	8	25302650	25306270	3621	2	74489	ENSMUST00000210268.1	-61732	ENSMUSG00000110140	5430421F17Rik	RIKEN cDNA 5430421F17 gene
chr8	25483602	25483700	99	*	100	*	4	8	0.5	0	14	0	2	CG	-1	0.00508533	loss	Intron (ENSMUST00000211266.1/ENSMUST00000211266.1, intron 1 of 2)	8	25513654	25555568	41915	1	14182	ENSMUST00000155564.7	-29954	ENSMUSG00000031565	Fgfr1	fibroblast growth factor receptor 1
chr8	26526602	26526700	99	*	100	*	5	10	0.5	0	11	0	2	CG	-1	0.00762288	loss	Distal Intergenic	8	26814593	26824423	9831	2	72316	ENSMUST00000189978.1	297723	ENSMUSG00000100335	2310008N11Rik	RIKEN cDNA 2310008N11 gene
chr8	26885502	26885600	99	*	100	*	16	19	0.842105	6	26	0.230769	4	CG	-1	0.000634444	loss	Distal Intergenic	8	26814593	26880582	65990	2	72316	ENSMUST00000210732.1	-4920	ENSMUSG00000100335	2310008N11Rik	RIKEN cDNA 2310008N11 gene
chr8	27174302	27174400	99	*	100	*	127	191	0.664921	88	214	0.411215	30	CG	-1	1.67347e-05	loss	Promoter	8	27161898	27174627	12730	2	75767	ENSMUST00000210919.1	227	ENSMUSG00000031488	Rab11fip1	RAB11 family interacting protein 1 (class I)
chr8	27623802	27623900	99	*	100	*	1	17	0.0588235	13	25	0.52	4	CG	1	0.0037232	gain	Distal Intergenic	8	27447670	27495172	47503	1	70952	ENSMUST00000081321.4	176132	ENSMUSG00000063932	Poteg	POTE ankyrin domain family, member G
chr8	29811702	29811800	99	*	100	*	5	8	0.625	1	17	0.0588235	2	CG	-1	0.00381881	loss	Distal Intergenic	8	28646717	29219636	572920	2	210801	ENSMUST00000168630.3	-592066	ENSMUSG00000063626	Unc5d	unc-5 netrin receptor D
chr8	29837502	29837600	99	*	100	*	6	12	0.5	20	22	0.909091	2	CG	1	0.00761911	gain	Distal Intergenic	8	28646717	29219636	572920	2	210801	ENSMUST00000168630.3	-617866	ENSMUSG00000063626	Unc5d	unc-5 netrin receptor D
chr8	33684502	33684600	99	*	100	*	8	11	0.727273	26	26	1	2	CG	1	0.00638019	gain	Intron (ENSMUST00000033992.8/14782, intron 8 of 12)	8	33669002	33685652	16651	1	14782	ENSMUST00000149528.1	15500	ENSMUSG00000031584	Gsr	glutathione reductase
chr8	34664702	34664800	99	*	100	*	16	18	0.888889	8	21	0.380952	2	CG	-1	0.0029655	loss	Distal Intergenic	8	34589420	34640316	50897	2	330734	ENSMUST00000211381.1	-24386	ENSMUSG00000109819	B930018H19Rik	RIKEN cDNA B930018H19 gene
chr8	35927402	35927500	99	*	100	*	10	12	0.833333	3	17	0.176471	2	CG	-1	0.00196626	loss	Distal Intergenic	8	35864085	35882957	18873	2	330737	ENSMUST00000210717.1	-44445	ENSMUSG00000109761	5430403N17Rik	RIKEN cDNA 5430403N17 gene
chr8	37041202	37041300	99	*	100	*	11	11	1	5	14	0.357143	2	CG	-1	0.00261809	loss	Distal Intergenic	8	36985573	37024238	38666	2	414128	ENSMUST00000209814.1	-16964	ENSMUSG00000110242	G630064G18Rik	RIKEN cDNA G630064G18 gene
chr8	45156402	45156500	99	*	100	*	1	12	0.0833333	11	18	0.611111	2	CG	1	0.00532669	gain	Intron (ENSMUST00000209316.1/ENSMUST00000209316.1, intron 4 of 4)	8	45160494	45165219	4726	2	622523	ENSMUST00000209210.1	8719	ENSMUSG00000110231	Gm6329	predicted gene 6329
chr8	45419102	45419200	99	*	100	*	6	8	0.75	2	17	0.117647	2	CG	-1	0.00347345	loss	Distal Intergenic	8	45409820	45411080	1261	2	142980	ENSMUST00000209269.1	-8022	ENSMUSG00000031639	Tlr3	toll-like receptor 3
chr8	45888902	45889000	99	*	100	*	1	8	0.125	9	12	0.75	2	CG	1	0.0068518	gain	Intron (ENSMUST00000034053.6/53318, intron 1 of 6)	8	45885520	45919338	33819	1	53318	ENSMUST00000210422.1	3382	ENSMUSG00000031636	Pdlim3	PDZ and LIM domain 3
chr8	46233002	46233100	99	*	100	*	7	16	0.4375	1	24	0.0416667	4	CG	-1	0.00402254	loss	Distal Intergenic	8	46206797	46211284	4488	2	11739	ENSMUST00000034049.4	-21718	ENSMUSG00000031633	Slc25a4	solute carrier family 25 (mitochondrial carrier, adenine nucleotide translocator), member 4
chr8	46392102	46392200	99	*	100	*	8	8	1	10	22	0.454545	2	CG	-1	0.0074814	loss	Distal Intergenic	8	46471037	46536051	65015	1	14081	ENSMUST00000034046.12	-78837	ENSMUSG00000018796	Acsl1	acyl-CoA synthetase long-chain family member 1
chr8	47045702	47045800	99	*	100	*	2	30	0.0666667	8	20	0.4	4	CG	1	0.00536947	gain	Intron (ENSMUST00000039840.14/320981, intron 2 of 7)	8	47068931	47083476	14546	1	320981	ENSMUST00000149593.1	-23131	ENSMUSG00000038173	Enpp6	ectonucleotide pyrophosphatase/phosphodiesterase 6
chr8	47274402	47274500	99	*	100	*	16	25	0.64	65	72	0.902778	6	CG	1	0.00407977	gain	Intron (ENSMUST00000079195.5/71069, intron 1 of 3)	8	47185956	47289362	103407	2	71069	ENSMUST00000211737.1	14862	ENSMUSG00000038143	Stox2	storkhead box 2
chr8	47276702	47276800	99	*	100	*	19	28	0.678571	46	48	0.958333	4	CG	1	0.00253453	gain	Intron (ENSMUST00000079195.5/71069, intron 1 of 3)	8	47185956	47289362	103407	2	71069	ENSMUST00000211737.1	12562	ENSMUSG00000038143	Stox2	storkhead box 2
chr8	48645202	48645300	99	*	100	*	2	8	0.25	8	8	1	2	CG	1	0.00377038	gain	Intron (ENSMUST00000033965.13/23965, intron 2 of 28)	8	48227926	48674684	446759	2	23965	ENSMUST00000190840.7	29384	ENSMUSG00000031561	Tenm3	teneurin transmembrane protein 3
chr8	48800802	48800900	99	*	100	*	29	31	0.935484	22	39	0.564103	6	CG	-1	0.00208015	loss	Intron (ENSMUST00000211812.1/23965, intron 1 of 2)	8	48646261	48843951	197691	2	23965	ENSMUST00000211812.1	43051	ENSMUSG00000031561	Tenm3	teneurin transmembrane protein 3
chr8	53711702	53711800	99	*	100	*	12	13	0.923077	8	18	0.444444	2	CG	-1	0.00674529	loss	Distal Intergenic	8	53586867	53639065	52199	2	234258	ENSMUST00000047768.10	-72637	ENSMUSG00000039396	Neil3	nei like 3 (E. coli)
chr8	53922402	53922500	99	*	100	*	8	12	0.666667	37	38	0.973684	2	CG	1	0.00381881	gain	Distal Intergenic	8	54077606	54187096	109491	1	22341	ENSMUST00000033919.5	-155106	ENSMUSG00000031520	Vegfc	vascular endothelial growth factor C
chr8	54507502	54507600	99	*	100	*	1	14	0.0714286	19	30	0.633333	2	CG	1	0.00202344	gain	Distal Intergenic	8	54529580	54583637	54058	1	76294	ENSMUST00000209937.1	-21980	ENSMUSG00000031519	Asb5	ankyrin repeat and SOCs box-containing 5
chr8	54537602	54537700	99	*	100	*	11	11	1	5	16	0.3125	2	CG	-1	0.00176489	loss	Intron (ENSMUST00000209937.1/76294, intron 1 of 2)	8	54520433	54529998	9566	2	76687	ENSMUST00000067476.8	-7604	ENSMUSG00000054408	Spcs3	signal peptidase complex subunit 3 homolog (S. cerevisiae)
chr8	55357502	55357600	99	*	100	*	2	28	0.0714286	30	62	0.483871	5	CG	1	0.00110851	gain	Distal Intergenic	8	54954843	55060871	106029	1	234267	ENSMUST00000033915.8	402659	ENSMUSG00000031517	Gpm6a	glycoprotein m6a
chr8	59801502	59801600	99	*	100	*	2	8	0.25	9	10	0.9	2	CG	1	0.00602125	gain	Distal Intergenic	8	59825649	59844723	19075	1	75017	ENSMUST00000209438.1	-24049	ENSMUSG00000110406	4930470O06Rik	RIKEN cDNA 4930470O06 gene
chr8	61895502	61895600	99	*	100	*	3	18	0.166667	15	23	0.652174	2	CG	1	0.00375035	gain	Intron (ENSMUST00000133752.1/ENSMUST00000133752.1, intron 2 of 2)	8	61511433	61902669	391237	2	72333	ENSMUST00000121785.8	7069	ENSMUSG00000058056	Palld	palladin, cytoskeletal associated protein
chr8	64999802	64999900	99	*	100	*	4	8	0.5	0	16	0	2	CG	-1	0.00377038	loss	3' UTR	8	64983718	64987831	4114	2	333307	ENSMUST00000210982.1	-11971	ENSMUSG00000071089	Trim75	tripartite motif-containing 75
chr8	65653402	65653500	99	*	100	*	10	11	0.909091	4	13	0.307692	2	CG	-1	0.0046145	loss	Intron (ENSMUST00000152320.7/72925, intron 1 of 8)	8	65618525	66470427	851903	1	72925	ENSMUST00000110259.7	34877	ENSMUSG00000036469	2020-03-01	membrane-associated ring finger (C3HC4) 1
chr8	65660602	65660700	99	*	100	*	2	9	0.222222	12	15	0.8	2	CG	1	0.0063754	gain	Intron (ENSMUST00000152320.7/72925, intron 1 of 8)	8	65618525	66470427	851903	1	72925	ENSMUST00000110259.7	42077	ENSMUSG00000036469	2020-03-01	membrane-associated ring finger (C3HC4) 1
chr8	65704402	65704500	99	*	100	*	10	28	0.357143	46	62	0.741935	2	CG	1	0.00202344	gain	Intron (ENSMUST00000152320.7/72925, intron 1 of 8)	8	65618525	66470427	851903	1	72925	ENSMUST00000110259.7	85877	ENSMUSG00000036469	2020-03-01	membrane-associated ring finger (C3HC4) 1
chr8	66529302	66529400	99	*	100	*	5	16	0.3125	27	30	0.9	4	CG	1	0.000526524	gain	Distal Intergenic	8	66511759	66518335	6577	1	74419	ENSMUST00000183187.1	17543	ENSMUSG00000025519	Tktl2	transketolase-like 2
chr8	66774302	66774400	99	*	100	*	1	10	0.1	11	15	0.733333	2	CG	1	0.00377038	gain	Distal Intergenic	8	66697422	66706792	9371	1	18166	ENSMUST00000039303.6	76880	ENSMUSG00000036437	Npy1r	neuropeptide Y receptor Y1
chr8	68010802	68010900	99	*	100	*	11	12	0.916667	7	27	0.259259	2	CG	-1	0.00108594	loss	Intron (ENSMUST00000212505.1/234353, intron 1 of 15)	8	67696047	67974574	278528	2	234353	ENSMUST00000093469.10	-36228	ENSMUSG00000030465	Psd3	pleckstrin and Sec7 domain containing 3
chr8	68989502	68989600	99	*	100	*	12	13	0.923077	10	22	0.454545	2	CG	-1	0.00645164	loss	Intron (ENSMUST00000212717.1/ENSMUST00000212717.1, intron 1 of 1)	8	69070255	69075508	5254	2	110877	ENSMUST00000147674.1	85908	ENSMUSG00000036330	Slc18a1	solute carrier family 18 (vesicular monoamine), member 1
chr8	70880502	70880600	99	*	100	*	17	51	0.333333	16	131	0.122137	8	CG	-1	0.00263045	loss	Downstream (2-3kb)	8	70868227	70873935	5709	2	234388	ENSMUST00000007865.6	-6567	ENSMUSG00000007721	Ccdc124	coiled-coil domain containing 124
chr8	70958702	70958800	99	*	100	*	10	21	0.47619	31	37	0.837838	2	CG	1	0.00518671	gain	Intron (ENSMUST00000211950.1/69419, intron 3 of 4)	8	70931405	70933037	1633	1	665828	ENSMUST00000098653.2	27297	NA	Gm10654	predicted gene 10654
chr8	71544102	71544200	99	*	100	*	30	30	1	37	48	0.770833	4	CG	-1	0.00585917	loss	Promoter	8	71544859	71545951	1093	1	73711	ENSMUST00000212659.1	-659	ENSMUSG00000031813	Mvb12a	multivesicular body subunit 12A
chr8	71908702	71908800	99	*	100	*	36	74	0.486486	129	158	0.816456	18	CG	1	1.33598e-05	gain	Promoter	8	71908657	71913583	4927	1	382019	ENSMUST00000125802.7	45	ENSMUSG00000089857	Zfp882	zinc finger protein 882
chr8	72682102	72682200	99	*	100	*	4	9	0.444444	0	14	0	2	CG	-1	0.00679261	loss	Promoter	8	72681791	72693110	11320	1	319555	ENSMUST00000162248.1	311	ENSMUSG00000048148	Nwd1	NACHT and WD repeat domain containing 1
chr8	78027502	78027600	99	*	100	*	1	9	0.111111	11	14	0.785714	2	CG	1	0.00347345	gain	Distal Intergenic	8	78213297	78220975	7679	1	73301	ENSMUST00000117845.7	-185697	ENSMUSG00000037101	Ttc29	tetratricopeptide repeat domain 29
chr8	78480602	78480700	99	*	100	*	15	22	0.681818	18	60	0.3	4	CG	-1	0.00366423	loss	Distal Intergenic	8	78505277	78508879	3603	2	19656	ENSMUST00000211719.1	28179	ENSMUSG00000037070	Rbmxl1	RNA binding motif protein, X-linked like-1
chr8	78508002	78508100	99	*	100	*	15	24	0.625	6	28	0.214286	4	CG	-1	0.0043865	loss	Promoter	8	78505277	78508879	3603	2	19656	ENSMUST00000211719.1	779	ENSMUSG00000037070	Rbmxl1	RNA binding motif protein, X-linked like-1
chr8	79251202	79251300	99	*	100	*	6	9	0.666667	0	21	0	2	CG	-1	0.000476504	loss	Distal Intergenic	8	79210431	79248570	38140	2	67687	ENSMUST00000034109.5	-2632	ENSMUSG00000031682	1700011L22Rik	RIKEN cDNA 1700011L22 gene
chr8	79488302	79488400	99	*	100	*	10	21	0.47619	32	34	0.941176	4	CG	1	0.000833173	gain	Distal Intergenic	8	79355356	79399518	44163	2	17125	ENSMUST00000066081.3	-88784	ENSMUSG00000031681	Smad1	SMAD family member 1
chr8	80142902	80143000	99	*	100	*	5	8	0.625	2	19	0.105263	2	CG	-1	0.00599796	loss	Distal Intergenic	8	79965853	80058006	92154	2	15245	ENSMUST00000079038.3	-84896	ENSMUSG00000064325	Hhip	Hedgehog-interacting protein
chr8	81041902	81042000	99	*	100	*	15	27	0.555556	17	17	1	4	CG	1	0.00309053	gain	Intron (ENSMUST00000209272.1/ENSMUST00000209272.1, intron 2 of 2)	8	80980733	81014928	34196	2	74841	ENSMUST00000042724.7	-26974	ENSMUSG00000038250	Usp38	ubiquitin specific peptidase 38
chr8	81410802	81410900	99	*	100	*	8	10	0.8	1	14	0.0714286	2	CG	-1	0.00151886	loss	Intron (ENSMUST00000172167.8/234515, intron 1 of 4)	8	81342562	82125036	782475	1	234515	ENSMUST00000215332.1	68240	ENSMUSG00000037940	Inpp4b	inositol polyphosphate-4-phosphatase, type II
chr8	82627002	82627100	99	*	100	*	3	8	0.375	2	38	0.0526316	2	CG	-1	0.00802923	loss	Distal Intergenic	8	82764372	82767537	3166	2	30932	ENSMUST00000209727.1	140437	ENSMUSG00000031711	Zfp330	zinc finger protein 330
chr8	83972302	83972400	99	*	100	*	7	60	0.116667	27	85	0.317647	12	CG	1	0.0059987	gain	Promoter	8	83972993	83996443	23451	1	18747	ENSMUST00000005606.7	-593	ENSMUSG00000005469	Prkaca	protein kinase, cAMP dependent, catalytic, alpha
chr8	84645002	84645100	99	*	100	*	20	23	0.869565	53	93	0.569892	4	CG	-1	0.00799665	loss	Distal Intergenic	8	84638991	84639434	444	1	12286	ENSMUST00000130507.1	6011	ENSMUSG00000034656	Cacna1a	calcium channel, voltage-dependent, P/Q type, alpha 1A subunit
chr8	86181902	86182000	99	*	100	*	27	36	0.75	30	68	0.441176	4	CG	-1	0.00437601	loss	Distal Intergenic	8	86035646	86060641	24996	1	102093	ENSMUST00000162305.1	146256	ENSMUSG00000036879	Phkb	phosphorylase kinase beta
chr8	86365702	86365800	99	*	100	*	10	11	0.909091	2	11	0.181818	2	CG	-1	0.0021943	loss	Distal Intergenic	8	86504583	86534747	30165	2	244562	ENSMUST00000156066.7	168947	ENSMUSG00000036872	Abcc12	ATP-binding cassette, sub-family C (CFTR/MRP), member 12
chr8	86367002	86367100	99	*	100	*	5	8	0.625	0	11	0	2	CG	-1	0.00403715	loss	Distal Intergenic	8	86504583	86534747	30165	2	244562	ENSMUST00000156066.7	167647	ENSMUSG00000036872	Abcc12	ATP-binding cassette, sub-family C (CFTR/MRP), member 12
chr8	86403902	86404000	99	*	100	*	13	19	0.684211	42	42	1	2	CG	1	0.00102861	gain	Distal Intergenic	8	86504583	86534747	30165	2	244562	ENSMUST00000156066.7	130747	ENSMUSG00000036872	Abcc12	ATP-binding cassette, sub-family C (CFTR/MRP), member 12
chr8	86498902	86499000	99	*	100	*	8	12	0.666667	1	12	0.0833333	2	CG	-1	0.00484747	loss	Intron (ENSMUST00000129898.7/244562, intron 30 of 31)	8	86504583	86534747	30165	2	244562	ENSMUST00000156066.7	35747	ENSMUSG00000036872	Abcc12	ATP-binding cassette, sub-family C (CFTR/MRP), member 12
chr8	86530602	86530700	99	*	100	*	23	29	0.793103	36	36	1	6	CG	1	0.00554101	gain	3' UTR	8	86504583	86534747	30165	2	244562	ENSMUST00000156066.7	4047	ENSMUSG00000036872	Abcc12	ATP-binding cassette, sub-family C (CFTR/MRP), member 12
chr8	86816902	86817000	99	*	100	*	10	13	0.769231	1	26	0.0384615	2	CG	-1	6.43537e-05	loss	Intron (ENSMUST00000209389.1/ENSMUST00000209389.1, intron 1 of 1)	8	86844319	86852420	8102	2	80750	ENSMUST00000210029.1	35420	ENSMUSG00000031652	N4bp1	NEDD4 binding protein 1
chr8	86955002	86955100	99	*	100	*	26	45	0.577778	57	62	0.919355	8	CG	1	0.000476504	gain	Distal Intergenic	8	86841139	86885258	44120	2	80750	ENSMUST00000034074.7	-69744	ENSMUSG00000031652	N4bp1	NEDD4 binding protein 1
chr8	87256702	87256800	99	*	100	*	5	16	0.3125	24	32	0.75	2	CG	1	0.00511449	gain	Intron (ENSMUST00000183344.1/ENSMUST00000183344.1, intron 2 of 4)	8	87195088	87199850	4763	2	100038706	ENSMUST00000184702.1	-56852	ENSMUSG00000099207	Gm10637	predicted gene 10637
chr8	87381002	87381100	99	*	100	*	11	38	0.289474	35	52	0.673077	4	CG	1	0.00168723	gain	Exon (ENSMUST00000184323.1/ENSMUST00000184323.1, exon 2 of 2)	8	87460469	87525552	65084	1	100040294	ENSMUST00000210935.1	-79369	ENSMUSG00000097248	Gm2694	predicted gene 2694
chr8	87504302	87504400	99	*	100	*	11	18	0.611111	40	43	0.930233	4	CG	1	0.00399959	gain	Promoter	8	87502912	87521799	18888	1	100040294	ENSMUST00000210170.1	1390	ENSMUSG00000097248	Gm2694	predicted gene 2694
chr8	87755002	87755100	99	*	100	*	6	30	0.2	0	48	0	4	CG	-1	0.0030875	loss	Intron (ENSMUST00000165770.8/94187, intron 3 of 5)	8	87783147	87803823	20677	2	94187	ENSMUST00000174249.1	48723	ENSMUSG00000045333	Zfp423	zinc finger protein 423
chr8	87869502	87869600	99	*	100	*	1	8	0.125	9	12	0.75	2	CG	1	0.0068518	gain	Intron (ENSMUST00000109655.8/94187, intron 2 of 7)	8	87661812	87895735	233924	2	94187	ENSMUST00000052250.14	26135	ENSMUSG00000045333	Zfp423	zinc finger protein 423
chr8	87878302	87878400	99	*	100	*	9	19	0.473684	16	18	0.888889	2	CG	1	0.0074814	gain	Intron (ENSMUST00000109655.8/94187, intron 2 of 7)	8	87661812	87895735	233924	2	94187	ENSMUST00000052250.14	17335	ENSMUSG00000045333	Zfp423	zinc finger protein 423
chr8	88185802	88185900	99	*	100	*	16	24	0.666667	32	33	0.969697	4	CG	1	0.00377408	gain	Distal Intergenic	8	88199213	88259716	60504	1	214627	ENSMUST00000066748.9	-13313	ENSMUSG00000036779	Tent4b	terminal nucleotidyltransferase 4B
chr8	88593402	88593500	99	*	100	*	3	8	0.375	0	23	0	2	CG	-1	0.00381881	loss	3' UTR	8	88582805	88592337	9533	1	93960	ENSMUST00000211113.1	10597	ENSMUSG00000031661	Nkd1	naked cuticle 1
chr8	88914302	88914400	99	*	100	*	0	16	0	9	21	0.428571	4	CG	1	0.00437601	gain	Distal Intergenic	8	89024735	89024831	97	1	102465899	ENSMUST00000183771.1	-110335	ENSMUSG00000099078	Mir8110	microRNA 8110
chr8	90800802	90800900	99	*	100	*	9	10	0.9	10	30	0.333333	2	CG	-1	0.0037598	loss	Distal Intergenic	8	90816145	90817393	1249	2	100503868	ENSMUST00000209208.1	16493	ENSMUSG00000110332	Gm19935	predicted gene, 19935
chr8	92653002	92653200	199	*	200	*	8	44	0.181818	52	77	0.675325	10	CG	1	1.03499e-05	gain	Distal Intergenic	8	92674288	92680956	6669	1	64379	ENSMUST00000034185.12	-21088	ENSMUSG00000031738	Irx6	Iroquois homeobox 6
chr8	92902102	92902200	99	*	100	*	25	36	0.694444	20	67	0.298507	8	CG	-1	0.000949733	loss	Promoter	8	92901407	92902411	1005	1	69543	ENSMUST00000104947.4	695	ENSMUSG00000078144	Capns2	calpain, small subunit 2
chr8	93855502	93855600	99	*	100	*	22	46	0.478261	45	56	0.803571	4	CG	1	0.00215721	gain	Intron (ENSMUST00000137202.7/14681, intron 2 of 5)	8	93896231	93968163	71933	1	14681	ENSMUST00000127900.1	-40631	ENSMUSG00000031748	Gnao1	guanine nucleotide binding protein, alpha O
chr8	94933902	94934000	99	*	100	*	35	41	0.853659	31	56	0.553571	6	CG	-1	0.00361696	loss	Promoter	8	94934167	94935084	918	1	382045	ENSMUST00000142991.1	-167	ENSMUSG00000061577	Adgrg5	adhesion G protein-coupled receptor G5
chr8	95017802	95017900	99	*	100	*	16	16	1	24	38	0.631579	4	CG	-1	0.00593386	loss	Promoter	8	95017692	95045250	27559	1	54672	ENSMUST00000051259.9	110	ENSMUSG00000060470	Adgrg3	adhesion G protein-coupled receptor G3
chr8	95072902	95073000	99	*	100	*	10	30	0.333333	2	78	0.025641	6	CG	-1	0.000149492	loss	Promoter	8	95074079	95076457	2379	1	330830	ENSMUST00000212980.1	-1079	ENSMUSG00000031786	Drc7	dynein regulatory complex subunit 7
chr8	95495402	95495500	99	*	100	*	5	10	0.5	0	14	0	2	CG	-1	0.00464824	loss	Distal Intergenic	8	95461593	95490039	28447	2	13000	ENSMUST00000212615.1	-5363	ENSMUSG00000046707	Csnk2a2	casein kinase 2, alpha prime polypeptide
chr8	96256602	96256700	99	*	100	*	0	27	0	10	36	0.277778	6	CG	1	0.00457068	gain	Distal Intergenic	8	95864134	95888547	24414	2	14719	ENSMUST00000034097.7	-368055	ENSMUSG00000031672	Got2	glutamatic-oxaloacetic transaminase 2, mitochondrial
chr8	96331402	96331500	99	*	100	*	5	10	0.5	0	32	0	2	CG	-1	0.000370062	loss	Intron (ENSMUST00000212446.1/ENSMUST00000212446.1, intron 1 of 4)	8	95864134	95888547	24414	2	14719	ENSMUST00000034097.7	-442855	ENSMUSG00000031672	Got2	glutamatic-oxaloacetic transaminase 2, mitochondrial
chr8	98667002	98667100	99	*	100	*	0	19	0	8	21	0.380952	4	CG	1	0.00439613	gain	Distal Intergenic	8	99011886	99032740	20855	1	100873092	ENSMUST00000161244.1	-344786	ENSMUSG00000089819	Gm15679	predicted gene 15679
chr8	103527502	103527600	99	*	100	*	13	15	0.866667	3	19	0.157895	2	CG	-1	0.000547864	loss	Distal Intergenic	8	103603782	103623670	19889	1	71058	ENSMUST00000209714.1	-76182	ENSMUSG00000110336	4933400L20Rik	RIKEN cDNA 4933400L20 gene
chr8	104630002	104630100	99	*	100	*	8	16	0.5	35	41	0.853659	4	CG	1	0.00630034	gain	Promoter	8	104630612	104631240	629	2	56437	ENSMUST00000212163.1	1140	ENSMUSG00000031880	Rrad	Ras-related associated with diabetes
chr8	105502302	105502400	99	*	100	*	3	11	0.272727	13	16	0.8125	2	CG	1	0.00606347	gain	Distal Intergenic	8	105485001	105496902	11902	2	70796	ENSMUST00000212538.1	-5400	ENSMUSG00000039199	Zdhhc1	zinc finger, DHHC domain containing 1
chr8	106539202	106539300	99	*	100	*	9	9	1	9	23	0.391304	2	CG	-1	0.00367017	loss	Intron (ENSMUST00000080797.7/12560, intron 7 of 15)	8	106510891	106557297	46407	1	12560	ENSMUST00000080797.7	28311	ENSMUSG00000061048	Cdh3	cadherin 3
chr8	108386802	108386900	99	*	100	*	8	25	0.32	27	41	0.658537	6	CG	1	0.00781445	gain	Intron (ENSMUST00000220518.1/11906, intron 3 of 15)	8	108553252	108584595	31344	2	109215	ENSMUST00000211953.1	197695	ENSMUSG00000110613	Lncbate1	brown adipose tissue enriched long non-coding RNA 1
chr8	109366302	109366400	99	*	100	*	0	10	0	10	16	0.625	2	CG	1	0.0033133	gain	Distal Intergenic	8	109340691	109340864	174	2	384864	ENSMUST00000211890.1	-25438	NA	Gm1943	WD repeat domain 70 pseudogene
chr8	109467002	109467100	99	*	100	*	12	12	1	18	36	0.5	2	CG	-1	0.00377038	loss	Distal Intergenic	8	109494027	109542640	48614	1	56523	ENSMUST00000034162.7	-26927	ENSMUSG00000031727	Pmfbp1	polyamine modulated factor 1 binding protein 1
chr8	109514702	109514800	99	*	100	*	5	19	0.263158	0	28	0	2	CG	-1	0.00547299	loss	Intron (ENSMUST00000034162.7/56523, intron 5 of 20)	8	109495044	109542640	47597	1	56523	ENSMUST00000212003.1	19658	ENSMUSG00000031727	Pmfbp1	polyamine modulated factor 1 binding protein 1
chr8	109951402	109951500	99	*	100	*	7	22	0.318182	19	24	0.791667	4	CG	1	0.00304451	gain	Intron (ENSMUST00000001722.13/73608, intron 2 of 2)	8	109959625	109962053	2429	2	73608	ENSMUST00000155052.1	10553	ENSMUSG00000001672	Marveld3	MARVEL (membrane-associating) domain containing 3
chr8	110482002	110482100	99	*	100	*	27	51	0.529412	16	86	0.186047	6	CG	-1	0.000476504	loss	Intron (ENSMUST00000043141.6/244653, intron 24 of 86)	8	110444489	110447518	3030	1	244653	ENSMUST00000212034.1	37513	ENSMUSG00000059854	Hydin	HYDIN, axonemal central pair apparatus protein
chr8	110632402	110632500	99	*	100	*	7	10	0.7	23	23	1	2	CG	1	0.00666278	gain	Exon (ENSMUST00000213003.1/234729, exon 3 of 19)	8	110645580	110712946	67367	1	234729	ENSMUST00000213015.1	-13080	ENSMUSG00000010936	Vac14	Vac14 homolog (S. cerevisiae)
chr8	111074002	111074100	99	*	100	*	9	13	0.692308	5	24	0.208333	2	CG	-1	0.00524012	loss	Intron (ENSMUST00000190778.6/353287, intron 7 of 18)	8	111069497	111081862	12366	2	353287	ENSMUST00000188466.6	7762	ENSMUSG00000033633	Clec18a	C-type lectin domain family 18, member A
chr8	111717102	111717200	99	*	100	*	2	15	0.133333	13	21	0.619048	2	CG	1	0.00514337	gain	Intron (ENSMUST00000166232.3/12927, intron 2 of 6)	8	111719392	111732105	12714	2	12927	ENSMUST00000212147.1	14905	ENSMUSG00000031955	Bcar1	breast cancer anti-estrogen resistance 1
chr8	112126102	112126200	99	*	100	*	13	33	0.393939	36	51	0.705882	6	CG	1	0.00584213	gain	Distal Intergenic	8	112011398	112020528	9131	1	57321	ENSMUST00000052138.10	114704	ENSMUSG00000033430	Terf2ip	telomeric repeat binding factor 2, interacting protein
chr8	112694602	112694700	99	*	100	*	0	12	0	8	16	0.5	2	CG	1	0.00523725	gain	Intron (ENSMUST00000125976.7/170571, intron 3 of 20)	8	112731399	112733519	2121	1	170571	ENSMUST00000127636.1	-36699	ENSMUSG00000031772	Cntnap4	contactin associated protein-like 4
chr8	112719902	112720000	99	*	100	*	7	8	0.875	1	8	0.125	2	CG	-1	0.00444458	loss	Intron (ENSMUST00000125976.7/170571, intron 3 of 20)	8	112731399	112733519	2121	1	170571	ENSMUST00000127636.1	-11399	ENSMUSG00000031772	Cntnap4	contactin associated protein-like 4
chr8	114206902	114207000	99	*	100	*	0	16	0	11	28	0.392857	4	CG	1	0.00526925	gain	Promoter	8	114205634	114230319	24686	1	270097	ENSMUST00000150963.1	1268	ENSMUSG00000046844	Vat1l	vesicle amine transport protein 1 like
chr8	115240602	115240700	99	*	100	*	7	8	0.875	0	10	0	2	CG	-1	0.00110851	loss	Intron (ENSMUST00000004756.13/80707, intron 8 of 8)	8	115701435	115707794	6360	2	17132	ENSMUST00000109104.1	467094	ENSMUSG00000055435	Maf	avian musculoaponeurotic fibrosarcoma oncogene homolog
chr8	115403802	115403900	99	*	100	*	49	57	0.859649	51	80	0.6375	6	CG	-1	0.00536947	loss	Distal Intergenic	8	115701435	115707794	6360	2	17132	ENSMUST00000109104.1	303894	ENSMUSG00000055435	Maf	avian musculoaponeurotic fibrosarcoma oncogene homolog
chr8	116529002	116529100	99	*	100	*	15	27	0.555556	45	52	0.865385	4	CG	1	0.00403715	gain	Distal Intergenic	8	116505015	116515915	10901	1	75465	ENSMUST00000078170.6	23987	ENSMUSG00000034467	Dynlrb2	dynein light chain roadblock-type 2
chr8	118986602	118986700	99	*	100	*	28	30	0.933333	17	28	0.607143	4	CG	-1	0.00462279	loss	Intron (ENSMUST00000117160.1/12554, intron 6 of 13)	8	119151465	119242356	90892	1	12554	ENSMUST00000212476.1	-164765	ENSMUSG00000031841	Cdh13	cadherin 13
chr8	119394602	119394700	99	*	100	*	38	44	0.863636	45	76	0.592105	8	CG	-1	0.00377038	loss	Promoter	8	119394878	119411102	16225	1	56690	ENSMUST00000098367.4	-178	ENSMUSG00000074064	Mlycd	malonyl-CoA decarboxylase
chr8	119395102	119395200	99	*	100	*	158	200	0.79	155	320	0.484375	36	CG	-1	6.83879e-10	loss	Promoter	8	119394898	119411087	16190	1	56690	ENSMUST00000145121.1	204	ENSMUSG00000074064	Mlycd	malonyl-CoA decarboxylase
chr8	119774902	119775000	99	*	100	*	14	18	0.777778	37	37	1	4	CG	1	0.0046145	gain	Intron (ENSMUST00000049156.6/74347, intron 1 of 7)	8	119772468	119778394	5927	2	74347	ENSMUST00000212534.1	3394	ENSMUSG00000034105	Meak7	MTOR associated protein , eak-7 homolog
chr8	120052202	120052300	99	*	100	*	14	14	1	18	30	0.6	2	CG	-1	0.00642297	loss	3' UTR	8	120030792	120050471	19680	1	78892	ENSMUST00000144801.1	21410	ENSMUSG00000031825	Crispld2	cysteine-rich secretory protein LCCL domain containing 2
chr8	120063302	120063400	99	*	100	*	9	13	0.692308	2	19	0.105263	2	CG	-1	0.0021769	loss	Intron (ENSMUST00000127664.1/108148, intron 1 of 15)	8	120082403	120086835	4433	2	102193	ENSMUST00000150444.1	23435	ENSMUSG00000031823	Zdhhc7	zinc finger, DHHC domain containing 7
chr8	120111202	120111300	99	*	100	*	12	13	0.923077	10	23	0.434783	2	CG	-1	0.00536947	loss	Intron (ENSMUST00000127664.1/108148, intron 1 of 15)	8	120114152	120154574	40423	1	234797	ENSMUST00000108948.7	-2852	ENSMUSG00000031824	6430548M08Rik	RIKEN cDNA 6430548M08 gene
chr8	120488002	120488100	99	*	100	*	55	111	0.495495	62	242	0.256198	20	CG	-1	0.000215375	loss	Promoter	8	120488447	120581390	92944	1	382034	ENSMUST00000034279.15	-347	ENSMUSG00000031822	Gse1	genetic suppressor element 1, coiled-coil protein
chr8	120778002	120778100	99	*	100	*	11	33	0.333333	35	55	0.636364	6	CG	1	0.00666222	gain	Intron (ENSMUST00000127664.1/108148, intron 1 of 15)	8	120752209	120753711	1503	1	15900	ENSMUST00000160594.1	25793	ENSMUSG00000041515	Irf8	interferon regulatory factor 8
chr8	120832402	120832500	99	*	100	*	3	6	0.5	13	13	1	1	CG	1	0.0063772	gain	Intron (ENSMUST00000127664.1/108148, intron 1 of 15)	8	120752209	120753711	1503	1	15900	ENSMUST00000160594.1	80193	ENSMUSG00000041515	Irf8	interferon regulatory factor 8
chr8	121164302	121164400	99	*	100	*	33	33	1	52	81	0.641975	6	CG	-1	0.000774291	loss	Intron (ENSMUST00000127664.1/108148, intron 1 of 15)	8	121127940	121130644	2705	1	14241	ENSMUST00000181609.1	36362	ENSMUSG00000097084	Foxl1	forkhead box L1
chr8	121221402	121221500	99	*	100	*	8	14	0.571429	22	23	0.956522	2	CG	1	0.00523725	gain	Intron (ENSMUST00000127664.1/108148, intron 1 of 15)	8	121127940	121130644	2705	1	14241	ENSMUST00000181609.1	93462	ENSMUSG00000097084	Foxl1	forkhead box L1
chr8	121374902	121375000	99	*	100	*	18	24	0.75	45	46	0.978261	4	CG	1	0.00430841	gain	Intron (ENSMUST00000127664.1/108148, intron 1 of 15)	8	121530828	121541869	11042	2	76405	ENSMUST00000182739.7	166869	ENSMUSG00000031809	1700018B08Rik	RIKEN cDNA 1700018B08 gene
chr8	121478402	121478500	99	*	100	*	17	23	0.73913	19	54	0.351852	4	CG	-1	0.00368913	loss	Intron (ENSMUST00000127664.1/108148, intron 1 of 15)	8	121530828	121541869	11042	2	76405	ENSMUST00000182739.7	63369	ENSMUSG00000031809	1700018B08Rik	RIKEN cDNA 1700018B08 gene
chr8	122448902	122449000	99	*	100	*	6	13	0.461538	1	20	0.05	2	CG	-1	0.00588697	loss	Intron (ENSMUST00000127664.1/108148, intron 1 of 15)	8	122445341	122451287	5947	2	319574	ENSMUST00000212387.1	2287	ENSMUSG00000110656	Gm20735	predicted gene, 20735
chr8	122850102	122850200	99	*	100	*	26	30	0.866667	20	40	0.5	4	CG	-1	0.00324384	loss	Intron (ENSMUST00000127664.1/108148, intron 1 of 15)	8	122847966	122867397	19432	1	12555	ENSMUST00000034443.6	2136	ENSMUSG00000031962	Cdh15	cadherin 15
chr8	123705002	123705100	99	*	100	*	22	23	0.956522	27	42	0.642857	4	CG	-1	0.00604445	loss	Intron (ENSMUST00000127664.1/108148, intron 1 of 15)	8	123733958	123739941	5984	1	234863	ENSMUST00000212339.1	-28858	ENSMUSG00000110599	6030466F02Rik	RIKEN cDNA 6030466F02 gene
chr8	123859802	123859900	99	*	100	*	28	76	0.368421	11	82	0.134146	16	CG	-1	0.00222629	loss	Promoter	8	123840831	123859530	18700	2	73420	ENSMUST00000034452.11	-272	ENSMUSG00000031971	Ccsap	centriole, cilia and spindle associated protein
chr8	124450702	124450800	99	*	100	*	8	24	0.333333	33	48	0.6875	6	CG	1	0.0055839	gain	Distal Intergenic	8	124369049	124439658	70610	2	209966	ENSMUST00000172566.7	-11044	ENSMUSG00000050751	Pgbd5	piggyBac transposable element derived 5
chr8	124823102	124823200	99	*	100	*	24	36	0.666667	18	49	0.367347	6	CG	-1	0.00698458	loss	Exon (ENSMUST00000041106.8/330863, exon 6 of 11)	8	124793092	124834713	41622	1	330863	ENSMUST00000211867.1	30010	ENSMUSG00000036913	Trim67	tripartite motif-containing 67
chr8	125088102	125088200	99	*	100	*	27	44	0.613636	61	69	0.884058	6	CG	1	0.00239368	gain	Promoter	8	125087987	125102878	14892	1	244667	ENSMUST00000126111.1	115	ENSMUSG00000043051	Disc1	disrupted in schizophrenia 1
chr8	125206002	125206100	99	*	100	*	20	24	0.833333	23	46	0.5	6	CG	-1	0.00709611	loss	Intron (ENSMUST00000074562.10/244667, intron 9 of 12)	8	125087987	125102878	14892	1	244667	ENSMUST00000126111.1	118015	ENSMUSG00000043051	Disc1	disrupted in schizophrenia 1
chr8	125254102	125254200	99	*	100	*	10	26	0.384615	8	68	0.117647	6	CG	-1	0.0049235	loss	Intron (ENSMUST00000074562.10/244667, intron 12 of 12)	8	125087987	125102878	14892	1	244667	ENSMUST00000126111.1	166115	ENSMUSG00000043051	Disc1	disrupted in schizophrenia 1
chr8	125642102	125642200	99	*	100	*	1	12	0.0833333	15	28	0.535714	2	CG	1	0.00775631	gain	Distal Intergenic	8	125669818	125673359	3542	1	74393	ENSMUST00000053078.4	-27618	ENSMUSG00000050930	Map10	microtubule-associated protein 10
chr8	125941902	125942000	99	*	100	*	24	32	0.75	66	69	0.956522	4	CG	1	0.00377038	gain	Exon (ENSMUST00000034316.5/234878, exon 9 of 10)	8	125910450	125947440	36991	1	234878	ENSMUST00000034316.5	31452	ENSMUSG00000031853	Map3k21	mitogen-activated protein kinase kinase kinase 21
chr8	125966302	125966400	99	*	100	*	5	8	0.625	1	13	0.0769231	2	CG	-1	0.00746792	loss	Distal Intergenic	8	125995170	126030685	35516	1	16525	ENSMUST00000046765.9	-28770	ENSMUSG00000033998	Kcnk1	potassium channel, subfamily K, member 1
chr8	126517302	126517400	99	*	100	*	19	47	0.404255	88	132	0.666667	10	CG	1	0.00349759	gain	Distal Intergenic	8	126425329	126475065	49737	2	212728	ENSMUST00000170518.2	-42237	ENSMUSG00000090290	Tarbp1	TAR RNA binding protein 1
chr9	4972502	4972600	99	*	100	*	0	14	0	16	28	0.571429	2	CG	1	0.00168723	gain	Distal Intergenic	9	4478263	4796234	317972	2	14802	ENSMUST00000163309.1	-176268	ENSMUSG00000025892	Gria4	glutamate receptor, ionotropic, AMPA4 (alpha 4)
chr9	6283402	6283500	99	*	100	*	0	11	0	10	18	0.555556	2	CG	1	0.00403892	gain	Intron (ENSMUST00000058692.8/71785, intron 1 of 6)	9	6262733	6269846	7114	2	71829	ENSMUST00000051706.5	-13556	ENSMUSG00000047619	Ddi1	DNA-damage inducible 1
chr9	15823002	15823100	99	*	100	*	0	20	0	8	20	0.4	4	CG	1	0.00347345	gain	Downstream (1-2kb)	9	15862667	15874460	11794	2	244701	ENSMUST00000057920.6	51360	ENSMUSG00000050901	Mtnr1b	melatonin receptor 1B
chr9	21813102	21813200	99	*	100	*	9	14	0.642857	21	21	1	3	CG	1	0.00482177	gain	Exon (ENSMUST00000217336.1/319899, exon 38 of 50)	9	21809941	21810000	60	2	102465657	ENSMUST00000184374.1	-3102	ENSMUSG00000098473	Mir7083	microRNA 7083
chr9	27966602	27966700	99	*	100	*	11	27	0.407407	41	48	0.854167	6	CG	1	0.000679635	gain	Intron (ENSMUST00000115243.8/330908, intron 1 of 7)	9	27790947	28925410	1134464	1	330908	ENSMUST00000115243.8	175655	ENSMUSG00000062257	Opcml	opioid binding protein/cell adhesion molecule-like
chr9	29594102	29594200	99	*	100	*	7	12	0.583333	0	14	0	2	CG	-1	0.00253453	loss	Intron (ENSMUST00000075069.10/235106, intron 1 of 7)	9	28996012	29412204	416193	2	235106	ENSMUST00000115237.7	-181898	ENSMUSG00000059974	Ntm	neurotrimin
chr9	34521502	34521600	99	*	100	*	7	8	0.875	0	9	0	2	CG	-1	0.00141549	loss	Intron (ENSMUST00000115148.8/67703, intron 2 of 16)	9	34488936	35036310	547375	1	67703	ENSMUST00000187182.6	32566	ENSMUSG00000032036	Kirrel3	kirre like nephrin family adhesion molecule 3
chr9	40637502	40637600	99	*	100	*	34	36	0.944444	32	51	0.627451	6	CG	-1	0.00226965	loss	Distal Intergenic	9	40685962	40761060	75099	1	71566	ENSMUST00000139577.1	-48362	ENSMUSG00000032024	Clmp	CXADR-like membrane protein
chr9	41183902	41184000	99	*	100	*	4	16	0.25	20	27	0.740741	3	CG	1	0.00361696	gain	Intron (ENSMUST00000215869.1/ENSMUST00000215869.1, intron 7 of 7)	9	41192446	41217990	25545	1	78500	ENSMUST00000213914.1	-8446	ENSMUSG00000100837	1700063D05Rik	RIKEN cDNA 1700063D05 gene
chr9	42052802	42052900	99	*	100	*	3	8	0.375	0	23	0	2	CG	-1	0.00381881	loss	Intron (ENSMUST00000060989.8/20660, intron 12 of 47)	9	41984508	41985834	1327	2	20660	ENSMUST00000139133.1	-66968	ENSMUSG00000049313	Sorl1	sortilin-related receptor, LDLR class A repeats-containing
chr9	45740702	45740800	99	*	100	*	0	9	0	7	9	0.777778	2	CG	1	0.00235309	gain	Intron (ENSMUST00000034592.9/114873, intron 21 of 32)	9	45742409	45745248	2840	1	114873	ENSMUST00000215027.1	-1609	ENSMUSG00000032087	Dscaml1	DS cell adhesion molecule like 1
chr9	51421102	51421200	99	*	100	*	9	17	0.529412	1	22	0.0454545	2	CG	-1	0.0021769	loss	Distal Intergenic	9	51289686	51328924	39239	2	69809	ENSMUST00000238450.2	-92178	ENSMUSG00000036027	1810046K07Rik	RIKEN cDNA 1810046K07 gene
chr9	54120802	54120900	99	*	100	*	5	11	0.454545	17	18	0.944444	2	CG	1	0.00451979	gain	Distal Intergenic	9	54023405	54068388	44984	2	244882	ENSMUST00000098760.4	-52414	ENSMUSG00000074345	Tnfaip8l3	tumor necrosis factor, alpha-induced protein 8-like 3
chr9	58015002	58015100	99	*	100	*	15	27	0.555556	6	47	0.12766	6	CG	-1	0.000833964	loss	Promoter	9	58014997	58022386	7390	1	13070	ENSMUST00000188944.1	5	ENSMUSG00000032323	Cyp11a1	cytochrome P450, family 11, subfamily a, polypeptide 1
chr9	62543802	62543900	99	*	100	*	9	25	0.36	21	25	0.84	6	CG	1	0.00211602	gain	Distal Intergenic	9	62419492	62537044	117553	2	235431	ENSMUST00000048043.11	-6758	ENSMUSG00000041729	Coro2b	coronin, actin binding protein, 2B
chr9	62729702	62729800	99	*	100	*	8	8	1	4	13	0.307692	2	CG	-1	0.00372193	loss	Intron (ENSMUST00000034774.8/319480, intron 3 of 29)	9	62677860	62777111	99252	1	319480	ENSMUST00000159012.1	51842	ENSMUSG00000032243	Itga11	integrin alpha 11
chr9	63961902	63962000	99	*	100	*	26	26	1	23	32	0.71875	6	CG	-1	0.0049235	loss	Intron (ENSMUST00000041029.5/17130, intron 3 of 3)	9	63954009	64016987	62979	2	17130	ENSMUST00000144323.2	54987	ENSMUSG00000036867	Smad6	SMAD family member 6
chr9	66685802	66685900	99	*	100	*	8	19	0.421053	27	33	0.818182	4	CG	1	0.00492758	gain	Distal Intergenic	9	66713686	66766845	53160	1	76459	ENSMUST00000071889.12	-27786	ENSMUSG00000032373	Car12	carbonic anhydrase 12
chr9	69882802	69882900	99	*	100	*	0	23	0	8	18	0.444444	4	CG	1	0.00178818	gain	Distal Intergenic	9	69989466	70008317	18852	1	12175	ENSMUST00000034754.11	-106566	ENSMUSG00000011958	Bnip2	BCL2/adenovirus E1B interacting protein 2
chr9	70814602	70814700	99	*	100	*	12	13	0.923077	2	20	0.1	2	CG	-1	9.94562e-05	loss	Intron (ENSMUST00000034731.9/15450, intron 5 of 8)	9	70776053	70778378	2326	1	11487	ENSMUST00000145377.1	38549	ENSMUSG00000054693	Adam10	a disintegrin and metallopeptidase domain 10
chr9	71829102	71829200	99	*	100	*	4	13	0.307692	18	21	0.857143	2	CG	1	0.00292171	gain	Distal Intergenic	9	71868224	71884711	16488	2	21406	ENSMUST00000183784.7	55511	ENSMUSG00000032228	Tcf12	transcription factor 12
chr9	74749302	74749400	99	*	100	*	0	28	0	8	30	0.266667	4	CG	1	0.0049235	gain	Distal Intergenic	9	74847983	74852873	4891	1	100503019	ENSMUST00000160979.8	-98583	ENSMUSG00000066477	Gm16551	predicted gene 16551
chr9	76229602	76229700	99	*	100	*	14	17	0.823529	2	11	0.181818	2	CG	-1	0.00248511	loss	Intron (ENSMUST00000063140.14/387285, intron 7 of 7)	9	76164102	76213657	49556	2	404194	ENSMUST00000184693.7	-15945	ENSMUSG00000059383	Gfral	GDNF family receptor alpha like
chr9	80723302	80723400	99	*	100	*	12	19	0.631579	67	73	0.917808	4	CG	1	0.00330475	gain	Distal Intergenic	9	80313995	80465481	151487	2	63859	ENSMUST00000113250.9	-257821	ENSMUSG00000032343	Impg1	interphotoreceptor matrix proteoglycan 1
chr9	89273902	89274000	99	*	100	*	8	10	0.8	3	17	0.176471	2	CG	-1	0.00332355	loss	Intron (ENSMUST00000186009.1/107885, intron 1 of 3)	9	89218454	89240170	21717	1	107885	ENSMUST00000147644.1	55448	ENSMUSG00000066442	Mthfs	5, 10-methenyltetrahydrofolate synthetase
chr9	92389502	92389600	99	*	100	*	7	8	0.875	2	13	0.153846	2	CG	-1	0.00301817	loss	Distal Intergenic	9	92351085	92357876	6792	1	78459	ENSMUST00000135182.2	38417	ENSMUSG00000074139	1700057G04Rik	RIKEN cDNA 1700057G04 gene
chr9	100118402	100118500	99	*	100	*	6	23	0.26087	0	35	0	4	CG	-1	0.00330144	loss	Distal Intergenic	9	100023648	100034650	11003	1	108970	ENSMUST00000215896.1	94754	ENSMUSG00000101584	4930519F24Rik	RIKEN cDNA 4930519F24 gene
chr9	104868802	104868900	99	*	100	*	1	16	0.0625	16	30	0.533333	4	CG	1	0.00349759	gain	Intron (ENSMUST00000098443.8/74020, intron 5 of 5)	9	104872679	105022421	149743	1	74020	ENSMUST00000213452.1	-3779	ENSMUSG00000032564	Cpne4	copine IV
chr9	107484902	107485000	99	*	100	*	11	23	0.478261	28	31	0.903226	4	CG	1	0.0021525	gain	Intron (ENSMUST00000010210.12/56808, intron 3 of 37)	9	107505604	107513534	7931	1	56808	ENSMUST00000169354.7	-20604	ENSMUSG00000010066	Cacna2d2	calcium channel, voltage-dependent, alpha 2/delta subunit 2
chr9	113635202	113635300	99	*	100	*	7	22	0.318182	15	19	0.789474	4	CG	1	0.00434952	gain	Distal Intergenic	9	113655570	113657294	1725	2	18571	ENSMUST00000142256.1	21994	ENSMUSG00000032504	Pdcd6ip	programmed cell death 6 interacting protein
chr9	118660202	118660300	99	*	100	*	10	16	0.625	26	26	1	4	CG	1	0.00242577	gain	Intron (ENSMUST00000044165.13/104099, intron 6 of 27)	9	118685835	118807231	121397	1	104099	ENSMUST00000125021.1	-25535	ENSMUSG00000039115	Itga9	integrin alpha 9
chr9	122027702	122027800	99	*	100	*	1	14	0.0714286	9	13	0.692308	2	CG	1	0.00255957	gain	Exon (ENSMUST00000213810.1/ENSMUST00000213810.1, exon 2 of 2)	9	121983251	121997110	13860	2	215494	ENSMUST00000214511.1	-30592	ENSMUSG00000066235	Pomgnt2	protein O-linked mannose beta 1,4-N-acetylglucosaminyltransferase 2
chrX	11180602	11180700	99	*	100	*	1	8	0.125	8	9	0.888889	2	CG	1	0.00349759	gain	Distal Intergenic	20	11299257	11299757	501	1	100042922	ENSMUST00000188439.1	-118557	ENSMUSG00000100626	H2al1a	H2A histone family member L1A
chrX	31170702	31170800	99	*	100	*	0	23	0	17	35	0.485714	4	CG	1	0.000785375	gain	Distal Intergenic	20	31336401	31338101	1701	1	668960	ENSMUST00000238765.1	-165601	ENSMUSG00000095716	Btbd35f10	BTB domain containing 35, family member 10
chrX	58897202	58897400	199	*	200	*	18	24	0.75	5	30	0.166667	6	CG	-1	0.000327392	loss	Distal Intergenic	20	58909360	58920304	10945	1	75352	ENSMUST00000118305.7	-11960	ENSMUSG00000046180	4930550L24Rik	RIKEN cDNA 4930550L24 gene
chrX	64723902	64724000	99	*	100	*	12	22	0.545455	1	22	0.0454545	4	CG	-1	0.00151886	loss	Distal Intergenic	20	65047644	65049014	1371	1	70062	ENSMUST00000033524.2	-323644	ENSMUSG00000031181	Ctag2	cancer/testis antigen 2
chrX	93279302	93279400	99	*	100	*	3	8	0.375	13	13	1	2	CG	1	0.00289887	gain	Distal Intergenic	20	93286496	93298357	11862	1	11878	ENSMUST00000046565.12	-7096	ENSMUSG00000035277	Arx	aristaless related homeobox
chrX	152080006	152080104	99	*	100	*	23	40	0.575	42	44	0.954545	8	CG	1	0.000505141	gain	Distal Intergenic	20	152059075	152059780	706	1	24061	ENSMUST00000141457.1	20931	ENSMUSG00000041133	Smc1a	structural maintenance of chromosomes 1A
chrX	155504606	155504704	99	*	100	*	5	8	0.625	16	16	1	2	CG	1	0.00894715	gain	Exon (ENSMUST00000121482.1/ENSMUST00000121482.1, exon 1 of 1)	20	155573541	155623118	49578	2	211612	ENSMUST00000170236.1	118414	ENSMUSG00000041552	Ptchd1	patched domain containing 1
