# Supplementary material for: Predicting Carcinogenic Mechanisms of Non-Genotoxic Carcinogens via Combined Analysis of Global DNA Methylation and In Vitro Cell Transformation
Source: Int J Mol Sci. 2020 Jul 29;21(15):5387. doi: 10.3390/ijms21155387 (PMC7432388; doi:10.3390/ijms21155387)
Supplement: Supplementary file 1 [file ijms-21-05387-s001.zip › Suppl Table S8-Overlapping DMRs.xls]

## Sheet: Suppl Table 8
Supplementary Table S8. List of overlapping DMRs in promoter region between each NGTXC
CA vs DEHP		CA vs OA		CA vs TCDD		CA vs DEA		CA vs MH		CA vs SS		DEHP vs OA		DEHP vs TCDD		DEHP vs DEA		DEHP vs MH		DEHP vs SS		OA vs TCDD		OA vs DEA		OA vs MH		OA vs SS		TCDD vs DEA		TCDD vs MH		TCDD vs SS		DEA vs MH		DEA vs SS		MH vs SS
Gene		Gene		Gene		Gene		Gene		Gene		Gene		Gene		Gene		Gene		Gene		Gene		Gene		Gene		Gene		Gene		Gene		Gene		Gene		Gene		Gene
4933412E12Rik		A730020E08Rik		Alad		Adam19		BC034090		Clip4		Abhd15		2700054A10Rik		Adam19		Ankfn1		Cdh23		Asic1(-933)		Cacnb1		Asic1(-933)		Gtpbp10		Als2cl		Ankrd2		Ankrd2		Cacnb1		1700009J07Rik		Ankrd2
Adam19		Abca3		Clip4		Ano8		Cfap299		Cramp1l		Aqp5		Alad		Caln1		Asic1(-933)		Cyp11a1		Bola1		Got2		Cacnb1		Irs1		Irs1		Ano4		Cdh23		Ccdc136(0)		Acss2		Aox4
Adgra3		Akr1b10		Crybb2		Caln1		Cux2(44)		Drc7		Asic1(-933)		Asic1(-933)		Ccdc117		BC034090		Drc7		Clcn3		Irs1		Cux2(44)		Mir705		Nsun7		Asic1(-933)		Clip4		Dlk2		Adgrl2		Fgd2
Adgrb1		Asap2		Cyp2w1		Ccdc117		E330009J07Rik		Fgd2		Bend4		Bola1		Ccdc136(0)		Ccdc136(0)		Fgd2		Dnah8(-369)		Kcne2		Gm7337(584)				St3gal5		Fendrr		Fgd2		Fabp5		Cenpf		Fgfr2
Alad		Crmp1		Dnah8(-369)		Drc7		Gm7337(584)		H2-D1		Bola1		Brd7		Drc7		Cfap299		Grin1		Gm14169		Mir705		Mir705				Zfp213		Gse1		Gse1		Fgd2		Cyp1b1		Gm20491
Arhgap24		Csmd3		Gm14169		H2-D1		H2-D1		Nrip2		Cop1		Cdh23		H2-D1		Cyp26b1		H2-D1		Gpsm2		Pcdh7(79)		Pcdh7(79)				Zfp882		Man1b1		Gtpbp10		Fgf15		Drc7		Gse1
Atp5c1		Cux2(44)		Gpsm2		Nsun7		Ltbp1		Nsun7		Crmp1		Cox19		Kcne2		H2-D1		Has2os		Gtpbp10				Sds						Pou6f1		Has2os		Fgfr2		Fgd2		H2-D1
BC028528		Cyth3		Hoxa5		Pcdh7(79)		Pcdh7(79)		Pde1b		Cyth3		Crybb2		Lgals3bp		Lypd6(734)		Lypd6(734)		Hoxa2										Sik1		Hid1		Ghsr		Fgfr2		Lypd6(734)
BC034090		Dnah8(-369)		Larp1b		Podn		Pou6f1		Pou6f1		Fbxl5		Dock2		Mir705		Mfsd4a		Mfsd4a		Hoxa5										St3gal5		Ighmbp2		H2-D1		Foxd1		Manbal
Brat1		Dusp5		Lrrfip1		Srgap1		Rn45s(1489)		Rn45s(1489)		Gm14169		Fam149a		Nexn		Mir705		Mir705		Irs1										Taf15		Irs1		Man2b2		H2-D1		Mfsd4a
Caln1		Fam136a		Mpv17				Rn45s(-658)		Rn45s(-658)		Gm7337(584)		Fbxl2		Ptges2		Nexn		Nexn		Larp1b										Wfikkn2		Nrip2		Manbal		Irs1		Mir705
Ccdc117		Gcsh		Ndufc2				Slc44a3		Slc44a3		Gpsm2		Foxn4		Vps13d		Pou6f1		Nrip2		Mpv17										Zfp882		Nsun7		Mir705		L3mbtl3		Nexn
Cfap299		Git2		Nrip2				Srgap1		Slc4a8		Grk4(227)		Gm14169				Prpf6		Olfr1416		Ppt2												Palm		Nexn		Manbal		P2rx7
Coro1c(648)		Gm14169		Nsun7				Srgap3		Trim7		Hoxa2		Gprc5c				Rab11fip1		P2ry12		Prune2												Pdxk-ps		Pcdh7(79)		Mir133a-2		Pou6f1
Crmp1		Gm7337(584)		Pou6f1				Vhl				Kcne2		Gpsm2				Rangrf		Pcif1(-703)		Sfmbt1												Pou6f1		Srgap1		Mir705		Prpf6
Crybb2		Gpsm2		Prcd(846)								Lrrd1		Has2os				Sds		Pou6f1		Tmc8												Taf15		St3gal5		Nexn		Rab11fip1
Cux2(-1239)		Grk4(227)		Prune2								Mir705		Hoxa2				Sik1		Prelp		Unc13a												Trim7		Zfp882		Nsun7		Ralgds
Cyth3		Hoxa5		Rn45s(1489)								Mpv17		Krt17				Smim20		Prkaca														Wdr54				Pde8b		Rn45s(1489)
Drc7		Larp1b		Srcin1								Ndel1		Lrrfip1				Tmem184a		Prpf6														Zfp14				Zfp882		Rn45s(344)
Dtx1		Lrrd1		Sv2a								Olfr315		Mpv17				Ulk4		Rab11fip1														Zfp882						Rn45s(-658)
Fryl		Mlycd(4)		Tmem231								Ppt2		Nod1						Synpr																				Slc44a3
Gm14169		Mpv17		Trim7								Sds		Nrip2						Vat1l																				Taf15
Gm5801		Ndel1		Unc13a								Shox2		Osbp2																										Tcirg1
Gm7337(584)		Pcdh7(79)		Vps45								Tmc6		Pax2																										Tmc1
Gng2		Pde1b		Zfp316								Tmc8		Pou6f1																										Tspan5
Gpsm2		Prune2										Unc13a		Ppt2																										Zfp882
Grk4(227)		Rn45s(1489)										Xkr5		Prcd(846)
H2-D1		Trp53i13										Zkscan14		Sik1
Lonp2		Unc13a												Slc17a7
Lrrd1		Xkr5												Slc22a15
Lrrfip1		Zdhhc4												Slc37a1(-1227)
Mpv17		Zkscan14												Sntb2
Mycl														Srcin1
Myl12b														Tmc8
Ncf1														Unc13a
Ndel1														Vps45
Nr4a1														Zfp316
Nrip2
Peg12
Pou6f1
Prcd(847)
Prex2
Prkar1b
Pspn
Rn45s(1489)
Sap25
Slc16a5
Slc29a4
Srcin1
Srrm3
Tbc1d14
Tram1
Unc13a
Vps45
Xkr5
Zfp281
Zfp316
Zfp651
Zkscan14
