# Supplementary material for: Predicting Carcinogenic Mechanisms of Non-Genotoxic Carcinogens via Combined Analysis of Global DNA Methylation and In Vitro Cell Transformation
Source: Int J Mol Sci. 2020 Jul 29;21(15):5387. doi: 10.3390/ijms21155387 (PMC7432388; doi:10.3390/ijms21155387)
Supplement: Supplementary file 1 [file ijms-21-05387-s001.zip › Suppl Table S9-IPA networks.xls]

## Sheet: Sheet0
Supplementary Table S9. Networks with a score with scores over 5 in each NGTXC
© 2000-2020 QIAGEN. All rights reserved.
Cholic acid (CA)
ID	Molecules in Network	Score	Focus Molecules	Top Diseases and Functions
1	ADAM19,ATP5F1C,CD80,CD86,CX3CL1,CYTH3,cytokine,DDIT3,DLX1,DTX1,ERAP1,IDO1,IFNB1,IKZF1,KITLG,LEPR,LIPE,LONP2,LRRFIP1,MEDAG,MS4A2,PLIN1,PPARG,S100A9,SELP,SEMA4A,SLC27A1,SMPD2,Tgf beta,TLR4,TMEM173,TNF,TRAF3IP2,USE1,XBP1	16	12	[Hematological System Development and Function, Inflammatory Response, Tissue Morphology]
2	ADAMTS1,BCL11A,BCL6,CDKN1B,CHD4,COL2A1,COMMD3-BMI1,DNASE1L2,DUSP2,EOMES,EPB41,ERF,FGF10,GBX2,HOXA5,IL1A,KDM2B,LAMA5,LFNG,LTBP1,MYC,NDEL1,PCDH7,PGR,RBBP7,RNF2,SFRP2,SHH,SOX2,SOX5,TFRC,TGFB3,TP53,VHL,YY1	16	12	[Cellular Development, Embryonic Development, Gene Expression]
3	CD69,CD86,CEBPE,CHADL,CORO1C,DAPK1,DUSP2,DUSP5,DYSF,EGR3,ERK,ESR1,GATA2,GFI1,GIT2,HLA-A,IL1RL1,JAG1,LCN2,MAP3K14,Meis1,MN1,NCF1,NFkB (complex),OLFM4,PXN,SERPINB2,SRC,SRCIN1,TACC1,TFAP2C,TFRC,TRAF3IP2,UGT1A6,YES1	14	11	[Cellular Movement, Connective Tissue Disorders, Immunological Disease]
4	Bvht,Cabp1,CASP3,CCL5,Ccl9,CDK5R1,Cux1,CXCL10,Cxcl9,EBF1,ELMO2,FASN,HTRA1,IFNB1,IGF1R,IKZF2,IL13,IRAK4,IRF1,MAP2K1,NR4A1,NR4A3,Pka,PRKAG3,PRKAR1B,PRKCZ,RB1,SLC2A4,SMARCD3,SRGAP3,STAT1,TLR3,TLR4,VIPR1,VPS45	13	10	[Infectious Diseases, Organismal Injury and Abnormalities, Respiratory Disease]
5	ADIPOQ,AKT1,ANGPTL6,BCL9,CA3,CADPS,Cdc42,CEACAM1,DOK1,FOXA2,FOXO1,GCK,GIPR,GLP1R,GNG2,Hmgn3,HOOK2,IAPP,Ins1,LEP,MAFA,MMP9,NKX6-1,PAX6,PCSK1,PDX1,PIK3R1,PIK3R2,PPARG,PTEN,RFFL,RPS6KB1,SCG5,SETD2,UNC13A	9	8	[Endocrine System Development and Function, Molecular Transport, Small Molecule Biochemistry]
DEHP
ID	Molecules in Network	Score	Focus Molecules	Top Diseases and Functions
1	Alp,BMPR1B,Ccl7,COP1,DAPK1,DLL4,ERK,ERK1/2,GRIN1,HEY1,Histone h3,HLA-A,IgG,Igm,KISS1R,KRIT1,Lh,LHX3,MGA,MSC,NFkB (complex),NOS1,NOTCH4,OPRK1,P38 MAPK,PITX2,PLAT,PPP1R1B,PRKACA,PTPN11,RXFP2,SHOX2,Sik1,SNCA,TBX15	32	24	[Cell-To-Cell Signaling and Interaction, Gene Expression, Nervous System Development and Function]
2	ADRB,Akt,ATF3,BCL2L1,CCK,CD1D,CD40,CHCHD2,CKM,CXCL10,CYP11A1,DTX1,FCGR2B,Ige,IgG1,IgG2a,IgG2b,IgG2c,Igg3,IL12 (complex),Immunoglobulin,Jnk,KRT13,LGALS3BP,LIF,NCF1,NLRC5,NR4A1,Pka,PRKCZ,PRKG2,PTPN22,RFTN1,RNA polymerase II,Tgf beta	26	21	[Inflammatory Response, Lymphoid Tissue Structure and Development, Tissue Morphology]
3	ABCA7,ADAM19,APBB1,APP,AQP5,BCL2L1,BCL6,CMKLR1,creatine kinase,CREBBP,CTSD,CXCL10,CYTH3,H2AX,HMOX1,IFI16,IKZF1,IL1A,IRF1,IRF8,JAK1,KLF2,LIPE,MC3R,NBEAL2,PLIN1,Pmaip1,POMC,PPP2R5A,SCARB1,SGCD,SH3BGRL2,SPSB1,TNF,TRIM21	16	15	[Cell Morphology, Lymphoid Tissue Structure and Development, Tissue Morphology]
4	ADAM12,ADRB,BAK1,BCL2L1,BRINP3,BRPF1,CA2,CCNB1,CD40,CDC7,CDKN1B,CFD,CREBBP,CX3CL1,DCN,DISC1,DTNBP1,FDPS,FOSL2,HGF,Igkv1-117,MYC,NDEL1,NOD1,Pkc(s),PLAGL1,PPARG,PPT2,RBL2,SLC9A1,SLC9A3R2,SMAD7,SPARCL1,SULT2B1,WNT3A	16	15	[Cancer, Cell Cycle, Organismal Injury and Abnormalities]
5	26s Proteasome,AK1,ARNT,ASIC1,ATG5,ATG7,BAX,BCL2L1,BIRC5,CCND1,CCND2,CCND3,CXCL10,DICER1,DOCK2,EIF4G3,FBXL2,FOXO3,GNAI1,HDAC1,HMOX1,MCF2L,Mlc,NFKBIA,NQO1,PCDH7,PLEKHM1,PTGES2,RBPJ,ROCK1,SMARCD1,SQSTM1,SRC,SRCIN1,TP53	14	14	[Cell Death and Survival, Cell Morphology, Cellular Function and Maintenance]
6	APAF1,ATP5F1C,BCL2L11,BMPR2,C9orf116,CALCR,COX19,CRTC1,FOXO3,Hbb-b1,HDAC1,HDAC2,Histone h4,IFNB1,KDM1A,LONP2,LRRFIP1,MEGF8,MIR17HG,MYRF,MYT1,NOTCH2,NRIP2,PAX2,PLK1,PTEN,RPS6KB2,SLC27A1,TAF1,TBX2,TBX6,TGIF1,TM4SF1,TNFSF11,ZAN	14	14	[Cell-mediated Immune Response, Cellular Development, Gene Expression]
7	Cdkn1c,CTNNB1,CYP19A1,CYP51A1,FGFR3,FMR1,FOXC1,GALNT3,GRK4,HMGCR,HMGCS1,HOXA2,IDI1,MAGI2,MDFI,MEOX1,miR-30c-5p (and other miRNAs w/seed GUAAACA),mir-3960,POR,PRL,RUNX2,SGSM1,SH3RF3,SLC6A3,SMAD4,SMAD6,SOX5,SOX6,SP7,STAT5B,TET3,TRPS1,WWTR1,ZMAT4,ZNF423	13	13	[Connective Tissue Development and Function, Skeletal and Muscular System Development and Function, Tissue Development]
8	ADD1,ADIPOQ,AKT1,ATP6V0A2,BCHE,BSCL2,CADPS,CD36,CEBPA,CMKLR1,EBF1,FASN,GCDH,GCK,GHRL,GSK3B,Ins1,INSR,LIPE,MAP4K4,miR-30c-5p (and other miRNAs w/seed GUAAACA),MRAP,NAT8L,PRKAA2,PRKAR1B,PRKCI,PTPN1,PTPRM,RPS6KB1,RPS6KB2,SCD,SLC2A4,TLR2,UNC13A,VPS45	11	12	[Carbohydrate Metabolism, Molecular Transport, Small Molecule Biochemistry]
9	AGTR2,AICDA,APOE,C3AR1,C5AR1,CAT,CD200,CD200R1,CD36,CD40,CD44,CD80,CNTNAP3,COLEC11,Collagen(s),CSK,Cxcl15,CYBB,DAGLB,FBXL5,FKBP5,GPER1,HDL,hemoglobin,IL1B,KCTD10,LDL-cholesterol,LIMS2,MAS1,NOS3,OGA,PAG1,PGAM5,PTGS1,SOCS3	11	12	[Cardiovascular System Development and Function, Cell-To-Cell Signaling and Interaction, Hematological System Development and Function]
10	1810019D21Rik,ADAM11,ADIPOQ,ADORA2A,ARG1,BCL2L1,CCR2,COL9A3,Collagen(s),CSF1,CSF1R,CXCL10,EGFR,GBP2,GNG2,IFNG,IRF1,KIF16B,LCN2,MAPK9,MATK,Mek,MMP9,NEU1,NFATC1,PAX6,PRELP,PTGES,PTPN1,PTX3,SNRNP25,STAT6,SYNE1,TGM2,TRAF3IP3	11	12	[Cellular Movement, Hematological System Development and Function, Immune Cell Trafficking]
11	ADGRB1,ALDOB,CEACAM1,CER1,CNR1,CYB561,EOMES,FOXA2,G6PC2,GATA6,GCK,GPRC5C,Hmga2,HNF4A,Ins1,KRT6B,LHX1,MAFA,mir-124,NKX6-1,NR4A3,PDX1,PRXL2A,SFTPA1,SH3PXD2A,SLC2A2,SOX17,SOX2,TDGF1,TRH,USH1C	6	7	[Endocrine System Disorders, Gastrointestinal Disease, Hereditary Disorder]
Okadaic acid (OA)
ID	Molecules in Network	Score	Focus Molecules	Top Diseases and Functions
1	AQP5,CACNA1B,CACNB1,CACNB4,Ccl2,CDKN1B,CYTH3,DAPK1,DUSP2,DUSP5,ERK,FEN1,FHL1,FMO1,GADD45G,GIT2,GJB3,GKAP1,HOXA2,IFNG,Ins1,IRS1,Irs3,KLRC1,mir-3960,NDEL1,PCDH7,PPT2,Ptprd,RUNX2,SHOX2,TNF,TNNC1,TP53,UNC13A	28	15	[Cancer, Cell Death and Survival, Organismal Development]
2	CASP3,CD2,CDKN1A,CDON,CEBPB,CEBPD,COP1,CTNNB1,EGR1,GATA3,HIF1A,HOXA5,IKZF2,IL10,IL12 (family),IL12B,IL13,IL17A,IL1A,IL22,Jnk,LBP,LDLR,MAP3K5,NOS2,P38 MAPK,PI3K (complex),PTGS2,SCD,SIGLEC1,SOCS1,TGFB1,TGFB3,VPS28,ZFP36	7	5	[Cell Signaling, Cell-To-Cell Signaling and Interaction, Dermatological Diseases and Conditions]
TCDD
ID	Molecules in Network	Score	Focus Molecules	Top Diseases and Functions
1	ABCD2,ACAT2,ADRB,APOA1,AQP7,CDKN1B,CRYAA/CRYAA2,EGLN,EGLN1,ELOVL3,GAS5,GPR119,HADH,IER2,IL18BP,IL1B,IL24,JUN,KLF2,LIPC,LIPG,mir-208,NDUFC2,NOD1,NR1H4,PC,PCSK1,PCYT2,PLAU,PLTP,PPARA,PPT2,Proinsulin,RXRA,SLIT2	19	14	[Lipid Metabolism, Molecular Transport, Small Molecule Biochemistry]
2	ACP2,BAX,BIRC5,calpain,COX19,DOCK2,GBX2,GSE1,Hbb-b1,HBE1,HBG2,HDAC1,INA,IRF7,ITSN2,KDM1A,LSP1,MAP2K6,MAP3K1,mir-8,MPRIP,Mx1,MYO1C,NEFH,Nefm,NQO1,PAX2,Pde4d,PDIA5,RCOR2,SGCA,TP53,Tpm1,Trp53cor1,YWHAG	17	13	[Cellular Assembly and Organization, Cellular Function and Maintenance, Tissue Development]
3	BLK,CCN4,CCR6,CD72,CD74,CIITA,Ctf2,DCAF13,FBXL18,FER,GADD45B,GAS2,HDAC6,Histone h3,HOXA5,Igm,IL12 (family),IL21R,IL2RG,Immunoglobulin,IRF8,IRS1,MAD2L2,MHC Class I (complex),NANOG,PKN1,PSMB8,RUNX1,SPARCL1,SPP1,STAT3,TEC/BTK/ITK/TXK/BMX,THRB,TRAF5,WNT1	15	12	[Cellular Growth and Proliferation, Humoral Immune Response, Protein Synthesis]
4	ATF4,CACNA1D,FGF21,FOXO1,GHR,GOT2,HOXA2,IGF1,IGFBP4,IGFBP5,INHBA,Ins1,ITGA11,LRRC8A,mir-30,mir-3960,MSTN,MYOD1,NR4A3,PPP1R3C,RUNX2,Secretase gamma,Sik1,SIRT6,SLC2A1,SLC2A4,SLC7A5,SPP1,TGM2,THRA,TRIB3,UNC13A,UTS2R,VPS45,WFIKKN2	15	12	[Endocrine System Development and Function, Molecular Transport, Small Molecule Biochemistry]
5	ADAM15,APLNR,ARG1,BCL3,CCND2,CCR8,CD74,CTNNB1,Cxcl9,EGFR,EOMES,FBXL2,FGR,FMR1,GADD45B,GRK4,IFN alpha/beta,IFNG,IKZF2,IL21,IL21R,IL27,IL2RG,IL4,Ly6a (includes others),MAGI2,Mlc,MYH9,MYO18A,RSAD2,Saa3,SPON2,SRC,SRCIN1,VTCN1	13	11	[Cell Death and Survival, Cellular Development, Cellular Growth and Proliferation]
6	ABCA1,AKAP1,ARF6,ARHGAP26,BCL2L11,CASP1,CREB1,DDX58,FMR1,GADD45B,IFI16,IFIT2,IFN alpha/beta,IFNB1,IRF7,LRRFIP1,MAP2,Mx1,MYOD1,NOS2,P38 MAPK,p70 S6k,Pka,Pka catalytic subunit,Ppp2c,PRKAR1A,PRKCA,PROCR,RHOA,RPS6KA1,SRC (family),ST3GAL5,TLR9,TNFSF11,TRIO	9	8	[Cellular Development, Cellular Growth and Proliferation, Hematological System Development and Function]
Diethanolamine (DEA)
ID	Molecules in Network	Score	Focus Molecules	Top Diseases and Functions
1	ADAM19,Akt,BEX1,COL4A1,Ctf2,FABP5,Fam13a,FOXD1,GKAP1,HLA-A,IKZF1,IRS1,LRP4,miR-19b-3p (and other miRNAs w/seed GUGCAAA),MIR17HG,NCSTN,NFkB (complex),NOTCH1,NOTCH3,PFKFB3,PHLPP1,PIK3R2,PRKCB,PTEN,PTGES2,PTP4A2,PTPRK,RHEB,SOX4,SQSTM1,ST3GAL5,STEAP1,TLR9,Ubiquitin,XIAP	17	11	[Cancer, Cellular Development, Cellular Growth and Proliferation]
2	ABHD5,Anp32e,ARPC5,CDC6,CHUK,CLDN3,CX3CR1,DENND2C,DNAJC3,Dst,DUSP16,FABP4,FGFR2,FOS,GOT2,H1f1,Histone h3,LGALS3BP,LMNA,LRRC8A,LRRC8D,MAPK12,MCM6,mir-133,mir-8,PPIF,SFTPB,SKP2,SLCO4A1,SNAI1,TNF,TRPM4,XBP1,XCL1,XIAP	17	11	[Amino Acid Metabolism, Molecular Transport, Small Molecule Biochemistry]
3	BIRC5,CAV1,CCND2,CDKN2A,CENPF,CYP1B1,DDC,EIF2AK2,FOXO3,GHSR,HMOX1,HSPA8,IKBKB,IL5,IRS2,KDR,LEP,MDM2,MMP9,MTOR,MYBL2,NAB1,PCDH7,PCSK6,PIK3R1,PLA2G10,PLA2G1B,PLA2R1,PRDM1,RBL1,RBL2,TH,TP53,TRPC1,TRPC4	13	9	[Connective Tissue Development and Function, Hematological System Development and Function, Tissue Morphology]
Methapyrilene HCl (MH)
ID	Molecules in Network	Score	Focus Molecules	Top Diseases and Functions
1	26s Proteasome,AHR,AKT1,ALDH3A1,ASIC1,BSCL2,CXCL12,CYFIP2,FBXO32,FOXO3,FRY,GGT6,GNA12,GSTA5,HEXIM1,HIF1A,HNF4A,IGF1,IGF1R,IGF2,IGFBP5,KIF1B,KRT14,MSTN,NFE2L2,PDPK1,PI3K (complex),Pka,PTK2,SRGAP3,STK11,TSC2,ULK1,VEGFA,WFIKKN2	18	13	[Cancer, Cell Death and Survival, Skeletal and Muscular System Development and Function]
2	ADSS2,ANKRD2,APOE,CALR,CAPN1,CCL20,CD44,CEBPD,CPD,CXCL2,CXCL3,ERAP1,FBXO32,HLA-A,IFNG,IL12 (family),JAK1,JAZF1,Klra7 (includes others),LMNA,mir-1,mir-8,SGCA,SGCG,SGPL1,ST3GAL5,STK38,TAP1,TAPBP,TCIRG1,TIAM1,TLR9,TNFRSF10A,TNFSF12,TRIM63	16	12	[Connective Tissue Disorders, Inflammatory Disease, Inflammatory Response]
3	CDK5,CDKN1B,CSF2RB,CXCL13,EPB41,ERBB2,ERBB3,EZH1,FGFR2,GSPT2,HIVEP3,HMGN1,IL1B,IL2,IL27RA,Il3,IL5,KIT,LGALS9B,LTA,LTB,LTBP1,mir-28,P2RX7,PCDH7,PGR,PRKCZ,PTEN,RAC1,RUNX1,S100A4,SYN1,TP53,TP73,VHL	16	12	[Cancer, Hematological Disease, Organismal Injury and Abnormalities]
4	ATF4,BGLAP,CACNA1B,CNR1,CYP17A1,EGR2,EPS8,ESR2,FABP5,FOXO1,GHRL,GHSR,GIP,IGF1,Ins1,LEP,LIF,LMNA,MED13L,Nppb,NPR1,NR5A1,OGA,PDK2,PDPK1,POMC,PPARGC1A,PRKAA2,RUNX2,Sik1,SLC2A9,SLIT3,TERF2IP,TNF,TRIB3	15	11	[Endocrine System Development and Function, Molecular Transport, Small Molecule Biochemistry]
5	ASF1A,BCL9L,CER1,CHRD,CYB561,FGF19,FGF4,FGFR4,FOXA2,FOXH1,GCK,Hmga2,HNRNPK,KDM6B,KDR,LHX1,MLF1,NANOG,PAX6,PPARG,SOX17,SOX2,TBXT,Trp53cor1,ZIC3	6	5	[Embryonic Development, Gene Expression, Organismal Development]
Sodium saccharin (SA)
ID	Molecules in Network	Score	Focus Molecules	Top Diseases and Functions
1	BRINP1,Ccl2,CD5,CD69,CYP11A1,DISC1,DUSP4,ETV4,FYN,GATA4,GBP7,GRIN1,GRIN2A,GRIN2B,Gzmb,IFNG,IKZF2,IL10RA,IL1B,L3MBTL3,LAG3,LIF,Ly6a (includes others),MED1,Meis1,MTF2,NR5A2,P2RX7,PAF1,PRTN3,SOX2,SP1,TBX6,TET1,TNFRSF18	21	14	[Cell Death and Survival, Hematological System Development and Function, Tissue Morphology]
2	ADGRG3,Alp,CREB3L3,ENPP1,FGFR2,GALNT3,HRH4,Ige,IgG1,IgG2a,Igm,IKZF3,IRS1,LCK,LRRK1,miR-30c-5p (and other miRNAs w/seed GUAAACA),MYRF,NOG,NRIP2,OGN,PPP1CA,PTGDR2,RHOU,RUNX2,RUNX3,RYK,SATB2,SHOX2,SPARCL1,SPP1,TCIRG1,TMEM119,TNFRSF21,WDR5,WNT6	17	12	[Cellular Development, Connective Tissue Development and Function, Skeletal and Muscular System Development and Function]
3	AGER,ANKRD2,BCL2L1,BTK,CAVIN3,CCL11,CYP1B1,FOXD1,GHR,GLP1R,GSE1,HLA-A,IFNAR1,IGF1R,IKBKB,IKBKE,IKBKG,IL6,KDM1A,KITLG,LMNA,LYN,mir-132,mir-133,MS4A2,MYT1,NFkB (complex),PRKCB,PRKCD,RBBP7,SCARB2,ST18,TMCC2,TNFSF12,ZFP36	17	12	[Cell Death and Survival, Cellular Development, Gene Expression]
4	ANTXR1,BSCL2,CENPF,DGAT1,ENHO,EPS8,GLP1R,GSAP,HNRNPK,IGFBP4,Ins1,Irs3,LEP,LPIN1,miR-30c-5p (and other miRNAs w/seed GUAAACA),NCSTN,Npy4r,OGA,PKP3,PNPLA2,PRKACA,Proinsulin,PSEN1,PSENEN,RB1,RBBP7,RETN,RRAD,Sik1,SIN3A,SLIT2,SOX6,TGFBI,TKT,TP53	17	12	[Carbohydrate Metabolism, Molecular Transport, Small Molecule Biochemistry]
